# Supplementary material for: Transcriptomic Analysis of the CAM Species Kalanchoë fedtschenkoi Under Low- and High-Temperature Regimes
Source: Plants (Basel). 2024 Dec 8;13(23):3444. doi: 10.3390/plants13233444 (PMC11644069; doi:10.3390/plants13233444)
Supplement: Supplementary file 1 [file plants-13-03444-s001.zip]

Archive with 21 entries (21 files):
- Supplementary Figure S1.jpg
- Supplementary Figure S10.jpg
- Supplementary Figure S11.jpg
- Supplementary Figure S2.jpg
- Supplementary Figure S3.pdf
- Supplementary Figure S4.pdf
- Supplementary Figure S5.pdf
- Supplementary Figure S6.pdf
- Supplementary Figure S7.pdf
- Supplementary Figure S8.jpg
- Supplementary Figure S9.jpg
- Supplementary Table S1.xlsx
- Supplementary Table S10.xlsx
- Supplementary Table S2.xlsx
- Supplementary Table S3.xlsx
- Supplementary Table S4.xlsx
- Supplementary Table S5.xlsx
- Supplementary Table S6.xlsx
- Supplementary Table S7.xlsx
- Supplementary Table S8.xlsx
- Supplementary Table S9.xlsx
