# Supplementary material for: Transcriptomic Analysis of the CAM Species Kalanchoë fedtschenkoi Under Low- and High-Temperature Regimes
Source: Plants (Basel). 2024 Dec 8;13(23):3444. doi: 10.3390/plants13233444 (PMC11644069; doi:10.3390/plants13233444)
Supplement: Supplementary file 1 [file plants-13-03444-s001.zip › Supplementary Table S1.xlsx]

## Sheet: Dawn_UpRegulation
GeneID	At_Ortholog	At_Name	At_Anno	At_Tffamily	Time	Treatment	Tissue
Kaladp0001s0004	AT3G05390			_	Dawn	Cold	Leaf
Kaladp0001s0006	AT3G05420	ACBP4	acyl-CoA binding protein 4	_	Dawn	Cold	Leaf
Kaladp0001s0012	AT3G05500		Rubber elongation factor protein (REF)	_	Dawn	Cold	Leaf
Kaladp0001s0017	AT2G45250		Integral membrane protein hemolysin-III homolog	_	Dawn	Cold	Leaf
Kaladp0001s0027	AT1G47670		Transmembrane amino acid transporter family protein	_	Dawn	Cold	Leaf
Kaladp0001s0041	AT2G33680		Tetratricopeptide repeat (TPR)-like superfamily protein	_	Dawn	Cold	Leaf
Kaladp0001s0059	AT3G27230		S-adenosyl-L-methionine-dependent methyltransferases superfamily protein	_	Dawn	Cold	Leaf
Kaladp0001s0064	AT3G49990			_	Dawn	Cold	Leaf
Kaladp0001s0065	AT4G36210		Protein of unknown function (DUF726)	_	Dawn	Cold	Leaf
Kaladp0001s0088	AT1G73880	UGT89B1	UDP-glucosyl transferase 89B1	_	Dawn	Cold	Leaf
Kaladp0001s0112	AT4G20325			_	Dawn	Cold	Leaf
Kaladp0001s0113	AT2G46210		Fatty acid/sphingolipid desaturase	_	Dawn	Cold	Leaf
Kaladp0001s0119	AT1G01540		Protein kinase superfamily protein	_	Dawn	Cold	Leaf
Kaladp0001s0126	AT2G46000			_	Dawn	Cold	Leaf
Kaladp0001s0127	AT2G46040		ARID/BRIGHT DNA-binding domain;ELM2 domain protein	ARID	Dawn	Cold	Leaf
Kaladp0001s0130	AT4G00570	NAD-ME2	NAD-dependent malic enzyme 2	_	Dawn	Cold	Leaf
Kaladp0001s0134	AT3G26100		Regulator of chromosome condensation (RCC1) family protein	_	Dawn	Cold	Leaf
Kaladp0001s0145				_	Dawn	Cold	Leaf
Kaladp0001s0150	AT5G20480	EFR	EF-TU receptor	_	Dawn	Cold	Leaf
Kaladp0001s0153	AT5G11150	ATVAMP713,VAMP713	vesicle-associated membrane protein 713	_	Dawn	Cold	Leaf
Kaladp0001s0154	AT5G25320		ACT-like superfamily protein	_	Dawn	Cold	Leaf
Kaladp0001s0155	AT2G25290		Octicosapeptide/Phox/Bem1p (PB1) domain-containing protein / tetratricopeptide repeat (TPR)-containing protein	_	Dawn	Cold	Leaf
Kaladp0001s0157	AT3G45080		P-loop containing nucleoside triphosphate hydrolases superfamily protein	_	Dawn	Cold	Leaf
Kaladp0001s0166	AT5G57340			_	Dawn	Cold	Leaf
Kaladp0001s0173	AT4G31800	ATWRKY18,WRKY18	WRKY DNA-binding protein 18	WRKY	Dawn	Cold	Leaf
Kaladp0001s0197	AT4G31690		Transcriptional factor B3 family protein	ABI3VP1	Dawn	Cold	Leaf
Kaladp0001s0212	AT3G45240	ATSNAK2,GRIK1	geminivirus rep interacting kinase 1	_	Dawn	Cold	Leaf
Kaladp0001s0231	AT4G34200	EDA9	D-3-phosphoglycerate dehydrogenase	_	Dawn	Cold	Leaf
Kaladp0001s0263	AT1G06230	GTE4	global transcription factor group E4	_	Dawn	Cold	Leaf
Kaladp0001s0268	AT1G34580		Major facilitator superfamily protein	_	Dawn	Cold	Leaf
Kaladp0001s0269	AT3G20000	TOM40	translocase of the outer mitochondrial membrane 40	_	Dawn	Cold	Leaf
Kaladp0001s0298	AT5G57240	ORP4C	OSBP(oxysterol binding protein)-related protein 4C	_	Dawn	Cold	Leaf
Kaladp0001s0311	AT5G57110	ACA8,AT-ACA8	autoinhibited Ca2+ -ATPase, isoform 8	_	Dawn	Cold	Leaf
Kaladp0001s0315	AT5G20590	TBL5	TRICHOME BIREFRINGENCE-LIKE 5	_	Dawn	Cold	Leaf
Kaladp0001s0317	AT5G20600			_	Dawn	Cold	Leaf
Kaladp0001s0322	AT4G30190	AHA2,HA2,PMA2	H(+)-ATPase 2	_	Dawn	Cold	Leaf
Kaladp0001s0330	AT5G20600			_	Dawn	Cold	Leaf
Kaladp0002s0004				_	Dawn	Cold	Leaf
Kaladp0002s0006	AT5G08415		Radical SAM superfamily protein	_	Dawn	Cold	Leaf
Kaladp0002s0029	AT3G57430	OTP84	Tetratricopeptide repeat (TPR)-like superfamily protein	_	Dawn	Cold	Leaf
Kaladp0002s0039	AT1G28250			_	Dawn	Cold	Leaf
Kaladp0002s0040	AT1G28280		VQ motif-containing protein	_	Dawn	Cold	Leaf
Kaladp0002s0071	AT3G57150	AtCBF5,AtNAP57,CBF5,NAP57	homologue of NAP57	_	Dawn	Cold	Leaf
Kaladp0002s0078	AT5G03760	ATCSLA09,ATCSLA9,CSLA09,CSLA9,RAT4	Nucleotide-diphospho-sugar transferases superfamily protein	_	Dawn	Cold	Leaf
Kaladp0002s0083	AT3G53260	ATPAL2,PAL2	phenylalanine ammonia-lyase 2	_	Dawn	Cold	Leaf
Kaladp0002s0084	AT3G53260	ATPAL2,PAL2	phenylalanine ammonia-lyase 2	_	Dawn	Cold	Leaf
Kaladp0002s0086	AT3G53460	CP29	chloroplast RNA-binding protein 29	_	Dawn	Cold	Leaf
Kaladp0002s0104				_	Dawn	Cold	Leaf
Kaladp0002s0107	AT5G02820	BIN5,RHL2	Spo11/DNA topoisomerase VI, subunit A protein	_	Dawn	Cold	Leaf
Kaladp0002s0110	AT3G28580		P-loop containing nucleoside triphosphate hydrolases superfamily protein	_	Dawn	Cold	Leaf
Kaladp0002s0112	AT3G53320			_	Dawn	Cold	Leaf
Kaladp0002s0121	AT3G53130	CYP97C1,LUT1	Cytochrome P450 superfamily protein	_	Dawn	Cold	Leaf
Kaladp0002s0132	AT5G03040	iqd2	IQ-domain 2	_	Dawn	Cold	Leaf
Kaladp0003s0006	AT4G23640	ATKT3,KUP4,TRH1	Potassium transporter family protein	_	Dawn	Cold	Leaf
Kaladp0003s0007	AT5G53110		RING/U-box superfamily protein	_	Dawn	Cold	Leaf
Kaladp0003s0008				_	Dawn	Cold	Leaf
Kaladp0003s0009	AT4G21300		Tetratricopeptide repeat (TPR)-like superfamily protein	_	Dawn	Cold	Leaf
Kaladp0003s0012	AT4G10960	UGE5	UDP-D-glucose/UDP-D-galactose 4-epimerase 5	_	Dawn	Cold	Leaf
Kaladp0003s0024	AT4G23640	ATKT3,KUP4,TRH1	Potassium transporter family protein	_	Dawn	Cold	Leaf
Kaladp0003s0034	AT2G40475			_	Dawn	Cold	Leaf
Kaladp0003s0045	AT4G02990		Mitochondrial transcription termination factor family protein	mTERF	Dawn	Cold	Leaf
Kaladp0003s0055	AT3G54350	emb1967	Forkhead-associated (FHA) domain-containing protein	FHA	Dawn	Cold	Leaf
Kaladp0003s0065	AT1G19835		Plant protein of unknown function (DUF869)	_	Dawn	Cold	Leaf
Kaladp0003s0076	AT2G16990		Major facilitator superfamily protein	_	Dawn	Cold	Leaf
Kaladp0003s0079	AT1G20270		2-oxoglutarate (2OG) and Fe(II)-dependent oxygenase superfamily protein	_	Dawn	Cold	Leaf
Kaladp0003s0089	AT4G35900	atbzip14,FD,FD-1	Basic-leucine zipper (bZIP) transcription factor family protein	_	Dawn	Cold	Leaf
Kaladp0003s0095	AT1G20030		Pathogenesis-related thaumatin superfamily protein	_	Dawn	Cold	Leaf
Kaladp0003s0099	AT1G75780	TUB1	tubulin beta-1 chain	_	Dawn	Cold	Leaf
Kaladp0003s0111	AT3G22550		Protein of unknown function (DUF581)	_	Dawn	Cold	Leaf
Kaladp0003s0119	AT3G19540		Protein of unknown function (DUF620)	_	Dawn	Cold	Leaf
Kaladp0003s0121	AT5G67360	ARA12	Subtilase family protein	_	Dawn	Cold	Leaf
Kaladp0003s0125				_	Dawn	Cold	Leaf
Kaladp0003s0133	AT3G62600	ATERDJ3B,ERDJ3B	DNAJ heat shock family protein	_	Dawn	Cold	Leaf
Kaladp0003s0134	AT2G47460	ATMYB12,MYB12,PFG1	myb domain protein 12	MYB	Dawn	Cold	Leaf
Kaladp0003s0136	AT1G16210			_	Dawn	Cold	Leaf
Kaladp0003s0150	AT2G40940	ERS,ERS1	ethylene response sensor 1	_	Dawn	Cold	Leaf
Kaladp0003s0154	AT3G55410		2-oxoglutarate dehydrogenase, E1 component	_	Dawn	Cold	Leaf
Kaladp0003s0155				_	Dawn	Cold	Leaf
Kaladp0003s0157	AT1G21150		Mitochondrial transcription termination factor family protein	mTERF	Dawn	Cold	Leaf
Kaladp0004s0014	AT5G63450	CYP94B1	cytochrome P450, family 94, subfamily B, polypeptide 1	_	Dawn	Cold	Leaf
Kaladp0004s0015	AT5G63450	CYP94B1	cytochrome P450, family 94, subfamily B, polypeptide 1	_	Dawn	Cold	Leaf
Kaladp0004s0026	AT4G16360		5\'-AMP-activated protein kinase beta-2 subunit protein	_	Dawn	Cold	Leaf
Kaladp0005s0008	AT1G80710	DRS1	DROUGHT SENSITIVE 1	_	Dawn	Cold	Leaf
Kaladp0005s0013	AT2G24300		Calmodulin-binding protein	_	Dawn	Cold	Leaf
Kaladp0005s0014	AT1G63270	ATNAP10,NAP10	non-intrinsic ABC protein 10	_	Dawn	Cold	Leaf
Kaladp0005s0045	AT5G59980		Polymerase/histidinol phosphatase-like	_	Dawn	Cold	Leaf
Kaladp0005s0054	AT5G02810	APRR7,PRR7	pseudo-response regulator 7	Pseudo ARR-B	Dawn	Cold	Leaf
Kaladp0005s0057	AT1G07890	APX1,ATAPX01,ATAPX1,CS1,MEE6	ascorbate peroxidase 1	_	Dawn	Cold	Leaf
Kaladp0005s0063	AT5G50915		basic helix-loop-helix (bHLH) DNA-binding superfamily protein	bHLH	Dawn	Cold	Leaf
Kaladp0005s0070	AT1G11680	CYP51,CYP51A2,CYP51G1,EMB1738	CYTOCHROME P450 51G1	_	Dawn	Cold	Leaf
Kaladp0006s0004	AT3G08720	ATPK19,ATPK2,ATS6K2,S6K2	serine/threonine protein kinase 2	_	Dawn	Cold	Leaf
Kaladp0006s0018	AT5G62960			_	Dawn	Cold	Leaf
Kaladp0006s0022	AT3G48200			_	Dawn	Cold	Leaf
Kaladp0006s0043	AT3G19690		CAP (Cysteine-rich secretory proteins, Antigen 5, and Pathogenesis-related 1 protein) superfamily protein	_	Dawn	Cold	Leaf
Kaladp0006s0057				_	Dawn	Cold	Leaf
Kaladp0006s0082	AT5G61800		Pentatricopeptide repeat (PPR) superfamily protein	_	Dawn	Cold	Leaf
Kaladp0006s0098	AT2G38640		Protein of unknown function (DUF567)	_	Dawn	Cold	Leaf
Kaladp0007s0011	AT4G00910		Aluminium activated malate transporter family protein	_	Dawn	Cold	Leaf
Kaladp0007s0043	AT3G07020		UDP-Glycosyltransferase superfamily protein	_	Dawn	Cold	Leaf
Kaladp0007s0102	AT4G33050	EDA39	calmodulin-binding family protein	_	Dawn	Cold	Leaf
Kaladp0008s0008	AT4G10200		TTF-type zinc finger protein with HAT dimerisation domain	_	Dawn	Cold	Leaf
Kaladp0008s0020	AT1G78570	ATRHM1,RHM1,ROL1	rhamnose biosynthesis 1	_	Dawn	Cold	Leaf
Kaladp0008s0026	AT2G13600		Pentatricopeptide repeat (PPR) superfamily protein	_	Dawn	Cold	Leaf
Kaladp0008s0052	AT5G51330	DYAD,SWI1	SWITCH1	_	Dawn	Cold	Leaf
Kaladp0008s0054	AT2G45180		Bifunctional inhibitor/lipid-transfer protein/seed storage 2S albumin superfamily protein	_	Dawn	Cold	Leaf
Kaladp0008s0056	AT4G22910	CCS52A1,FZR2	FIZZY-related 2	_	Dawn	Cold	Leaf
Kaladp0008s0071	AT4G23460		Adaptin family protein	_	Dawn	Cold	Leaf
Kaladp0008s0087	AT5G42080	ADL1,ADL1A,AG68,DL1,DRP1A,RSW9	dynamin-like protein	_	Dawn	Cold	Leaf
Kaladp0008s0092	AT5G42020	BIP,BIP2	Heat shock protein 70 (Hsp 70) family protein	_	Dawn	Cold	Leaf
Kaladp0008s0101	AT2G17580		Polynucleotide adenylyltransferase family protein	_	Dawn	Cold	Leaf
Kaladp0008s0102	AT4G35260	IDH-I,IDH1	isocitrate dehydrogenase 1	_	Dawn	Cold	Leaf
Kaladp0008s0103	AT4G35260	IDH-I,IDH1	isocitrate dehydrogenase 1	_	Dawn	Cold	Leaf
Kaladp0008s0104	AT1G31660			_	Dawn	Cold	Leaf
Kaladp0008s0113	AT4G36180		Leucine-rich receptor-like protein kinase family protein	_	Dawn	Cold	Leaf
Kaladp0008s0138	AT2G16720	ATMYB7,ATY49,MYB7	myb domain protein 7	MYB	Dawn	Cold	Leaf
Kaladp0008s0143	AT3G18390	EMB1865	CRS1 / YhbY (CRM) domain-containing protein	_	Dawn	Cold	Leaf
Kaladp0008s0151	AT5G23430		Transducin/WD40 repeat-like superfamily protein	_	Dawn	Cold	Leaf
Kaladp0008s0165	AT3G42660		transducin family protein / WD-40 repeat family protein	_	Dawn	Cold	Leaf
Kaladp0008s0201	AT1G34430	EMB3003	2-oxoacid dehydrogenases acyltransferase family protein	_	Dawn	Cold	Leaf
Kaladp0008s0204	AT1G71960	ABCG25,ATABCG25	ATP-binding casette family G25	_	Dawn	Cold	Leaf
Kaladp0008s0241	AT5G42050		DCD (Development and Cell Death) domain protein	_	Dawn	Cold	Leaf
Kaladp0008s0245	AT1G17500		ATPase E1-E2 type family protein / haloacid dehalogenase-like hydrolase family protein	_	Dawn	Cold	Leaf
Kaladp0008s0256	AT5G48150	PAT1	GRAS family transcription factor	GRAS	Dawn	Cold	Leaf
Kaladp0008s0272	AT4G26590	ATOPT5,OPT5	oligopeptide transporter 5	_	Dawn	Cold	Leaf
Kaladp0008s0278	AT5G56040		Leucine-rich receptor-like protein kinase family protein	_	Dawn	Cold	Leaf
Kaladp0008s0284	AT1G55740	AtSIP1,SIP1	seed imbibition 1	_	Dawn	Cold	Leaf
Kaladp0008s0312	AT5G57460			_	Dawn	Cold	Leaf
Kaladp0008s0313	AT1G08480			_	Dawn	Cold	Leaf
Kaladp0008s0315	AT3G21240	4CL2,AT4CL2	4-coumarate:CoA ligase 2	_	Dawn	Cold	Leaf
Kaladp0008s0319	AT5G25610	ATRD22,RD22	BURP domain-containing protein	_	Dawn	Cold	Leaf
Kaladp0008s0320	AT5G16080	AtCXE17,CXE17	carboxyesterase 17	_	Dawn	Cold	Leaf
Kaladp0008s0332	AT5G63960	EMB2780	DNA binding;nucleotide binding;nucleic acid binding;DNA-directed DNA polymerases;DNA-directed DNA polymerases	_	Dawn	Cold	Leaf
Kaladp0008s0336	AT5G04895		DEA(D/H)-box RNA helicase family protein	_	Dawn	Cold	Leaf
Kaladp0008s0416	AT5G60710		Zinc finger (C3HC4-type RING finger) family protein	_	Dawn	Cold	Leaf
Kaladp0008s0417	AT2G37040	ATPAL1,PAL1	PHE ammonia lyase 1	_	Dawn	Cold	Leaf
Kaladp0008s0435	AT4G26090	RPS2	NB-ARC domain-containing disease resistance protein	_	Dawn	Cold	Leaf
Kaladp0008s0444	AT5G22930		Protein of unknown function (DUF1635)	_	Dawn	Cold	Leaf
Kaladp0008s0473	AT3G44830		Lecithin:cholesterol acyltransferase family protein	_	Dawn	Cold	Leaf
Kaladp0008s0477	AT1G08230	ATGAT1,GAT1	Transmembrane amino acid transporter family protein	_	Dawn	Cold	Leaf
Kaladp0008s0516	AT5G45420		Duplicated homeodomain-like superfamily protein	MYB	Dawn	Cold	Leaf
Kaladp0008s0517	AT1G32415		pentatricopeptide (PPR) repeat-containing protein	_	Dawn	Cold	Leaf
Kaladp0008s0521	AT2G35190	ATNPSN11,NPSN11,NSPN11	novel plant snare 11	_	Dawn	Cold	Leaf
Kaladp0008s0537	AT5G38460		ALG6, ALG8 glycosyltransferase family	_	Dawn	Cold	Leaf
Kaladp0008s0540	AT4G33495	RPD1	Ubiquitin carboxyl-terminal hydrolase family protein	_	Dawn	Cold	Leaf
Kaladp0008s0541	AT3G17840	RLK902	receptor-like kinase 902	_	Dawn	Cold	Leaf
Kaladp0008s0561	AT3G61660			_	Dawn	Cold	Leaf
Kaladp0008s0562	AT3G12340		FKBP-like peptidyl-prolyl cis-trans isomerase family protein	_	Dawn	Cold	Leaf
Kaladp0008s0568	AT5G62310	IRE	AGC (cAMP-dependent, cGMP-dependent and protein kinase C) kinase family protein	_	Dawn	Cold	Leaf
Kaladp0008s0585	AT2G46495		RING/U-box superfamily protein	_	Dawn	Cold	Leaf
Kaladp0008s0590	AT5G38280	PR5K	PR5-like receptor kinase	_	Dawn	Cold	Leaf
Kaladp0008s0600	AT1G08730	ATXIC,XIC	Myosin family protein with Dil domain	_	Dawn	Cold	Leaf
Kaladp0008s0611	AT3G18610	ATNUC-L2,NUC-L2,PARLL1	nucleolin like 2	_	Dawn	Cold	Leaf
Kaladp0008s0623				_	Dawn	Cold	Leaf
Kaladp0008s0630	AT3G14460		LRR and NB-ARC domains-containing disease resistance protein	_	Dawn	Cold	Leaf
Kaladp0008s0631				_	Dawn	Cold	Leaf
Kaladp0008s0635	AT3G14460		LRR and NB-ARC domains-containing disease resistance protein	_	Dawn	Cold	Leaf
Kaladp0008s0644	AT5G04620	ATBIOF,BIOF	biotin F	_	Dawn	Cold	Leaf
Kaladp0008s0657	AT3G14470		NB-ARC domain-containing disease resistance protein	_	Dawn	Cold	Leaf
Kaladp0008s0694	AT5G24530	DMR6	2-oxoglutarate (2OG) and Fe(II)-dependent oxygenase superfamily protein	_	Dawn	Cold	Leaf
Kaladp0008s0705	AT5G54580		RNA-binding (RRM/RBD/RNP motifs) family protein	_	Dawn	Cold	Leaf
Kaladp0008s0742	AT3G47570		Leucine-rich repeat protein kinase family protein	_	Dawn	Cold	Leaf
Kaladp0008s0749	AT5G45800	MEE62	Leucine-rich repeat protein kinase family protein	_	Dawn	Cold	Leaf
Kaladp0008s0754	AT5G45750	AtRABA1c,RABA1c	RAB GTPase homolog A1C	_	Dawn	Cold	Leaf
Kaladp0008s0764	AT4G18910	ATNLM2,NIP1;2,NLM2	NOD26-like intrinsic protein 1;2	_	Dawn	Cold	Leaf
Kaladp0008s0765	AT1G29680		Protein of unknown function (DUF1264)	_	Dawn	Cold	Leaf
Kaladp0008s0804	AT1G65030		Transducin/WD40 repeat-like superfamily protein	_	Dawn	Cold	Leaf
Kaladp0008s0811				_	Dawn	Cold	Leaf
Kaladp0008s0813	AT5G37020	ARF8,ATARF8	auxin response factor 8	ARF	Dawn	Cold	Leaf
Kaladp0008s0818				_	Dawn	Cold	Leaf
Kaladp0008s0822	AT4G21065		Tetratricopeptide repeat (TPR)-like superfamily protein	_	Dawn	Cold	Leaf
Kaladp0008s0851				_	Dawn	Cold	Leaf
Kaladp0008s0857	AT4G27430	CIP7	COP1-interacting protein 7	_	Dawn	Cold	Leaf
Kaladp0008s0865	AT5G53760	ATMLO11,MLO11	Seven transmembrane MLO family protein	_	Dawn	Cold	Leaf
Kaladp0008s0867	AT4G21705		Tetratricopeptide repeat (TPR)-like superfamily protein	_	Dawn	Cold	Leaf
Kaladp0008s0871	AT4G27500	PPI1	proton pump interactor 1	_	Dawn	Cold	Leaf
Kaladp0008s0872	AT1G53120		RNA-binding S4 domain-containing protein	_	Dawn	Cold	Leaf
Kaladp0008s0926	AT5G03300	ADK2	adenosine kinase 2	_	Dawn	Cold	Leaf
Kaladp0009s0013	AT5G46330	FLS2	Leucine-rich receptor-like protein kinase family protein	_	Dawn	Cold	Leaf
Kaladp0009s0018	AT4G18840		Pentatricopeptide repeat (PPR-like) superfamily protein	_	Dawn	Cold	Leaf
Kaladp0009s0023	AT5G17460			_	Dawn	Cold	Leaf
Kaladp0009s0028	AT5G39380		Plant calmodulin-binding protein-related	_	Dawn	Cold	Leaf
Kaladp0009s0040				_	Dawn	Cold	Leaf
Kaladp0009s0046	AT3G28860	ABCB19,ATABCB19,ATMDR1,ATMDR11,ATPGP19,MDR1,MDR11,PGP19	ATP binding cassette subfamily B19	_	Dawn	Cold	Leaf
Kaladp0009s0061	AT5G17460			_	Dawn	Cold	Leaf
Kaladp0009s0067	AT1G70170	MMP	matrix metalloproteinase	_	Dawn	Cold	Leaf
Kaladp0009s0072	AT1G70170	MMP	matrix metalloproteinase	_	Dawn	Cold	Leaf
Kaladp0009s0076	AT3G16170		AMP-dependent synthetase and ligase family protein	_	Dawn	Cold	Leaf
Kaladp0009s0082	AT1G52760	LysoPL2	lysophospholipase 2	_	Dawn	Cold	Leaf
Kaladp0010s0001	AT4G18170	ATWRKY28,WRKY28	WRKY DNA-binding protein 28	WRKY	Dawn	Cold	Leaf
Kaladp0010s0009	AT1G78580	ATTPS1,TPS1	trehalose-6-phosphate synthase	_	Dawn	Cold	Leaf
Kaladp0010s0022	AT4G18830	ATOFP5,OFP5	ovate family protein 5	OFP	Dawn	Cold	Leaf
Kaladp0010s0049	AT2G33860	ARF3,ETT	Transcriptional factor B3 family protein / auxin-responsive factor AUX/IAA-related	ARF	Dawn	Cold	Leaf
Kaladp0010s0064	AT1G28240		Protein of unknown function (DUF616)	_	Dawn	Cold	Leaf
Kaladp0010s0084	AT4G05020	NDB2	NAD(P)H dehydrogenase B2	_	Dawn	Cold	Leaf
Kaladp0010s0113	AT5G54770	THI1,THI4,TZ	thiazole biosynthetic enzyme, chloroplast (ARA6) (THI1) (THI4)	_	Dawn	Cold	Leaf
Kaladp0010s0116	AT4G21870		HSP20-like chaperones superfamily protein	_	Dawn	Cold	Leaf
Kaladp0010s0121				_	Dawn	Cold	Leaf
Kaladp0010s0125	AT4G21960	PRXR1	Peroxidase superfamily protein	_	Dawn	Cold	Leaf
Kaladp0010s0129	AT1G11790	ADT1	arogenate dehydratase 1	_	Dawn	Cold	Leaf
Kaladp0010s0148	AT2G39890	ATPROT1,PROT1	proline transporter 1	_	Dawn	Cold	Leaf
Kaladp0010s0157	AT3G47570		Leucine-rich repeat protein kinase family protein	_	Dawn	Cold	Leaf
Kaladp0010s0166	AT5G05520		Outer membrane OMP85 family protein	_	Dawn	Cold	Leaf
Kaladp0010s0169	AT2G38310	PYL4,RCAR10	PYR1-like 4	_	Dawn	Cold	Leaf
Kaladp0010s0210	AT3G27560	ATN1	Protein kinase superfamily protein	_	Dawn	Cold	Leaf
Kaladp0010s0216	AT4G39490	CYP96A10	cytochrome P450, family 96, subfamily A, polypeptide 10	_	Dawn	Cold	Leaf
Kaladp0011s0002	AT1G08200	AXS2	UDP-D-apiose/UDP-D-xylose synthase 2	_	Dawn	Cold	Leaf
Kaladp0011s0005	AT5G22740	ATCSLA02,ATCSLA2,CSLA02,CSLA2	cellulose synthase-like A02	_	Dawn	Cold	Leaf
Kaladp0011s0018	AT3G11590			_	Dawn	Cold	Leaf
Kaladp0011s0022	AT5G26667	PYR6	P-loop containing nucleoside triphosphate hydrolases superfamily protein	_	Dawn	Cold	Leaf
Kaladp0011s0027	AT1G08440		Aluminium activated malate transporter family protein	_	Dawn	Cold	Leaf
Kaladp0011s0043				_	Dawn	Cold	Leaf
Kaladp0011s0050	AT2G02400		NAD(P)-binding Rossmann-fold superfamily protein	_	Dawn	Cold	Leaf
Kaladp0011s0052	AT5G49720	ATGH9A1,DEC,GH9A1,IRX2,KOR,KOR1,RSW2,TSD1	glycosyl hydrolase 9A1	_	Dawn	Cold	Leaf
Kaladp0011s0055	AT2G02480	STI	AAA-type ATPase family protein	_	Dawn	Cold	Leaf
Kaladp0011s0069	AT1G10310		NAD(P)-binding Rossmann-fold superfamily protein	_	Dawn	Cold	Leaf
Kaladp0011s0072	AT3G07040	RPM1,RPS3	NB-ARC domain-containing disease resistance protein	_	Dawn	Cold	Leaf
Kaladp0011s0079	AT1G09600		Protein kinase superfamily protein	_	Dawn	Cold	Leaf
Kaladp0011s0087	AT2G26900		Sodium Bile acid symporter family	_	Dawn	Cold	Leaf
Kaladp0011s0111	AT1G55200		Protein kinase protein with adenine nucleotide alpha hydrolases-like domain	_	Dawn	Cold	Leaf
Kaladp0011s0128	AT4G22970	AESP,ESP,RSW4	homolog of separase	_	Dawn	Cold	Leaf
Kaladp0011s0131	AT4G08500	ARAKIN,ATMEKK1,MAPKKK8,MEKK1	MAPK/ERK kinase kinase 1	_	Dawn	Cold	Leaf
Kaladp0011s0133	AT1G03970	GBF4	G-box binding factor 4	bZIP	Dawn	Cold	Leaf
Kaladp0011s0144	AT5G20350	TIP1	Ankyrin repeat family protein with DHHC zinc finger domain	_	Dawn	Cold	Leaf
Kaladp0011s0158	AT5G35160		Endomembrane protein 70 protein family	_	Dawn	Cold	Leaf
Kaladp0011s0166	AT2G15580		RING/U-box superfamily protein	_	Dawn	Cold	Leaf
Kaladp0011s0168	AT2G25620	AtDBP1,DBP1	DNA-binding protein phosphatase 1	DBP	Dawn	Cold	Leaf
Kaladp0011s0170	AT2G41040		S-adenosyl-L-methionine-dependent methyltransferases superfamily protein	_	Dawn	Cold	Leaf
Kaladp0011s0208	AT1G01030	NGA3	AP2/B3-like transcriptional factor family protein	ABI3VP1	Dawn	Cold	Leaf
Kaladp0011s0212	AT4G30210	AR2,ATR2	P450 reductase 2	_	Dawn	Cold	Leaf
Kaladp0011s0216	AT4G30210	AR2,ATR2	P450 reductase 2	_	Dawn	Cold	Leaf
Kaladp0011s0256	AT5G03420		5\'-AMP-activated protein kinase-related	_	Dawn	Cold	Leaf
Kaladp0011s0276	AT3G52990		Pyruvate kinase family protein	_	Dawn	Cold	Leaf
Kaladp0011s0279	AT5G03650	SBE2.2	starch branching enzyme 2.2	_	Dawn	Cold	Leaf
Kaladp0011s0285	AT1G21740		Protein of unknown function (DUF630 and DUF632)	_	Dawn	Cold	Leaf
Kaladp0011s0305	AT1G62670	RPF2	rna processing factor 2	_	Dawn	Cold	Leaf
Kaladp0011s0314	AT1G17270		O-fucosyltransferase family protein	_	Dawn	Cold	Leaf
Kaladp0011s0330	AT1G51540		Galactose oxidase/kelch repeat superfamily protein	_	Dawn	Cold	Leaf
Kaladp0011s0340	AT4G31540	ATEXO70G1,EXO70G1	exocyst subunit exo70 family protein G1	_	Dawn	Cold	Leaf
Kaladp0011s0357	AT2G31010		Protein kinase superfamily protein	_	Dawn	Cold	Leaf
Kaladp0011s0358	AT2G31010		Protein kinase superfamily protein	_	Dawn	Cold	Leaf
Kaladp0011s0378	AT2G43020	ATPAO2,PAO2	polyamine oxidase 2	_	Dawn	Cold	Leaf
Kaladp0011s0379	AT2G43040	NPG1	tetratricopeptide repeat (TPR)-containing protein	_	Dawn	Cold	Leaf
Kaladp0011s0384	AT3G59030	ATTT12,TT12	MATE efflux family protein	_	Dawn	Cold	Leaf
Kaladp0011s0410	AT1G53750	RPT1A	regulatory particle triple-A 1A	_	Dawn	Cold	Leaf
Kaladp0011s0414	AT3G54070		Ankyrin repeat family protein	_	Dawn	Cold	Leaf
Kaladp0011s0415	AT1G53910	RAP2.12	related to AP2 12	AP2-EREBP	Dawn	Cold	Leaf
Kaladp0011s0419	AT3G14200		Chaperone DnaJ-domain superfamily protein	_	Dawn	Cold	Leaf
Kaladp0011s0430	AT4G38620	ATMYB4,MYB4	myb domain protein 4	MYB	Dawn	Cold	Leaf
Kaladp0011s0447	AT3G13860	HSP60-3A	heat shock protein 60-3A	_	Dawn	Cold	Leaf
Kaladp0011s0465	AT1G52190		Major facilitator superfamily protein	_	Dawn	Cold	Leaf
Kaladp0011s0483	AT3G16050	A37,ATPDX1.2,PDX1.2	pyridoxine biosynthesis 1.2	_	Dawn	Cold	Leaf
Kaladp0011s0484	AT1G30450	ATCCC1,CCC1,HAP5	cation-chloride co-transporter 1	_	Dawn	Cold	Leaf
Kaladp0011s0493	AT1G15520	ABCG40,ATABCG40,ATPDR12,PDR12	pleiotropic drug resistance 12	_	Dawn	Cold	Leaf
Kaladp0011s0504	AT2G42320		nucleolar protein gar2-related	_	Dawn	Cold	Leaf
Kaladp0011s0520	AT5G23860	TUB8	tubulin beta 8	_	Dawn	Cold	Leaf
Kaladp0011s0537	AT2G37400		Tetratricopeptide repeat (TPR)-like superfamily protein	_	Dawn	Cold	Leaf
Kaladp0011s0543	AT5G18520		Lung seven transmembrane receptor family protein	_	Dawn	Cold	Leaf
Kaladp0011s0563	AT5G04360	ATLDA,ATPU1,LDA,PU1	limit dextrinase	_	Dawn	Cold	Leaf
Kaladp0011s0579	AT2G28600		P-loop containing nucleoside triphosphate hydrolases superfamily protein	_	Dawn	Cold	Leaf
Kaladp0011s0598				_	Dawn	Cold	Leaf
Kaladp0011s0622	AT2G27610		Tetratricopeptide repeat (TPR)-like superfamily protein	_	Dawn	Cold	Leaf
Kaladp0011s0632				_	Dawn	Cold	Leaf
Kaladp0011s0666	AT2G37570	SLT1	HSP20-like chaperones superfamily protein	_	Dawn	Cold	Leaf
Kaladp0011s0691	AT5G02050		Mitochondrial glycoprotein family protein	_	Dawn	Cold	Leaf
Kaladp0011s0695				_	Dawn	Cold	Leaf
Kaladp0011s0702	AT5G23860	TUB8	tubulin beta 8	_	Dawn	Cold	Leaf
Kaladp0011s0703	AT2G38040	CAC3	acetyl Co-enzyme a carboxylase carboxyltransferase alpha subunit	_	Dawn	Cold	Leaf
Kaladp0011s0724	AT1G51450	TRO	TRAUCO	_	Dawn	Cold	Leaf
Kaladp0011s0725	AT3G60500	CER7,G3	3\'-5\'-exoribonuclease family protein	_	Dawn	Cold	Leaf
Kaladp0011s0726				_	Dawn	Cold	Leaf
Kaladp0011s0745	AT3G03630	CS26	cysteine synthase 26	_	Dawn	Cold	Leaf
Kaladp0011s0747	AT3G03770		Leucine-rich repeat protein kinase family protein	_	Dawn	Cold	Leaf
Kaladp0011s0750	AT5G17920	ATCIMS,ATMETS,ATMS1	Cobalamin-independent synthase family protein	_	Dawn	Cold	Leaf
Kaladp0011s0754	AT3G03810	EDA30	O-fucosyltransferase family protein	_	Dawn	Cold	Leaf
Kaladp0011s0755	AT5G39890		Protein of unknown function (DUF1637)	_	Dawn	Cold	Leaf
Kaladp0011s0758	AT5G55000	FIP2	potassium channel tetramerisation domain-containing protein / pentapeptide repeat-containing protein	_	Dawn	Cold	Leaf
Kaladp0011s0759	AT5G17920	ATCIMS,ATMETS,ATMS1	Cobalamin-independent synthase family protein	_	Dawn	Cold	Leaf
Kaladp0011s0760	AT3G17675		Cupredoxin superfamily protein	_	Dawn	Cold	Leaf
Kaladp0011s0772	AT1G49760	PAB8,PABP8	poly(A) binding protein 8	_	Dawn	Cold	Leaf
Kaladp0011s0785	AT3G57650	LPAT2	lysophosphatidyl acyltransferase 2	_	Dawn	Cold	Leaf
Kaladp0011s0795	AT2G41840		Ribosomal protein S5 family protein	_	Dawn	Cold	Leaf
Kaladp0011s0797	AT2G41840		Ribosomal protein S5 family protein	_	Dawn	Cold	Leaf
Kaladp0011s0800	AT2G32730		26S proteasome regulatory complex, non-ATPase subcomplex, Rpn2/Psmd1 subunit	_	Dawn	Cold	Leaf
Kaladp0011s0806	AT5G25610	ATRD22,RD22	BURP domain-containing protein	_	Dawn	Cold	Leaf
Kaladp0011s0815	AT5G19420		Regulator of chromosome condensation (RCC1) family with FYVE zinc finger domain	_	Dawn	Cold	Leaf
Kaladp0011s0816	AT5G19420		Regulator of chromosome condensation (RCC1) family with FYVE zinc finger domain	_	Dawn	Cold	Leaf
Kaladp0011s0817	AT5G12330	LRP1	Lateral root primordium (LRP) protein-related	_	Dawn	Cold	Leaf
Kaladp0011s0820	AT4G35160		O-methyltransferase family protein	_	Dawn	Cold	Leaf
Kaladp0011s0826	AT1G09830		Glycinamide ribonucleotide (GAR) synthetase	_	Dawn	Cold	Leaf
Kaladp0011s0836	AT1G72550		tRNA synthetase beta subunit family protein	_	Dawn	Cold	Leaf
Kaladp0011s0856	AT5G22020		Calcium-dependent phosphotriesterase superfamily protein	_	Dawn	Cold	Leaf
Kaladp0011s0860	AT5G22060	ATJ2,J2	DNAJ homologue 2	_	Dawn	Cold	Leaf
Kaladp0011s0871	AT5G22330	ATTIP49A,RIN1	P-loop containing nucleoside triphosphate hydrolases superfamily protein	_	Dawn	Cold	Leaf
Kaladp0011s0872	AT5G22340			_	Dawn	Cold	Leaf
Kaladp0011s0873	AT5G22360	ATVAMP714,VAMP714	vesicle-associated membrane protein 714	_	Dawn	Cold	Leaf
Kaladp0011s0890	AT4G03260		Outer arm dynein light chain 1 protein	_	Dawn	Cold	Leaf
Kaladp0011s0894	AT4G27310		B-box type zinc finger family protein	Orphans	Dawn	Cold	Leaf
Kaladp0011s0901	AT5G64030		S-adenosyl-L-methionine-dependent methyltransferases superfamily protein	_	Dawn	Cold	Leaf
Kaladp0011s0904	AT4G15200	AFH3,FH3	formin 3	_	Dawn	Cold	Leaf
Kaladp0011s0906	AT5G66520		Tetratricopeptide repeat (TPR)-like superfamily protein	_	Dawn	Cold	Leaf
Kaladp0011s0908	AT5G35730		EXS (ERD1/XPR1/SYG1) family protein	_	Dawn	Cold	Leaf
Kaladp0011s0916	AT1G10330		Tetratricopeptide repeat (TPR)-like superfamily protein	_	Dawn	Cold	Leaf
Kaladp0011s0917				_	Dawn	Cold	Leaf
Kaladp0011s0928	AT2G32940	AGO6	Argonaute family protein	_	Dawn	Cold	Leaf
Kaladp0011s0937	AT2G44480	BGLU17	beta glucosidase 17	_	Dawn	Cold	Leaf
Kaladp0011s0949	AT4G12730	FLA2	FASCICLIN-like arabinogalactan 2	_	Dawn	Cold	Leaf
Kaladp0011s0955	AT3G13224		RNA-binding (RRM/RBD/RNP motifs) family protein	_	Dawn	Cold	Leaf
Kaladp0011s0966	AT5G07150		Leucine-rich repeat protein kinase family protein	_	Dawn	Cold	Leaf
Kaladp0011s0976	AT2G40320	TBL33	TRICHOME BIREFRINGENCE-LIKE 33	_	Dawn	Cold	Leaf
Kaladp0011s0987	AT3G10960	ATAZG1,AZG1	AZA-guanine resistant1	_	Dawn	Cold	Leaf
Kaladp0011s0995	AT2G40620		Basic-leucine zipper (bZIP) transcription factor family protein	bZIP	Dawn	Cold	Leaf
Kaladp0011s0999	AT2G30490	ATC4H,C4H,CYP73A5,REF3	cinnamate-4-hydroxylase	_	Dawn	Cold	Leaf
Kaladp0011s1011	AT5G67050		alpha/beta-Hydrolases superfamily protein	_	Dawn	Cold	Leaf
Kaladp0011s1012	AT3G48280	CYP71A25	cytochrome P450, family 71, subfamily A, polypeptide 25	_	Dawn	Cold	Leaf
Kaladp0011s1043	AT4G24840			_	Dawn	Cold	Leaf
Kaladp0011s1046	AT4G24840			_	Dawn	Cold	Leaf
Kaladp0011s1061	AT2G24210	TPS10	terpene synthase 10	_	Dawn	Cold	Leaf
Kaladp0011s1064	AT4G15200	AFH3,FH3	formin 3	_	Dawn	Cold	Leaf
Kaladp0011s1071	AT3G29360		UDP-glucose 6-dehydrogenase family protein	_	Dawn	Cold	Leaf
Kaladp0011s1073	AT2G21110		Disease resistance-responsive (dirigent-like protein) family protein	_	Dawn	Cold	Leaf
Kaladp0011s1076	AT2G32530	ATCSLB03,ATCSLB3,CSLB03	cellulose synthase-like B3	_	Dawn	Cold	Leaf
Kaladp0011s1077	AT2G32530	ATCSLB03,ATCSLB3,CSLB03	cellulose synthase-like B3	_	Dawn	Cold	Leaf
Kaladp0011s1079	AT2G31340	emb1381	embryo defective 1381	_	Dawn	Cold	Leaf
Kaladp0011s1084	AT2G04570		GDSL-like Lipase/Acylhydrolase superfamily protein	_	Dawn	Cold	Leaf
Kaladp0011s1085	AT2G42990		GDSL-like Lipase/Acylhydrolase superfamily protein	_	Dawn	Cold	Leaf
Kaladp0011s1089	AT3G07810		RNA-binding (RRM/RBD/RNP motifs) family protein	_	Dawn	Cold	Leaf
Kaladp0011s1135	AT5G50890		alpha/beta-Hydrolases superfamily protein	_	Dawn	Cold	Leaf
Kaladp0011s1146	AT4G14970			_	Dawn	Cold	Leaf
Kaladp0011s1157	AT1G53840	ATPME1,PME1	pectin methylesterase 1	_	Dawn	Cold	Leaf
Kaladp0011s1160	AT3G14200		Chaperone DnaJ-domain superfamily protein	_	Dawn	Cold	Leaf
Kaladp0011s1167	AT1G17420	LOX3	lipoxygenase 3	_	Dawn	Cold	Leaf
Kaladp0011s1169	AT5G08640	ATFLS1,FLS,FLS1	flavonol synthase 1	_	Dawn	Cold	Leaf
Kaladp0011s1178	AT3G49720			_	Dawn	Cold	Leaf
Kaladp0011s1193	AT4G33800			_	Dawn	Cold	Leaf
Kaladp0011s1205	AT5G43100		Eukaryotic aspartyl protease family protein	_	Dawn	Cold	Leaf
Kaladp0011s1219	AT5G67090		Subtilisin-like serine endopeptidase family protein	_	Dawn	Cold	Leaf
Kaladp0011s1228	AT5G42900	COR27	cold regulated gene 27	_	Dawn	Cold	Leaf
Kaladp0011s1229	AT3G19270	CYP707A4	cytochrome P450, family 707, subfamily A, polypeptide 4	_	Dawn	Cold	Leaf
Kaladp0011s1233	AT1G47380		Protein phosphatase 2C family protein	_	Dawn	Cold	Leaf
Kaladp0011s1260	AT1G47490	ATRBP47C,RBP47C	RNA-binding protein 47C	_	Dawn	Cold	Leaf
Kaladp0011s1278	AT5G53660	AtGRF7,GRF7	growth-regulating factor 7	GRF	Dawn	Cold	Leaf
Kaladp0011s1281	AT5G23960	ATTPS21,TPS21	terpene synthase 21	_	Dawn	Cold	Leaf
Kaladp0011s1287	AT4G27300		S-locus lectin protein kinase family protein	_	Dawn	Cold	Leaf
Kaladp0011s1289	AT4G21390	B120	S-locus lectin protein kinase family protein	_	Dawn	Cold	Leaf
Kaladp0011s1318	AT3G15390	SDE5	silencing defective 5	_	Dawn	Cold	Leaf
Kaladp0011s1323	AT1G28240		Protein of unknown function (DUF616)	_	Dawn	Cold	Leaf
Kaladp0011s1324	AT4G27500	PPI1	proton pump interactor 1	_	Dawn	Cold	Leaf
Kaladp0011s1342	AT3G58120	ATBZIP61,BZIP61	Basic-leucine zipper (bZIP) transcription factor family protein	bZIP	Dawn	Cold	Leaf
Kaladp0011s1345	AT4G28840			_	Dawn	Cold	Leaf
Kaladp0011s1355	AT3G14940	ATPPC3,PPC3	phosphoenolpyruvate carboxylase 3	_	Dawn	Cold	Leaf
Kaladp0011s1362	AT1G53440		Leucine-rich repeat transmembrane protein kinase	_	Dawn	Cold	Leaf
Kaladp0011s1364	AT1G78700	BEH4	BES1/BZR1 homolog 4	BES1	Dawn	Cold	Leaf
Kaladp0012s0004	AT3G03360		F-box/RNI-like superfamily protein	_	Dawn	Cold	Leaf
Kaladp0012s0009	AT4G02610		Aldolase-type TIM barrel family protein	_	Dawn	Cold	Leaf
Kaladp0012s0021	AT1G06780	GAUT6	galacturonosyltransferase 6	_	Dawn	Cold	Leaf
Kaladp0012s0023	AT3G54660	ATGR2,EMB2360,GR	glutathione reductase	_	Dawn	Cold	Leaf
Kaladp0012s0026	AT4G02610		Aldolase-type TIM barrel family protein	_	Dawn	Cold	Leaf
Kaladp0012s0027	AT4G02610		Aldolase-type TIM barrel family protein	_	Dawn	Cold	Leaf
Kaladp0012s0028	AT4G02610		Aldolase-type TIM barrel family protein	_	Dawn	Cold	Leaf
Kaladp0012s0034	AT3G63370	OTP86	Tetratricopeptide repeat (TPR)-like superfamily protein	_	Dawn	Cold	Leaf
Kaladp0012s0037	AT3G04810	ATNEK2,NEK2	NIMA-related kinase 2	_	Dawn	Cold	Leaf
Kaladp0012s0042	AT3G22750		Protein kinase superfamily protein	_	Dawn	Cold	Leaf
Kaladp0012s0054	AT3G22380	TIC	time for coffee	_	Dawn	Cold	Leaf
Kaladp0012s0060				_	Dawn	Cold	Leaf
Kaladp0012s0077	AT3G06190	ATBPM2,BPM2	BTB-POZ and MATH domain 2	_	Dawn	Cold	Leaf
Kaladp0012s0079	AT4G02940		oxidoreductase, 2OG-Fe(II) oxygenase family protein	_	Dawn	Cold	Leaf
Kaladp0012s0084	AT5G52630	MEF1	mitochondrial RNAediting factor 1	_	Dawn	Cold	Leaf
Kaladp0012s0086	AT2G48030		DNAse I-like superfamily protein	_	Dawn	Cold	Leaf
Kaladp0012s0092	AT5G63690		Nucleic acid-binding, OB-fold-like protein	_	Dawn	Cold	Leaf
Kaladp0012s0094	AT2G47990	EDA13,EDA19,SWA1	transducin family protein / WD-40 repeat family protein	_	Dawn	Cold	Leaf
Kaladp0012s0106	AT3G09270	ATGSTU8,GSTU8	glutathione S-transferase TAU 8	_	Dawn	Cold	Leaf
Kaladp0012s0115	AT2G35030		Pentatricopeptide repeat (PPR) superfamily protein	_	Dawn	Cold	Leaf
Kaladp0013s0036	AT5G67260	CYCD3;2	CYCLIN D3;2	_	Dawn	Cold	Leaf
Kaladp0014s0011	AT3G29230		Tetratricopeptide repeat (TPR)-like superfamily protein	_	Dawn	Cold	Leaf
Kaladp0014s0025	AT1G57790		F-box family protein	_	Dawn	Cold	Leaf
Kaladp0014s0028	AT3G48410		alpha/beta-Hydrolases superfamily protein	_	Dawn	Cold	Leaf
Kaladp0015s0004	AT3G56810			_	Dawn	Cold	Leaf
Kaladp0015s0017	AT1G06150	EMB1444	basic helix-loop-helix (bHLH) DNA-binding superfamily protein	_	Dawn	Cold	Leaf
Kaladp0015s0032	AT4G38890		FMN-linked oxidoreductases superfamily protein	_	Dawn	Cold	Leaf
Kaladp0015s0036	AT2G21340		MATE efflux family protein	_	Dawn	Cold	Leaf
Kaladp0015s0097	AT4G02450		HSP20-like chaperones superfamily protein	_	Dawn	Cold	Leaf
Kaladp0015s0099	AT3G62720	ATXT1,XT1,XXT1	xylosyltransferase 1	_	Dawn	Cold	Leaf
Kaladp0015s0109	AT1G03010		Phototropic-responsive NPH3 family protein	_	Dawn	Cold	Leaf
Kaladp0015s0118	AT3G07010		Pectin lyase-like superfamily protein	_	Dawn	Cold	Leaf
Kaladp0015s0120	AT2G32670	ATVAMP725,VAMP725	vesicle-associated membrane protein 725	_	Dawn	Cold	Leaf
Kaladp0015s0122	AT4G00467		Calcium-dependent lipid-binding (CaLB domain) family protein	_	Dawn	Cold	Leaf
Kaladp0015s0123	AT4G35130		Tetratricopeptide repeat (TPR)-like superfamily protein	_	Dawn	Cold	Leaf
Kaladp0015s0130	AT3G49680	ATBCAT-3,BCAT3	branched-chain aminotransferase 3	_	Dawn	Cold	Leaf
Kaladp0015s0137	AT5G08490		Tetratricopeptide repeat (TPR)-like superfamily protein	_	Dawn	Cold	Leaf
Kaladp0015s0145	AT1G01820	PEX11C	peroxin 11c	_	Dawn	Cold	Leaf
Kaladp0015s0166	AT3G61050	NTMC2T4,NTMC2TYPE4	Calcium-dependent lipid-binding (CaLB domain) family protein	_	Dawn	Cold	Leaf
Kaladp0015s0168	AT2G45550	CYP76C4	cytochrome P450, family 76, subfamily C, polypeptide 4	_	Dawn	Cold	Leaf
Kaladp0015s0187	AT4G34450		coatomer gamma-2 subunit, putative / gamma-2 coat protein, putative / gamma-2 COP, putative	_	Dawn	Cold	Leaf
Kaladp0015s0200	AT3G19090		RNA-binding protein	_	Dawn	Cold	Leaf
Kaladp0015s0214	AT4G34200	EDA9	D-3-phosphoglycerate dehydrogenase	_	Dawn	Cold	Leaf
Kaladp0015s0221	AT3G49200		O-acyltransferase (WSD1-like) family protein	_	Dawn	Cold	Leaf
Kaladp0016s0013	AT1G66150	TMK1	transmembrane kinase 1	_	Dawn	Cold	Leaf
Kaladp0016s0015	AT1G67070	DIN9,PMI2	Mannose-6-phosphate isomerase, type I	_	Dawn	Cold	Leaf
Kaladp0016s0018	AT4G24580	REN1	Rho GTPase activation protein (RhoGAP) with PH domain	_	Dawn	Cold	Leaf
Kaladp0016s0020	AT2G05990	ENR1,MOD1	NAD(P)-binding Rossmann-fold superfamily protein	_	Dawn	Cold	Leaf
Kaladp0016s0021	AT4G16600		Nucleotide-diphospho-sugar transferases superfamily protein	_	Dawn	Cold	Leaf
Kaladp0016s0029	AT4G24930		thylakoid lumenal 17.9 kDa protein, chloroplast	_	Dawn	Cold	Leaf
Kaladp0016s0036	AT5G50390		Pentatricopeptide repeat (PPR-like) superfamily protein	_	Dawn	Cold	Leaf
Kaladp0016s0047	AT5G61840	GUT1	Exostosin family protein	_	Dawn	Cold	Leaf
Kaladp0016s0056	AT5G14040	PHT3;1	phosphate transporter 3;1	_	Dawn	Cold	Leaf
Kaladp0016s0059	AT5G50900		ARM repeat superfamily protein	_	Dawn	Cold	Leaf
Kaladp0016s0060	AT5G07400		forkhead-associated domain-containing protein / FHA domain-containing protein	FHA	Dawn	Cold	Leaf
Kaladp0016s0066	AT1G20970			_	Dawn	Cold	Leaf
Kaladp0016s0076	AT1G66370	AtMYB113,MYB113	myb domain protein 113	MYB	Dawn	Cold	Leaf
Kaladp0016s0086	AT1G76360		Protein kinase superfamily protein	_	Dawn	Cold	Leaf
Kaladp0016s0090	AT5G56580	ANQ1,ATMKK6,MKK6	MAP kinase kinase 6	_	Dawn	Cold	Leaf
Kaladp0016s0097	AT4G24175			_	Dawn	Cold	Leaf
Kaladp0016s0103	AT5G57560	TCH4,XTH22	Xyloglucan endotransglucosylase/hydrolase family protein	_	Dawn	Cold	Leaf
Kaladp0016s0119	AT5G40410		Tetratricopeptide repeat (TPR)-like superfamily protein	_	Dawn	Cold	Leaf
Kaladp0016s0128	AT1G76270		O-fucosyltransferase family protein	_	Dawn	Cold	Leaf
Kaladp0016s0153	AT1G08500	AtENODL18,ENODL18	early nodulin-like protein 18	_	Dawn	Cold	Leaf
Kaladp0016s0187	AT1G33350		Pentatricopeptide repeat (PPR) superfamily protein	_	Dawn	Cold	Leaf
Kaladp0016s0202	AT4G38225			_	Dawn	Cold	Leaf
Kaladp0016s0210	AT2G17980	ATSLY1	Sec1/munc18-like (SM) proteins superfamily	_	Dawn	Cold	Leaf
Kaladp0016s0211	AT1G19250	FMO1	flavin-dependent monooxygenase 1	_	Dawn	Cold	Leaf
Kaladp0016s0212	AT4G38380		MATE efflux family protein	_	Dawn	Cold	Leaf
Kaladp0016s0216	AT1G47670		Transmembrane amino acid transporter family protein	_	Dawn	Cold	Leaf
Kaladp0016s0217	AT5G55050		GDSL-like Lipase/Acylhydrolase superfamily protein	_	Dawn	Cold	Leaf
Kaladp0016s0218	AT4G38430	ATROPGEF1,ROPGEF1	rho guanyl-nucleotide exchange factor 1	_	Dawn	Cold	Leaf
Kaladp0016s0226	AT2G16800		high-affinity nickel-transport family protein	_	Dawn	Cold	Leaf
Kaladp0016s0230	AT4G34950		Major facilitator superfamily protein	_	Dawn	Cold	Leaf
Kaladp0016s0250	AT4G36220	CYP84A1,FAH1	ferulic acid 5-hydroxylase 1	_	Dawn	Cold	Leaf
Kaladp0016s0252	AT2G21340		MATE efflux family protein	_	Dawn	Cold	Leaf
Kaladp0016s0253	AT4G39050		Kinesin motor family protein	_	Dawn	Cold	Leaf
Kaladp0016s0254	AT1G75540	STH2	salt tolerance homolog2	Orphans	Dawn	Cold	Leaf
Kaladp0016s0256	AT2G21390		Coatomer, alpha subunit	_	Dawn	Cold	Leaf
Kaladp0016s0258	AT2G16440	MCM4	Minichromosome maintenance (MCM2/3/5) family protein	_	Dawn	Cold	Leaf
Kaladp0016s0259	AT4G00230	XSP1	xylem serine peptidase 1	_	Dawn	Cold	Leaf
Kaladp0016s0282	AT4G34360		S-adenosyl-L-methionine-dependent methyltransferases superfamily protein	_	Dawn	Cold	Leaf
Kaladp0016s0283	AT2G16090	ARI2,ATARI2	RING/U-box superfamily protein	_	Dawn	Cold	Leaf
Kaladp0016s0288	AT2G15860			_	Dawn	Cold	Leaf
Kaladp0016s0291	AT2G15760		Protein of unknown function (DUF1645)	_	Dawn	Cold	Leaf
Kaladp0016s0312	AT1G16480		Tetratricopeptide repeat (TPR)-like superfamily protein	_	Dawn	Cold	Leaf
Kaladp0016s0322	AT4G14960	TUA6	Tubulin/FtsZ family protein	_	Dawn	Cold	Leaf
Kaladp0016s0325	AT3G02010		Pentatricopeptide repeat (PPR) superfamily protein	_	Dawn	Cold	Leaf
Kaladp0016s0328				_	Dawn	Cold	Leaf
Kaladp0016s0331	AT5G64440	AtFAAH,FAAH	fatty acid amide hydrolase	_	Dawn	Cold	Leaf
Kaladp0016s0348	AT5G09420	ATTOC64-V,MTOM64,TOC64-V	translocon at the outer membrane of chloroplasts 64-V	_	Dawn	Cold	Leaf
Kaladp0016s0349	AT4G33520	HMA6,PAA1	P-type ATP-ase 1	_	Dawn	Cold	Leaf
Kaladp0016s0363	AT4G20840		FAD-binding Berberine family protein	_	Dawn	Cold	Leaf
Kaladp0016s0376	AT5G35160		Endomembrane protein 70 protein family	_	Dawn	Cold	Leaf
Kaladp0016s0389	AT2G41140	ATCBK3,ATCRK1,CRK1	CDPK-related kinase 1	_	Dawn	Cold	Leaf
Kaladp0016s0394	AT2G35510	SRO1	similar to RCD one 1	_	Dawn	Cold	Leaf
Kaladp0016s0398	AT2G22590		UDP-Glycosyltransferase superfamily protein	_	Dawn	Cold	Leaf
Kaladp0017s0004				_	Dawn	Cold	Leaf
Kaladp0017s0017	AT1G13680		PLC-like phosphodiesterases superfamily protein	_	Dawn	Cold	Leaf
Kaladp0017s0025	AT3G01670			_	Dawn	Cold	Leaf
Kaladp0017s0039	AT1G67720		Leucine-rich repeat protein kinase family protein	_	Dawn	Cold	Leaf
Kaladp0018s0018	AT3G29360		UDP-glucose 6-dehydrogenase family protein	_	Dawn	Cold	Leaf
Kaladp0018s0031	AT2G03630			_	Dawn	Cold	Leaf
Kaladp0018s0038	AT5G23330		Nucleotidylyl transferase superfamily protein	_	Dawn	Cold	Leaf
Kaladp0018s0078	AT4G33980			_	Dawn	Cold	Leaf
Kaladp0018s0085	AT3G19210	ATRAD54,CHR25,RAD54	homolog of RAD54	SNF2	Dawn	Cold	Leaf
Kaladp0018s0098	AT1G19190		alpha/beta-Hydrolases superfamily protein	_	Dawn	Cold	Leaf
Kaladp0018s0099	AT2G15730		P-loop containing nucleoside triphosphate hydrolases superfamily protein	_	Dawn	Cold	Leaf
Kaladp0018s0107	AT4G33945		ARM repeat superfamily protein	_	Dawn	Cold	Leaf
Kaladp0018s0111	AT5G06730		Peroxidase superfamily protein	_	Dawn	Cold	Leaf
Kaladp0018s0125	AT2G15890	MEE14	maternal effect embryo arrest 14	_	Dawn	Cold	Leaf
Kaladp0018s0126	AT4G37110		Zinc-finger domain of monoamine-oxidase A repressor R1	_	Dawn	Cold	Leaf
Kaladp0018s0130	AT1G54830	NF-YC3	nuclear factor Y, subunit C3	CCAAT	Dawn	Cold	Leaf
Kaladp0018s0131	AT3G01580		Tetratricopeptide repeat (TPR)-like superfamily protein	_	Dawn	Cold	Leaf
Kaladp0018s0148	AT4G39260	ATGRP8,CCR1,GR-RBP8,GRP8	cold, circadian rhythm, and RNA binding 1	_	Dawn	Cold	Leaf
Kaladp0018s0154	AT4G34490	ATCAP1,CAP 1,CAP1	cyclase associated protein 1	_	Dawn	Cold	Leaf
Kaladp0018s0161	AT3G18830	ATPLT5,ATPMT5,PMT5	polyol/monosaccharide transporter 5	_	Dawn	Cold	Leaf
Kaladp0018s0163	AT3G18840		Tetratricopeptide repeat (TPR)-like superfamily protein	_	Dawn	Cold	Leaf
Kaladp0018s0164	AT5G49030	OVA2	tRNA synthetase class I (I, L, M and V) family protein	_	Dawn	Cold	Leaf
Kaladp0018s0169	AT1G49380		cytochrome c biogenesis protein family	_	Dawn	Cold	Leaf
Kaladp0018s0186	AT5G64740	CESA6,E112,IXR2,PRC1	cellulose synthase 6	_	Dawn	Cold	Leaf
Kaladp0018s0190	AT4G38150		Pentatricopeptide repeat (PPR) superfamily protein	_	Dawn	Cold	Leaf
Kaladp0018s0199	AT4G38200		SEC7-like guanine nucleotide exchange family protein	_	Dawn	Cold	Leaf
Kaladp0018s0201	AT5G09320	VPS9B	Vacuolar sorting protein 9 (VPS9) domain	_	Dawn	Cold	Leaf
Kaladp0018s0207	AT1G19840		SAUR-like auxin-responsive protein family	_	Dawn	Cold	Leaf
Kaladp0018s0210	AT4G34740	ASE2,ATASE2,ATPURF2,CIA1	GLN phosphoribosyl pyrophosphate amidotransferase 2	_	Dawn	Cold	Leaf
Kaladp0018s0218	AT2G21280	ATSULA,GC1,SULA	NAD(P)-binding Rossmann-fold superfamily protein	_	Dawn	Cold	Leaf
Kaladp0018s0239	AT4G21065		Tetratricopeptide repeat (TPR)-like superfamily protein	_	Dawn	Cold	Leaf
Kaladp0018s0253	AT2G47260	ATWRKY23,WRKY23	WRKY DNA-binding protein 23	WRKY	Dawn	Cold	Leaf
Kaladp0018s0265	AT4G16146		cAMP-regulated phosphoprotein 19-related protein	_	Dawn	Cold	Leaf
Kaladp0018s0271	AT3G16850		Pectin lyase-like superfamily protein	_	Dawn	Cold	Leaf
Kaladp0018s0274	AT5G27870		Plant invertase/pectin methylesterase inhibitor superfamily	_	Dawn	Cold	Leaf
Kaladp0018s0301	AT5G18550		Zinc finger C-x8-C-x5-C-x3-H type family protein	C3H	Dawn	Cold	Leaf
Kaladp0019s0019	AT1G31780			_	Dawn	Cold	Leaf
Kaladp0019s0020	AT5G14780	FDH	formate dehydrogenase	_	Dawn	Cold	Leaf
Kaladp0019s0023	AT3G27960		Tetratricopeptide repeat (TPR)-like superfamily protein	_	Dawn	Cold	Leaf
Kaladp0019s0024	AT5G14760	AO	L-aspartate oxidase	_	Dawn	Cold	Leaf
Kaladp0019s0031				_	Dawn	Cold	Leaf
Kaladp0019s0042	AT4G01200		Calcium-dependent lipid-binding (CaLB domain) family protein	_	Dawn	Cold	Leaf
Kaladp0019s0074	AT2G20520	FLA6	FASCICLIN-like arabinogalactan 6	_	Dawn	Cold	Leaf
Kaladp0019s0129	AT1G06490	ATGSL07,atgsl7,gsl07	glucan synthase-like 7	_	Dawn	Cold	Leaf
Kaladp0019s0132	AT3G58660		Ribosomal protein L1p/L10e family	_	Dawn	Cold	Leaf
Kaladp0019s0133	AT3G58830		haloacid dehalogenase (HAD) superfamily protein	_	Dawn	Cold	Leaf
Kaladp0019s0140	AT1G19110		inter-alpha-trypsin inhibitor heavy chain-related	_	Dawn	Cold	Leaf
Kaladp0019s0150	AT1G78240	OSU1,QUA2,TSD2	S-adenosyl-L-methionine-dependent methyltransferases superfamily protein	_	Dawn	Cold	Leaf
Kaladp0020s0022	AT1G79620		Leucine-rich repeat protein kinase family protein	_	Dawn	Cold	Leaf
Kaladp0020s0028	AT3G52105			_	Dawn	Cold	Leaf
Kaladp0020s0029	AT3G52130		Bifunctional inhibitor/lipid-transfer protein/seed storage 2S albumin superfamily protein	_	Dawn	Cold	Leaf
Kaladp0020s0033	AT5G47940			_	Dawn	Cold	Leaf
Kaladp0020s0036	AT2G44430		DNA-binding bromodomain-containing protein	MYB-related	Dawn	Cold	Leaf
Kaladp0020s0070	AT3G09010		Protein kinase superfamily protein	_	Dawn	Cold	Leaf
Kaladp0020s0071	AT2G40070			_	Dawn	Cold	Leaf
Kaladp0020s0090	AT5G01710		methyltransferases	_	Dawn	Cold	Leaf
Kaladp0020s0114	AT2G21660	ATGRP7,CCR2,GR-RBP7,GRP7	cold, circadian rhythm, and rna binding 2	_	Dawn	Cold	Leaf
Kaladp0020s0115	AT2G21710	EMB2219	Mitochondrial transcription termination factor family protein	mTERF	Dawn	Cold	Leaf
Kaladp0020s0116	AT5G16860		Tetratricopeptide repeat (TPR)-like superfamily protein	_	Dawn	Cold	Leaf
Kaladp0020s0133	AT5G66600		Protein of unknown function, DUF547	_	Dawn	Cold	Leaf
Kaladp0020s0134	AT1G49430	LACS2,LRD2	long-chain acyl-CoA synthetase 2	_	Dawn	Cold	Leaf
Kaladp0020s0144	AT3G19184		AP2/B3-like transcriptional factor family protein	ABI3VP1	Dawn	Cold	Leaf
Kaladp0020s0147	AT1G49740		PLC-like phosphodiesterases superfamily protein	_	Dawn	Cold	Leaf
Kaladp0020s0161	AT4G21065		Tetratricopeptide repeat (TPR)-like superfamily protein	_	Dawn	Cold	Leaf
Kaladp0020s0162				_	Dawn	Cold	Leaf
Kaladp0020s0169	AT5G18460		Protein of Unknown Function (DUF239)	_	Dawn	Cold	Leaf
Kaladp0020s0175	AT3G59140	ATMRP14,MRP14	multidrug resistance-associated protein 14	_	Dawn	Cold	Leaf
Kaladp0020s0194	AT5G14050		Transducin/WD40 repeat-like superfamily protein	_	Dawn	Cold	Leaf
Kaladp0020s0226	AT3G23590	MED33A,RFR1	REF4-related 1	_	Dawn	Cold	Leaf
Kaladp0021s0013	AT1G49760	PAB8,PABP8	poly(A) binding protein 8	_	Dawn	Cold	Leaf
Kaladp0021s0017	AT5G43020		Leucine-rich repeat protein kinase family protein	_	Dawn	Cold	Leaf
Kaladp0021s0022	AT4G34880		Amidase family protein	_	Dawn	Cold	Leaf
Kaladp0021s0026	AT1G48910	YUC10	Flavin-containing monooxygenase family protein	_	Dawn	Cold	Leaf
Kaladp0021s0047	AT1G30440		Phototropic-responsive NPH3 family protein	_	Dawn	Cold	Leaf
Kaladp0021s0058	AT1G30300		Metallo-hydrolase/oxidoreductase superfamily protein	_	Dawn	Cold	Leaf
Kaladp0021s0106	AT4G18760	AtRLP51,RLP51	receptor like protein 51	_	Dawn	Cold	Leaf
Kaladp0021s0110	AT4G35540		zinc ion binding;transcription regulators	_	Dawn	Cold	Leaf
Kaladp0022s0007	AT4G01400			_	Dawn	Cold	Leaf
Kaladp0022s0008	AT1G05600		Tetratricopeptide repeat (TPR)-like superfamily protein	_	Dawn	Cold	Leaf
Kaladp0022s0046	AT2G42010	PLDBETA,PLDBETA1	phospholipase D beta 1	_	Dawn	Cold	Leaf
Kaladp0022s0050	AT3G61130	GAUT1,LGT1	galacturonosyltransferase 1	_	Dawn	Cold	Leaf
Kaladp0022s0051	AT1G12550		D-isomer specific 2-hydroxyacid dehydrogenase family protein	_	Dawn	Cold	Leaf
Kaladp0022s0058	AT2G16430	ATPAP10,PAP10	purple acid phosphatase 10	_	Dawn	Cold	Leaf
Kaladp0022s0070	AT4G34450		coatomer gamma-2 subunit, putative / gamma-2 coat protein, putative / gamma-2 COP, putative	_	Dawn	Cold	Leaf
Kaladp0022s0088	AT3G19300		Protein kinase superfamily protein	_	Dawn	Cold	Leaf
Kaladp0022s0107	AT1G50010	TUA2	tubulin alpha-2 chain	_	Dawn	Cold	Leaf
Kaladp0022s0115	AT5G10550	GTE2	global transcription factor group E2	_	Dawn	Cold	Leaf
Kaladp0022s0125	AT3G20000	TOM40	translocase of the outer mitochondrial membrane 40	_	Dawn	Cold	Leaf
Kaladp0022s0127	AT2G41480		Peroxidase superfamily protein	_	Dawn	Cold	Leaf
Kaladp0022s0132	AT1G33270		Acyl transferase/acyl hydrolase/lysophospholipase superfamily protein	_	Dawn	Cold	Leaf
Kaladp0022s0153	AT3G49200		O-acyltransferase (WSD1-like) family protein	_	Dawn	Cold	Leaf
Kaladp0022s0177	AT4G29010	AIM1	Enoyl-CoA hydratase/isomerase family	_	Dawn	Cold	Leaf
Kaladp0022s0201	AT1G54790		GDSL-like Lipase/Acylhydrolase superfamily protein	_	Dawn	Cold	Leaf
Kaladp0022s0215	AT3G07130	ATPAP15,PAP15	purple acid phosphatase 15	_	Dawn	Cold	Leaf
Kaladp0022s0219	AT2G45300		RNA 3\'-terminal phosphate cyclase/enolpyruvate transferase, alpha/beta	_	Dawn	Cold	Leaf
Kaladp0022s0239	AT3G12280	ATRBR1,RB,RB1,RBR,RBR1	retinoblastoma-related 1	_	Dawn	Cold	Leaf
Kaladp0022s0253	AT3G59030	ATTT12,TT12	MATE efflux family protein	_	Dawn	Cold	Leaf
Kaladp0023s0026				_	Dawn	Cold	Leaf
Kaladp0023s0027	AT4G33920		Protein phosphatase 2C family protein	_	Dawn	Cold	Leaf
Kaladp0023s0052	AT5G67500	ATVDAC2,VDAC2	voltage dependent anion channel 2	_	Dawn	Cold	Leaf
Kaladp0023s0055	AT1G31790		Tetratricopeptide repeat (TPR)-like superfamily protein	_	Dawn	Cold	Leaf
Kaladp0023s0062	AT4G37680	HHP4	heptahelical protein 4	_	Dawn	Cold	Leaf
Kaladp0023s0070	AT4G01220		Nucleotide-diphospho-sugar transferase family protein	_	Dawn	Cold	Leaf
Kaladp0023s0071	AT2G22840	AtGRF1,GRF1	growth-regulating factor 1	GRF	Dawn	Cold	Leaf
Kaladp0023s0081	AT2G04280			_	Dawn	Cold	Leaf
Kaladp0023s0082	AT4G37820			_	Dawn	Cold	Leaf
Kaladp0023s0092	AT5G09590	HSC70-5,MTHSC70-2	mitochondrial HSO70 2	_	Dawn	Cold	Leaf
Kaladp0023s0099	AT3G11220	ELO1	Paxneb protein-related	_	Dawn	Cold	Leaf
Kaladp0023s0101	AT4G38020		tRNA/rRNA methyltransferase (SpoU) family protein	_	Dawn	Cold	Leaf
Kaladp0024s0023	AT2G25800		Protein of unknown function (DUF810)	_	Dawn	Cold	Leaf
Kaladp0024s0039	AT2G06050	DDE1,OPR3	oxophytodienoate-reductase 3	_	Dawn	Cold	Leaf
Kaladp0024s0040	AT3G07530			_	Dawn	Cold	Leaf
Kaladp0024s0050	AT3G62270		HCO3- transporter family	_	Dawn	Cold	Leaf
Kaladp0024s0084	AT4G02930		GTP binding Elongation factor Tu family protein	_	Dawn	Cold	Leaf
Kaladp0024s0085	AT1G73880	UGT89B1	UDP-glucosyl transferase 89B1	_	Dawn	Cold	Leaf
Kaladp0024s0086	AT5G50210	OLD5,QS,SUFE3	quinolinate synthase	_	Dawn	Cold	Leaf
Kaladp0024s0103	AT3G17080		Plant self-incompatibility protein S1 family	_	Dawn	Cold	Leaf
Kaladp0024s0124	AT1G23550	SRO2	similar to RCD one 2	_	Dawn	Cold	Leaf
Kaladp0024s0125	AT1G23540	AtPERK12,IGI1	Protein kinase superfamily protein	_	Dawn	Cold	Leaf
Kaladp0024s0136	AT3G29320		Glycosyl transferase, family 35	_	Dawn	Cold	Leaf
Kaladp0024s0140	AT3G29360		UDP-glucose 6-dehydrogenase family protein	_	Dawn	Cold	Leaf
Kaladp0024s0141	AT1G13860	QUL1	QUASIMODO2 LIKE 1	_	Dawn	Cold	Leaf
Kaladp0024s0155	AT5G15650	ATRGP2,RGP2	reversibly glycosylated polypeptide 2	_	Dawn	Cold	Leaf
Kaladp0024s0171	AT1G13580	LAG13	LAG1 longevity assurance homolog 3	_	Dawn	Cold	Leaf
Kaladp0024s0176	AT1G26170		ARM repeat superfamily protein	_	Dawn	Cold	Leaf
Kaladp0024s0178	AT1G26160		Metal-dependent phosphohydrolase	_	Dawn	Cold	Leaf
Kaladp0024s0215	AT5G05160		Leucine-rich repeat protein kinase family protein	_	Dawn	Cold	Leaf
Kaladp0024s0221	AT3G19184		AP2/B3-like transcriptional factor family protein	ABI3VP1	Dawn	Cold	Leaf
Kaladp0024s0245	AT2G19440		O-Glycosyl hydrolases family 17 protein	_	Dawn	Cold	Leaf
Kaladp0024s0251				_	Dawn	Cold	Leaf
Kaladp0024s0285	AT3G11440	ATMYB65,MYB65	myb domain protein 65	MYB	Dawn	Cold	Leaf
Kaladp0024s0296				_	Dawn	Cold	Leaf
Kaladp0024s0309	AT3G52115	ATCOM1,ATGR1,COM1,GR1	gamma response gene 1	_	Dawn	Cold	Leaf
Kaladp0024s0310	AT1G03220		Eukaryotic aspartyl protease family protein	_	Dawn	Cold	Leaf
Kaladp0024s0335	AT4G26790		GDSL-like Lipase/Acylhydrolase superfamily protein	_	Dawn	Cold	Leaf
Kaladp0024s0339	AT1G27100		Actin cross-linking protein	_	Dawn	Cold	Leaf
Kaladp0024s0340	AT5G66520		Tetratricopeptide repeat (TPR)-like superfamily protein	_	Dawn	Cold	Leaf
Kaladp0024s0396	AT4G21200	ATGA2OX8,GA2OX8	gibberellin 2-oxidase 8	_	Dawn	Cold	Leaf
Kaladp0024s0398	AT4G21200	ATGA2OX8,GA2OX8	gibberellin 2-oxidase 8	_	Dawn	Cold	Leaf
Kaladp0024s0400	AT2G32230	PRORP1	proteinaceous RNase P 1	_	Dawn	Cold	Leaf
Kaladp0024s0405	AT3G08950		electron transport SCO1/SenC family protein	_	Dawn	Cold	Leaf
Kaladp0024s0410	AT2G38290	AMT2,AMT2;1,ATAMT2	ammonium transporter 2	_	Dawn	Cold	Leaf
Kaladp0024s0416	AT3G51670		SEC14 cytosolic factor family protein / phosphoglyceride transfer family protein	_	Dawn	Cold	Leaf
Kaladp0024s0421	AT5G01670		NAD(P)-linked oxidoreductase superfamily protein	_	Dawn	Cold	Leaf
Kaladp0024s0426	AT3G51710		D-mannose binding lectin protein with Apple-like carbohydrate-binding domain	_	Dawn	Cold	Leaf
Kaladp0024s0437	AT5G13750	ZIFL1	zinc induced facilitator-like 1	_	Dawn	Cold	Leaf
Kaladp0024s0450	AT5G58300		Leucine-rich repeat protein kinase family protein	_	Dawn	Cold	Leaf
Kaladp0024s0464	AT3G47090		Leucine-rich repeat protein kinase family protein	_	Dawn	Cold	Leaf
Kaladp0024s0468	AT4G39740		Thioredoxin superfamily protein	_	Dawn	Cold	Leaf
Kaladp0024s0483				_	Dawn	Cold	Leaf
Kaladp0024s0489				_	Dawn	Cold	Leaf
Kaladp0024s0500	AT2G44510		CDK inhibitor P21 binding protein	_	Dawn	Cold	Leaf
Kaladp0024s0503	AT1G72220		RING/U-box superfamily protein	_	Dawn	Cold	Leaf
Kaladp0024s0512	AT2G01710		Chaperone DnaJ-domain superfamily protein	_	Dawn	Cold	Leaf
Kaladp0024s0513	AT4G19191		Tetratricopeptide repeat (TPR)-like superfamily protein	_	Dawn	Cold	Leaf
Kaladp0024s0515	AT4G15093		catalytic LigB subunit of aromatic ring-opening dioxygenase family	_	Dawn	Cold	Leaf
Kaladp0024s0522	AT3G47090		Leucine-rich repeat protein kinase family protein	_	Dawn	Cold	Leaf
Kaladp0024s0528	AT1G77740	PIP5K2	phosphatidylinositol-4-phosphate 5-kinase 2	_	Dawn	Cold	Leaf
Kaladp0024s0532	AT5G38730		Tetratricopeptide repeat (TPR)-like superfamily protein	_	Dawn	Cold	Leaf
Kaladp0024s0553	AT4G16120	ATSEB1,COBL7,SEB1	COBRA-like protein-7 precursor	_	Dawn	Cold	Leaf
Kaladp0024s0560	AT1G49760	PAB8,PABP8	poly(A) binding protein 8	_	Dawn	Cold	Leaf
Kaladp0024s0600	AT5G46280	MCM3	Minichromosome maintenance (MCM2/3/5) family protein	_	Dawn	Cold	Leaf
Kaladp0024s0621	AT1G03457		RNA-binding (RRM/RBD/RNP motifs) family protein	_	Dawn	Cold	Leaf
Kaladp0024s0658	AT1G01090	PDH-E1 ALPHA	pyruvate dehydrogenase E1 alpha	_	Dawn	Cold	Leaf
Kaladp0024s0665	AT1G32780		GroES-like zinc-binding dehydrogenase family protein	_	Dawn	Cold	Leaf
Kaladp0024s0681	AT5G40670		PQ-loop repeat family protein / transmembrane family protein	_	Dawn	Cold	Leaf
Kaladp0024s0684	AT3G27320		alpha/beta-Hydrolases superfamily protein	_	Dawn	Cold	Leaf
Kaladp0024s0685	AT1G13440	GAPC-2,GAPC2	glyceraldehyde-3-phosphate dehydrogenase C2	_	Dawn	Cold	Leaf
Kaladp0024s0686	AT5G40770	ATPHB3,PHB3	prohibitin 3	_	Dawn	Cold	Leaf
Kaladp0024s0694	AT3G01780	TPLATE	ARM repeat superfamily protein	_	Dawn	Cold	Leaf
Kaladp0024s0695	AT3G01810			_	Dawn	Cold	Leaf
Kaladp0024s0713	AT3G62870		Ribosomal protein L7Ae/L30e/S12e/Gadd45 family protein	_	Dawn	Cold	Leaf
Kaladp0024s0726	AT3G46530	RPP13	NB-ARC domain-containing disease resistance protein	_	Dawn	Cold	Leaf
Kaladp0024s0757	AT4G33090	APM1,ATAPM1	aminopeptidase M1	_	Dawn	Cold	Leaf
Kaladp0024s0770	AT5G43960		Nuclear transport factor 2 (NTF2) family protein with RNA binding (RRM-RBD-RNP motifs) domain	_	Dawn	Cold	Leaf
Kaladp0024s0774	AT1G04020	ATBARD1,BARD1,ROW1	breast cancer associated RING 1	_	Dawn	Cold	Leaf
Kaladp0024s0791	AT5G20030		Plant Tudor-like RNA-binding protein	_	Dawn	Cold	Leaf
Kaladp0024s0795	AT2G26910	ATPDR4,PDR4	pleiotropic drug resistance 4	_	Dawn	Cold	Leaf
Kaladp0024s0800	AT3G24460		Serinc-domain containing serine and sphingolipid biosynthesis protein	_	Dawn	Cold	Leaf
Kaladp0024s0802	AT3G24480		Leucine-rich repeat (LRR) family protein	_	Dawn	Cold	Leaf
Kaladp0024s0808	AT4G32350		Regulator of Vps4 activity in the MVB pathway protein	_	Dawn	Cold	Leaf
Kaladp0024s0812	AT3G24530		AAA-type ATPase family protein / ankyrin repeat family protein	_	Dawn	Cold	Leaf
Kaladp0024s0814	AT5G16300		Vps51/Vps67 family (components of vesicular transport) protein	_	Dawn	Cold	Leaf
Kaladp0024s0817	AT3G02650		Tetratricopeptide repeat (TPR)-like superfamily protein	_	Dawn	Cold	Leaf
Kaladp0024s0823				_	Dawn	Cold	Leaf
Kaladp0024s0843	AT3G05890	RCI2B	Low temperature and salt responsive protein family	_	Dawn	Cold	Leaf
Kaladp0024s0848	AT5G36110	CYP716A1	cytochrome P450, family 716, subfamily A, polypeptide 1	_	Dawn	Cold	Leaf
Kaladp0024s0859	AT2G19160		Core-2/I-branching beta-1,6-N-acetylglucosaminyltransferase family protein	_	Dawn	Cold	Leaf
Kaladp0024s0860	AT2G23690			_	Dawn	Cold	Leaf
Kaladp0024s0861	AT1G16840			_	Dawn	Cold	Leaf
Kaladp0024s0868	AT3G51740	IMK2	inflorescence meristem receptor-like kinase 2	_	Dawn	Cold	Leaf
Kaladp0024s0883	AT4G36830	HOS3-1	GNS1/SUR4 membrane protein family	_	Dawn	Cold	Leaf
Kaladp0024s0919	AT5G66760	SDH1-1	succinate dehydrogenase 1-1	_	Dawn	Cold	Leaf
Kaladp0024s0934	AT1G63810			_	Dawn	Cold	Leaf
Kaladp0024s0945	AT5G27740	EMB161,EMB251,EMB2775,RFC3	ATPase family associated with various cellular activities (AAA)	_	Dawn	Cold	Leaf
Kaladp0024s0948	AT1G19600		pfkB-like carbohydrate kinase family protein	_	Dawn	Cold	Leaf
Kaladp0024s0957	AT1G19640	JMT	jasmonic acid carboxyl methyltransferase	_	Dawn	Cold	Leaf
Kaladp0024s0974	AT2G16440	MCM4	Minichromosome maintenance (MCM2/3/5) family protein	_	Dawn	Cold	Leaf
Kaladp0024s0976	AT1G64720	CP5	Polyketide cyclase/dehydrase and lipid transport superfamily protein	_	Dawn	Cold	Leaf
Kaladp0024s0999	AT2G21140	ATPRP2,PRP2	proline-rich protein 2	_	Dawn	Cold	Leaf
Kaladp0025s0004	AT5G59600		Tetratricopeptide repeat (TPR)-like superfamily protein	_	Dawn	Cold	Leaf
Kaladp0025s0007	AT2G05990	ENR1,MOD1	NAD(P)-binding Rossmann-fold superfamily protein	_	Dawn	Cold	Leaf
Kaladp0025s0035	AT3G13510		Protein of Unknown Function (DUF239)	_	Dawn	Cold	Leaf
Kaladp0026s0015	AT1G03510		Tetratricopeptide repeat (TPR)-like superfamily protein	_	Dawn	Cold	Leaf
Kaladp0026s0018	AT4G28190	ULT,ULT1	Developmental regulator, ULTRAPETALA	ULT	Dawn	Cold	Leaf
Kaladp0026s0031	AT3G18670		Ankyrin repeat family protein	_	Dawn	Cold	Leaf
Kaladp0026s0035	AT5G15310	ATMIXTA,ATMYB16,MYB16	myb domain protein 16	MYB	Dawn	Cold	Leaf
Kaladp0026s0040	AT4G23440		Disease resistance protein (TIR-NBS class)	_	Dawn	Cold	Leaf
Kaladp0026s0057				_	Dawn	Cold	Leaf
Kaladp0026s0058	AT5G60980		Nuclear transport factor 2 (NTF2) family protein with RNA binding (RRM-RBD-RNP motifs) domain	_	Dawn	Cold	Leaf
Kaladp0026s0064	AT5G38970	ATBR6OX,BR6OX,BR6OX1,CYP85A1	brassinosteroid-6-oxidase 1	_	Dawn	Cold	Leaf
Kaladp0026s0066	AT5G15780		Pollen Ole e 1 allergen and extensin family protein	_	Dawn	Cold	Leaf
Kaladp0026s0069	AT5G15700		DNA/RNA polymerases superfamily protein	_	Dawn	Cold	Leaf
Kaladp0026s0082	AT3G02280		Flavodoxin family protein	_	Dawn	Cold	Leaf
Kaladp0026s0106	AT5G65090	BST1,DER4,MRH3	DNAse I-like superfamily protein	_	Dawn	Cold	Leaf
Kaladp0026s0108	AT2G22250	AAT,ATAAT,MEE17	aspartate aminotransferase	_	Dawn	Cold	Leaf
Kaladp0026s0111	AT5G65207			_	Dawn	Cold	Leaf
Kaladp0026s0112	AT2G01150	RHA2B	RING-H2 finger protein 2B	_	Dawn	Cold	Leaf
Kaladp0026s0118	AT5G09900	EMB2107,MSA,RPN5A	26S proteasome regulatory subunit, putative (RPN5)	_	Dawn	Cold	Leaf
Kaladp0026s0139	AT1G76890	AT-GT2,GT2	Duplicated homeodomain-like superfamily protein	Trihelix	Dawn	Cold	Leaf
Kaladp0026s0151	AT1G43770		RING/FYVE/PHD zinc finger superfamily protein	PHD	Dawn	Cold	Leaf
Kaladp0026s0162	AT1G22360	AtUGT85A2,UGT85A2	UDP-glucosyl transferase 85A2	_	Dawn	Cold	Leaf
Kaladp0027s0030	AT2G25290		Octicosapeptide/Phox/Bem1p (PB1) domain-containing protein / tetratricopeptide repeat (TPR)-containing protein	_	Dawn	Cold	Leaf
Kaladp0027s0071	AT1G11290	CRR22	Pentatricopeptide repeat (PPR) superfamily protein	_	Dawn	Cold	Leaf
Kaladp0027s0082	AT5G08415		Radical SAM superfamily protein	_	Dawn	Cold	Leaf
Kaladp0027s0087	AT5G04130	GYRB2	DNA GYRASE B2	_	Dawn	Cold	Leaf
Kaladp0028s0003	AT1G10710	PHS1	poor homologous synapsis 1	_	Dawn	Cold	Leaf
Kaladp0028s0014	AT3G15200		Tetratricopeptide repeat (TPR)-like superfamily protein	_	Dawn	Cold	Leaf
Kaladp0028s0041	AT5G66900		Disease resistance protein (CC-NBS-LRR class) family	_	Dawn	Cold	Leaf
Kaladp0028s0043	AT5G66910		Disease resistance protein (CC-NBS-LRR class) family	_	Dawn	Cold	Leaf
Kaladp0028s0044	AT1G49520		SWIB complex BAF60b domain-containing protein	SWI/SNF-BAF60b	Dawn	Cold	Leaf
Kaladp0028s0067	AT4G36990	AT-HSFB1,ATHSF4,HSF4,HSFB1	heat shock factor 4	HSF	Dawn	Cold	Leaf
Kaladp0028s0091	AT5G67230	I14H,IRX14-L	Nucleotide-diphospho-sugar transferases superfamily protein	_	Dawn	Cold	Leaf
Kaladp0028s0094	AT3G19420	ATPEN2,PEN2	PTEN 2	_	Dawn	Cold	Leaf
Kaladp0028s0095	AT5G16860		Tetratricopeptide repeat (TPR)-like superfamily protein	_	Dawn	Cold	Leaf
Kaladp0029s0001	AT1G67630	POLA2	DNA polymerase alpha 2	_	Dawn	Cold	Leaf
Kaladp0029s0023	AT3G26100		Regulator of chromosome condensation (RCC1) family protein	_	Dawn	Cold	Leaf
Kaladp0029s0025	AT3G26100		Regulator of chromosome condensation (RCC1) family protein	_	Dawn	Cold	Leaf
Kaladp0029s0031	AT1G13180	ARP3,ATARP3,DIS1	Actin-like ATPase superfamily protein	_	Dawn	Cold	Leaf
Kaladp0029s0033	AT5G14420	RGLG2	RING domain ligase2	_	Dawn	Cold	Leaf
Kaladp0029s0048	AT4G32410	AtCESA1,CESA1,RSW1	cellulose synthase 1	_	Dawn	Cold	Leaf
Kaladp0029s0049	AT5G11260	HY5,TED 5	Basic-leucine zipper (bZIP) transcription factor family protein	bZIP	Dawn	Cold	Leaf
Kaladp0029s0052	AT1G33260		Protein kinase superfamily protein	_	Dawn	Cold	Leaf
Kaladp0029s0053	AT3G47570		Leucine-rich repeat protein kinase family protein	_	Dawn	Cold	Leaf
Kaladp0029s0054	AT5G38720			_	Dawn	Cold	Leaf
Kaladp0029s0061	AT2G25625			_	Dawn	Cold	Leaf
Kaladp0029s0062	AT4G32551	LUG,RON2	LisH dimerisation motif;WD40/YVTN repeat-like-containing domain	LUG	Dawn	Cold	Leaf
Kaladp0029s0066	AT5G25560		CHY-type/CTCHY-type/RING-type Zinc finger protein	_	Dawn	Cold	Leaf
Kaladp0029s0070	AT5G25530		DNAJ heat shock family protein	_	Dawn	Cold	Leaf
Kaladp0029s0076	AT5G25610	ATRD22,RD22	BURP domain-containing protein	_	Dawn	Cold	Leaf
Kaladp0029s0084	AT5G11510	AtMYB3R4,MYB3R-4	myb domain protein 3r-4	MYB	Dawn	Cold	Leaf
Kaladp0029s0134	AT4G31780	MGD1,MGDA	monogalactosyl diacylglycerol synthase 1	_	Dawn	Cold	Leaf
Kaladp0029s0146	AT5G67100	ICU2	DNA-directed DNA polymerases	_	Dawn	Cold	Leaf
Kaladp0029s0152	AT5G66520		Tetratricopeptide repeat (TPR)-like superfamily protein	_	Dawn	Cold	Leaf
Kaladp0030s0022	AT3G48880		RNI-like superfamily protein	_	Dawn	Cold	Leaf
Kaladp0030s0024	AT1G07890	APX1,ATAPX01,ATAPX1,CS1,MEE6	ascorbate peroxidase 1	_	Dawn	Cold	Leaf
Kaladp0030s0062	AT4G15440	CYP74B2,HPL1	hydroperoxide lyase 1	_	Dawn	Cold	Leaf
Kaladp0030s0072	AT5G66120		3-dehydroquinate synthase, putative	_	Dawn	Cold	Leaf
Kaladp0030s0082	AT4G02405		S-adenosyl-L-methionine-dependent methyltransferases superfamily protein	_	Dawn	Cold	Leaf
Kaladp0030s0083	AT3G62830	ATUXS2,AUD1,UXS2	NAD(P)-binding Rossmann-fold superfamily protein	_	Dawn	Cold	Leaf
Kaladp0030s0084	AT1G03840	MGP	C2H2 and C2HC zinc fingers superfamily protein	C2H2	Dawn	Cold	Leaf
Kaladp0030s0085	AT2G47820			_	Dawn	Cold	Leaf
Kaladp0030s0096	AT4G03115		Mitochondrial substrate carrier family protein	_	Dawn	Cold	Leaf
Kaladp0030s0121	AT5G16760		Inositol 1,3,4-trisphosphate 5/6-kinase family protein	_	Dawn	Cold	Leaf
Kaladp0030s0126	AT1G52800		2-oxoglutarate (2OG) and Fe(II)-dependent oxygenase superfamily protein	_	Dawn	Cold	Leaf
Kaladp0030s0130	AT5G45290		RING/U-box superfamily protein	_	Dawn	Cold	Leaf
Kaladp0030s0133	AT5G63950	CHR24	chromatin remodeling 24	SNF2	Dawn	Cold	Leaf
Kaladp0030s0143	AT5G45320			_	Dawn	Cold	Leaf
Kaladp0030s0148	AT4G19170	CCD4,NCED4	nine-cis-epoxycarotenoid dioxygenase 4	_	Dawn	Cold	Leaf
Kaladp0031s0008	AT3G21540		transducin family protein / WD-40 repeat family protein	_	Dawn	Cold	Leaf
Kaladp0031s0055	AT1G05200	ATGLR3.4,GLR3.4,GLUR3	glutamate receptor 3.4	_	Dawn	Cold	Leaf
Kaladp0031s0069	AT2G19130		S-locus lectin protein kinase family protein	_	Dawn	Cold	Leaf
Kaladp0031s0091	AT2G47840		Uncharacterised conserved protein ycf60	_	Dawn	Cold	Leaf
Kaladp0031s0101	AT1G65540		LETM1-like protein	_	Dawn	Cold	Leaf
Kaladp0031s0111	AT3G24515	UBC37	ubiquitin-conjugating enzyme 37	_	Dawn	Cold	Leaf
Kaladp0031s0123	AT3G24350	ATSYP32,SYP32	syntaxin of plants 32	_	Dawn	Cold	Leaf
Kaladp0031s0125	AT1G08510	FATB	fatty acyl-ACP thioesterases B	_	Dawn	Cold	Leaf
Kaladp0031s0146	AT2G07690	MCM5	Minichromosome maintenance (MCM2/3/5) family protein	_	Dawn	Cold	Leaf
Kaladp0031s0159	AT4G28590			_	Dawn	Cold	Leaf
Kaladp0031s0171	AT4G19390		Uncharacterised protein family (UPF0114)	_	Dawn	Cold	Leaf
Kaladp0032s0016	AT5G16730		Plant protein of unknown function (DUF827)	_	Dawn	Cold	Leaf
Kaladp0032s0033	AT1G38131		O-fucosyltransferase family protein	_	Dawn	Cold	Leaf
Kaladp0032s0034	AT2G18193		P-loop containing nucleoside triphosphate hydrolases superfamily protein	_	Dawn	Cold	Leaf
Kaladp0032s0062	AT4G27585		SPFH/Band 7/PHB domain-containing membrane-associated protein family	_	Dawn	Cold	Leaf
Kaladp0032s0085	AT3G13960	AtGRF5,GRF5	growth-regulating factor 5	GRF	Dawn	Cold	Leaf
Kaladp0032s0089	AT1G64980		Nucleotide-diphospho-sugar transferases superfamily protein	_	Dawn	Cold	Leaf
Kaladp0032s0090	AT1G64970	G-TMT,TMT1,VTE4	gamma-tocopherol methyltransferase	_	Dawn	Cold	Leaf
Kaladp0032s0115	AT5G24470	APRR5,PRR5	pseudo-response regulator 5	Pseudo ARR-B	Dawn	Cold	Leaf
Kaladp0032s0117	AT5G53730		Late embryogenesis abundant (LEA) hydroxyproline-rich glycoprotein family	_	Dawn	Cold	Leaf
Kaladp0032s0136	AT5G05240		Uncharacterised conserved protein (UCP030365)	_	Dawn	Cold	Leaf
Kaladp0032s0156	AT3G11810			_	Dawn	Cold	Leaf
Kaladp0032s0169	AT1G28360	ATERF12,ERF12	ERF domain protein 12	AP2-EREBP	Dawn	Cold	Leaf
Kaladp0032s0179	AT1G12700		ATP binding;nucleic acid binding;helicases	_	Dawn	Cold	Leaf
Kaladp0032s0189	AT1G25390		Protein kinase superfamily protein	_	Dawn	Cold	Leaf
Kaladp0032s0190	AT1G18390		Protein kinase superfamily protein	_	Dawn	Cold	Leaf
Kaladp0032s0194	AT5G23670	LCB2	long chain base2	_	Dawn	Cold	Leaf
Kaladp0032s0221	AT1G24764	ATMAP70-2,MAP70-2	microtubule-associated proteins 70-2	_	Dawn	Cold	Leaf
Kaladp0032s0231	AT3G05510		Phospholipid/glycerol acyltransferase family protein	_	Dawn	Cold	Leaf
Kaladp0032s0238				_	Dawn	Cold	Leaf
Kaladp0032s0251	AT5G25610	ATRD22,RD22	BURP domain-containing protein	_	Dawn	Cold	Leaf
Kaladp0032s0261	AT3G15730	PLD,PLDALPHA1	phospholipase D alpha 1	_	Dawn	Cold	Leaf
Kaladp0032s0262	AT4G21065		Tetratricopeptide repeat (TPR)-like superfamily protein	_	Dawn	Cold	Leaf
Kaladp0032s0265	AT4G32410	AtCESA1,CESA1,RSW1	cellulose synthase 1	_	Dawn	Cold	Leaf
Kaladp0032s0271	AT4G32000		Protein kinase superfamily protein	_	Dawn	Cold	Leaf
Kaladp0032s0273	AT5G25190		Integrase-type DNA-binding superfamily protein	AP2-EREBP	Dawn	Cold	Leaf
Kaladp0032s0286	AT4G31860		Protein phosphatase 2C family protein	_	Dawn	Cold	Leaf
Kaladp0032s0291	AT2G29120	ATGLR2.7,GLR2.7	glutamate receptor 2.7	_	Dawn	Cold	Leaf
Kaladp0032s0292	AT2G29120	ATGLR2.7,GLR2.7	glutamate receptor 2.7	_	Dawn	Cold	Leaf
Kaladp0032s0294	AT5G10720	AHK5,CKI2,HK5	histidine kinase 5	Orphans	Dawn	Cold	Leaf
Kaladp0032s0297	AT2G24580		FAD-dependent oxidoreductase family protein	_	Dawn	Cold	Leaf
Kaladp0032s0300	AT4G31430			_	Dawn	Cold	Leaf
Kaladp0032s0301	AT5G06700	TBR	Plant protein of unknown function (DUF828)	_	Dawn	Cold	Leaf
Kaladp0032s0311	AT2G28550	RAP2.7,TOE1	related to AP2.7	AP2-EREBP	Dawn	Cold	Leaf
Kaladp0032s0316	AT3G45780	JK224,NPH1,PHOT1,RPT1	phototropin 1	_	Dawn	Cold	Leaf
Kaladp0032s0326	AT4G19180		GDA1/CD39 nucleoside phosphatase family protein	_	Dawn	Cold	Leaf
Kaladp0032s0329	AT3G46550	SOS5	Fasciclin-like arabinogalactan family protein	_	Dawn	Cold	Leaf
Kaladp0032s0333	AT2G39700	ATEXP4,ATEXPA4,ATHEXP ALPHA 1.6,EXPA4	expansin A4	_	Dawn	Cold	Leaf
Kaladp0032s0352				_	Dawn	Cold	Leaf
Kaladp0032s0353	AT2G45050	GATA2	GATA transcription factor 2	C2C2-GATA	Dawn	Cold	Leaf
Kaladp0032s0378	AT4G00110	GAE3	UDP-D-glucuronate 4-epimerase 3	_	Dawn	Cold	Leaf
Kaladp0032s0397	AT4G35260	IDH-I,IDH1	isocitrate dehydrogenase 1	_	Dawn	Cold	Leaf
Kaladp0032s0398	AT1G28090		Polynucleotide adenylyltransferase family protein	_	Dawn	Cold	Leaf
Kaladp0032s0450				_	Dawn	Cold	Leaf
Kaladp0032s0452	AT2G16630		Pollen Ole e 1 allergen and extensin family protein	_	Dawn	Cold	Leaf
Kaladp0033s0014	AT5G49720	ATGH9A1,DEC,GH9A1,IRX2,KOR,KOR1,RSW2,TSD1	glycosyl hydrolase 9A1	_	Dawn	Cold	Leaf
Kaladp0033s0022	AT5G19820	emb2734	ARM repeat superfamily protein	_	Dawn	Cold	Leaf
Kaladp0033s0036				_	Dawn	Cold	Leaf
Kaladp0033s0037	AT5G59350			_	Dawn	Cold	Leaf
Kaladp0033s0042	AT1G07570	APK1,APK1A	Protein kinase superfamily protein	_	Dawn	Cold	Leaf
Kaladp0033s0044	AT5G59420	ORP3C	OSBP(oxysterol binding protein)-related protein 3C	_	Dawn	Cold	Leaf
Kaladp0033s0047	AT3G46640	LUX,PCL1	Homeodomain-like superfamily protein	G2-like	Dawn	Cold	Leaf
Kaladp0033s0061	AT2G04030	AtHsp90.5,CR88,EMB1956,Hsp88.1,HSP90.5	Chaperone protein htpG family protein	_	Dawn	Cold	Leaf
Kaladp0033s0067	AT5G36290		Uncharacterized protein family (UPF0016)	_	Dawn	Cold	Leaf
Kaladp0033s0070	AT1G08070	OTP82	Tetratricopeptide repeat (TPR)-like superfamily protein	_	Dawn	Cold	Leaf
Kaladp0033s0080	AT1G15410		aspartate-glutamate racemase family	_	Dawn	Cold	Leaf
Kaladp0033s0081	AT3G19360		Zinc finger (CCCH-type) family protein	C3H	Dawn	Cold	Leaf
Kaladp0033s0082	AT2G42520		P-loop containing nucleoside triphosphate hydrolases superfamily protein	_	Dawn	Cold	Leaf
Kaladp0033s0104	AT3G15880	TPR4,WSIP2	WUS-interacting protein 2	_	Dawn	Cold	Leaf
Kaladp0033s0106	AT1G64390	AtGH9C2,GH9C2	glycosyl hydrolase 9C2	_	Dawn	Cold	Leaf
Kaladp0033s0114	AT4G38130	ATHD1,ATHDA19,HD1,HDA1,HDA19,RPD3A	histone deacetylase 1	_	Dawn	Cold	Leaf
Kaladp0033s0142	AT1G02020		nitroreductase family protein	_	Dawn	Cold	Leaf
Kaladp0033s0152	AT1G18590	ATSOT17,ATST5C,SOT17	sulfotransferase 17	_	Dawn	Cold	Leaf
Kaladp0033s0161	AT1G78810			_	Dawn	Cold	Leaf
Kaladp0033s0169	AT3G14720	ATMPK19,MPK19	MAP kinase 19	_	Dawn	Cold	Leaf
Kaladp0033s0170	AT3G14760			_	Dawn	Cold	Leaf
Kaladp0033s0204	AT4G33360	FLDH	NAD(P)-binding Rossmann-fold superfamily protein	_	Dawn	Cold	Leaf
Kaladp0033s0211	AT1G01290	CNX3	cofactor of nitrate reductase and xanthine dehydrogenase 3	_	Dawn	Cold	Leaf
Kaladp0033s0217	AT2G21660	ATGRP7,CCR2,GR-RBP7,GRP7	cold, circadian rhythm, and rna binding 2	_	Dawn	Cold	Leaf
Kaladp0033s0220	AT1G19400		Erythronate-4-phosphate dehydrogenase family protein	_	Dawn	Cold	Leaf
Kaladp0033s0229	AT4G34320		Protein of unknown function (DUF677)	_	Dawn	Cold	Leaf
Kaladp0033s0231	AT3G18860		transducin family protein / WD-40 repeat family protein	_	Dawn	Cold	Leaf
Kaladp0033s0234	AT5G42660		Protein of unknown function (DUF616)	_	Dawn	Cold	Leaf
Kaladp0033s0236	AT4G14050		Pentatricopeptide repeat (PPR) superfamily protein	_	Dawn	Cold	Leaf
Kaladp0033s0237	AT3G22450		Ribosomal L18p/L5e family protein	_	Dawn	Cold	Leaf
Kaladp0033s0256	AT1G33420		RING/FYVE/PHD zinc finger superfamily protein	PHD	Dawn	Cold	Leaf
Kaladp0033s0270	AT1G49670	NQR	ARP protein (REF)	_	Dawn	Cold	Leaf
Kaladp0033s0288	AT1G70630		Nucleotide-diphospho-sugar transferase family protein	_	Dawn	Cold	Leaf
Kaladp0033s0320	AT3G27750			_	Dawn	Cold	Leaf
Kaladp0033s0328	AT2G04780	FLA7	FASCICLIN-like arabinoogalactan 7	_	Dawn	Cold	Leaf
Kaladp0033s0341	AT4G15440	CYP74B2,HPL1	hydroperoxide lyase 1	_	Dawn	Cold	Leaf
Kaladp0034s0028	AT5G57760			_	Dawn	Cold	Leaf
Kaladp0034s0040	AT1G60160		Potassium transporter family protein	_	Dawn	Cold	Leaf
Kaladp0034s0049	AT1G70370	PG2	polygalacturonase 2	_	Dawn	Cold	Leaf
Kaladp0034s0056	AT1G23550	SRO2	similar to RCD one 2	_	Dawn	Cold	Leaf
Kaladp0034s0058	AT2G16910	AMS	basic helix-loop-helix (bHLH) DNA-binding superfamily protein	bHLH	Dawn	Cold	Leaf
Kaladp0034s0060	AT3G54760		dentin sialophosphoprotein-related	_	Dawn	Cold	Leaf
Kaladp0034s0068	AT1G12950	RSH2	root hair specific 2	_	Dawn	Cold	Leaf
Kaladp0034s0071	AT1G12950	RSH2	root hair specific 2	_	Dawn	Cold	Leaf
Kaladp0034s0091	AT3G26320	CYP71B36	cytochrome P450, family 71, subfamily B, polypeptide 36	_	Dawn	Cold	Leaf
Kaladp0034s0096	AT1G24530		Transducin/WD40 repeat-like superfamily protein	_	Dawn	Cold	Leaf
Kaladp0034s0134	AT3G24440	VIL1,VRN5	Fibronectin type III domain-containing protein	_	Dawn	Cold	Leaf
Kaladp0034s0146	AT5G23980	ATFRO4,FRO4	ferric reduction oxidase 4	_	Dawn	Cold	Leaf
Kaladp0034s0153	AT4G32440		Plant Tudor-like RNA-binding protein	_	Dawn	Cold	Leaf
Kaladp0034s0188	AT1G09320		agenet domain-containing protein	_	Dawn	Cold	Leaf
Kaladp0034s0194	AT1G74150		Galactose oxidase/kelch repeat superfamily protein	_	Dawn	Cold	Leaf
Kaladp0034s0227	AT4G14750	IQD19	IQ-domain 19	_	Dawn	Cold	Leaf
Kaladp0034s0231	AT5G43790		Pentatricopeptide repeat (PPR) superfamily protein	_	Dawn	Cold	Leaf
Kaladp0035s0025				_	Dawn	Cold	Leaf
Kaladp0035s0035	AT1G14720	ATXTH28,EXGT-A2,XTH28,XTR2	xyloglucan endotransglucosylase/hydrolase 28	_	Dawn	Cold	Leaf
Kaladp0035s0057	AT5G03050			_	Dawn	Cold	Leaf
Kaladp0035s0075	AT1G17840	ABCG11,ATWBC11,COF1,DSO,WBC11	white-brown complex homolog protein 11	_	Dawn	Cold	Leaf
Kaladp0035s0077				_	Dawn	Cold	Leaf
Kaladp0035s0078				_	Dawn	Cold	Leaf
Kaladp0035s0085	AT2G31210		basic helix-loop-helix (bHLH) DNA-binding superfamily protein	bHLH	Dawn	Cold	Leaf
Kaladp0036s0001	AT4G28100			_	Dawn	Cold	Leaf
Kaladp0036s0009	AT3G29230		Tetratricopeptide repeat (TPR)-like superfamily protein	_	Dawn	Cold	Leaf
Kaladp0036s0011	AT4G18750	DOT4	Pentatricopeptide repeat (PPR) superfamily protein	_	Dawn	Cold	Leaf
Kaladp0036s0031	AT5G16970	AER,AT-AER	alkenal reductase	_	Dawn	Cold	Leaf
Kaladp0036s0071	AT3G06350	EMB3004,MEE32	dehydroquinate dehydratase, putative / shikimate dehydrogenase, putative	_	Dawn	Cold	Leaf
Kaladp0036s0090	AT3G05510		Phospholipid/glycerol acyltransferase family protein	_	Dawn	Cold	Leaf
Kaladp0036s0107	AT5G27930		Protein phosphatase 2C family protein	_	Dawn	Cold	Leaf
Kaladp0036s0108	AT5G27020			_	Dawn	Cold	Leaf
Kaladp0036s0152	AT1G52570	PLDALPHA2	phospholipase D alpha 2	_	Dawn	Cold	Leaf
Kaladp0036s0166	AT1G15440	ATPWP2,PWP2	periodic tryptophan protein 2	_	Dawn	Cold	Leaf
Kaladp0036s0173	AT2G02080	AtIDD4,IDD4	indeterminate(ID)-domain 4	C2H2	Dawn	Cold	Leaf
Kaladp0036s0175	AT1G14590		Nucleotide-diphospho-sugar transferase family protein	_	Dawn	Cold	Leaf
Kaladp0036s0192	AT1G14700	ATPAP3,PAP3	purple acid phosphatase 3	_	Dawn	Cold	Leaf
Kaladp0036s0206	AT4G32300	SD2-5	S-domain-2 5	_	Dawn	Cold	Leaf
Kaladp0036s0214	AT1G68050	ADO3,FKF1	flavin-binding, kelch repeat, f box 1	_	Dawn	Cold	Leaf
Kaladp0036s0216	AT1G14830	ADL1C,ADL5,DL1C,DRP1C	DYNAMIN-like 1C	_	Dawn	Cold	Leaf
Kaladp0036s0241	AT5G59100		Subtilisin-like serine endopeptidase family protein	_	Dawn	Cold	Leaf
Kaladp0036s0242	AT5G59120	ATSBT4.13,SBT4.13	subtilase 4.13	_	Dawn	Cold	Leaf
Kaladp0036s0253	AT3G09070		Protein of unknown function (DUF740)	_	Dawn	Cold	Leaf
Kaladp0036s0260	AT1G07230	NPC1	non-specific phospholipase C1	_	Dawn	Cold	Leaf
Kaladp0036s0269	AT1G07220		Arabidopsis thaliana protein of unknown function (DUF821)	_	Dawn	Cold	Leaf
Kaladp0036s0280	AT2G30070	ATKT1,ATKT1P,ATKUP1,KT1,KUP1	potassium transporter 1	_	Dawn	Cold	Leaf
Kaladp0036s0300	AT2G38470	ATWRKY33,WRKY33	WRKY DNA-binding protein 33	WRKY	Dawn	Cold	Leaf
Kaladp0036s0302	AT5G22900	ATCHX3,CHX3	cation/H+ exchanger 3	_	Dawn	Cold	Leaf
Kaladp0037s0009	AT3G21540		transducin family protein / WD-40 repeat family protein	_	Dawn	Cold	Leaf
Kaladp0037s0033	AT2G17250	EMB2762	CCAAT-binding factor	_	Dawn	Cold	Leaf
Kaladp0037s0035	AT4G30400		RING/U-box superfamily protein	_	Dawn	Cold	Leaf
Kaladp0037s0048	AT5G57620	AtMYB36,MYB36	myb domain protein 36	MYB	Dawn	Cold	Leaf
Kaladp0037s0053	AT3G21240	4CL2,AT4CL2	4-coumarate:CoA ligase 2	_	Dawn	Cold	Leaf
Kaladp0037s0085	AT5G57240	ORP4C	OSBP(oxysterol binding protein)-related protein 4C	_	Dawn	Cold	Leaf
Kaladp0037s0087	AT4G30110	ATHMA2,HMA2	heavy metal atpase 2	_	Dawn	Cold	Leaf
Kaladp0037s0107	AT3G52820	ATPAP22,PAP22	purple acid phosphatase 22	_	Dawn	Cold	Leaf
Kaladp0037s0111	AT3G52710			_	Dawn	Cold	Leaf
Kaladp0037s0120	AT3G52610			_	Dawn	Cold	Leaf
Kaladp0037s0130	AT5G02010	ATROPGEF7,ROPGEF7	RHO guanyl-nucleotide exchange factor 7	_	Dawn	Cold	Leaf
Kaladp0037s0145				_	Dawn	Cold	Leaf
Kaladp0037s0150	AT3G09040		Pentatricopeptide repeat (PPR) superfamily protein	_	Dawn	Cold	Leaf
Kaladp0037s0162	AT1G19080	PSF3,TTN10	GINS complex protein	_	Dawn	Cold	Leaf
Kaladp0037s0165	AT2G40116		Phosphoinositide-specific phospholipase C family protein	_	Dawn	Cold	Leaf
Kaladp0037s0183	AT2G38360	PRA1.B4	prenylated RAB acceptor 1.B4	_	Dawn	Cold	Leaf
Kaladp0037s0194	AT2G40720		Tetratricopeptide repeat (TPR)-like superfamily protein	_	Dawn	Cold	Leaf
Kaladp0037s0198	AT2G40620		Basic-leucine zipper (bZIP) transcription factor family protein	bZIP	Dawn	Cold	Leaf
Kaladp0037s0202	AT5G06550			Jumonji	Dawn	Cold	Leaf
Kaladp0037s0203	AT3G20730		Tetratricopeptide repeat (TPR)-like superfamily protein	_	Dawn	Cold	Leaf
Kaladp0037s0219	AT3G10840		alpha/beta-Hydrolases superfamily protein	_	Dawn	Cold	Leaf
Kaladp0037s0243	AT3G13600		calmodulin-binding family protein	_	Dawn	Cold	Leaf
Kaladp0037s0257	AT5G19900		PRLI-interacting factor, putative	_	Dawn	Cold	Leaf
Kaladp0037s0261				_	Dawn	Cold	Leaf
Kaladp0037s0270	AT4G36250	ALDH3F1	aldehyde dehydrogenase 3F1	_	Dawn	Cold	Leaf
Kaladp0037s0296	AT5G27110		Tetratricopeptide repeat (TPR)-like superfamily protein	_	Dawn	Cold	Leaf
Kaladp0037s0301	AT1G62350		Pentatricopeptide repeat (PPR) superfamily protein	_	Dawn	Cold	Leaf
Kaladp0037s0311	AT4G21300		Tetratricopeptide repeat (TPR)-like superfamily protein	_	Dawn	Cold	Leaf
Kaladp0037s0326	AT3G48750	CDC2,CDC2A,CDC2AAT,CDK2,CDKA1,CDKA;1	cell division control 2	_	Dawn	Cold	Leaf
Kaladp0037s0346	AT1G52640		Pentatricopeptide repeat (PPR) superfamily protein	_	Dawn	Cold	Leaf
Kaladp0037s0378	AT5G04140	FD-GOGAT,GLS1,GLU1,GLUS	glutamate synthase 1	_	Dawn	Cold	Leaf
Kaladp0037s0395	AT4G24380			_	Dawn	Cold	Leaf
Kaladp0037s0416	AT4G26270	PFK3	phosphofructokinase 3	_	Dawn	Cold	Leaf
Kaladp0037s0417	AT3G49720			_	Dawn	Cold	Leaf
Kaladp0037s0420	AT3G05420	ACBP4	acyl-CoA binding protein 4	_	Dawn	Cold	Leaf
Kaladp0037s0421	AT4G07960	ATCSLC12,CSLC12	Cellulose-synthase-like C12	_	Dawn	Cold	Leaf
Kaladp0037s0425	AT4G07410		Transducin family protein / WD-40 repeat family protein	_	Dawn	Cold	Leaf
Kaladp0037s0426	AT1G58420		Uncharacterised conserved protein UCP031279	_	Dawn	Cold	Leaf
Kaladp0037s0436	AT1G47240	ATNRAMP2,NRAMP2	NRAMP metal ion transporter 2	_	Dawn	Cold	Leaf
Kaladp0037s0469	AT2G38740		Haloacid dehalogenase-like hydrolase (HAD) superfamily protein	_	Dawn	Cold	Leaf
Kaladp0037s0496	AT5G54970			_	Dawn	Cold	Leaf
Kaladp0037s0518	AT1G08620	PKDM7D	Transcription factor jumonji (jmj) family protein / zinc finger (C5HC2 type) family protein	Jumonji	Dawn	Cold	Leaf
Kaladp0037s0523	AT3G06880		Transducin/WD40 repeat-like superfamily protein	_	Dawn	Cold	Leaf
Kaladp0038s0024	AT1G79960	ATOFP14,OFP14	ovate family protein 14	OFP	Dawn	Cold	Leaf
Kaladp0038s0025	AT3G21250	ATMRP6,MRP6	multidrug resistance-associated protein 6	_	Dawn	Cold	Leaf
Kaladp0038s0043	AT1G09720		Kinase interacting (KIP1-like) family protein	_	Dawn	Cold	Leaf
Kaladp0038s0054	AT1G78290	SNRK2-8,SNRK2.8,SRK2C	Protein kinase superfamily protein	_	Dawn	Cold	Leaf
Kaladp0038s0056				_	Dawn	Cold	Leaf
Kaladp0038s0057	AT5G10350		RNA-binding (RRM/RBD/RNP motifs) family protein	_	Dawn	Cold	Leaf
Kaladp0038s0090	AT1G53520		Chalcone-flavanone isomerase family protein	_	Dawn	Cold	Leaf
Kaladp0038s0091	AT1G78520		Carbohydrate-binding X8 domain superfamily protein	_	Dawn	Cold	Leaf
Kaladp0038s0105	AT3G14890		phosphoesterase	_	Dawn	Cold	Leaf
Kaladp0039s0016	AT4G16730	TPS02	terpene synthase 02	_	Dawn	Cold	Leaf
Kaladp0039s0046	AT2G20710		Tetratricopeptide repeat (TPR)-like superfamily protein	_	Dawn	Cold	Leaf
Kaladp0039s0071	AT5G53970		Tyrosine transaminase family protein	_	Dawn	Cold	Leaf
Kaladp0039s0098	AT5G56040		Leucine-rich receptor-like protein kinase family protein	_	Dawn	Cold	Leaf
Kaladp0039s0099	AT1G71460		Pentatricopeptide repeat (PPR-like) superfamily protein	_	Dawn	Cold	Leaf
Kaladp0039s0119	AT5G63290		Radical SAM superfamily protein	_	Dawn	Cold	Leaf
Kaladp0039s0126	AT5G56350		Pyruvate kinase family protein	_	Dawn	Cold	Leaf
Kaladp0039s0133	AT2G40600		appr-1-p processing enzyme family protein	_	Dawn	Cold	Leaf
Kaladp0039s0135	AT1G47550	SEC3A	exocyst complex component sec3A	_	Dawn	Cold	Leaf
Kaladp0039s0142	AT5G43350	ATPT1,PHT1;1	phosphate transporter 1;1	_	Dawn	Cold	Leaf
Kaladp0039s0147	AT5G56350		Pyruvate kinase family protein	_	Dawn	Cold	Leaf
Kaladp0039s0152	AT1G55550		P-loop containing nucleoside triphosphate hydrolases superfamily protein	_	Dawn	Cold	Leaf
Kaladp0039s0160	AT5G19770	TUA3	tubulin alpha-3	_	Dawn	Cold	Leaf
Kaladp0039s0171	AT1G47710		Serine protease inhibitor (SERPIN) family protein	_	Dawn	Cold	Leaf
Kaladp0039s0192	AT3G57430	OTP84	Tetratricopeptide repeat (TPR)-like superfamily protein	_	Dawn	Cold	Leaf
Kaladp0039s0194	AT1G11170		Protein of unknown function (DUF707)	_	Dawn	Cold	Leaf
Kaladp0039s0207	AT3G06530		ARM repeat superfamily protein	_	Dawn	Cold	Leaf
Kaladp0039s0221	AT4G21710	EMB1989,NRPB2,RPB2	DNA-directed RNA polymerase family protein	_	Dawn	Cold	Leaf
Kaladp0039s0223	AT2G22410	SLO1	SLOW GROWTH 1	_	Dawn	Cold	Leaf
Kaladp0039s0224	AT3G19390		Granulin repeat cysteine protease family protein	_	Dawn	Cold	Leaf
Kaladp0039s0245	AT1G61110	anac025,NAC025	NAC domain containing protein 25	NAC	Dawn	Cold	Leaf
Kaladp0039s0254	AT1G28395			_	Dawn	Cold	Leaf
Kaladp0039s0257	AT2G33847			_	Dawn	Cold	Leaf
Kaladp0039s0261	AT5G40010	AATP1	AAA-ATPase 1	_	Dawn	Cold	Leaf
Kaladp0039s0264	AT5G05170	ATCESA3,ATH-B,CESA3,CEV1,IXR1	Cellulose synthase family protein	_	Dawn	Cold	Leaf
Kaladp0039s0285	AT1G77580		Plant protein of unknown function (DUF869)	_	Dawn	Cold	Leaf
Kaladp0039s0292	AT5G57560	TCH4,XTH22	Xyloglucan endotransglucosylase/hydrolase family protein	_	Dawn	Cold	Leaf
Kaladp0039s0302	AT1G71850		Ubiquitin carboxyl-terminal hydrolase family protein	_	Dawn	Cold	Leaf
Kaladp0039s0303	AT5G59560	SRR1	sensitivity to red light reduced protein (SRR1)	_	Dawn	Cold	Leaf
Kaladp0039s0305	AT4G16150		calmodulin binding;transcription regulators	CAMTA	Dawn	Cold	Leaf
Kaladp0039s0308	AT4G16120	ATSEB1,COBL7,SEB1	COBRA-like protein-7 precursor	_	Dawn	Cold	Leaf
Kaladp0039s0357	AT4G05390	ATRFNR1,RFNR1	root FNR 1	_	Dawn	Cold	Leaf
Kaladp0039s0379	AT4G18520		Pentatricopeptide repeat (PPR) superfamily protein	_	Dawn	Cold	Leaf
Kaladp0039s0384	AT1G77860	KOM	Rhomboid-related intramembrane serine protease family protein	_	Dawn	Cold	Leaf
Kaladp0039s0417	AT1G53050		Protein kinase superfamily protein	_	Dawn	Cold	Leaf
Kaladp0039s0418	AT2G20690		lumazine-binding family protein	_	Dawn	Cold	Leaf
Kaladp0039s0427	AT2G20810	GAUT10,LGT4	galacturonosyltransferase 10	_	Dawn	Cold	Leaf
Kaladp0039s0438	AT1G24735		S-adenosyl-L-methionine-dependent methyltransferases superfamily protein	_	Dawn	Cold	Leaf
Kaladp0039s0439	AT1G67980	CCOAMT	caffeoyl-CoA 3-O-methyltransferase	_	Dawn	Cold	Leaf
Kaladp0039s0480	AT2G27020	PAG1	20S proteasome alpha subunit G1	_	Dawn	Cold	Leaf
Kaladp0039s0488	AT4G27720		Major facilitator superfamily protein	_	Dawn	Cold	Leaf
Kaladp0039s0494	AT1G68552	CPuORF53	conserved peptide upstream open reading frame 53	_	Dawn	Cold	Leaf
Kaladp0039s0495	AT1G68550		Integrase-type DNA-binding superfamily protein	AP2-EREBP	Dawn	Cold	Leaf
Kaladp0039s0496	AT1G25440		B-box type zinc finger protein with CCT domain	C2C2-CO-like	Dawn	Cold	Leaf
Kaladp0039s0528	AT1G71110			_	Dawn	Cold	Leaf
Kaladp0039s0530	AT1G71060		Tetratricopeptide repeat (TPR)-like superfamily protein	_	Dawn	Cold	Leaf
Kaladp0039s0559	AT5G04660	CYP77A4	cytochrome P450, family 77, subfamily A, polypeptide 4	_	Dawn	Cold	Leaf
Kaladp0039s0560	AT2G28320		Pleckstrin homology (PH) and lipid-binding START domains-containing protein	_	Dawn	Cold	Leaf
Kaladp0039s0566	AT1G53390		P-loop containing nucleoside triphosphate hydrolases superfamily protein	_	Dawn	Cold	Leaf
Kaladp0039s0581	AT3G07990	SCPL27	serine carboxypeptidase-like 27	_	Dawn	Cold	Leaf
Kaladp0039s0585	AT3G52290	IQD3	IQ-domain 3	_	Dawn	Cold	Leaf
Kaladp0039s0598				_	Dawn	Cold	Leaf
Kaladp0039s0601	AT3G29230		Tetratricopeptide repeat (TPR)-like superfamily protein	_	Dawn	Cold	Leaf
Kaladp0039s0604	AT5G18520		Lung seven transmembrane receptor family protein	_	Dawn	Cold	Leaf
Kaladp0039s0614	AT2G39620		Pentatricopeptide repeat (PPR) superfamily protein	_	Dawn	Cold	Leaf
Kaladp0039s0643	AT1G20480		AMP-dependent synthetase and ligase family protein	_	Dawn	Cold	Leaf
Kaladp0039s0650	AT5G13000	ATGSL12,gsl12	glucan synthase-like 12	_	Dawn	Cold	Leaf
Kaladp0039s0655	AT3G58060		Cation efflux family protein	_	Dawn	Cold	Leaf
Kaladp0039s0666	AT2G15760		Protein of unknown function (DUF1645)	_	Dawn	Cold	Leaf
Kaladp0039s0671	AT1G08280		Glycosyltransferase family 29 (sialyltransferase) family protein	_	Dawn	Cold	Leaf
Kaladp0039s0678	AT2G27770		Plant protein of unknown function (DUF868)	_	Dawn	Cold	Leaf
Kaladp0039s0681	AT1G08250	ADT6	arogenate dehydratase 6	_	Dawn	Cold	Leaf
Kaladp0039s0687	AT5G04460		RING/U-box superfamily protein	_	Dawn	Cold	Leaf
Kaladp0039s0698	AT5G60710		Zinc finger (C3HC4-type RING finger) family protein	_	Dawn	Cold	Leaf
Kaladp0039s0704	AT3G63420	AGG1,ATAGG1,GG1	Ggamma-subunit 1	_	Dawn	Cold	Leaf
Kaladp0039s0714	AT3G56550		Pentatricopeptide repeat (PPR) superfamily protein	_	Dawn	Cold	Leaf
Kaladp0039s0736	AT4G32790		Exostosin family protein	_	Dawn	Cold	Leaf
Kaladp0039s0738	AT2G20740		Tetraspanin family protein	_	Dawn	Cold	Leaf
Kaladp0039s0752	AT5G11480		P-loop containing nucleoside triphosphate hydrolases superfamily protein	_	Dawn	Cold	Leaf
Kaladp0039s0756	AT5G25610	ATRD22,RD22	BURP domain-containing protein	_	Dawn	Cold	Leaf
Kaladp0039s0774	AT5G08310		Tetratricopeptide repeat (TPR)-like superfamily protein	_	Dawn	Cold	Leaf
Kaladp0040s0052	AT1G03840	MGP	C2H2 and C2HC zinc fingers superfamily protein	C2H2	Dawn	Cold	Leaf
Kaladp0040s0053	AT3G63380		ATPase E1-E2 type family protein / haloacid dehalogenase-like hydrolase family protein	_	Dawn	Cold	Leaf
Kaladp0040s0059	AT3G23240	ATERF1,ERF1	ethylene response factor 1	AP2-EREBP	Dawn	Cold	Leaf
Kaladp0040s0065	AT1G68920		basic helix-loop-helix (bHLH) DNA-binding superfamily protein	bHLH	Dawn	Cold	Leaf
Kaladp0040s0073	AT5G08640	ATFLS1,FLS,FLS1	flavonol synthase 1	_	Dawn	Cold	Leaf
Kaladp0040s0091	AT2G34790	EDA28,MEE23	FAD-binding Berberine family protein	_	Dawn	Cold	Leaf
Kaladp0040s0105	AT5G06700	TBR	Plant protein of unknown function (DUF828)	_	Dawn	Cold	Leaf
Kaladp0040s0127	AT5G13280	AK,AK-LYS1,AK1	aspartate kinase 1	_	Dawn	Cold	Leaf
Kaladp0040s0128	AT5G13260			_	Dawn	Cold	Leaf
Kaladp0040s0147	AT5G13100			_	Dawn	Cold	Leaf
Kaladp0040s0169	AT3G47570		Leucine-rich repeat protein kinase family protein	_	Dawn	Cold	Leaf
Kaladp0040s0172	AT5G20480	EFR	EF-TU receptor	_	Dawn	Cold	Leaf
Kaladp0040s0180	AT4G39330	ATCAD9,CAD9	cinnamyl alcohol dehydrogenase 9	_	Dawn	Cold	Leaf
Kaladp0040s0217	AT5G67630		P-loop containing nucleoside triphosphate hydrolases superfamily protein	_	Dawn	Cold	Leaf
Kaladp0040s0226	AT4G37630	CYCD5;1	cyclin d5;1	_	Dawn	Cold	Leaf
Kaladp0040s0228	AT4G33925			_	Dawn	Cold	Leaf
Kaladp0040s0231	AT2G23360		Plant protein of unknown function (DUF869)	_	Dawn	Cold	Leaf
Kaladp0040s0250	AT3G19540		Protein of unknown function (DUF620)	_	Dawn	Cold	Leaf
Kaladp0040s0251				_	Dawn	Cold	Leaf
Kaladp0040s0255	AT1G49870			_	Dawn	Cold	Leaf
Kaladp0040s0263	AT3G19570		Family of unknown function (DUF566)	_	Dawn	Cold	Leaf
Kaladp0040s0264	AT2G14820	NPY2	Phototropic-responsive NPH3 family protein	_	Dawn	Cold	Leaf
Kaladp0040s0281	AT1G50010	TUA2	tubulin alpha-2 chain	_	Dawn	Cold	Leaf
Kaladp0040s0286	AT1G10020		Protein of unknown function (DUF1005)	_	Dawn	Cold	Leaf
Kaladp0040s0318	AT5G38280	PR5K	PR5-like receptor kinase	_	Dawn	Cold	Leaf
Kaladp0040s0319	AT1G12000		Phosphofructokinase family protein	_	Dawn	Cold	Leaf
Kaladp0040s0320	AT5G57580		Calmodulin-binding protein	_	Dawn	Cold	Leaf
Kaladp0040s0329	AT4G22130	SRF8	STRUBBELIG-receptor family 8	_	Dawn	Cold	Leaf
Kaladp0040s0336	AT4G04370		Tetratricopeptide repeat (TPR)-like superfamily protein	_	Dawn	Cold	Leaf
Kaladp0040s0339	AT4G04450	AtWRKY42,WRKY42	WRKY family transcription factor	WRKY	Dawn	Cold	Leaf
Kaladp0040s0340	AT1G11910	APA1,ATAPA1	aspartic proteinase A1	_	Dawn	Cold	Leaf
Kaladp0040s0342	AT4G04470	PMP22	Peroxisomal membrane 22 kDa (Mpv17/PMP22) family protein	_	Dawn	Cold	Leaf
Kaladp0040s0343	AT1G11860		Glycine cleavage T-protein family	_	Dawn	Cold	Leaf
Kaladp0040s0348	AT1G11820		O-Glycosyl hydrolases family 17 protein	_	Dawn	Cold	Leaf
Kaladp0040s0349	AT1G62050		Ankyrin repeat family protein	_	Dawn	Cold	Leaf
Kaladp0040s0360	AT4G23180	CRK10,RLK4	cysteine-rich RLK (RECEPTOR-like protein kinase) 10	_	Dawn	Cold	Leaf
Kaladp0040s0361	AT4G21410	CRK29	cysteine-rich RLK (RECEPTOR-like protein kinase) 29	_	Dawn	Cold	Leaf
Kaladp0040s0366	AT5G56960		basic helix-loop-helix (bHLH) DNA-binding family protein	bHLH	Dawn	Cold	Leaf
Kaladp0040s0373	AT4G23180	CRK10,RLK4	cysteine-rich RLK (RECEPTOR-like protein kinase) 10	_	Dawn	Cold	Leaf
Kaladp0040s0376	AT4G23180	CRK10,RLK4	cysteine-rich RLK (RECEPTOR-like protein kinase) 10	_	Dawn	Cold	Leaf
Kaladp0040s0377	AT2G23180	CYP96A1	cytochrome P450, family 96, subfamily A, polypeptide 1	_	Dawn	Cold	Leaf
Kaladp0040s0381				_	Dawn	Cold	Leaf
Kaladp0040s0396	AT3G46790	CRR2	Tetratricopeptide repeat (TPR)-like superfamily protein	_	Dawn	Cold	Leaf
Kaladp0040s0423	AT5G14880		Potassium transporter family protein	_	Dawn	Cold	Leaf
Kaladp0040s0425	AT5G40200	DegP9	DegP protease 9	_	Dawn	Cold	Leaf
Kaladp0040s0428	AT3G28210	PMZ,SAP12	zinc finger (AN1-like) family protein	_	Dawn	Cold	Leaf
Kaladp0040s0438	AT1G74630		Tetratricopeptide repeat (TPR)-like superfamily protein	_	Dawn	Cold	Leaf
Kaladp0040s0443	AT1G18700		DNAJ heat shock N-terminal domain-containing protein	_	Dawn	Cold	Leaf
Kaladp0040s0445	AT5G61400		Pentatricopeptide repeat (PPR) superfamily protein	_	Dawn	Cold	Leaf
Kaladp0040s0446	AT5G61380	APRR1,AtTOC1,PRR1,TOC1	CCT motif -containing response regulator protein	Pseudo ARR-B	Dawn	Cold	Leaf
Kaladp0040s0458	AT5G61370		Pentatricopeptide repeat (PPR) superfamily protein	_	Dawn	Cold	Leaf
Kaladp0040s0473	AT3G02230	ATRGP1,RGP1	reversibly glycosylated polypeptide 1	_	Dawn	Cold	Leaf
Kaladp0040s0489	AT1G22770	FB,GI	gigantea protein (GI)	_	Dawn	Cold	Leaf
Kaladp0040s0500	AT5G42120		Concanavalin A-like lectin protein kinase family protein	_	Dawn	Cold	Leaf
Kaladp0040s0504	AT5G08630		DDT domain-containing protein	DDT	Dawn	Cold	Leaf
Kaladp0040s0520	AT3G18790			_	Dawn	Cold	Leaf
Kaladp0040s0523	AT1G76750		Protein of unknown function (DUF1278)	_	Dawn	Cold	Leaf
Kaladp0040s0526	AT1G08490	ATCPNIFS,ATNFS2,ATSUFS,CPNIFS,SUFS	chloroplastic NIFS-like cysteine desulfurase	_	Dawn	Cold	Leaf
Kaladp0040s0553	AT3G51320		Pentatricopeptide repeat (PPR) superfamily protein	_	Dawn	Cold	Leaf
Kaladp0040s0609	AT1G20450	ERD10,LTI29,LTI45	Dehydrin family protein	_	Dawn	Cold	Leaf
Kaladp0040s0615	AT2G36750	UGT73C1	UDP-glucosyl transferase 73C1	_	Dawn	Cold	Leaf
Kaladp0040s0644	AT3G54690		Sugar isomerase (SIS) family protein	_	Dawn	Cold	Leaf
Kaladp0040s0663	AT1G04030			_	Dawn	Cold	Leaf
Kaladp0040s0668	AT5G43990	SDG18,SUVR2	SET-domain containing protein lysine methyltransferase family protein	SET	Dawn	Cold	Leaf
Kaladp0040s0681	AT4G13040		Integrase-type DNA-binding superfamily protein	AP2-EREBP	Dawn	Cold	Leaf
Kaladp0040s0701	AT3G07050		GTP-binding family protein	_	Dawn	Cold	Leaf
Kaladp0040s0712	AT3G08820		Pentatricopeptide repeat (PPR) superfamily protein	_	Dawn	Cold	Leaf
Kaladp0040s0721	AT3G07420	ATNS2,NS2,SYNC2,SYNC2_ARATH	asparaginyl-tRNA synthetase 2	_	Dawn	Cold	Leaf
Kaladp0040s0732	AT4G12910	scpl20	serine carboxypeptidase-like 20	_	Dawn	Cold	Leaf
Kaladp0040s0748	AT3G26780		Phosphoglycerate mutase family protein	_	Dawn	Cold	Leaf
Kaladp0040s0749	AT5G14040	PHT3;1	phosphate transporter 3;1	_	Dawn	Cold	Leaf
Kaladp0041s0001	AT5G23230	NIC2	nicotinamidase 2	_	Dawn	Cold	Leaf
Kaladp0041s0023	AT3G61700		Plant protein 1589 of unknown function	_	Dawn	Cold	Leaf
Kaladp0041s0027	AT2G40010		Ribosomal protein L10 family protein	_	Dawn	Cold	Leaf
Kaladp0041s0042	AT2G39770	CYT1,EMB101,GMP1,SOZ1,VTC1	Glucose-1-phosphate adenylyltransferase family protein	_	Dawn	Cold	Leaf
Kaladp0042s0001	AT4G10960	UGE5	UDP-D-glucose/UDP-D-galactose 4-epimerase 5	_	Dawn	Cold	Leaf
Kaladp0042s0003	AT4G23640	ATKT3,KUP4,TRH1	Potassium transporter family protein	_	Dawn	Cold	Leaf
Kaladp0042s0004	AT4G23640	ATKT3,KUP4,TRH1	Potassium transporter family protein	_	Dawn	Cold	Leaf
Kaladp0042s0011	AT3G50760	GATL2	galacturonosyltransferase-like 2	_	Dawn	Cold	Leaf
Kaladp0042s0022	AT1G75170		Sec14p-like phosphatidylinositol transfer family protein	_	Dawn	Cold	Leaf
Kaladp0042s0023	AT1G75170		Sec14p-like phosphatidylinositol transfer family protein	_	Dawn	Cold	Leaf
Kaladp0042s0034	AT1G47530		MATE efflux family protein	_	Dawn	Cold	Leaf
Kaladp0042s0036	AT2G23450		Protein kinase superfamily protein	_	Dawn	Cold	Leaf
Kaladp0042s0041	AT1G55200		Protein kinase protein with adenine nucleotide alpha hydrolases-like domain	_	Dawn	Cold	Leaf
Kaladp0042s0042	AT4G31940	CYP82C4	cytochrome P450, family 82, subfamily C, polypeptide 4	_	Dawn	Cold	Leaf
Kaladp0042s0045	AT1G26680		transcriptional factor B3 family protein	ABI3VP1	Dawn	Cold	Leaf
Kaladp0042s0048	AT5G25900	ATKO1,CYP701A3,GA3	GA requiring 3	_	Dawn	Cold	Leaf
Kaladp0042s0067	AT5G42900	COR27	cold regulated gene 27	_	Dawn	Cold	Leaf
Kaladp0042s0070	AT1G45207		Remorin family protein	_	Dawn	Cold	Leaf
Kaladp0042s0075	AT1G45688			_	Dawn	Cold	Leaf
Kaladp0042s0085	AT1G47128	RD21,RD21A	Granulin repeat cysteine protease family protein	_	Dawn	Cold	Leaf
Kaladp0042s0105	AT5G67360	ARA12	Subtilase family protein	_	Dawn	Cold	Leaf
Kaladp0042s0112	AT1G27760	ATSAT32,SAT32	interferon-related developmental regulator family protein / IFRD protein family	_	Dawn	Cold	Leaf
Kaladp0042s0117	AT4G37680	HHP4	heptahelical protein 4	_	Dawn	Cold	Leaf
Kaladp0042s0118	AT2G23450		Protein kinase superfamily protein	_	Dawn	Cold	Leaf
Kaladp0042s0148	AT3G12600	atnudt16,NUDT16	nudix hydrolase homolog 16	_	Dawn	Cold	Leaf
Kaladp0042s0150				_	Dawn	Cold	Leaf
Kaladp0042s0163	AT2G18370		Bifunctional inhibitor/lipid-transfer protein/seed storage 2S albumin superfamily protein	_	Dawn	Cold	Leaf
Kaladp0042s0165	AT1G05577		Domain of unknown function (DUF966)	_	Dawn	Cold	Leaf
Kaladp0042s0179	AT3G57550	AGK2,GK-2	guanylate kinase	_	Dawn	Cold	Leaf
Kaladp0042s0220	AT5G40740			_	Dawn	Cold	Leaf
Kaladp0042s0222	AT1G13440	GAPC-2,GAPC2	glyceraldehyde-3-phosphate dehydrogenase C2	_	Dawn	Cold	Leaf
Kaladp0042s0227	AT3G04120	GAPC,GAPC-1,GAPC1	glyceraldehyde-3-phosphate dehydrogenase C subunit 1	_	Dawn	Cold	Leaf
Kaladp0042s0230	AT2G19880		Nucleotide-diphospho-sugar transferases superfamily protein	_	Dawn	Cold	Leaf
Kaladp0042s0236	AT3G52070			_	Dawn	Cold	Leaf
Kaladp0042s0253	AT3G02870	VTC4	Inositol monophosphatase family protein	_	Dawn	Cold	Leaf
Kaladp0042s0266	AT4G21390	B120	S-locus lectin protein kinase family protein	_	Dawn	Cold	Leaf
Kaladp0042s0287	AT3G04790		Ribose 5-phosphate isomerase, type A protein	_	Dawn	Cold	Leaf
Kaladp0042s0297	AT4G23180	CRK10,RLK4	cysteine-rich RLK (RECEPTOR-like protein kinase) 10	_	Dawn	Cold	Leaf
Kaladp0042s0305	AT4G23180	CRK10,RLK4	cysteine-rich RLK (RECEPTOR-like protein kinase) 10	_	Dawn	Cold	Leaf
Kaladp0042s0306	AT4G21410	CRK29	cysteine-rich RLK (RECEPTOR-like protein kinase) 29	_	Dawn	Cold	Leaf
Kaladp0042s0307	AT4G23180	CRK10,RLK4	cysteine-rich RLK (RECEPTOR-like protein kinase) 10	_	Dawn	Cold	Leaf
Kaladp0042s0310				_	Dawn	Cold	Leaf
Kaladp0042s0312	AT4G05200	CRK25	cysteine-rich RLK (RECEPTOR-like protein kinase) 25	_	Dawn	Cold	Leaf
Kaladp0042s0331	AT4G04720	CPK21	calcium-dependent protein kinase 21	_	Dawn	Cold	Leaf
Kaladp0042s0333	AT4G00360	ATT1,CYP86A2	cytochrome P450, family 86, subfamily A, polypeptide 2	_	Dawn	Cold	Leaf
Kaladp0042s0334	AT1G63650	ATMYC-2,EGL1,EGL3	basic helix-loop-helix (bHLH) DNA-binding superfamily protein	bHLH	Dawn	Cold	Leaf
Kaladp0042s0339	AT1G12780	ATUGE1,UGE1	UDP-D-glucose/UDP-D-galactose 4-epimerase 1	_	Dawn	Cold	Leaf
Kaladp0042s0349	AT4G23740		Leucine-rich repeat protein kinase family protein	_	Dawn	Cold	Leaf
Kaladp0042s0362	AT5G42020	BIP,BIP2	Heat shock protein 70 (Hsp 70) family protein	_	Dawn	Cold	Leaf
Kaladp0043s0001	AT1G48050	ATKU80,KU80	Ku80 family protein	_	Dawn	Cold	Leaf
Kaladp0043s0043	AT3G52850	ATELP,ATELP1,ATVSR1,BP-80,BP80,BP80-1;1,BP80B,GFS1,VSR1,VSR1;1	vacuolar sorting receptor homolog 1	_	Dawn	Cold	Leaf
Kaladp0043s0044	AT5G58290	RPT3	regulatory particle triple-A ATPase 3	_	Dawn	Cold	Leaf
Kaladp0043s0054	AT2G27170	SMC3,TTN7	Structural maintenance of chromosomes (SMC) family protein	_	Dawn	Cold	Leaf
Kaladp0043s0057	AT2G22560		Kinase interacting (KIP1-like) family protein	_	Dawn	Cold	Leaf
Kaladp0043s0089				_	Dawn	Cold	Leaf
Kaladp0043s0096	AT1G70070	EMB25,ISE2,PDE317	DEAD/DEAH box helicase, putative	_	Dawn	Cold	Leaf
Kaladp0043s0125				_	Dawn	Cold	Leaf
Kaladp0043s0148	AT1G14040		EXS (ERD1/XPR1/SYG1) family protein	_	Dawn	Cold	Leaf
Kaladp0043s0165	AT4G32430		Pentatricopeptide repeat (PPR) superfamily protein	_	Dawn	Cold	Leaf
Kaladp0043s0166	AT1G69330		RING/U-box superfamily protein	_	Dawn	Cold	Leaf
Kaladp0043s0168	AT1G13900		Purple acid phosphatases superfamily protein	_	Dawn	Cold	Leaf
Kaladp0043s0173	AT3G29360		UDP-glucose 6-dehydrogenase family protein	_	Dawn	Cold	Leaf
Kaladp0043s0174	AT2G36670		Eukaryotic aspartyl protease family protein	_	Dawn	Cold	Leaf
Kaladp0043s0189	AT2G20990	ATSYTA,NTMC2T1.1,NTMC2TYPE1.1,SYT1,SYTA	synaptotagmin A	_	Dawn	Cold	Leaf
Kaladp0043s0190	AT4G38620	ATMYB4,MYB4	myb domain protein 4	MYB	Dawn	Cold	Leaf
Kaladp0043s0206	AT2G21970	2019-09-02	stress enhanced protein 2	_	Dawn	Cold	Leaf
Kaladp0043s0216	AT4G09810		Nucleotide-sugar transporter family protein	_	Dawn	Cold	Leaf
Kaladp0043s0219	AT2G21790	ATRNR1,CLS8,R1,RNR1	ribonucleotide reductase 1	_	Dawn	Cold	Leaf
Kaladp0043s0224	AT1G33240	AT-GTL1,AT-GTL2,GTL1	GT-2-like 1	Trihelix	Dawn	Cold	Leaf
Kaladp0043s0236	AT5G05260	CYP79A2	cytochrome p450 79a2	_	Dawn	Cold	Leaf
Kaladp0043s0242	AT5G64620	ATC/VIF2,C/VIF2	cell wall / vacuolar inhibitor of fructosidase 2	_	Dawn	Cold	Leaf
Kaladp0043s0245	AT5G13890		Family of unknown function (DUF716)	_	Dawn	Cold	Leaf
Kaladp0043s0264	AT5G50340		ATP-dependent peptidases;nucleotide binding;serine-type endopeptidases;DNA helicases;ATP binding;damaged DNA binding;nucleoside-triphosphatases	_	Dawn	Cold	Leaf
Kaladp0043s0266	AT4G29990		Leucine-rich repeat transmembrane protein kinase protein	_	Dawn	Cold	Leaf
Kaladp0043s0271	AT2G25850	PAPS2	poly(A) polymerase 2	_	Dawn	Cold	Leaf
Kaladp0043s0282	AT1G79840	GL2	HD-ZIP IV family of homeobox-leucine zipper protein with lipid-binding START domain	HB	Dawn	Cold	Leaf
Kaladp0043s0283	AT4G32760		ENTH/VHS/GAT family protein	_	Dawn	Cold	Leaf
Kaladp0043s0284	AT1G52240	ATROPGEF11,PIRF1,ROPGEF11	RHO guanyl-nucleotide exchange factor 11	_	Dawn	Cold	Leaf
Kaladp0043s0285	AT4G32720	AtLa1,La1	La protein 1	_	Dawn	Cold	Leaf
Kaladp0043s0286	AT1G45688			_	Dawn	Cold	Leaf
Kaladp0043s0296	AT1G52360		Coatomer, beta\' subunit	_	Dawn	Cold	Leaf
Kaladp0044s0005	AT2G43240		Nucleotide-sugar transporter family protein	_	Dawn	Cold	Leaf
Kaladp0044s0013	AT2G43160		ENTH/VHS family protein	_	Dawn	Cold	Leaf
Kaladp0044s0033	AT2G28880	ADCS,emb1997	para-aminobenzoate (PABA) synthase family protein	_	Dawn	Cold	Leaf
Kaladp0044s0044	AT4G13930	SHM4	serine hydroxymethyltransferase 4	_	Dawn	Cold	Leaf
Kaladp0044s0045	AT3G23810	ATSAHH2,SAHH2	S-adenosyl-l-homocysteine (SAH) hydrolase 2	_	Dawn	Cold	Leaf
Kaladp0044s0064	AT2G47590	PHR2	photolyase/blue-light receptor 2	_	Dawn	Cold	Leaf
Kaladp0044s0065	AT4G02390	APP,ATPARP1,PARP1,PP	poly(ADP-ribose) polymerase	_	Dawn	Cold	Leaf
Kaladp0044s0070	AT2G47500		P-loop nucleoside triphosphate hydrolases superfamily protein with CH (Calponin Homology) domain	_	Dawn	Cold	Leaf
Kaladp0044s0073	AT5G49330	ATMYB111,MYB111,PFG3	myb domain protein 111	MYB	Dawn	Cold	Leaf
Kaladp0044s0076	AT4G02100		Heat shock protein DnaJ with tetratricopeptide repeat	_	Dawn	Cold	Leaf
Kaladp0044s0086	AT1G03440		Leucine-rich repeat (LRR) family protein	_	Dawn	Cold	Leaf
Kaladp0044s0099	AT3G02810		Protein kinase superfamily protein	_	Dawn	Cold	Leaf
Kaladp0044s0104	AT5G36230		ARM repeat superfamily protein	_	Dawn	Cold	Leaf
Kaladp0045s0008	AT5G35570		O-fucosyltransferase family protein	_	Dawn	Cold	Leaf
Kaladp0045s0021	AT1G22410		Class-II DAHP synthetase family protein	_	Dawn	Cold	Leaf
Kaladp0045s0034	AT1G10130	ATECA3,ECA3	endoplasmic reticulum-type calcium-transporting ATPase 3	_	Dawn	Cold	Leaf
Kaladp0045s0040	AT4G24530		O-fucosyltransferase family protein	_	Dawn	Cold	Leaf
Kaladp0045s0041	AT5G65470		O-fucosyltransferase family protein	_	Dawn	Cold	Leaf
Kaladp0045s0042	AT3G47570		Leucine-rich repeat protein kinase family protein	_	Dawn	Cold	Leaf
Kaladp0045s0064	AT4G18060		SH3 domain-containing protein	_	Dawn	Cold	Leaf
Kaladp0045s0071	AT1G05760	RTM1	Mannose-binding lectin superfamily protein	_	Dawn	Cold	Leaf
Kaladp0045s0074	AT3G06650	ACLB-1	ATP-citrate lyase B-1	_	Dawn	Cold	Leaf
Kaladp0045s0087	AT4G16270		Peroxidase superfamily protein	_	Dawn	Cold	Leaf
Kaladp0045s0094	AT1G62390		Octicosapeptide/Phox/Bem1p (PB1) domain-containing protein / tetratricopeptide repeat (TPR)-containing protein	_	Dawn	Cold	Leaf
Kaladp0045s0108	AT1G05520		Sec23/Sec24 protein transport family protein	_	Dawn	Cold	Leaf
Kaladp0045s0126	ATCG00130		ATPase, F0 complex, subunit B/B\', bacterial/chloroplast	_	Dawn	Cold	Leaf
Kaladp0045s0145	AT3G22890	APS1	ATP sulfurylase 1	_	Dawn	Cold	Leaf
Kaladp0045s0146	AT3G22930	CML11	calmodulin-like 11	_	Dawn	Cold	Leaf
Kaladp0045s0168	AT4G08180	ORP1C	OSBP(oxysterol binding protein)-related protein 1C	_	Dawn	Cold	Leaf
Kaladp0045s0169	AT1G21980	ATPIP5K1,ATPIPK1,PIP5K1	phosphatidylinositol-4-phosphate 5-kinase 1	_	Dawn	Cold	Leaf
Kaladp0045s0181	AT4G12770		Chaperone DnaJ-domain superfamily protein	_	Dawn	Cold	Leaf
Kaladp0045s0182	AT1G11050		Protein kinase superfamily protein	_	Dawn	Cold	Leaf
Kaladp0045s0185	AT1G59720	CRR28	Tetratricopeptide repeat (TPR)-like superfamily protein	_	Dawn	Cold	Leaf
Kaladp0045s0206	AT2G40080	ELF4	Protein of unknown function (DUF1313)	_	Dawn	Cold	Leaf
Kaladp0045s0215	AT2G39980		HXXXD-type acyl-transferase family protein	_	Dawn	Cold	Leaf
Kaladp0045s0224	AT5G05840		Protein of unknown function (DUF620)	_	Dawn	Cold	Leaf
Kaladp0045s0226	AT2G37220		RNA-binding (RRM/RBD/RNP motifs) family protein	_	Dawn	Cold	Leaf
Kaladp0045s0236	AT1G51140		basic helix-loop-helix (bHLH) DNA-binding superfamily protein	bHLH	Dawn	Cold	Leaf
Kaladp0045s0242	AT1G05920		Domain of unknown function (DUF313)	_	Dawn	Cold	Leaf
Kaladp0045s0245	AT5G19620	ATOEP80,EMB213,OEP80,TOC75	outer envelope protein of 80 kDa	_	Dawn	Cold	Leaf
Kaladp0045s0253	AT3G22880	ARLIM15,ATDMC1,DMC1	DNA repair (Rad51) family protein	_	Dawn	Cold	Leaf
Kaladp0045s0286	AT3G62830	ATUXS2,AUD1,UXS2	NAD(P)-binding Rossmann-fold superfamily protein	_	Dawn	Cold	Leaf
Kaladp0045s0299	AT3G16850		Pectin lyase-like superfamily protein	_	Dawn	Cold	Leaf
Kaladp0045s0314	AT2G47460	ATMYB12,MYB12,PFG1	myb domain protein 12	MYB	Dawn	Cold	Leaf
Kaladp0045s0322	AT2G47360			_	Dawn	Cold	Leaf
Kaladp0045s0342	AT1G65840	ATPAO4,PAO4	polyamine oxidase 4	_	Dawn	Cold	Leaf
Kaladp0045s0365	AT5G16630	ATRAD4,RAD4	DNA repair protein Rad4 family	_	Dawn	Cold	Leaf
Kaladp0045s0369	AT2G36750	UGT73C1	UDP-glucosyl transferase 73C1	_	Dawn	Cold	Leaf
Kaladp0045s0401	AT3G54040		PAR1 protein	_	Dawn	Cold	Leaf
Kaladp0045s0411	AT2G37630	AS1,ATMYB91,ATPHAN,MYB91	myb-like HTH transcriptional regulator family protein	MYB	Dawn	Cold	Leaf
Kaladp0045s0427	AT1G79750	ATNADP-ME4,NADP-ME4	NADP-malic enzyme 4	_	Dawn	Cold	Leaf
Kaladp0045s0434	AT4G22140	EBS	PHD finger family protein / bromo-adjacent homology (BAH) domain-containing protein	PHD	Dawn	Cold	Leaf
Kaladp0045s0442	AT1G15780			_	Dawn	Cold	Leaf
Kaladp0045s0444	AT5G62270			_	Dawn	Cold	Leaf
Kaladp0045s0454	AT3G53970		proteasome inhibitor-related	_	Dawn	Cold	Leaf
Kaladp0045s0483	AT1G21200		sequence-specific DNA binding transcription factors	_	Dawn	Cold	Leaf
Kaladp0045s0491	AT2G32590			_	Dawn	Cold	Leaf
Kaladp0045s0492	AT1G05070		Protein of unknown function (DUF1068)	_	Dawn	Cold	Leaf
Kaladp0045s0537	AT1G55730	ATCAX5,CAX5	cation exchanger 5	_	Dawn	Cold	Leaf
Kaladp0045s0544				_	Dawn	Cold	Leaf
Kaladp0046s0009	AT3G01680			_	Dawn	Cold	Leaf
Kaladp0046s0029	AT4G28850	ATXTH26,XTH26	xyloglucan endotransglucosylase/hydrolase 26	_	Dawn	Cold	Leaf
Kaladp0046s0033	AT5G23910		ATP binding microtubule motor family protein	_	Dawn	Cold	Leaf
Kaladp0046s0047	AT2G19780		Leucine-rich repeat (LRR) family protein	_	Dawn	Cold	Leaf
Kaladp0046s0077	AT3G59290		ENTH/VHS family protein	_	Dawn	Cold	Leaf
Kaladp0046s0099	AT3G59490			_	Dawn	Cold	Leaf
Kaladp0046s0155	AT1G03270		CBS domain-containing protein with a domain of unknown function (DUF21)	_	Dawn	Cold	Leaf
Kaladp0046s0165	AT2G48020		Major facilitator superfamily protein	_	Dawn	Cold	Leaf
Kaladp0046s0180	AT2G41640		Glycosyltransferase family 61 protein	_	Dawn	Cold	Leaf
Kaladp0046s0183	AT3G10190		Calcium-binding EF-hand family protein	_	Dawn	Cold	Leaf
Kaladp0046s0203	AT2G17760		Eukaryotic aspartyl protease family protein	_	Dawn	Cold	Leaf
Kaladp0046s0213	AT5G09840		Putative endonuclease or glycosyl hydrolase	_	Dawn	Cold	Leaf
Kaladp0046s0216	AT5G64700		nodulin MtN21 /EamA-like transporter family protein	_	Dawn	Cold	Leaf
Kaladp0046s0221	AT3G18750	ATWNK6,WNK6,ZIK5	with no lysine (K) kinase 6	_	Dawn	Cold	Leaf
Kaladp0046s0222	AT3G18730	BRU1,MGO3,TSK	tetratricopeptide repeat (TPR)-containing protein	_	Dawn	Cold	Leaf
Kaladp0046s0231	AT2G13680	ATGSL02,CALS5,GLS2	callose synthase 5	_	Dawn	Cold	Leaf
Kaladp0046s0238	AT5G64030		S-adenosyl-L-methionine-dependent methyltransferases superfamily protein	_	Dawn	Cold	Leaf
Kaladp0046s0249	AT5G63860	UVR8	Regulator of chromosome condensation (RCC1) family protein	_	Dawn	Cold	Leaf
Kaladp0046s0274	AT2G43710	FAB2,SSI2	Plant stearoyl-acyl-carrier-protein desaturase family protein	_	Dawn	Cold	Leaf
Kaladp0046s0290	AT2G19490		recA DNA recombination family protein	_	Dawn	Cold	Leaf
Kaladp0046s0298	AT5G08640	ATFLS1,FLS,FLS1	flavonol synthase 1	_	Dawn	Cold	Leaf
Kaladp0046s0315	AT1G21910		Integrase-type DNA-binding superfamily protein	AP2-EREBP	Dawn	Cold	Leaf
Kaladp0046s0316	AT5G40010	AATP1	AAA-ATPase 1	_	Dawn	Cold	Leaf
Kaladp0046s0326	AT1G12500		Nucleotide-sugar transporter family protein	_	Dawn	Cold	Leaf
Kaladp0046s0330	AT1G63020	NRPD1,NRPD1A,POL IVA,SDE4,SMD2	nuclear RNA polymerase D1A	_	Dawn	Cold	Leaf
Kaladp0046s0336				_	Dawn	Cold	Leaf
Kaladp0046s0345	AT4G23060	IQD22	IQ-domain 22	_	Dawn	Cold	Leaf
Kaladp0047s0003	AT2G02980	OTP85	Pentatricopeptide repeat (PPR) superfamily protein	_	Dawn	Cold	Leaf
Kaladp0047s0039	AT4G37260	ATMYB73,MYB73	myb domain protein 73	MYB	Dawn	Cold	Leaf
Kaladp0047s0050	AT5G43080	CYCA3;1	Cyclin A3;1	_	Dawn	Cold	Leaf
Kaladp0047s0053	AT3G19540		Protein of unknown function (DUF620)	_	Dawn	Cold	Leaf
Kaladp0047s0061	AT3G19570		Family of unknown function (DUF566)	_	Dawn	Cold	Leaf
Kaladp0047s0064	AT2G14835		RING/U-box superfamily protein	_	Dawn	Cold	Leaf
Kaladp0047s0072	AT1G33540	scpl18	serine carboxypeptidase-like 18	_	Dawn	Cold	Leaf
Kaladp0047s0079	AT1G10020		Protein of unknown function (DUF1005)	_	Dawn	Cold	Leaf
Kaladp0047s0086	AT4G33670		NAD(P)-linked oxidoreductase superfamily protein	_	Dawn	Cold	Leaf
Kaladp0047s0109	AT5G64250		Aldolase-type TIM barrel family protein	_	Dawn	Cold	Leaf
Kaladp0047s0112				_	Dawn	Cold	Leaf
Kaladp0047s0123	AT5G64170		dentin sialophosphoprotein-related	_	Dawn	Cold	Leaf
Kaladp0047s0137	AT1G03050		ENTH/ANTH/VHS superfamily protein	_	Dawn	Cold	Leaf
Kaladp0047s0161	AT1G68180		RING/U-box superfamily protein	_	Dawn	Cold	Leaf
Kaladp0047s0162	AT3G06470		GNS1/SUR4 membrane protein family	_	Dawn	Cold	Leaf
Kaladp0047s0174	AT1G53050		Protein kinase superfamily protein	_	Dawn	Cold	Leaf
Kaladp0047s0189	AT5G49720	ATGH9A1,DEC,GH9A1,IRX2,KOR,KOR1,RSW2,TSD1	glycosyl hydrolase 9A1	_	Dawn	Cold	Leaf
Kaladp0047s0209	AT4G18840		Pentatricopeptide repeat (PPR-like) superfamily protein	_	Dawn	Cold	Leaf
Kaladp0047s0221	AT2G19210		Leucine-rich repeat transmembrane protein kinase protein	_	Dawn	Cold	Leaf
Kaladp0047s0224	AT1G51800		Leucine-rich repeat protein kinase family protein	_	Dawn	Cold	Leaf
Kaladp0047s0225	AT2G19190	FRK1	FLG22-induced receptor-like kinase 1	_	Dawn	Cold	Leaf
Kaladp0047s0227				_	Dawn	Cold	Leaf
Kaladp0047s0228	AT2G19210		Leucine-rich repeat transmembrane protein kinase protein	_	Dawn	Cold	Leaf
Kaladp0047s0244	AT1G78930		Mitochondrial transcription termination factor family protein	mTERF	Dawn	Cold	Leaf
Kaladp0047s0246	AT3G13000		Protein of unknown function, DUF547	_	Dawn	Cold	Leaf
Kaladp0047s0249	AT1G78990		HXXXD-type acyl-transferase family protein	_	Dawn	Cold	Leaf
Kaladp0047s0263	AT1G72570		Integrase-type DNA-binding superfamily protein	AP2-EREBP	Dawn	Cold	Leaf
Kaladp0047s0273	AT1G14350	AtMYB124,FLP,MYB124	Duplicated homeodomain-like superfamily protein	MYB	Dawn	Cold	Leaf
Kaladp0047s0277	AT5G15080		Protein kinase superfamily protein	_	Dawn	Cold	Leaf
Kaladp0048s0004	AT2G26310		Chalcone-flavanone isomerase family protein	_	Dawn	Cold	Leaf
Kaladp0048s0060	AT1G74600		pentatricopeptide (PPR) repeat-containing protein	_	Dawn	Cold	Leaf
Kaladp0048s0094	AT1G08070	OTP82	Tetratricopeptide repeat (TPR)-like superfamily protein	_	Dawn	Cold	Leaf
Kaladp0048s0110	AT3G51550	FER	Malectin/receptor-like protein kinase family protein	_	Dawn	Cold	Leaf
Kaladp0048s0113	AT5G62850	AtVEX1	Nodulin MtN3 family protein	_	Dawn	Cold	Leaf
Kaladp0048s0120	AT1G76980			_	Dawn	Cold	Leaf
Kaladp0048s0132	AT2G41290	SSL2	strictosidine synthase-like 2	_	Dawn	Cold	Leaf
Kaladp0048s0135	AT3G14880			_	Dawn	Cold	Leaf
Kaladp0048s0162	AT1G67630	POLA2	DNA polymerase alpha 2	_	Dawn	Cold	Leaf
Kaladp0048s0184	AT2G21940	ATSK1,SK1	shikimate kinase 1	_	Dawn	Cold	Leaf
Kaladp0048s0226	AT3G03050	ATCSLD3,CSLD3,KJK	cellulose synthase-like D3	_	Dawn	Cold	Leaf
Kaladp0048s0241	AT4G18750	DOT4	Pentatricopeptide repeat (PPR) superfamily protein	_	Dawn	Cold	Leaf
Kaladp0048s0242	AT1G11680	CYP51,CYP51A2,CYP51G1,EMB1738	CYTOCHROME P450 51G1	_	Dawn	Cold	Leaf
Kaladp0048s0247	AT5G19300			_	Dawn	Cold	Leaf
Kaladp0048s0252	AT5G26340	ATSTP13,MSS1,STP13	Major facilitator superfamily protein	_	Dawn	Cold	Leaf
Kaladp0048s0277	AT3G54050	HCEF1	high cyclic electron flow 1	_	Dawn	Cold	Leaf
Kaladp0048s0302	AT3G52105			_	Dawn	Cold	Leaf
Kaladp0048s0309	AT3G54450		Major facilitator superfamily protein	_	Dawn	Cold	Leaf
Kaladp0048s0312	AT3G10690	GYRA	DNA GYRASE A	_	Dawn	Cold	Leaf
Kaladp0048s0322	AT2G39630		Nucleotide-diphospho-sugar transferases superfamily protein	_	Dawn	Cold	Leaf
Kaladp0048s0338	AT1G47250	PAF2	20S proteasome alpha subunit F2	_	Dawn	Cold	Leaf
Kaladp0048s0345	AT1G75220		Major facilitator superfamily protein	_	Dawn	Cold	Leaf
Kaladp0048s0353	AT4G36660		Protein of unknown function (DUF1195)	_	Dawn	Cold	Leaf
Kaladp0048s0354	AT3G46940	DUT1	DUTP-PYROPHOSPHATASE-LIKE 1	_	Dawn	Cold	Leaf
Kaladp0048s0365				_	Dawn	Cold	Leaf
Kaladp0048s0366	AT3G07650	COL9	CONSTANS-like 9	C2C2-CO-like	Dawn	Cold	Leaf
Kaladp0048s0370	AT5G03780	TRFL10	TRF-like 10	_	Dawn	Cold	Leaf
Kaladp0048s0375	AT5G56140		RNA-binding KH domain-containing protein	_	Dawn	Cold	Leaf
Kaladp0048s0384	AT1G55760		BTB/POZ domain-containing protein	TRAF	Dawn	Cold	Leaf
Kaladp0048s0394	AT3G12685		Acid phosphatase/vanadium-dependent haloperoxidase-related protein	_	Dawn	Cold	Leaf
Kaladp0048s0407	AT3G13080	ATMRP3,MRP3	multidrug resistance-associated protein 3	_	Dawn	Cold	Leaf
Kaladp0048s0409	AT3G07100	ERMO2,SEC24A	Sec23/Sec24 protein transport family protein	_	Dawn	Cold	Leaf
Kaladp0048s0454	AT3G20600	NDR1	Late embryogenesis abundant (LEA) hydroxyproline-rich glycoprotein family	_	Dawn	Cold	Leaf
Kaladp0048s0468	AT5G57630	CIPK21,SnRK3.4	CBL-interacting protein kinase 21	_	Dawn	Cold	Leaf
Kaladp0048s0494	AT3G14050	AT-RSH2,ATRSH2,RSH2	RELA/SPOT homolog 2	_	Dawn	Cold	Leaf
Kaladp0048s0503	AT1G72880		Survival protein SurE-like phosphatase/nucleotidase	_	Dawn	Cold	Leaf
Kaladp0048s0523				_	Dawn	Cold	Leaf
Kaladp0048s0528	AT1G11890	ATSEC22,SEC22	Synaptobrevin family protein	_	Dawn	Cold	Leaf
Kaladp0048s0529	AT3G14200		Chaperone DnaJ-domain superfamily protein	_	Dawn	Cold	Leaf
Kaladp0048s0530	AT1G72430		SAUR-like auxin-responsive protein family	_	Dawn	Cold	Leaf
Kaladp0048s0532	AT1G72440	EDA25,SWA2	CCAAT-binding factor	_	Dawn	Cold	Leaf
Kaladp0048s0538	AT3G14350	SRF7	STRUBBELIG-receptor family 7	_	Dawn	Cold	Leaf
Kaladp0048s0539	AT1G53750	RPT1A	regulatory particle triple-A 1A	_	Dawn	Cold	Leaf
Kaladp0048s0540	AT1G17270		O-fucosyltransferase family protein	_	Dawn	Cold	Leaf
Kaladp0048s0543	AT5G60870		Regulator of chromosome condensation (RCC1) family protein	_	Dawn	Cold	Leaf
Kaladp0048s0560	AT3G59030	ATTT12,TT12	MATE efflux family protein	_	Dawn	Cold	Leaf
Kaladp0048s0562	AT1G06690		NAD(P)-linked oxidoreductase superfamily protein	_	Dawn	Cold	Leaf
Kaladp0048s0572	AT1G06410	ATTPS7,ATTPSA,TPS7	trehalose-phosphatase/synthase 7	_	Dawn	Cold	Leaf
Kaladp0048s0577	AT3G58640		Mitogen activated protein kinase kinase kinase-related	_	Dawn	Cold	Leaf
Kaladp0048s0585	AT1G16880		uridylyltransferase-related	_	Dawn	Cold	Leaf
Kaladp0048s0588	AT5G57330		Galactose mutarotase-like superfamily protein	_	Dawn	Cold	Leaf
Kaladp0048s0590	AT4G31480		Coatomer, beta subunit	_	Dawn	Cold	Leaf
Kaladp0048s0636				_	Dawn	Cold	Leaf
Kaladp0048s0637	AT5G04700		Ankyrin repeat family protein	_	Dawn	Cold	Leaf
Kaladp0048s0638				_	Dawn	Cold	Leaf
Kaladp0048s0641	AT5G45380	ATDUR3,DUR3	solute:sodium symporters;urea transmembrane transporters	_	Dawn	Cold	Leaf
Kaladp0048s0656				_	Dawn	Cold	Leaf
Kaladp0048s0657	AT2G19280		Pentatricopeptide repeat (PPR) superfamily protein	_	Dawn	Cold	Leaf
Kaladp0048s0689	AT4G13250	NYC1	NAD(P)-binding Rossmann-fold superfamily protein	_	Dawn	Cold	Leaf
Kaladp0048s0690	AT3G24550	ATPERK1,PERK1	proline extensin-like receptor kinase 1	_	Dawn	Cold	Leaf
Kaladp0048s0700	AT3G03300	ATDCL2,DCL2	dicer-like 2	_	Dawn	Cold	Leaf
Kaladp0048s0701	AT3G03300	ATDCL2,DCL2	dicer-like 2	_	Dawn	Cold	Leaf
Kaladp0048s0730	AT2G20340		Pyridoxal phosphate (PLP)-dependent transferases superfamily protein	_	Dawn	Cold	Leaf
Kaladp0048s0731	AT2G20340		Pyridoxal phosphate (PLP)-dependent transferases superfamily protein	_	Dawn	Cold	Leaf
Kaladp0048s0733	AT3G19360		Zinc finger (CCCH-type) family protein	C3H	Dawn	Cold	Leaf
Kaladp0048s0741	AT5G48910	LPA66	Pentatricopeptide repeat (PPR) superfamily protein	_	Dawn	Cold	Leaf
Kaladp0048s0745	AT1G15360	SHN1,WIN1	Integrase-type DNA-binding superfamily protein	AP2-EREBP	Dawn	Cold	Leaf
Kaladp0048s0757	AT2G10940		Bifunctional inhibitor/lipid-transfer protein/seed storage 2S albumin superfamily protein	_	Dawn	Cold	Leaf
Kaladp0048s0766	AT1G49390		2-oxoglutarate (2OG) and Fe(II)-dependent oxygenase superfamily protein	_	Dawn	Cold	Leaf
Kaladp0048s0786	AT2G29760	OTP81	Tetratricopeptide repeat (TPR)-like superfamily protein	_	Dawn	Cold	Leaf
Kaladp0048s0818	AT2G45180		Bifunctional inhibitor/lipid-transfer protein/seed storage 2S albumin superfamily protein	_	Dawn	Cold	Leaf
Kaladp0048s0832	AT1G68710		ATPase E1-E2 type family protein / haloacid dehalogenase-like hydrolase family protein	_	Dawn	Cold	Leaf
Kaladp0048s0841	AT2G03220	ATFT1,ATFUT1,FT1,MUR2	fucosyltransferase 1	_	Dawn	Cold	Leaf
Kaladp0048s0850	AT3G18440	ALMT9,AtALMT9	aluminum-activated malate transporter 9	_	Dawn	Cold	Leaf
Kaladp0048s0855	AT4G21065		Tetratricopeptide repeat (TPR)-like superfamily protein	_	Dawn	Cold	Leaf
Kaladp0048s0858	AT2G25050		Actin-binding FH2 (Formin Homology) protein	_	Dawn	Cold	Leaf
Kaladp0048s0860	AT5G61350		Protein kinase superfamily protein	_	Dawn	Cold	Leaf
Kaladp0048s0877				_	Dawn	Cold	Leaf
Kaladp0048s0892	AT2G26730		Leucine-rich repeat protein kinase family protein	_	Dawn	Cold	Leaf
Kaladp0048s0915	AT3G47780	ATATH6,ATH6	ABC2 homolog 6	_	Dawn	Cold	Leaf
Kaladp0048s0920	AT1G18800	NRP2	NAP1-related protein 2	_	Dawn	Cold	Leaf
Kaladp0048s0921	AT1G26850		S-adenosyl-L-methionine-dependent methyltransferases superfamily protein	_	Dawn	Cold	Leaf
Kaladp0048s0922	AT1G74630		Tetratricopeptide repeat (TPR)-like superfamily protein	_	Dawn	Cold	Leaf
Kaladp0048s0930	AT5G47470		Nodulin MtN21 /EamA-like transporter family protein	_	Dawn	Cold	Leaf
Kaladp0048s0949	AT4G17300	ATNS1,NS1,OVA8	Class II aminoacyl-tRNA and biotin synthetases superfamily protein	_	Dawn	Cold	Leaf
Kaladp0048s0972	AT2G40460		Major facilitator superfamily protein	_	Dawn	Cold	Leaf
Kaladp0048s0982	AT2G29290		NAD(P)-binding Rossmann-fold superfamily protein	_	Dawn	Cold	Leaf
Kaladp0049s0073	AT2G29760	OTP81	Tetratricopeptide repeat (TPR)-like superfamily protein	_	Dawn	Cold	Leaf
Kaladp0050s0002	AT4G29100		basic helix-loop-helix (bHLH) DNA-binding superfamily protein	_	Dawn	Cold	Leaf
Kaladp0050s0008	AT2G46225	ABIL1	ABI-1-like 1	_	Dawn	Cold	Leaf
Kaladp0050s0046	AT3G19850		Phototropic-responsive NPH3 family protein	_	Dawn	Cold	Leaf
Kaladp0050s0060	AT1G24735		S-adenosyl-L-methionine-dependent methyltransferases superfamily protein	_	Dawn	Cold	Leaf
Kaladp0050s0062	AT1G65560		Zinc-binding dehydrogenase family protein	_	Dawn	Cold	Leaf
Kaladp0050s0063	AT1G05680	UGT74E2	Uridine diphosphate glycosyltransferase 74E2	_	Dawn	Cold	Leaf
Kaladp0050s0104	AT1G27170		transmembrane receptors;ATP binding	_	Dawn	Cold	Leaf
Kaladp0050s0105	AT1G72890		Disease resistance protein (TIR-NBS class)	_	Dawn	Cold	Leaf
Kaladp0050s0109	AT1G27200		Domain of unknown function (DUF23)	_	Dawn	Cold	Leaf
Kaladp0050s0110				_	Dawn	Cold	Leaf
Kaladp0050s0112	AT1G24160			_	Dawn	Cold	Leaf
Kaladp0050s0122	AT1G70230	TBL27	TRICHOME BIREFRINGENCE-LIKE 27	_	Dawn	Cold	Leaf
Kaladp0050s0123				_	Dawn	Cold	Leaf
Kaladp0050s0126	AT5G56660	ILL2	IAA-leucine resistant (ILR)-like 2	_	Dawn	Cold	Leaf
Kaladp0050s0127	AT5G58290	RPT3	regulatory particle triple-A ATPase 3	_	Dawn	Cold	Leaf
Kaladp0050s0129	AT1G10580		Transducin/WD40 repeat-like superfamily protein	_	Dawn	Cold	Leaf
Kaladp0050s0138	AT3G24080		KRR1 family protein	_	Dawn	Cold	Leaf
Kaladp0050s0146	AT1G10710	PHS1	poor homologous synapsis 1	_	Dawn	Cold	Leaf
Kaladp0050s0153	AT1G60800	NIK3	NSP-interacting kinase 3	_	Dawn	Cold	Leaf
Kaladp0050s0160	AT1G67850		Protein of unknown function (DUF707)	_	Dawn	Cold	Leaf
Kaladp0050s0183	AT5G41315	GL3,MYC6.2	basic helix-loop-helix (bHLH) DNA-binding superfamily protein	bHLH	Dawn	Cold	Leaf
Kaladp0050s0184	AT5G41315	GL3,MYC6.2	basic helix-loop-helix (bHLH) DNA-binding superfamily protein	bHLH	Dawn	Cold	Leaf
Kaladp0050s0187	AT1G63500		Protein kinase protein with tetratricopeptide repeat domain	_	Dawn	Cold	Leaf
Kaladp0050s0209	AT2G45550	CYP76C4	cytochrome P450, family 76, subfamily C, polypeptide 4	_	Dawn	Cold	Leaf
Kaladp0050s0217	AT1G12450		SNARE associated Golgi protein family	_	Dawn	Cold	Leaf
Kaladp0050s0233	AT4G12420	SKU5	Cupredoxin superfamily protein	_	Dawn	Cold	Leaf
Kaladp0050s0236	AT1G62640	KAS III	3-ketoacyl-acyl carrier protein synthase III	_	Dawn	Cold	Leaf
Kaladp0050s0244	AT2G22125	CSI1	binding	_	Dawn	Cold	Leaf
Kaladp0050s0252	AT2G22070		pentatricopeptide (PPR) repeat-containing protein	_	Dawn	Cold	Leaf
Kaladp0050s0281	AT1G68820		Transmembrane Fragile-X-F-associated protein	_	Dawn	Cold	Leaf
Kaladp0050s0282	AT1G75290		NAD(P)-binding Rossmann-fold superfamily protein	_	Dawn	Cold	Leaf
Kaladp0050s0288	AT1G25570		Di-glucose binding protein with Leucine-rich repeat domain	_	Dawn	Cold	Leaf
Kaladp0050s0289	AT1G13260	EDF4,RAV1	related to ABI3/VP1 1	AP2-EREBP	Dawn	Cold	Leaf
Kaladp0050s0296	AT1G68640	PAN	bZIP transcription factor family protein	bZIP	Dawn	Cold	Leaf
Kaladp0050s0297	AT3G25800	PDF1,PP2AA2,PR 65	protein phosphatase 2A subunit A2	_	Dawn	Cold	Leaf
Kaladp0050s0322	AT1G68390		Core-2/I-branching beta-1,6-N-acetylglucosaminyltransferase family protein	_	Dawn	Cold	Leaf
Kaladp0050s0340	AT4G23950		Galactose-binding protein	_	Dawn	Cold	Leaf
Kaladp0051s0013	AT1G13440	GAPC-2,GAPC2	glyceraldehyde-3-phosphate dehydrogenase C2	_	Dawn	Cold	Leaf
Kaladp0051s0014	AT1G55915		zinc ion binding	_	Dawn	Cold	Leaf
Kaladp0051s0015	AT5G55580		Mitochondrial transcription termination factor family protein	mTERF	Dawn	Cold	Leaf
Kaladp0051s0039	AT3G16030	CES101	lectin protein kinase family protein	_	Dawn	Cold	Leaf
Kaladp0051s0045	AT3G20440	BE1,EMB2729	Alpha amylase family protein	_	Dawn	Cold	Leaf
Kaladp0051s0057	AT4G26690	GPDL2,MRH5,SHV3	PLC-like phosphodiesterase family protein	_	Dawn	Cold	Leaf
Kaladp0051s0058	AT1G50590		RmlC-like cupins superfamily protein	_	Dawn	Cold	Leaf
Kaladp0052s0004	AT5G53460	GLT1	NADH-dependent glutamate synthase 1	_	Dawn	Cold	Leaf
Kaladp0052s0019	AT1G64650		Major facilitator superfamily protein	_	Dawn	Cold	Leaf
Kaladp0052s0020	AT5G43010	RPT4A	regulatory particle triple-A ATPase 4A	_	Dawn	Cold	Leaf
Kaladp0053s0002	AT2G26560	PLA IIA,PLA2A,PLP2	phospholipase A 2A	_	Dawn	Cold	Leaf
Kaladp0053s0015	AT1G17180	ATGSTU25,GSTU25	glutathione S-transferase TAU 25	_	Dawn	Cold	Leaf
Kaladp0053s0030				_	Dawn	Cold	Leaf
Kaladp0053s0036	AT1G70210	ATCYCD1;1,CYCD1;1	CYCLIN D1;1	_	Dawn	Cold	Leaf
Kaladp0053s0040	AT4G21120	AAT1,CAT1	amino acid transporter 1	_	Dawn	Cold	Leaf
Kaladp0053s0048	AT1G30330	ARF6	auxin response factor 6	ARF	Dawn	Cold	Leaf
Kaladp0053s0051	AT1G30270	ATCIPK23,CIPK23,LKS1,SnRK3.23	CBL-interacting protein kinase 23	_	Dawn	Cold	Leaf
Kaladp0053s0058	AT1G29980		Protein of unknown function, DUF642	_	Dawn	Cold	Leaf
Kaladp0053s0062	AT5G49160	DDM2,DMT01,DMT1,MET1,MET2,METI	methyltransferase 1	_	Dawn	Cold	Leaf
Kaladp0053s0090	AT1G29300	UNE1	Plant protein of unknown function (DUF641)	_	Dawn	Cold	Leaf
Kaladp0053s0092	AT4G18750	DOT4	Pentatricopeptide repeat (PPR) superfamily protein	_	Dawn	Cold	Leaf
Kaladp0053s0094	AT5G45780		Leucine-rich repeat protein kinase family protein	_	Dawn	Cold	Leaf
Kaladp0053s0097	AT4G18650		transcription factor-related	_	Dawn	Cold	Leaf
Kaladp0053s0100	AT1G06340		Plant Tudor-like protein	_	Dawn	Cold	Leaf
Kaladp0053s0130	AT1G76140		Prolyl oligopeptidase family protein	_	Dawn	Cold	Leaf
Kaladp0053s0166	AT5G39600			_	Dawn	Cold	Leaf
Kaladp0053s0184	AT3G47570		Leucine-rich repeat protein kinase family protein	_	Dawn	Cold	Leaf
Kaladp0053s0194	AT5G14890		NHL domain-containing protein	_	Dawn	Cold	Leaf
Kaladp0053s0215	AT3G28007		Nodulin MtN3 family protein	_	Dawn	Cold	Leaf
Kaladp0053s0246	AT3G21090		ABC-2 type transporter family protein	_	Dawn	Cold	Leaf
Kaladp0053s0250	AT4G32620		Enhancer of polycomb-like transcription factor protein	_	Dawn	Cold	Leaf
Kaladp0053s0263	AT5G20480	EFR	EF-TU receptor	_	Dawn	Cold	Leaf
Kaladp0053s0275	AT2G20530	ATPHB6,PHB6	prohibitin 6	_	Dawn	Cold	Leaf
Kaladp0053s0293	AT4G08300		nodulin MtN21 /EamA-like transporter family protein	_	Dawn	Cold	Leaf
Kaladp0053s0304	AT5G58290	RPT3	regulatory particle triple-A ATPase 3	_	Dawn	Cold	Leaf
Kaladp0053s0348	AT1G24530		Transducin/WD40 repeat-like superfamily protein	_	Dawn	Cold	Leaf
Kaladp0053s0352	AT1G49390		2-oxoglutarate (2OG) and Fe(II)-dependent oxygenase superfamily protein	_	Dawn	Cold	Leaf
Kaladp0053s0394	AT1G07520		GRAS family transcription factor	GRAS	Dawn	Cold	Leaf
Kaladp0053s0400	AT3G46740	MAR1,TOC75-III	translocon at the outer envelope membrane of chloroplasts 75-III	_	Dawn	Cold	Leaf
Kaladp0053s0401	AT2G27610		Tetratricopeptide repeat (TPR)-like superfamily protein	_	Dawn	Cold	Leaf
Kaladp0053s0407	AT3G46870		Pentatricopeptide repeat (PPR) superfamily protein	_	Dawn	Cold	Leaf
Kaladp0053s0423	AT3G46970	ATPHS2,PHS2	alpha-glucan phosphorylase 2	_	Dawn	Cold	Leaf
Kaladp0053s0424	AT3G46980	PHT4;3	phosphate transporter 4;3	_	Dawn	Cold	Leaf
Kaladp0053s0426	AT2G38070		Protein of unknown function (DUF740)	_	Dawn	Cold	Leaf
Kaladp0053s0428	AT3G54140	ATPTR1,PTR1	peptide transporter 1	_	Dawn	Cold	Leaf
Kaladp0053s0429	AT2G38090		Duplicated homeodomain-like superfamily protein	MYB	Dawn	Cold	Leaf
Kaladp0053s0460	AT3G17690	ATCNGC19,CNGC19	cyclic nucleotide gated channel 19	_	Dawn	Cold	Leaf
Kaladp0053s0463	AT1G48410	AGO1	Stabilizer of iron transporter SufD / Polynucleotidyl transferase	_	Dawn	Cold	Leaf
Kaladp0053s0465	AT1G17840	ABCG11,ATWBC11,COF1,DSO,WBC11	white-brown complex homolog protein 11	_	Dawn	Cold	Leaf
Kaladp0053s0469	AT4G18750	DOT4	Pentatricopeptide repeat (PPR) superfamily protein	_	Dawn	Cold	Leaf
Kaladp0053s0472	AT3G30841		Cofactor-independent phosphoglycerate mutase	_	Dawn	Cold	Leaf
Kaladp0053s0476	AT5G34940	AtGUS3,GUS3	glucuronidase 3	_	Dawn	Cold	Leaf
Kaladp0053s0488	AT4G33170		Tetratricopeptide repeat (TPR)-like superfamily protein	_	Dawn	Cold	Leaf
Kaladp0053s0498	AT4G15760	MO1	monooxygenase 1	_	Dawn	Cold	Leaf
Kaladp0053s0517	AT4G00850	GIF3	GRF1-interacting factor 3	_	Dawn	Cold	Leaf
Kaladp0053s0526	AT1G64830		Eukaryotic aspartyl protease family protein	_	Dawn	Cold	Leaf
Kaladp0053s0555	AT5G56230	PRA1.G2	prenylated RAB acceptor 1.G2	_	Dawn	Cold	Leaf
Kaladp0053s0565	AT2G22650		FAD-dependent oxidoreductase family protein	_	Dawn	Cold	Leaf
Kaladp0053s0567	AT5G18070	DRT101	phosphoglucosamine mutase-related	_	Dawn	Cold	Leaf
Kaladp0053s0568	AT4G18030		S-adenosyl-L-methionine-dependent methyltransferases superfamily protein	_	Dawn	Cold	Leaf
Kaladp0053s0580	AT5G46880	HB-7,HDG5	homeobox-7	HB	Dawn	Cold	Leaf
Kaladp0053s0581	AT3G61150	HD-GL2-1,HDG1	homeodomain GLABROUS 1	HB	Dawn	Cold	Leaf
Kaladp0053s0583	AT2G35470			_	Dawn	Cold	Leaf
Kaladp0053s0588	AT1G32340	NHL8	NDR1/HIN1-like 8	_	Dawn	Cold	Leaf
Kaladp0053s0595	AT2G23910		NAD(P)-binding Rossmann-fold superfamily protein	_	Dawn	Cold	Leaf
Kaladp0053s0607	AT1G78860		D-mannose binding lectin protein with Apple-like carbohydrate-binding domain	_	Dawn	Cold	Leaf
Kaladp0053s0621	AT1G31850		S-adenosyl-L-methionine-dependent methyltransferases superfamily protein	_	Dawn	Cold	Leaf
Kaladp0053s0634	AT5G33370		GDSL-like Lipase/Acylhydrolase superfamily protein	_	Dawn	Cold	Leaf
Kaladp0053s0636	AT4G02750		Tetratricopeptide repeat (TPR)-like superfamily protein	_	Dawn	Cold	Leaf
Kaladp0053s0661	AT1G18140	ATLAC1,LAC1	laccase 1	_	Dawn	Cold	Leaf
Kaladp0053s0667	AT5G48660		B-cell receptor-associated protein 31-like	_	Dawn	Cold	Leaf
Kaladp0053s0668				_	Dawn	Cold	Leaf
Kaladp0053s0669				_	Dawn	Cold	Leaf
Kaladp0053s0697	AT5G56000	AtHsp90.4,Hsp81.4	HEAT SHOCK PROTEIN 81.4	_	Dawn	Cold	Leaf
Kaladp0053s0701	AT1G18140	ATLAC1,LAC1	laccase 1	_	Dawn	Cold	Leaf
Kaladp0054s0011	AT1G04870	ATPRMT10,PRMT10	protein arginine methyltransferase 10	_	Dawn	Cold	Leaf
Kaladp0054s0066	AT3G53360		Tetratricopeptide repeat (TPR)-like superfamily protein	_	Dawn	Cold	Leaf
Kaladp0054s0067	AT3G09730			_	Dawn	Cold	Leaf
Kaladp0054s0070	AT3G09760		RING/U-box superfamily protein	_	Dawn	Cold	Leaf
Kaladp0055s0009	AT4G23160	CRK8	cysteine-rich RLK (RECEPTOR-like protein kinase) 8	_	Dawn	Cold	Leaf
Kaladp0055s0064	AT5G64740	CESA6,E112,IXR2,PRC1	cellulose synthase 6	_	Dawn	Cold	Leaf
Kaladp0055s0078	AT3G61360		Tetratricopeptide repeat (TPR)-like superfamily protein	_	Dawn	Cold	Leaf
Kaladp0055s0089	AT4G38200		SEC7-like guanine nucleotide exchange family protein	_	Dawn	Cold	Leaf
Kaladp0055s0094	AT2G03880		Pentatricopeptide repeat (PPR) superfamily protein	_	Dawn	Cold	Leaf
Kaladp0055s0096	AT4G35310	ATCPK5,CPK5	calmodulin-domain protein kinase 5	_	Dawn	Cold	Leaf
Kaladp0055s0109	AT4G35280		C2H2-like zinc finger protein	C2H2	Dawn	Cold	Leaf
Kaladp0055s0116	AT3G12770	MEF22	mitochondrial editing factor 22	_	Dawn	Cold	Leaf
Kaladp0055s0119	AT4G34860		Plant neutral invertase family protein	_	Dawn	Cold	Leaf
Kaladp0055s0120	AT2G21170	PDTPI,TIM	triosephosphate isomerase	_	Dawn	Cold	Leaf
Kaladp0055s0124	AT4G38710		glycine-rich protein	_	Dawn	Cold	Leaf
Kaladp0055s0126	AT2G21060	ATCSP4,ATGRP2B,GRP2B	glycine-rich protein 2B	CSD	Dawn	Cold	Leaf
Kaladp0055s0127	AT2G21050	LAX2	like AUXIN RESISTANT 2	_	Dawn	Cold	Leaf
Kaladp0055s0130	AT4G34980	SLP2	subtilisin-like serine protease 2	_	Dawn	Cold	Leaf
Kaladp0055s0131	AT4G17616		Pentatricopeptide repeat (PPR) superfamily protein	_	Dawn	Cold	Leaf
Kaladp0055s0135	AT2G20980	MCM10	minichromosome maintenance 10	_	Dawn	Cold	Leaf
Kaladp0055s0140	AT1G12740	CYP87A2	cytochrome P450, family 87, subfamily A, polypeptide 2	_	Dawn	Cold	Leaf
Kaladp0055s0143	AT2G16780	MSI02,MSI2,NFC02,NFC2	Transducin family protein / WD-40 repeat family protein	_	Dawn	Cold	Leaf
Kaladp0055s0146	AT4G35070		SBP (S-ribonuclease binding protein) family protein	_	Dawn	Cold	Leaf
Kaladp0055s0150	AT4G38500		Protein of unknown function (DUF616)	_	Dawn	Cold	Leaf
Kaladp0055s0153	AT4G38520		Protein phosphatase 2C family protein	_	Dawn	Cold	Leaf
Kaladp0055s0171	AT1G62260	MEF9	mitochondrial editing factor 9	_	Dawn	Cold	Leaf
Kaladp0055s0194	AT1G80630		RNI-like superfamily protein	_	Dawn	Cold	Leaf
Kaladp0055s0207	AT1G01620	PIP1;3,PIP1C,TMP-B	plasma membrane intrinsic protein 1C	_	Dawn	Cold	Leaf
Kaladp0055s0223	AT4G38710		glycine-rich protein	_	Dawn	Cold	Leaf
Kaladp0055s0226	AT4G34880		Amidase family protein	_	Dawn	Cold	Leaf
Kaladp0055s0231	AT2G21050	LAX2	like AUXIN RESISTANT 2	_	Dawn	Cold	Leaf
Kaladp0055s0256	AT5G03470	ATB\' ALPHA	Protein phosphatase 2A regulatory B subunit family protein	_	Dawn	Cold	Leaf
Kaladp0055s0268	AT1G47670		Transmembrane amino acid transporter family protein	_	Dawn	Cold	Leaf
Kaladp0055s0282	AT1G55630		Pentatricopeptide repeat (PPR) superfamily protein	_	Dawn	Cold	Leaf
Kaladp0055s0284	AT1G78690		Phospholipid/glycerol acyltransferase family protein	_	Dawn	Cold	Leaf
Kaladp0055s0306	AT5G53550	ATYSL3,YSL3	YELLOW STRIPE like 3	_	Dawn	Cold	Leaf
Kaladp0055s0309	AT4G27700		Rhodanese/Cell cycle control phosphatase superfamily protein	_	Dawn	Cold	Leaf
Kaladp0055s0314	AT5G53020		Ribonuclease P protein subunit P38-related	_	Dawn	Cold	Leaf
Kaladp0055s0315	AT4G27840		SNARE-like superfamily protein	_	Dawn	Cold	Leaf
Kaladp0055s0329	AT5G53210	SPCH	basic helix-loop-helix (bHLH) DNA-binding superfamily protein	bHLH	Dawn	Cold	Leaf
Kaladp0055s0340	AT5G24030	SLAH3	SLAC1 homologue 3	_	Dawn	Cold	Leaf
Kaladp0055s0350	AT4G39530		Tetratricopeptide repeat (TPR)-like superfamily protein	_	Dawn	Cold	Leaf
Kaladp0055s0358	AT4G23420		NAD(P)-binding Rossmann-fold superfamily protein	_	Dawn	Cold	Leaf
Kaladp0055s0371	AT1G52540		Protein kinase superfamily protein	_	Dawn	Cold	Leaf
Kaladp0055s0383	AT4G25270		Tetratricopeptide repeat (TPR)-like superfamily protein	_	Dawn	Cold	Leaf
Kaladp0055s0400	AT5G51430	EYE	conserved oligomeric Golgi complex component-related / COG complex component-related	_	Dawn	Cold	Leaf
Kaladp0055s0422	AT3G05420	ACBP4	acyl-CoA binding protein 4	_	Dawn	Cold	Leaf
Kaladp0055s0444	AT1G56230		Protein of unknown function (DUF1399)	_	Dawn	Cold	Leaf
Kaladp0055s0473	AT4G13650		Pentatricopeptide repeat (PPR) superfamily protein	_	Dawn	Cold	Leaf
Kaladp0055s0477	AT5G05210		Surfeit locus protein 6	_	Dawn	Cold	Leaf
Kaladp0055s0480	AT1G65590	ATHEX1,HEXO3	beta-hexosaminidase 3	_	Dawn	Cold	Leaf
Kaladp0055s0489	AT3G16060		ATP binding microtubule motor family protein	_	Dawn	Cold	Leaf
Kaladp0055s0513	AT3G07360	ATPUB9,PUB9	plant U-box 9	_	Dawn	Cold	Leaf
Kaladp0055s0523	AT5G17900		microfibrillar-associated protein-related	_	Dawn	Cold	Leaf
Kaladp0055s0547	AT3G15130		Tetratricopeptide repeat (TPR)-like superfamily protein	_	Dawn	Cold	Leaf
Kaladp0056s0029	AT5G23660	MTN3	homolog of Medicago truncatula MTN3	_	Dawn	Cold	Leaf
Kaladp0056s0040	AT5G26180		S-adenosyl-L-methionine-dependent methyltransferases superfamily protein	_	Dawn	Cold	Leaf
Kaladp0056s0058	AT4G33170		Tetratricopeptide repeat (TPR)-like superfamily protein	_	Dawn	Cold	Leaf
Kaladp0056s0069	AT4G31250		Leucine-rich repeat protein kinase family protein	_	Dawn	Cold	Leaf
Kaladp0056s0071	AT4G31210		DNA topoisomerase, type IA, core	_	Dawn	Cold	Leaf
Kaladp0056s0072	AT4G31180		Class II aminoacyl-tRNA and biotin synthetases superfamily protein	_	Dawn	Cold	Leaf
Kaladp0056s0080	AT2G28320		Pleckstrin homology (PH) and lipid-binding START domains-containing protein	_	Dawn	Cold	Leaf
Kaladp0056s0094	AT5G22930		Protein of unknown function (DUF1635)	_	Dawn	Cold	Leaf
Kaladp0056s0105	AT5G22740	ATCSLA02,ATCSLA2,CSLA02,CSLA2	cellulose synthase-like A02	_	Dawn	Cold	Leaf
Kaladp0056s0109	AT1G08250	ADT6	arogenate dehydratase 6	_	Dawn	Cold	Leaf
Kaladp0056s0128	AT5G22380	anac090,NAC090	NAC domain containing protein 90	NAC	Dawn	Cold	Leaf
Kaladp0056s0129	AT5G22380	anac090,NAC090	NAC domain containing protein 90	NAC	Dawn	Cold	Leaf
Kaladp0056s0144	AT3G44190		FAD/NAD(P)-binding oxidoreductase family protein	_	Dawn	Cold	Leaf
Kaladp0057s0008	AT1G44900	ATMCM2,MCM2	minichromosome maintenance (MCM2/3/5) family protein	_	Dawn	Cold	Leaf
Kaladp0057s0015	AT2G44060		Late embryogenesis abundant protein, group 2	_	Dawn	Cold	Leaf
Kaladp0057s0033	AT2G43850		Integrin-linked protein kinase family	_	Dawn	Cold	Leaf
Kaladp0057s0039	AT1G24340	EMB2421,EMB260	FAD/NAD(P)-binding oxidoreductase family protein	_	Dawn	Cold	Leaf
Kaladp0057s0041	AT5G43230			_	Dawn	Cold	Leaf
Kaladp0057s0055	AT1G71440	PFI,TFC E	tubulin folding cofactor E / Pfifferling (PFI)	_	Dawn	Cold	Leaf
Kaladp0057s0061	AT1G09430	ACLA-3	ATP-citrate lyase A-3	_	Dawn	Cold	Leaf
Kaladp0057s0066	AT5G26742	emb1138	DEAD box RNA helicase (RH3)	_	Dawn	Cold	Leaf
Kaladp0057s0083	AT1G56720		Protein kinase superfamily protein	_	Dawn	Cold	Leaf
Kaladp0057s0097	AT1G09530	PAP3,PIF3,POC1	phytochrome interacting factor 3	bHLH	Dawn	Cold	Leaf
Kaladp0057s0101	AT5G02270	ATNAP9,NAP9	non-intrinsic ABC protein 9	_	Dawn	Cold	Leaf
Kaladp0058s0005	AT4G31420		Zinc finger protein 622	_	Dawn	Cold	Leaf
Kaladp0058s0006	AT1G78570	ATRHM1,RHM1,ROL1	rhamnose biosynthesis 1	_	Dawn	Cold	Leaf
Kaladp0058s0042	AT5G52560	ATUSP,USP	UDP-sugar pyrophosphorylase	_	Dawn	Cold	Leaf
Kaladp0058s0054	AT5G11200		DEAD/DEAH box RNA helicase family protein	_	Dawn	Cold	Leaf
Kaladp0058s0072	AT2G25620	AtDBP1,DBP1	DNA-binding protein phosphatase 1	DBP	Dawn	Cold	Leaf
Kaladp0058s0087	AT4G32720	AtLa1,La1	La protein 1	_	Dawn	Cold	Leaf
Kaladp0058s0089	AT5G57850		D-aminoacid aminotransferase-like PLP-dependent enzymes superfamily protein	_	Dawn	Cold	Leaf
Kaladp0058s0091	AT5G11530	EMF1	embryonic flower 1 (EMF1)	_	Dawn	Cold	Leaf
Kaladp0058s0142	AT5G03250		Phototropic-responsive NPH3 family protein	_	Dawn	Cold	Leaf
Kaladp0058s0148	AT5G62910		RING/U-box superfamily protein	_	Dawn	Cold	Leaf
Kaladp0058s0152	AT4G08850		Leucine-rich repeat receptor-like protein kinase family protein	_	Dawn	Cold	Leaf
Kaladp0058s0162	AT3G16730			_	Dawn	Cold	Leaf
Kaladp0058s0163	AT2G44670		Protein of unknown function (DUF581)	_	Dawn	Cold	Leaf
Kaladp0058s0175	AT2G47850		Zinc finger C-x8-C-x5-C-x3-H type family protein	C3H	Dawn	Cold	Leaf
Kaladp0058s0190	AT3G21530		DNAse I-like superfamily protein	_	Dawn	Cold	Leaf
Kaladp0058s0196	AT3G06180		Ribosomal protein L34e superfamily protein	_	Dawn	Cold	Leaf
Kaladp0058s0203	AT3G22142		Bifunctional inhibitor/lipid-transfer protein/seed storage 2S albumin superfamily protein	_	Dawn	Cold	Leaf
Kaladp0058s0205	AT5G23860	TUB8	tubulin beta 8	_	Dawn	Cold	Leaf
Kaladp0058s0219	AT4G28550		Ypt/Rab-GAP domain of gyp1p superfamily protein	_	Dawn	Cold	Leaf
Kaladp0058s0235	AT5G43900	ATMYA2,MYA2,XI-2,XI-6	myosin 2	_	Dawn	Cold	Leaf
Kaladp0058s0241	AT3G07020		UDP-Glycosyltransferase superfamily protein	_	Dawn	Cold	Leaf
Kaladp0058s0246	AT3G24840		Sec14p-like phosphatidylinositol transfer family protein	_	Dawn	Cold	Leaf
Kaladp0058s0250	AT3G25030		RING/U-box superfamily protein	_	Dawn	Cold	Leaf
Kaladp0058s0255	AT4G13040		Integrase-type DNA-binding superfamily protein	AP2-EREBP	Dawn	Cold	Leaf
Kaladp0058s0266	AT3G07320		O-Glycosyl hydrolases family 17 protein	_	Dawn	Cold	Leaf
Kaladp0058s0316	AT5G40760	G6PD6	glucose-6-phosphate dehydrogenase 6	_	Dawn	Cold	Leaf
Kaladp0058s0320	AT3G27320		alpha/beta-Hydrolases superfamily protein	_	Dawn	Cold	Leaf
Kaladp0058s0322	AT3G50940		P-loop containing nucleoside triphosphate hydrolases superfamily protein	_	Dawn	Cold	Leaf
Kaladp0058s0323	AT5G40610		NAD-dependent glycerol-3-phosphate dehydrogenase family protein	_	Dawn	Cold	Leaf
Kaladp0058s0339	AT3G01550	ATPPT2,PPT2	phosphoenolpyruvate (pep)/phosphate translocator 2	_	Dawn	Cold	Leaf
Kaladp0058s0363	AT5G16690	ATORC3,ORC3	origin recognition complex subunit 3	_	Dawn	Cold	Leaf
Kaladp0058s0385	AT5G07440	GDH2	glutamate dehydrogenase 2	_	Dawn	Cold	Leaf
Kaladp0058s0405	AT3G49240	emb1796	Pentatricopeptide repeat (PPR) superfamily protein	_	Dawn	Cold	Leaf
Kaladp0058s0422	AT3G19420	ATPEN2,PEN2	PTEN 2	_	Dawn	Cold	Leaf
Kaladp0058s0423	AT1G65060	4CL3	4-coumarate:CoA ligase 3	_	Dawn	Cold	Leaf
Kaladp0058s0424				_	Dawn	Cold	Leaf
Kaladp0058s0428	AT1G47380		Protein phosphatase 2C family protein	_	Dawn	Cold	Leaf
Kaladp0058s0436	AT3G57450			_	Dawn	Cold	Leaf
Kaladp0058s0437	AT3G57450			_	Dawn	Cold	Leaf
Kaladp0058s0449	AT2G36840		ACT-like superfamily protein	_	Dawn	Cold	Leaf
Kaladp0058s0454	AT1G04820	TOR2,TUA4	tubulin alpha-4 chain	_	Dawn	Cold	Leaf
Kaladp0058s0457	AT1G33540	scpl18	serine carboxypeptidase-like 18	_	Dawn	Cold	Leaf
Kaladp0058s0464	AT1G78240	OSU1,QUA2,TSD2	S-adenosyl-L-methionine-dependent methyltransferases superfamily protein	_	Dawn	Cold	Leaf
Kaladp0058s0472	AT3G48890	ATMAPR3,ATMP2,MAPR3,MSBP2	membrane-associated progesterone binding protein 3	_	Dawn	Cold	Leaf
Kaladp0058s0486	AT4G13440		Calcium-binding EF-hand family protein	_	Dawn	Cold	Leaf
Kaladp0058s0494	AT4G22540	ORP2A	OSBP(oxysterol binding protein)-related protein 2A	_	Dawn	Cold	Leaf
Kaladp0058s0505	AT1G27190		Leucine-rich repeat protein kinase family protein	_	Dawn	Cold	Leaf
Kaladp0058s0529	AT3G59290		ENTH/VHS family protein	_	Dawn	Cold	Leaf
Kaladp0058s0536	AT4G09570	ATCPK4,CPK4	calcium-dependent protein kinase 4	_	Dawn	Cold	Leaf
Kaladp0058s0572	AT3G47530		Pentatricopeptide repeat (PPR) superfamily protein	_	Dawn	Cold	Leaf
Kaladp0058s0574	AT1G69530	AT-EXP1,ATEXP1,ATEXPA1,ATHEXP ALPHA 1.2,EXP1,EXPA1	expansin A1	_	Dawn	Cold	Leaf
Kaladp0058s0578	AT1G54570		Esterase/lipase/thioesterase family protein	_	Dawn	Cold	Leaf
Kaladp0058s0598	AT3G53260	ATPAL2,PAL2	phenylalanine ammonia-lyase 2	_	Dawn	Cold	Leaf
Kaladp0058s0605	AT5G18520		Lung seven transmembrane receptor family protein	_	Dawn	Cold	Leaf
Kaladp0058s0611	AT3G53670			_	Dawn	Cold	Leaf
Kaladp0058s0619	AT3G54020	AtIPCS1	Arabidopsis Inositol phosphorylceramide synthase 1	_	Dawn	Cold	Leaf
Kaladp0058s0624	AT5G23860	TUB8	tubulin beta 8	_	Dawn	Cold	Leaf
Kaladp0058s0634	AT3G23830	GR-RBP4,GRP4	glycine-rich RNA-binding protein 4	_	Dawn	Cold	Leaf
Kaladp0058s0635	AT3G10140	RECA3	RECA homolog 3	_	Dawn	Cold	Leaf
Kaladp0058s0658	AT5G60050		BTB/POZ domain-containing protein	_	Dawn	Cold	Leaf
Kaladp0058s0659	AT1G07850		Protein of unknown function (DUF604)	_	Dawn	Cold	Leaf
Kaladp0058s0661	AT5G02810	APRR7,PRR7	pseudo-response regulator 7	Pseudo ARR-B	Dawn	Cold	Leaf
Kaladp0058s0662	AT1G31280	AGO2	Argonaute family protein	_	Dawn	Cold	Leaf
Kaladp0059s0022	AT1G67930		Golgi transport complex protein-related	_	Dawn	Cold	Leaf
Kaladp0059s0054				_	Dawn	Cold	Leaf
Kaladp0059s0060	AT5G05820		Nucleotide-sugar transporter family protein	_	Dawn	Cold	Leaf
Kaladp0059s0070	AT5G37570		Pentatricopeptide repeat (PPR-like) superfamily protein	_	Dawn	Cold	Leaf
Kaladp0059s0081	AT5G02030	BLH9,BLR,HB-6,LSN,PNY,RPL,VAN	POX (plant homeobox) family protein	HB	Dawn	Cold	Leaf
Kaladp0059s0083	AT2G36250	ATFTSZ2-1,FTSZ2-1	Tubulin/FtsZ family protein	_	Dawn	Cold	Leaf
Kaladp0059s0101	AT2G36460		Aldolase superfamily protein	_	Dawn	Cold	Leaf
Kaladp0059s0103	AT5G03730	AtCTR1,CTR1,SIS1	Protein kinase superfamily protein	_	Dawn	Cold	Leaf
Kaladp0059s0106	AT2G36530	ENO2,LOS2	Enolase	_	Dawn	Cold	Leaf
Kaladp0059s0117	AT5G03810		GDSL-like Lipase/Acylhydrolase family protein	_	Dawn	Cold	Leaf
Kaladp0059s0128	AT1G22060			_	Dawn	Cold	Leaf
Kaladp0059s0152	AT1G17500		ATPase E1-E2 type family protein / haloacid dehalogenase-like hydrolase family protein	_	Dawn	Cold	Leaf
Kaladp0059s0161	AT4G38180	FRS5	FAR1-related sequence 5	FAR1	Dawn	Cold	Leaf
Kaladp0059s0162				_	Dawn	Cold	Leaf
Kaladp0059s0170	AT2G27690	CYP94C1	cytochrome P450, family 94, subfamily C, polypeptide 1	_	Dawn	Cold	Leaf
Kaladp0059s0172	AT2G37040	ATPAL1,PAL1	PHE ammonia lyase 1	_	Dawn	Cold	Leaf
Kaladp0059s0173	AT5G03670			_	Dawn	Cold	Leaf
Kaladp0059s0178	AT5G03730	AtCTR1,CTR1,SIS1	Protein kinase superfamily protein	_	Dawn	Cold	Leaf
Kaladp0059s0195	AT4G38210	ATEXP20,ATEXPA20,ATHEXP ALPHA 1.23,EXP20,EXPA20	expansin A20	_	Dawn	Cold	Leaf
Kaladp0059s0197	AT1G13970		Protein of unknown function (DUF1336)	_	Dawn	Cold	Leaf
Kaladp0059s0203	AT3G01175		Protein of unknown function (DUF1666)	_	Dawn	Cold	Leaf
Kaladp0059s0211	AT1G71870		MATE efflux family protein	_	Dawn	Cold	Leaf
Kaladp0059s0212	AT1G71720		Nucleic acid-binding proteins superfamily	_	Dawn	Cold	Leaf
Kaladp0059s0214	AT5G61890		Integrase-type DNA-binding superfamily protein	AP2-EREBP	Dawn	Cold	Leaf
Kaladp0059s0219				_	Dawn	Cold	Leaf
Kaladp0059s0256	AT3G26310	CYP71B35	cytochrome P450, family 71, subfamily B, polypeptide 35	_	Dawn	Cold	Leaf
Kaladp0059s0261	AT1G23220		Dynein light chain type 1 family protein	_	Dawn	Cold	Leaf
Kaladp0059s0268	AT1G23170		Protein of unknown function DUF2359, transmembrane	_	Dawn	Cold	Leaf
Kaladp0059s0276	AT1G68040		S-adenosyl-L-methionine-dependent methyltransferases superfamily protein	_	Dawn	Cold	Leaf
Kaladp0059s0283	AT1G71010	FAB1C	FORMS APLOID AND BINUCLEATE CELLS 1C	_	Dawn	Cold	Leaf
Kaladp0059s0285				_	Dawn	Cold	Leaf
Kaladp0059s0286	AT1G71000		Chaperone DnaJ-domain superfamily protein	_	Dawn	Cold	Leaf
Kaladp0059s0304	AT5G56510	APUM12,PUM12	pumilio 12	_	Dawn	Cold	Leaf
Kaladp0059s0317	AT5G48250		B-box type zinc finger protein with CCT domain	C2C2-CO-like	Dawn	Cold	Leaf
Kaladp0059s0333	AT5G15640		Mitochondrial substrate carrier family protein	_	Dawn	Cold	Leaf
Kaladp0059s0336	AT1G48100		Pectin lyase-like superfamily protein	_	Dawn	Cold	Leaf
Kaladp0060s0001	AT3G49645			_	Dawn	Cold	Leaf
Kaladp0060s0015	AT1G76340	GONST3	golgi nucleotide sugar transporter 3	_	Dawn	Cold	Leaf
Kaladp0060s0032	AT3G51160	GMD2,MUR1,MUR_1	NAD(P)-binding Rossmann-fold superfamily protein	_	Dawn	Cold	Leaf
Kaladp0060s0074	AT4G12750		Homeodomain-like transcriptional regulator	_	Dawn	Cold	Leaf
Kaladp0060s0082				_	Dawn	Cold	Leaf
Kaladp0060s0089	AT3G50670	U1-70K,U1SNRNP	U1 small nuclear ribonucleoprotein-70K	_	Dawn	Cold	Leaf
Kaladp0060s0107	AT2G23790		Protein of unknown function (DUF607)	_	Dawn	Cold	Leaf
Kaladp0060s0111	AT4G37370	CYP81D8	cytochrome P450, family 81, subfamily D, polypeptide 8	_	Dawn	Cold	Leaf
Kaladp0060s0115	AT3G50770	CML41	calmodulin-like 41	_	Dawn	Cold	Leaf
Kaladp0060s0126				_	Dawn	Cold	Leaf
Kaladp0060s0142	AT2G23620	ATMES1,MES1	methyl esterase 1	_	Dawn	Cold	Leaf
Kaladp0060s0167	AT4G36990	AT-HSFB1,ATHSF4,HSF4,HSFB1	heat shock factor 4	HSF	Dawn	Cold	Leaf
Kaladp0060s0175	AT4G36930	SPT	basic helix-loop-helix (bHLH) DNA-binding superfamily protein	bHLH	Dawn	Cold	Leaf
Kaladp0060s0182	AT5G67260	CYCD3;2	CYCLIN D3;2	_	Dawn	Cold	Leaf
Kaladp0060s0194	AT2G14960	GH3.1	Auxin-responsive GH3 family protein	_	Dawn	Cold	Leaf
Kaladp0060s0196	AT4G33920		Protein phosphatase 2C family protein	_	Dawn	Cold	Leaf
Kaladp0060s0199	AT4G24230	ACBP3	acyl-CoA-binding domain 3	_	Dawn	Cold	Leaf
Kaladp0060s0203	AT5G66280	GMD1	GDP-D-mannose 4,6-dehydratase 1	_	Dawn	Cold	Leaf
Kaladp0060s0214	AT3G22970		Protein of unknown function (DUF506)	_	Dawn	Cold	Leaf
Kaladp0060s0238	AT5G07050		nodulin MtN21 /EamA-like transporter family protein	_	Dawn	Cold	Leaf
Kaladp0060s0242	AT3G12270	ATPRMT3,PRMT3	protein arginine methyltransferase 3	_	Dawn	Cold	Leaf
Kaladp0060s0264	AT3G54500			_	Dawn	Cold	Leaf
Kaladp0060s0270	AT5G22220	ATE2FB,E2F1,E2FB	E2F transcription factor 1	E2F-DP	Dawn	Cold	Leaf
Kaladp0060s0286	AT2G22410	SLO1	SLOW GROWTH 1	_	Dawn	Cold	Leaf
Kaladp0060s0295	AT1G07810	ACA3,ATECA1,ECA1	ER-type Ca2+-ATPase 1	_	Dawn	Cold	Leaf
Kaladp0060s0328	AT3G55120	A11,CFI,TT5	Chalcone-flavanone isomerase family protein	_	Dawn	Cold	Leaf
Kaladp0060s0332	AT3G55090		ABC-2 type transporter family protein	_	Dawn	Cold	Leaf
Kaladp0060s0355	AT1G61720	BAN	NAD(P)-binding Rossmann-fold superfamily protein	_	Dawn	Cold	Leaf
Kaladp0060s0360	AT4G21215			_	Dawn	Cold	Leaf
Kaladp0060s0363	AT4G21210	ATRP1,RP1	PPDK regulatory protein	_	Dawn	Cold	Leaf
Kaladp0060s0371	AT5G54770	THI1,THI4,TZ	thiazole biosynthetic enzyme, chloroplast (ARA6) (THI1) (THI4)	_	Dawn	Cold	Leaf
Kaladp0060s0372	AT4G04900	RIC10	ROP-interactive CRIB motif-containing protein 10	_	Dawn	Cold	Leaf
Kaladp0060s0380				_	Dawn	Cold	Leaf
Kaladp0060s0388	AT4G22010	sks4	SKU5 similar 4	_	Dawn	Cold	Leaf
Kaladp0060s0405	AT4G22290		Ubiquitin-specific protease family C19-related protein	_	Dawn	Cold	Leaf
Kaladp0060s0408				_	Dawn	Cold	Leaf
Kaladp0060s0411	AT1G62430	ATCDS1,CDS1	CDP-diacylglycerol synthase 1	_	Dawn	Cold	Leaf
Kaladp0060s0415	AT3G07880	SCN1	Immunoglobulin E-set superfamily protein	_	Dawn	Cold	Leaf
Kaladp0060s0443	AT5G48250		B-box type zinc finger protein with CCT domain	C2C2-CO-like	Dawn	Cold	Leaf
Kaladp0060s0465	AT3G17390	MAT4,MTO3,SAMS3	S-adenosylmethionine synthetase family protein	_	Dawn	Cold	Leaf
Kaladp0060s0466	AT1G23900	GAMMA-ADAPTIN 1,Gamma-ADR	gamma-adaptin 1	_	Dawn	Cold	Leaf
Kaladp0060s0490	AT4G37940	AGL21	AGAMOUS-like 21	MADS	Dawn	Cold	Leaf
Kaladp0060s0504	AT3G13560		O-Glycosyl hydrolases family 17 protein	_	Dawn	Cold	Leaf
Kaladp0061s0057	AT1G08000	GATA10	GATA transcription factor 10	C2C2-GATA	Dawn	Cold	Leaf
Kaladp0061s0058	AT1G56220		Dormancy/auxin associated family protein	_	Dawn	Cold	Leaf
Kaladp0061s0060	AT5G49015		Expressed protein	_	Dawn	Cold	Leaf
Kaladp0061s0064	AT1G61560	ATMLO6,MLO6	Seven transmembrane MLO family protein	_	Dawn	Cold	Leaf
Kaladp0061s0068	AT5G01750		Protein of unknown function (DUF567)	_	Dawn	Cold	Leaf
Kaladp0061s0088	AT3G63240		DNAse I-like superfamily protein	_	Dawn	Cold	Leaf
Kaladp0061s0095	AT2G38840		Guanylate-binding family protein	_	Dawn	Cold	Leaf
Kaladp0061s0116	AT1G06620		2-oxoglutarate (2OG) and Fe(II)-dependent oxygenase superfamily protein	_	Dawn	Cold	Leaf
Kaladp0061s0118	AT1G65660	SMP1	Pre-mRNA splicing Prp18-interacting factor	_	Dawn	Cold	Leaf
Kaladp0061s0121	AT3G26780		Phosphoglycerate mutase family protein	_	Dawn	Cold	Leaf
Kaladp0061s0124	AT3G24840		Sec14p-like phosphatidylinositol transfer family protein	_	Dawn	Cold	Leaf
Kaladp0061s0128				_	Dawn	Cold	Leaf
Kaladp0061s0163	AT1G26610		C2H2-like zinc finger protein	C2H2	Dawn	Cold	Leaf
Kaladp0061s0164	AT3G29360		UDP-glucose 6-dehydrogenase family protein	_	Dawn	Cold	Leaf
Kaladp0061s0181	AT3G28920	AtHB34,HB34	homeobox protein 34	zf-HD	Dawn	Cold	Leaf
Kaladp0062s0016	AT2G31670		Stress responsive alpha-beta barrel domain protein	_	Dawn	Cold	Leaf
Kaladp0062s0018	AT1G25380	ATNDT2,NDT2	NAD+ transporter 2	_	Dawn	Cold	Leaf
Kaladp0062s0034	AT1G68560	ATXYL1,TRG1,XYL1	alpha-xylosidase 1	_	Dawn	Cold	Leaf
Kaladp0062s0055	AT1G68750	ATPPC4,PPC4	phosphoenolpyruvate carboxylase 4	_	Dawn	Cold	Leaf
Kaladp0062s0080	AT5G43745		Protein of unknown function (DUF1012)	_	Dawn	Cold	Leaf
Kaladp0062s0085	AT3G19640	MGT4,MRS2-3	magnesium transporter 4	_	Dawn	Cold	Leaf
Kaladp0062s0088	AT5G43580		Serine protease inhibitor, potato inhibitor I-type family protein	_	Dawn	Cold	Leaf
Kaladp0062s0134	AT4G34200	EDA9	D-3-phosphoglycerate dehydrogenase	_	Dawn	Cold	Leaf
Kaladp0062s0150	AT1G59720	CRR28	Tetratricopeptide repeat (TPR)-like superfamily protein	_	Dawn	Cold	Leaf
Kaladp0062s0170	AT5G09590	HSC70-5,MTHSC70-2	mitochondrial HSO70 2	_	Dawn	Cold	Leaf
Kaladp0062s0171	AT2G04305		Magnesium transporter CorA-like family protein	_	Dawn	Cold	Leaf
Kaladp0062s0182	AT5G09530		hydroxyproline-rich glycoprotein family protein	_	Dawn	Cold	Leaf
Kaladp0062s0211	AT5G45670		GDSL-like Lipase/Acylhydrolase superfamily protein	_	Dawn	Cold	Leaf
Kaladp0062s0213	AT5G45670		GDSL-like Lipase/Acylhydrolase superfamily protein	_	Dawn	Cold	Leaf
Kaladp0063s0009	AT4G20070	AAH,ATAAH	allantoate amidohydrolase	_	Dawn	Cold	Leaf
Kaladp0063s0039	AT5G57240	ORP4C	OSBP(oxysterol binding protein)-related protein 4C	_	Dawn	Cold	Leaf
Kaladp0063s0041	AT3G51970	ASAT1,ATASAT1,ATSAT1	acyl-CoA sterol acyl transferase 1	_	Dawn	Cold	Leaf
Kaladp0063s0058	AT3G46790	CRR2	Tetratricopeptide repeat (TPR)-like superfamily protein	_	Dawn	Cold	Leaf
Kaladp0063s0061	AT4G22360		SWIB complex BAF60b domain-containing protein	SWI/SNF-BAF60b	Dawn	Cold	Leaf
Kaladp0064s0004	AT3G15730	PLD,PLDALPHA1	phospholipase D alpha 1	_	Dawn	Cold	Leaf
Kaladp0064s0018	AT2G24270	ALDH11A3	aldehyde dehydrogenase 11A3	_	Dawn	Cold	Leaf
Kaladp0064s0034	AT2G45550	CYP76C4	cytochrome P450, family 76, subfamily C, polypeptide 4	_	Dawn	Cold	Leaf
Kaladp0064s0039	AT1G70820		phosphoglucomutase, putative / glucose phosphomutase, putative	_	Dawn	Cold	Leaf
Kaladp0064s0055	AT1G66150	TMK1	transmembrane kinase 1	_	Dawn	Cold	Leaf
Kaladp0064s0073	AT4G28310			_	Dawn	Cold	Leaf
Kaladp0064s0074	AT3G15140		Polynucleotidyl transferase, ribonuclease H-like superfamily protein	_	Dawn	Cold	Leaf
Kaladp0064s0085	AT1G50460	ATHKL1,HKL1	hexokinase-like 1	_	Dawn	Cold	Leaf
Kaladp0064s0089	AT3G56640	SEC15A	exocyst complex component sec15A	_	Dawn	Cold	Leaf
Kaladp0064s0108	AT5G19900		PRLI-interacting factor, putative	_	Dawn	Cold	Leaf
Kaladp0064s0109	AT5G19890		Peroxidase superfamily protein	_	Dawn	Cold	Leaf
Kaladp0064s0131	AT1G72410		COP1-interacting protein-related	_	Dawn	Cold	Leaf
Kaladp0064s0132	AT5G24910	CYP714A1	cytochrome P450, family 714, subfamily A, polypeptide 1	_	Dawn	Cold	Leaf
Kaladp0064s0134	AT3G10840		alpha/beta-Hydrolases superfamily protein	_	Dawn	Cold	Leaf
Kaladp0064s0137	AT3G08710	ATH9,TH9,TRX H9	thioredoxin H-type 9	_	Dawn	Cold	Leaf
Kaladp0064s0138	AT5G49350		Glycine-rich protein family	_	Dawn	Cold	Leaf
Kaladp0064s0146	AT4G03490		Ankyrin repeat family protein	_	Dawn	Cold	Leaf
Kaladp0064s0150	AT2G40620		Basic-leucine zipper (bZIP) transcription factor family protein	bZIP	Dawn	Cold	Leaf
Kaladp0064s0162	AT5G20420	CHR42	chromatin remodeling 42	SNF2	Dawn	Cold	Leaf
Kaladp0064s0167	AT3G56050		Protein kinase family protein	_	Dawn	Cold	Leaf
Kaladp0065s0045	AT1G09000	ANP1,MAPKKK1,NP1	NPK1-related protein kinase 1	_	Dawn	Cold	Leaf
Kaladp0065s0052	AT1G54920			_	Dawn	Cold	Leaf
Kaladp0066s0012	AT3G17030		Nucleic acid-binding proteins superfamily	_	Dawn	Cold	Leaf
Kaladp0066s0035	AT3G16770	ATEBP,EBP,ERF72,RAP2.3	ethylene-responsive element binding protein	AP2-EREBP	Dawn	Cold	Leaf
Kaladp0066s0053	AT3G50930	BCS1	cytochrome BC1 synthesis	_	Dawn	Cold	Leaf
Kaladp0066s0067	AT3G61610		Galactose mutarotase-like superfamily protein	_	Dawn	Cold	Leaf
Kaladp0066s0070	AT3G61640	AGP20,AtAGP20	arabinogalactan protein 20	_	Dawn	Cold	Leaf
Kaladp0066s0072	AT2G06925	ATSPLA2-ALPHA,PLA2-ALPHA	Phospholipase A2 family protein	_	Dawn	Cold	Leaf
Kaladp0066s0083	AT2G46420		Plant protein 1589 of unknown function	_	Dawn	Cold	Leaf
Kaladp0066s0085	AT2G46420		Plant protein 1589 of unknown function	_	Dawn	Cold	Leaf
Kaladp0066s0096	ATMG01130			_	Dawn	Cold	Leaf
Kaladp0066s0111	AT5G41990	ATWNK8,WNK8	with no lysine (K) kinase 8	_	Dawn	Cold	Leaf
Kaladp0067s0012	AT1G19520	NFD5	pentatricopeptide (PPR) repeat-containing protein	_	Dawn	Cold	Leaf
Kaladp0067s0013				_	Dawn	Cold	Leaf
Kaladp0067s0018	AT2G34400		Pentatricopeptide repeat (PPR-like) superfamily protein	_	Dawn	Cold	Leaf
Kaladp0067s0027	AT1G09575		Protein of unknown function (DUF607)	_	Dawn	Cold	Leaf
Kaladp0067s0032	AT2G13600		Pentatricopeptide repeat (PPR) superfamily protein	_	Dawn	Cold	Leaf
Kaladp0067s0033	AT3G22370	AOX1A,ATAOX1A	alternative oxidase 1A	_	Dawn	Cold	Leaf
Kaladp0067s0034				_	Dawn	Cold	Leaf
Kaladp0067s0047	AT5G53980	ATHB52,HB52	homeobox protein 52	HB	Dawn	Cold	Leaf
Kaladp0067s0048				_	Dawn	Cold	Leaf
Kaladp0067s0067	AT1G22400	ATUGT85A1,UGT85A1	UDP-Glycosyltransferase superfamily protein	_	Dawn	Cold	Leaf
Kaladp0067s0073	AT1G28960	ATNUDT15,ATNUDX15,NUDX15	nudix hydrolase homolog 15	_	Dawn	Cold	Leaf
Kaladp0067s0074	AT5G54960	PDC2	pyruvate decarboxylase-2	_	Dawn	Cold	Leaf
Kaladp0067s0100	AT5G44230		Pentatricopeptide repeat (PPR) superfamily protein	_	Dawn	Cold	Leaf
Kaladp0067s0114	AT4G36360	BGAL3	beta-galactosidase 3	_	Dawn	Cold	Leaf
Kaladp0067s0130	AT3G51160	GMD2,MUR1,MUR_1	NAD(P)-binding Rossmann-fold superfamily protein	_	Dawn	Cold	Leaf
Kaladp0067s0135	AT3G51240	F3\'H,F3H,TT6	flavanone 3-hydroxylase	_	Dawn	Cold	Leaf
Kaladp0067s0137	AT2G40840	DPE2	disproportionating enzyme 2	_	Dawn	Cold	Leaf
Kaladp0067s0162	AT4G35920	MCA1	PLAC8 family protein	_	Dawn	Cold	Leaf
Kaladp0067s0166	AT4G35900	atbzip14,FD,FD-1	Basic-leucine zipper (bZIP) transcription factor family protein	_	Dawn	Cold	Leaf
Kaladp0067s0181	AT5G23910		ATP binding microtubule motor family protein	_	Dawn	Cold	Leaf
Kaladp0067s0182	AT1G59960		NAD(P)-linked oxidoreductase superfamily protein	_	Dawn	Cold	Leaf
Kaladp0067s0185	AT3G49050		alpha/beta-Hydrolases superfamily protein	_	Dawn	Cold	Leaf
Kaladp0067s0186	AT2G17630		Pyridoxal phosphate (PLP)-dependent transferases superfamily protein	_	Dawn	Cold	Leaf
Kaladp0067s0203	AT5G65930	KCBP,PKCBP,ZWI	kinesin-like calmodulin-binding protein (ZWICHEL)	_	Dawn	Cold	Leaf
Kaladp0067s0204	AT1G33240	AT-GTL1,AT-GTL2,GTL1	GT-2-like 1	Trihelix	Dawn	Cold	Leaf
Kaladp0067s0232	AT5G15870		glycosyl hydrolase family 81 protein	_	Dawn	Cold	Leaf
Kaladp0067s0234	AT2G23810	TET8	tetraspanin8	_	Dawn	Cold	Leaf
Kaladp0067s0256	AT4G02750		Tetratricopeptide repeat (TPR)-like superfamily protein	_	Dawn	Cold	Leaf
Kaladp0067s0285				_	Dawn	Cold	Leaf
Kaladp0067s0289	AT4G02320		Plant invertase/pectin methylesterase inhibitor superfamily	_	Dawn	Cold	Leaf
Kaladp0067s0291	AT5G27690		Heavy metal transport/detoxification superfamily protein	_	Dawn	Cold	Leaf
Kaladp0067s0294	AT5G25610	ATRD22,RD22	BURP domain-containing protein	_	Dawn	Cold	Leaf
Kaladp0068s0032	AT1G18140	ATLAC1,LAC1	laccase 1	_	Dawn	Cold	Leaf
Kaladp0068s0035	AT3G25060		Tetratricopeptide repeat (TPR)-like superfamily protein	_	Dawn	Cold	Leaf
Kaladp0068s0042	AT4G13040		Integrase-type DNA-binding superfamily protein	AP2-EREBP	Dawn	Cold	Leaf
Kaladp0068s0046	AT3G18030	ATHAL3,ATHAL3A,HAL3,HAL3A	HAL3-like protein A	_	Dawn	Cold	Leaf
Kaladp0068s0051	AT3G07310		Protein of unknown function (DUF760)	_	Dawn	Cold	Leaf
Kaladp0068s0083	AT1G21070		Nucleotide-sugar transporter family protein	_	Dawn	Cold	Leaf
Kaladp0068s0085	AT4G35850		Pentatricopeptide repeat (PPR) superfamily protein	_	Dawn	Cold	Leaf
Kaladp0068s0105	AT5G50600	ATHSD1,HSD1	hydroxysteroid dehydrogenase 1	_	Dawn	Cold	Leaf
Kaladp0068s0128	AT1G44900	ATMCM2,MCM2	minichromosome maintenance (MCM2/3/5) family protein	_	Dawn	Cold	Leaf
Kaladp0068s0152	AT2G34080		Cysteine proteinases superfamily protein	_	Dawn	Cold	Leaf
Kaladp0068s0165	AT2G35720	OWL1	DNAJ heat shock N-terminal domain-containing protein	_	Dawn	Cold	Leaf
Kaladp0068s0169	AT4G17260		Lactate/malate dehydrogenase family protein	_	Dawn	Cold	Leaf
Kaladp0068s0175	AT4G12510		Bifunctional inhibitor/lipid-transfer protein/seed storage 2S albumin superfamily protein	_	Dawn	Cold	Leaf
Kaladp0068s0187				_	Dawn	Cold	Leaf
Kaladp0068s0195	AT4G22360		SWIB complex BAF60b domain-containing protein	SWI/SNF-BAF60b	Dawn	Cold	Leaf
Kaladp0068s0205	AT4G22300	SOBER1	carboxylesterases	_	Dawn	Cold	Leaf
Kaladp0068s0210	AT3G14580		Pentatricopeptide repeat (PPR) superfamily protein	_	Dawn	Cold	Leaf
Kaladp0068s0212	AT4G22260	IM,IM1	Alternative oxidase family protein	_	Dawn	Cold	Leaf
Kaladp0068s0222	AT1G62330		O-fucosyltransferase family protein	_	Dawn	Cold	Leaf
Kaladp0068s0224	AT1G11950		Transcription factor jumonji (jmjC) domain-containing protein	Jumonji	Dawn	Cold	Leaf
Kaladp0068s0233	AT4G04450	AtWRKY42,WRKY42	WRKY family transcription factor	WRKY	Dawn	Cold	Leaf
Kaladp0068s0238	AT4G21990	APR3,ATAPR3,PRH-26,PRH26	APS reductase 3	_	Dawn	Cold	Leaf
Kaladp0068s0250	AT3G16950	LPD1,ptlpd1	lipoamide dehydrogenase 1	_	Dawn	Cold	Leaf
Kaladp0068s0259	AT2G37970	SOUL-1	SOUL heme-binding family protein	_	Dawn	Cold	Leaf
Kaladp0068s0277	AT2G32730		26S proteasome regulatory complex, non-ATPase subcomplex, Rpn2/Psmd1 subunit	_	Dawn	Cold	Leaf
Kaladp0068s0278	AT2G32730		26S proteasome regulatory complex, non-ATPase subcomplex, Rpn2/Psmd1 subunit	_	Dawn	Cold	Leaf
Kaladp0068s0280	AT3G53480	ABCG37,ATPDR9,PDR9,PIS1	pleiotropic drug resistance 9	_	Dawn	Cold	Leaf
Kaladp0068s0293	AT4G01710	ARPC5,CRK	ARP2/3 complex 16 kDa subunit (p16-Arc)	_	Dawn	Cold	Leaf
Kaladp0068s0295	AT1G05940	CAT9	cationic amino acid transporter 9	_	Dawn	Cold	Leaf
Kaladp0068s0352	AT2G16990		Major facilitator superfamily protein	_	Dawn	Cold	Leaf
Kaladp0068s0355	AT1G76050		Pseudouridine synthase family protein	_	Dawn	Cold	Leaf
Kaladp0068s0372	AT1G75780	TUB1	tubulin beta-1 chain	_	Dawn	Cold	Leaf
Kaladp0068s0375	AT1G47840	HXK3	hexokinase 3	_	Dawn	Cold	Leaf
Kaladp0069s0001	AT5G45670		GDSL-like Lipase/Acylhydrolase superfamily protein	_	Dawn	Cold	Leaf
Kaladp0069s0027	AT4G15830		ARM repeat superfamily protein	_	Dawn	Cold	Leaf
Kaladp0069s0030	AT4G15890		binding	_	Dawn	Cold	Leaf
Kaladp0069s0033	AT5G49100			_	Dawn	Cold	Leaf
Kaladp0069s0068	AT5G10790	UBP22	ubiquitin-specific protease 22	_	Dawn	Cold	Leaf
Kaladp0069s0100	AT1G66170	MMD1	RING/FYVE/PHD zinc finger superfamily protein	PHD	Dawn	Cold	Leaf
Kaladp0069s0114	AT2G48020		Major facilitator superfamily protein	_	Dawn	Cold	Leaf
Kaladp0070s0024	AT3G51490	TMT3	tonoplast monosaccharide transporter3	_	Dawn	Cold	Leaf
Kaladp0070s0028	AT4G35470	PIRL4	plant intracellular ras group-related LRR 4	_	Dawn	Cold	Leaf
Kaladp0070s0074	AT1G64520	RPN12a	regulatory particle non-ATPase 12A	_	Dawn	Cold	Leaf
Kaladp0070s0098	AT2G34357		ARM repeat superfamily protein	_	Dawn	Cold	Leaf
Kaladp0070s0108	AT3G46740	MAR1,TOC75-III	translocon at the outer envelope membrane of chloroplasts 75-III	_	Dawn	Cold	Leaf
Kaladp0070s0114	AT3G46790	CRR2	Tetratricopeptide repeat (TPR)-like superfamily protein	_	Dawn	Cold	Leaf
Kaladp0070s0122	AT5G59100		Subtilisin-like serine endopeptidase family protein	_	Dawn	Cold	Leaf
Kaladp0070s0123	AT5G59100		Subtilisin-like serine endopeptidase family protein	_	Dawn	Cold	Leaf
Kaladp0070s0152	AT3G19820	CBB1,DIM,DIM1,DWF1,EVE1	cell elongation protein / DWARF1 / DIMINUTO (DIM)	_	Dawn	Cold	Leaf
Kaladp0070s0153	AT3G11400	ATEIF3G1,EIF3G1	eukaryotic translation initiation factor 3G1	_	Dawn	Cold	Leaf
Kaladp0070s0166	AT2G02080	AtIDD4,IDD4	indeterminate(ID)-domain 4	C2H2	Dawn	Cold	Leaf
Kaladp0070s0171	AT1G14630			_	Dawn	Cold	Leaf
Kaladp0070s0181	AT2G01910	ATMAP65-6,MAP65-6	Microtubule associated protein (MAP65/ASE1) family protein	_	Dawn	Cold	Leaf
Kaladp0071s0004	AT1G65800	ARK2,RK2	receptor kinase 2	_	Dawn	Cold	Leaf
Kaladp0071s0011	AT3G22060		Receptor-like protein kinase-related family protein	_	Dawn	Cold	Leaf
Kaladp0071s0012	AT4G21250		Sulfite exporter TauE/SafE family protein	_	Dawn	Cold	Leaf
Kaladp0071s0015	AT4G25210		DNA-binding storekeeper protein-related transcriptional regulator	GeBP	Dawn	Cold	Leaf
Kaladp0071s0021	AT1G61680	ATTPS14,TPS14	terpene synthase 14	_	Dawn	Cold	Leaf
Kaladp0071s0023	AT1G11330		S-locus lectin protein kinase family protein	_	Dawn	Cold	Leaf
Kaladp0071s0041	AT2G03780		Translin family protein	_	Dawn	Cold	Leaf
Kaladp0071s0043	AT1G69040	ACR4	ACT domain repeat 4	_	Dawn	Cold	Leaf
Kaladp0071s0048	AT5G15650	ATRGP2,RGP2	reversibly glycosylated polypeptide 2	_	Dawn	Cold	Leaf
Kaladp0071s0056	AT1G26480	GF14 IOTA,GRF12	general regulatory factor 12	_	Dawn	Cold	Leaf
Kaladp0071s0061	AT1G13900		Purple acid phosphatases superfamily protein	_	Dawn	Cold	Leaf
Kaladp0071s0067	AT2G03380		Pentatricopeptide repeat (PPR) superfamily protein	_	Dawn	Cold	Leaf
Kaladp0071s0073	AT1G13960	WRKY4	WRKY DNA-binding protein 4	WRKY	Dawn	Cold	Leaf
Kaladp0071s0076	AT1G26660		Prefoldin chaperone subunit family protein	_	Dawn	Cold	Leaf
Kaladp0071s0081	AT1G13990			_	Dawn	Cold	Leaf
Kaladp0071s0091	AT1G69490	ANAC029,ATNAP,NAP	NAC-like, activated by AP3/PI	NAC	Dawn	Cold	Leaf
Kaladp0071s0101	AT1G14205		Ribosomal L18p/L5e family protein	_	Dawn	Cold	Leaf
Kaladp0071s0102	AT1G26810	GALT1	galactosyltransferase1	_	Dawn	Cold	Leaf
Kaladp0071s0103	AT2G02990	ATRNS1,RNS1	ribonuclease 1	_	Dawn	Cold	Leaf
Kaladp0071s0117	AT5G19420		Regulator of chromosome condensation (RCC1) family with FYVE zinc finger domain	_	Dawn	Cold	Leaf
Kaladp0071s0122	AT2G02860	ATSUC3,ATSUT2,SUC3,SUT2	sucrose transporter 2	_	Dawn	Cold	Leaf
Kaladp0071s0123	AT1G69780	ATHB13	Homeobox-leucine zipper protein family	HB	Dawn	Cold	Leaf
Kaladp0071s0126	AT1G10522			_	Dawn	Cold	Leaf
Kaladp0071s0134	AT2G02750		Pentatricopeptide repeat (PPR) superfamily protein	_	Dawn	Cold	Leaf
Kaladp0071s0168				_	Dawn	Cold	Leaf
Kaladp0071s0170	AT1G10520		DNA polymerase lambda (POLL)	_	Dawn	Cold	Leaf
Kaladp0071s0172	AT1G24090		RNase H family protein	_	Dawn	Cold	Leaf
Kaladp0071s0185	AT5G65430	14-3-3KAPPA,GF14 KAPPA,GRF8	general regulatory factor 8	_	Dawn	Cold	Leaf
Kaladp0071s0191	AT1G72210		basic helix-loop-helix (bHLH) DNA-binding superfamily protein	bHLH	Dawn	Cold	Leaf
Kaladp0071s0219	AT4G31380	FLP1	FPF1-like protein 1	_	Dawn	Cold	Leaf
Kaladp0071s0235	AT2G28520	VHA-A1	vacuolar proton ATPase A1	_	Dawn	Cold	Leaf
Kaladp0071s0246	AT5G02810	APRR7,PRR7	pseudo-response regulator 7	Pseudo ARR-B	Dawn	Cold	Leaf
Kaladp0071s0255	AT2G28630	KCS12	3-ketoacyl-CoA synthase 12	_	Dawn	Cold	Leaf
Kaladp0071s0270	AT1G07870		Protein kinase superfamily protein	_	Dawn	Cold	Leaf
Kaladp0071s0280	AT4G19180		GDA1/CD39 nucleoside phosphatase family protein	_	Dawn	Cold	Leaf
Kaladp0071s0294	AT2G29630	PY,THIC	thiaminC	_	Dawn	Cold	Leaf
Kaladp0071s0295	AT2G29650	ANTR1,PHT4;1	phosphate transporter 4;1	_	Dawn	Cold	Leaf
Kaladp0071s0311	AT4G08950	EXO	Phosphate-responsive 1 family protein	_	Dawn	Cold	Leaf
Kaladp0071s0313	AT4G39980	DHS1	3-deoxy-D-arabino-heptulosonate 7-phosphate synthase 1	_	Dawn	Cold	Leaf
Kaladp0071s0328	AT4G24580	REN1	Rho GTPase activation protein (RhoGAP) with PH domain	_	Dawn	Cold	Leaf
Kaladp0071s0345	AT4G29990		Leucine-rich repeat transmembrane protein kinase protein	_	Dawn	Cold	Leaf
Kaladp0071s0353	AT5G41950		Tetratricopeptide repeat (TPR)-like superfamily protein	_	Dawn	Cold	Leaf
Kaladp0071s0367	AT1G32380	PRS2	phosphoribosyl pyrophosphate (PRPP) synthase 2	_	Dawn	Cold	Leaf
Kaladp0071s0373	AT4G19010		AMP-dependent synthetase and ligase family protein	_	Dawn	Cold	Leaf
Kaladp0071s0393				_	Dawn	Cold	Leaf
Kaladp0071s0397	AT4G07960	ATCSLC12,CSLC12	Cellulose-synthase-like C12	_	Dawn	Cold	Leaf
Kaladp0071s0401	AT3G49720			_	Dawn	Cold	Leaf
Kaladp0071s0404	AT1G10070	ATBCAT-2,BCAT-2	branched-chain amino acid transaminase 2	_	Dawn	Cold	Leaf
Kaladp0071s0418	AT1G24100	UGT74B1	UDP-glucosyl transferase 74B1	_	Dawn	Cold	Leaf
Kaladp0071s0419	AT2G31750	UGT74D1	UDP-glucosyl transferase 74D1	_	Dawn	Cold	Leaf
Kaladp0071s0474	AT1G03870	FLA9	FASCICLIN-like arabinoogalactan 9	_	Dawn	Cold	Leaf
Kaladp0072s0002	AT2G05940		Protein kinase superfamily protein	_	Dawn	Cold	Leaf
Kaladp0072s0011	AT1G33060	ANAC014,NAC014	NAC 014	NAC	Dawn	Cold	Leaf
Kaladp0072s0041	AT2G31240		Tetratricopeptide repeat (TPR)-like superfamily protein	_	Dawn	Cold	Leaf
Kaladp0072s0053	AT3G21630	CERK1,LYSM RLK1	chitin elicitor receptor kinase 1	_	Dawn	Cold	Leaf
Kaladp0072s0063	AT5G66920	sks17	SKU5 similar 17	_	Dawn	Cold	Leaf
Kaladp0072s0071	AT5G66800			_	Dawn	Cold	Leaf
Kaladp0073s0010	AT1G49670	NQR	ARP protein (REF)	_	Dawn	Cold	Leaf
Kaladp0073s0017	AT1G68580		agenet domain-containing protein / bromo-adjacent homology (BAH) domain-containing protein	_	Dawn	Cold	Leaf
Kaladp0073s0018				_	Dawn	Cold	Leaf
Kaladp0073s0022	AT3G25800	PDF1,PP2AA2,PR 65	protein phosphatase 2A subunit A2	_	Dawn	Cold	Leaf
Kaladp0073s0042	AT1G68710		ATPase E1-E2 type family protein / haloacid dehalogenase-like hydrolase family protein	_	Dawn	Cold	Leaf
Kaladp0073s0048	AT1G68930		pentatricopeptide (PPR) repeat-containing protein	_	Dawn	Cold	Leaf
Kaladp0073s0064	AT4G03110	AtRBP-DR1,RBP-DR1	RNA-binding protein-defense related 1	_	Dawn	Cold	Leaf
Kaladp0073s0077	AT3G17465	RPL3P	ribosomal protein L3 plastid	_	Dawn	Cold	Leaf
Kaladp0073s0092	AT5G48910	LPA66	Pentatricopeptide repeat (PPR) superfamily protein	_	Dawn	Cold	Leaf
Kaladp0073s0096	AT3G09950			_	Dawn	Cold	Leaf
Kaladp0073s0106	AT1G61850		phospholipases;galactolipases	_	Dawn	Cold	Leaf
Kaladp0073s0108	AT5G54800	ATGPT1,GPT1	glucose 6-phosphate/phosphate translocator 1	_	Dawn	Cold	Leaf
Kaladp0073s0112	AT2G20900	ATDGK5,DGK5	diacylglycerol kinase 5	_	Dawn	Cold	Leaf
Kaladp0073s0122	AT4G03390	SRF3	STRUBBELIG-receptor family 3	_	Dawn	Cold	Leaf
Kaladp0073s0139	AT2G20580	ATRPN1A,RPN1A	26S proteasome regulatory subunit S2 1A	_	Dawn	Cold	Leaf
Kaladp0073s0141	AT2G20580	ATRPN1A,RPN1A	26S proteasome regulatory subunit S2 1A	_	Dawn	Cold	Leaf
Kaladp0074s0022	AT5G06470		Glutaredoxin family protein	_	Dawn	Cold	Leaf
Kaladp0074s0023	AT5G27820		Ribosomal L18p/L5e family protein	_	Dawn	Cold	Leaf
Kaladp0074s0038	AT1G61550		S-locus lectin protein kinase family protein	_	Dawn	Cold	Leaf
Kaladp0074s0054	AT5G19770	TUA3	tubulin alpha-3	_	Dawn	Cold	Leaf
Kaladp0074s0055				_	Dawn	Cold	Leaf
Kaladp0074s0059	AT5G56500		TCP-1/cpn60 chaperonin family protein	_	Dawn	Cold	Leaf
Kaladp0074s0067	AT3G08710	ATH9,TH9,TRX H9	thioredoxin H-type 9	_	Dawn	Cold	Leaf
Kaladp0074s0068	AT5G43350	ATPT1,PHT1;1	phosphate transporter 1;1	_	Dawn	Cold	Leaf
Kaladp0074s0071				_	Dawn	Cold	Leaf
Kaladp0074s0081	AT5G05280		RING/U-box superfamily protein	_	Dawn	Cold	Leaf
Kaladp0075s0005	AT1G20720		RAD3-like DNA-binding helicase protein	_	Dawn	Cold	Leaf
Kaladp0075s0036	AT1G07730		Disease resistance-responsive (dirigent-like protein) family protein	_	Dawn	Cold	Leaf
Kaladp0075s0037	AT1G07740		Tetratricopeptide repeat (TPR)-like superfamily protein	_	Dawn	Cold	Leaf
Kaladp0075s0039	AT3G46130	ATMYB48,ATMYB48-1,ATMYB48-2,ATMYB48-3,MYB48	myb domain protein 48	MYB	Dawn	Cold	Leaf
Kaladp0075s0043	AT5G59840		Ras-related small GTP-binding family protein	_	Dawn	Cold	Leaf
Kaladp0075s0047	AT2G28840	XBAT31	XB3 ortholog 1 in Arabidopsis thaliana	_	Dawn	Cold	Leaf
Kaladp0075s0050	AT1G07615		GTP-binding protein Obg/CgtA	_	Dawn	Cold	Leaf
Kaladp0075s0051	AT2G28930	APK1B,PK1B	protein kinase 1B	_	Dawn	Cold	Leaf
Kaladp0075s0057	AT2G29090	CYP707A2	cytochrome P450, family 707, subfamily A, polypeptide 2	_	Dawn	Cold	Leaf
Kaladp0075s0062	AT5G58940	CRCK1	calmodulin-binding receptor-like cytoplasmic kinase 1	_	Dawn	Cold	Leaf
Kaladp0076s0016	AT1G28220	ATPUP3,PUP3	purine permease 3	_	Dawn	Cold	Leaf
Kaladp0076s0022	AT2G14095			_	Dawn	Cold	Leaf
Kaladp0076s0033	AT1G22410		Class-II DAHP synthetase family protein	_	Dawn	Cold	Leaf
Kaladp0076s0065	AT1G77920		bZIP transcription factor family protein	bZIP	Dawn	Cold	Leaf
Kaladp0076s0081	AT1G21980	ATPIP5K1,ATPIPK1,PIP5K1	phosphatidylinositol-4-phosphate 5-kinase 1	_	Dawn	Cold	Leaf
Kaladp0076s0093	AT1G21880	LYM1	lysm domain GPI-anchored protein 1 precursor	_	Dawn	Cold	Leaf
Kaladp0076s0122	AT5G60620	GPAT9	glycerol-3-phosphate acyltransferase 9	_	Dawn	Cold	Leaf
Kaladp0076s0125	AT2G17140		Pentatricopeptide repeat (PPR) superfamily protein	_	Dawn	Cold	Leaf
Kaladp0076s0126	AT2G17210		Tetratricopeptide repeat (TPR)-like superfamily protein	_	Dawn	Cold	Leaf
Kaladp0076s0151	AT5G48460		Actin binding Calponin homology (CH) domain-containing protein	_	Dawn	Cold	Leaf
Kaladp0076s0155	AT4G24610			_	Dawn	Cold	Leaf
Kaladp0076s0160	AT4G02630		Protein kinase superfamily protein	_	Dawn	Cold	Leaf
Kaladp0076s0168	AT1G45207		Remorin family protein	_	Dawn	Cold	Leaf
Kaladp0076s0184	AT1G19340		Methyltransferase MT-A70 family protein	_	Dawn	Cold	Leaf
Kaladp0076s0192	AT1G75150			_	Dawn	Cold	Leaf
Kaladp0076s0195	AT5G41880	POLA3,POLA4	DNA primases;DNA primases	_	Dawn	Cold	Leaf
Kaladp0076s0196	AT1G75200		flavodoxin family protein / radical SAM domain-containing protein	_	Dawn	Cold	Leaf
Kaladp0076s0208	AT1G15420			_	Dawn	Cold	Leaf
Kaladp0076s0223	AT3G06240		F-box family protein	_	Dawn	Cold	Leaf
Kaladp0076s0243	AT5G40240		nodulin MtN21 /EamA-like transporter family protein	_	Dawn	Cold	Leaf
Kaladp0076s0244	AT5G27240		DNAJ heat shock N-terminal domain-containing protein	_	Dawn	Cold	Leaf
Kaladp0076s0248	AT3G06350	EMB3004,MEE32	dehydroquinate dehydratase, putative / shikimate dehydrogenase, putative	_	Dawn	Cold	Leaf
Kaladp0076s0266	AT5G18590		Galactose oxidase/kelch repeat superfamily protein	_	Dawn	Cold	Leaf
Kaladp0076s0270	AT2G47850		Zinc finger C-x8-C-x5-C-x3-H type family protein	C3H	Dawn	Cold	Leaf
Kaladp0076s0274	AT4G15720		Tetratricopeptide repeat (TPR)-like superfamily protein	_	Dawn	Cold	Leaf
Kaladp0076s0283	AT4G15770		RNA binding	_	Dawn	Cold	Leaf
Kaladp0076s0298	AT5G49150	ATGEX2,GEX2	gamete expressed 2	_	Dawn	Cold	Leaf
Kaladp0076s0302	AT4G15960		alpha/beta-Hydrolases superfamily protein	_	Dawn	Cold	Leaf
Kaladp0076s0353	AT1G55760		BTB/POZ domain-containing protein	TRAF	Dawn	Cold	Leaf
Kaladp0076s0372	AT1G18140	ATLAC1,LAC1	laccase 1	_	Dawn	Cold	Leaf
Kaladp0076s0386	AT3G07010		Pectin lyase-like superfamily protein	_	Dawn	Cold	Leaf
Kaladp0076s0390	AT1G04430		S-adenosyl-L-methionine-dependent methyltransferases superfamily protein	_	Dawn	Cold	Leaf
Kaladp0076s0397	AT5G46050	ATPTR3,PTR3	peptide transporter 3	_	Dawn	Cold	Leaf
Kaladp0076s0411	AT4G13440		Calcium-binding EF-hand family protein	_	Dawn	Cold	Leaf
Kaladp0077s0001	ATCG00180		DNA-directed RNA polymerase family protein	_	Dawn	Cold	Leaf
Kaladp0077s0002	ATCG00170		DNA-directed RNA polymerase family protein	_	Dawn	Cold	Leaf
Kaladp0078s0015	AT5G53920		ribosomal protein L11 methyltransferase-related	_	Dawn	Cold	Leaf
Kaladp0078s0026	AT5G64150		RNA methyltransferase family protein	_	Dawn	Cold	Leaf
Kaladp0079s0017	AT2G44980		SNF2 domain-containing protein / helicase domain-containing protein	SNF2	Dawn	Cold	Leaf
Kaladp0079s0023	AT4G13970		zinc ion binding	_	Dawn	Cold	Leaf
Kaladp0079s0037	AT2G44880		Pentatricopeptide repeat (PPR-like) superfamily protein	_	Dawn	Cold	Leaf
Kaladp0079s0041	AT5G46970		Plant invertase/pectin methylesterase inhibitor superfamily protein	_	Dawn	Cold	Leaf
Kaladp0079s0045	AT5G01110		Tetratricopeptide repeat (TPR)-like superfamily protein	_	Dawn	Cold	Leaf
Kaladp0079s0068	AT1G11430		plastid developmental protein DAG, putative	_	Dawn	Cold	Leaf
Kaladp0079s0069	AT4G23440		Disease resistance protein (TIR-NBS class)	_	Dawn	Cold	Leaf
Kaladp0079s0073	AT4G25740		RNA binding Plectin/S10 domain-containing protein	_	Dawn	Cold	Leaf
Kaladp0079s0081	AT1G12710	AtPP2-A12,PP2-A12	phloem protein 2-A12	_	Dawn	Cold	Leaf
Kaladp0079s0082	AT1G11430		plastid developmental protein DAG, putative	_	Dawn	Cold	Leaf
Kaladp0079s0090	AT1G12550		D-isomer specific 2-hydroxyacid dehydrogenase family protein	_	Dawn	Cold	Leaf
Kaladp0079s0091	AT4G22880	ANS,LDOX,TDS4,TT18	leucoanthocyanidin dioxygenase	_	Dawn	Cold	Leaf
Kaladp0079s0093	AT1G12500		Nucleotide-sugar transporter family protein	_	Dawn	Cold	Leaf
Kaladp0079s0100	AT1G63300		Myosin heavy chain-related protein	_	Dawn	Cold	Leaf
Kaladp0079s0120	AT5G52800		DNA primases	_	Dawn	Cold	Leaf
Kaladp0079s0128	AT5G54840	ATSGP1,SGP1	Ras-related small GTP-binding family protein	_	Dawn	Cold	Leaf
Kaladp0079s0130	AT4G27060	CN,SPR2,TOR1	ARM repeat superfamily protein	_	Dawn	Cold	Leaf
Kaladp0079s0137	AT3G20410	CPK9	calmodulin-domain protein kinase 9	_	Dawn	Cold	Leaf
Kaladp0079s0143	AT5G64810	ATWRKY51,WRKY51	WRKY DNA-binding protein 51	WRKY	Dawn	Cold	Leaf
Kaladp0079s0165	AT3G56570		SET domain-containing protein	SET	Dawn	Cold	Leaf
Kaladp0079s0193	AT2G23070		Protein kinase superfamily protein	_	Dawn	Cold	Leaf
Kaladp0080s0013	AT3G16810	APUM24,PUM24	pumilio 24	_	Dawn	Cold	Leaf
Kaladp0080s0038	AT3G26700		Protein kinase superfamily protein	_	Dawn	Cold	Leaf
Kaladp0080s0040				_	Dawn	Cold	Leaf
Kaladp0080s0041	AT5G51050		Mitochondrial substrate carrier family protein	_	Dawn	Cold	Leaf
Kaladp0080s0062	AT3G25500	AFH1,AHF1,ATFH1,FH1	formin homology 1	_	Dawn	Cold	Leaf
Kaladp0080s0088	AT4G26640	AtWRKY20,WRKY20	WRKY family transcription factor family protein	WRKY	Dawn	Cold	Leaf
Kaladp0080s0117	AT5G65520		Tetratricopeptide repeat (TPR)-like superfamily protein	_	Dawn	Cold	Leaf
Kaladp0080s0125	AT5G49700		Predicted AT-hook DNA-binding family protein	_	Dawn	Cold	Leaf
Kaladp0080s0145	AT5G36930		Disease resistance protein (TIR-NBS-LRR class) family	_	Dawn	Cold	Leaf
Kaladp0081s0012	AT2G45850		AT hook motif DNA-binding family protein	_	Dawn	Cold	Leaf
Kaladp0081s0022	AT3G59360	ATUTR6,UTR6	UDP-galactose transporter 6	_	Dawn	Cold	Leaf
Kaladp0081s0026	AT3G59290		ENTH/VHS family protein	_	Dawn	Cold	Leaf
Kaladp0081s0031	AT1G05805		basic helix-loop-helix (bHLH) DNA-binding superfamily protein	bHLH	Dawn	Cold	Leaf
Kaladp0081s0041				_	Dawn	Cold	Leaf
Kaladp0081s0046	AT3G23750		Leucine-rich repeat protein kinase family protein	_	Dawn	Cold	Leaf
Kaladp0081s0050	AT3G23810	ATSAHH2,SAHH2	S-adenosyl-l-homocysteine (SAH) hydrolase 2	_	Dawn	Cold	Leaf
Kaladp0081s0054	AT3G23830	GR-RBP4,GRP4	glycine-rich RNA-binding protein 4	_	Dawn	Cold	Leaf
Kaladp0081s0061	AT3G24120		Homeodomain-like superfamily protein	G2-like	Dawn	Cold	Leaf
Kaladp0081s0076	AT5G13930	ATCHS,CHS,TT4	Chalcone and stilbene synthase family protein	_	Dawn	Cold	Leaf
Kaladp0081s0078	AT5G13930	ATCHS,CHS,TT4	Chalcone and stilbene synthase family protein	_	Dawn	Cold	Leaf
Kaladp0081s0079	AT5G13930	ATCHS,CHS,TT4	Chalcone and stilbene synthase family protein	_	Dawn	Cold	Leaf
Kaladp0081s0083	AT3G07530			_	Dawn	Cold	Leaf
Kaladp0081s0088	AT1G04650			_	Dawn	Cold	Leaf
Kaladp0081s0115	AT3G52070			_	Dawn	Cold	Leaf
Kaladp0081s0120	AT3G53170		Tetratricopeptide repeat (TPR)-like superfamily protein	_	Dawn	Cold	Leaf
Kaladp0081s0128	AT2G41560	ACA4	autoinhibited Ca(2+)-ATPase, isoform 4	_	Dawn	Cold	Leaf
Kaladp0081s0142	AT3G18310			_	Dawn	Cold	Leaf
[truncated: 782 more rows]

## Sheet: Dusk_UpRegulation
GeneID	At_Ortholog	At_Name	At_Anno	At_Tffamily	Time	Treatment	Tissue
Kaladp0001s0004	AT3G05390			_	Dusk	Cold	Leaf
Kaladp0001s0012	AT3G05500		Rubber elongation factor protein (REF)	_	Dusk	Cold	Leaf
Kaladp0001s0017	AT2G45250		Integral membrane protein hemolysin-III homolog	_	Dusk	Cold	Leaf
Kaladp0001s0021	AT1G06790		RNA polymerase Rpb7 N-terminal domain-containing protein	_	Dusk	Cold	Leaf
Kaladp0001s0027	AT1G47670		Transmembrane amino acid transporter family protein	_	Dusk	Cold	Leaf
Kaladp0001s0037	AT5G42200		RING/U-box superfamily protein	_	Dusk	Cold	Leaf
Kaladp0001s0038	AT4G35790	ATPLDDELTA,PLDDELTA	phospholipase D delta	_	Dusk	Cold	Leaf
Kaladp0001s0043	AT3G14820		GDSL-like Lipase/Acylhydrolase superfamily protein	_	Dusk	Cold	Leaf
Kaladp0001s0048	AT4G35020	ARAC3,ATROP6,RAC3,RHO1PS,ROP6	RAC-like 3	_	Dusk	Cold	Leaf
Kaladp0001s0082	AT1G76490	HMG1,HMGR1	hydroxy methylglutaryl CoA reductase 1	_	Dusk	Cold	Leaf
Kaladp0001s0084	AT5G15740		O-fucosyltransferase family protein	_	Dusk	Cold	Leaf
Kaladp0001s0112	AT4G20325			_	Dusk	Cold	Leaf
Kaladp0001s0113	AT2G46210		Fatty acid/sphingolipid desaturase	_	Dusk	Cold	Leaf
Kaladp0001s0117	AT4G01370	ATMPK4,MPK4	MAP kinase 4	_	Dusk	Cold	Leaf
Kaladp0001s0144	AT3G47570		Leucine-rich repeat protein kinase family protein	_	Dusk	Cold	Leaf
Kaladp0001s0145				_	Dusk	Cold	Leaf
Kaladp0001s0146	AT3G47570		Leucine-rich repeat protein kinase family protein	_	Dusk	Cold	Leaf
Kaladp0001s0157	AT3G45080		P-loop containing nucleoside triphosphate hydrolases superfamily protein	_	Dusk	Cold	Leaf
Kaladp0001s0185	AT5G10730		NAD(P)-binding Rossmann-fold superfamily protein	_	Dusk	Cold	Leaf
Kaladp0001s0202	AT2G37190		Ribosomal protein L11 family protein	_	Dusk	Cold	Leaf
Kaladp0001s0203				_	Dusk	Cold	Leaf
Kaladp0001s0216	AT5G60450	ARF4	auxin response factor 4	ARF	Dusk	Cold	Leaf
Kaladp0001s0223	AT1G56450	PBG1	20S proteasome beta subunit G1	_	Dusk	Cold	Leaf
Kaladp0001s0227	AT2G28500	LBD11	LOB domain-containing protein 11	LOB	Dusk	Cold	Leaf
Kaladp0001s0229				_	Dusk	Cold	Leaf
Kaladp0001s0262	AT1G56060			_	Dusk	Cold	Leaf
Kaladp0001s0268	AT1G34580		Major facilitator superfamily protein	_	Dusk	Cold	Leaf
Kaladp0001s0298	AT5G57240	ORP4C	OSBP(oxysterol binding protein)-related protein 4C	_	Dusk	Cold	Leaf
Kaladp0001s0311	AT5G57110	ACA8,AT-ACA8	autoinhibited Ca2+ -ATPase, isoform 8	_	Dusk	Cold	Leaf
Kaladp0002s0006	AT5G08415		Radical SAM superfamily protein	_	Dusk	Cold	Leaf
Kaladp0002s0024	AT2G33847			_	Dusk	Cold	Leaf
Kaladp0002s0026	AT2G33847			_	Dusk	Cold	Leaf
Kaladp0002s0034	AT4G00110	GAE3	UDP-D-glucuronate 4-epimerase 3	_	Dusk	Cold	Leaf
Kaladp0002s0035				_	Dusk	Cold	Leaf
Kaladp0002s0042	AT2G34700		Pollen Ole e 1 allergen and extensin family protein	_	Dusk	Cold	Leaf
Kaladp0002s0051				_	Dusk	Cold	Leaf
Kaladp0002s0071	AT3G57150	AtCBF5,AtNAP57,CBF5,NAP57	homologue of NAP57	_	Dusk	Cold	Leaf
Kaladp0002s0074	AT2G37620	AAc1,ACT1	actin 1	_	Dusk	Cold	Leaf
Kaladp0002s0083	AT3G53260	ATPAL2,PAL2	phenylalanine ammonia-lyase 2	_	Dusk	Cold	Leaf
Kaladp0002s0084	AT3G53260	ATPAL2,PAL2	phenylalanine ammonia-lyase 2	_	Dusk	Cold	Leaf
Kaladp0002s0093	AT3G53420	PIP2,PIP2;1,PIP2A	plasma membrane intrinsic protein 2A	_	Dusk	Cold	Leaf
Kaladp0002s0107	AT5G02820	BIN5,RHL2	Spo11/DNA topoisomerase VI, subunit A protein	_	Dusk	Cold	Leaf
Kaladp0002s0109	AT3G09630		Ribosomal protein L4/L1 family	_	Dusk	Cold	Leaf
Kaladp0002s0110	AT3G28580		P-loop containing nucleoside triphosphate hydrolases superfamily protein	_	Dusk	Cold	Leaf
Kaladp0002s0118	AT5G03560		Tetratricopeptide repeat (TPR)-like superfamily protein	_	Dusk	Cold	Leaf
Kaladp0002s0129	AT3G01530	ATMYB57,MYB57	myb domain protein 57	MYB	Dusk	Cold	Leaf
Kaladp0003s0006	AT4G23640	ATKT3,KUP4,TRH1	Potassium transporter family protein	_	Dusk	Cold	Leaf
Kaladp0003s0024	AT4G23640	ATKT3,KUP4,TRH1	Potassium transporter family protein	_	Dusk	Cold	Leaf
Kaladp0003s0069	AT5G06300		Putative lysine decarboxylase family protein	_	Dusk	Cold	Leaf
Kaladp0003s0121	AT5G67360	ARA12	Subtilase family protein	_	Dusk	Cold	Leaf
Kaladp0003s0125				_	Dusk	Cold	Leaf
Kaladp0003s0134	AT2G47460	ATMYB12,MYB12,PFG1	myb domain protein 12	MYB	Dusk	Cold	Leaf
Kaladp0003s0162	AT3G05590	RPL18	ribosomal protein L18	_	Dusk	Cold	Leaf
Kaladp0004s0014	AT5G63450	CYP94B1	cytochrome P450, family 94, subfamily B, polypeptide 1	_	Dusk	Cold	Leaf
Kaladp0004s0024	AT1G32740		SBP (S-ribonuclease binding protein) family protein	_	Dusk	Cold	Leaf
Kaladp0005s0004	AT5G11090		serine-rich protein-related	_	Dusk	Cold	Leaf
Kaladp0005s0008	AT1G80710	DRS1	DROUGHT SENSITIVE 1	_	Dusk	Cold	Leaf
Kaladp0005s0029	AT1G07770	RPS15A	ribosomal protein S15A	_	Dusk	Cold	Leaf
Kaladp0005s0031	AT5G59790		Domain of unknown function (DUF966)	_	Dusk	Cold	Leaf
Kaladp0005s0064				_	Dusk	Cold	Leaf
Kaladp0006s0032	AT4G24700			_	Dusk	Cold	Leaf
Kaladp0006s0070				_	Dusk	Cold	Leaf
Kaladp0006s0071	AT5G50900		ARM repeat superfamily protein	_	Dusk	Cold	Leaf
Kaladp0006s0102	AT3G09680		Ribosomal protein S12/S23 family protein	_	Dusk	Cold	Leaf
Kaladp0006s0115	AT2G38600		HAD superfamily, subfamily IIIB acid phosphatase	_	Dusk	Cold	Leaf
Kaladp0006s0118	ATCG00810		ribosomal protein L22	_	Dusk	Cold	Leaf
Kaladp0007s0003	AT2G46710		Rho GTPase activating protein with PAK-box/P21-Rho-binding domain	_	Dusk	Cold	Leaf
Kaladp0007s0004	AT3G61880	CYP78A9	cytochrome p450 78a9	_	Dusk	Cold	Leaf
Kaladp0007s0015	AT3G49190		O-acyltransferase (WSD1-like) family protein	_	Dusk	Cold	Leaf
Kaladp0007s0093	AT3G18740		Ribosomal protein L7Ae/L30e/S12e/Gadd45 family protein	_	Dusk	Cold	Leaf
Kaladp0008s0013	AT1G17050	SPS2	solanesyl diphosphate synthase 2	_	Dusk	Cold	Leaf
Kaladp0008s0032	AT1G64080			_	Dusk	Cold	Leaf
Kaladp0008s0043	AT4G25700	B1,BCH1,BETA-OHASE 1,chy1	beta-hydroxylase 1	_	Dusk	Cold	Leaf
Kaladp0008s0052	AT5G51330	DYAD,SWI1	SWITCH1	_	Dusk	Cold	Leaf
Kaladp0008s0061	AT4G11820	EMB2778,FKP1,HMGS,MVA1	hydroxymethylglutaryl-CoA synthase / HMG-CoA synthase / 3-hydroxy-3-methylglutaryl coenzyme A synthase	_	Dusk	Cold	Leaf
Kaladp0008s0103	AT4G35260	IDH-I,IDH1	isocitrate dehydrogenase 1	_	Dusk	Cold	Leaf
Kaladp0008s0138	AT2G16720	ATMYB7,ATY49,MYB7	myb domain protein 7	MYB	Dusk	Cold	Leaf
Kaladp0008s0152				_	Dusk	Cold	Leaf
Kaladp0008s0168	AT4G21130	EMB2271	Transducin/WD40 repeat-like superfamily protein	_	Dusk	Cold	Leaf
Kaladp0008s0180	AT5G48760		Ribosomal protein L13 family protein	_	Dusk	Cold	Leaf
Kaladp0008s0239	AT4G10955		alpha/beta-Hydrolases superfamily protein	_	Dusk	Cold	Leaf
Kaladp0008s0246	AT3G03620		MATE efflux family protein	_	Dusk	Cold	Leaf
Kaladp0008s0247				_	Dusk	Cold	Leaf
Kaladp0008s0248				_	Dusk	Cold	Leaf
Kaladp0008s0272	AT4G26590	ATOPT5,OPT5	oligopeptide transporter 5	_	Dusk	Cold	Leaf
Kaladp0008s0274	AT5G55960			_	Dusk	Cold	Leaf
Kaladp0008s0276	AT5G56000	AtHsp90.4,Hsp81.4	HEAT SHOCK PROTEIN 81.4	_	Dusk	Cold	Leaf
Kaladp0008s0288	AT4G00430	PIP1;4,PIP1E,TMP-C	plasma membrane intrinsic protein 1;4	_	Dusk	Cold	Leaf
Kaladp0008s0290	AT1G77400			_	Dusk	Cold	Leaf
Kaladp0008s0310	AT4G30210	AR2,ATR2	P450 reductase 2	_	Dusk	Cold	Leaf
Kaladp0008s0313	AT1G08480			_	Dusk	Cold	Leaf
Kaladp0008s0315	AT3G21240	4CL2,AT4CL2	4-coumarate:CoA ligase 2	_	Dusk	Cold	Leaf
Kaladp0008s0319	AT5G25610	ATRD22,RD22	BURP domain-containing protein	_	Dusk	Cold	Leaf
Kaladp0008s0320	AT5G16080	AtCXE17,CXE17	carboxyesterase 17	_	Dusk	Cold	Leaf
Kaladp0008s0332	AT5G63960	EMB2780	DNA binding;nucleotide binding;nucleic acid binding;DNA-directed DNA polymerases;DNA-directed DNA polymerases	_	Dusk	Cold	Leaf
Kaladp0008s0376				_	Dusk	Cold	Leaf
Kaladp0008s0395	AT5G21950		alpha/beta-Hydrolases superfamily protein	_	Dusk	Cold	Leaf
Kaladp0008s0402	AT4G31300	PBA1	N-terminal nucleophile aminohydrolases (Ntn hydrolases) superfamily protein	_	Dusk	Cold	Leaf
Kaladp0008s0416	AT5G60710		Zinc finger (C3HC4-type RING finger) family protein	_	Dusk	Cold	Leaf
Kaladp0008s0439	AT2G36870	XTH32	xyloglucan endotransglucosylase/hydrolase 32	_	Dusk	Cold	Leaf
Kaladp0008s0441				_	Dusk	Cold	Leaf
Kaladp0008s0465	AT2G27940		RING/U-box superfamily protein	_	Dusk	Cold	Leaf
Kaladp0008s0473	AT3G44830		Lecithin:cholesterol acyltransferase family protein	_	Dusk	Cold	Leaf
Kaladp0008s0501	AT1G32450	NRT1.5	nitrate transporter 1.5	_	Dusk	Cold	Leaf
Kaladp0008s0514	AT5G07990	CYP75B1,D501,TT7	Cytochrome P450 superfamily protein	_	Dusk	Cold	Leaf
Kaladp0008s0561	AT3G61660			_	Dusk	Cold	Leaf
Kaladp0008s0562	AT3G12340		FKBP-like peptidyl-prolyl cis-trans isomerase family protein	_	Dusk	Cold	Leaf
Kaladp0008s0574				_	Dusk	Cold	Leaf
Kaladp0008s0582	AT1G18080	ATARCA,RACK1A,RACK1A_AT	Transducin/WD40 repeat-like superfamily protein	_	Dusk	Cold	Leaf
Kaladp0008s0589	ATMG00160		cytochrome oxidase 2	_	Dusk	Cold	Leaf
Kaladp0008s0611	AT3G18610	ATNUC-L2,NUC-L2,PARLL1	nucleolin like 2	_	Dusk	Cold	Leaf
Kaladp0008s0681	AT3G14460		LRR and NB-ARC domains-containing disease resistance protein	_	Dusk	Cold	Leaf
Kaladp0008s0694	AT5G24530	DMR6	2-oxoglutarate (2OG) and Fe(II)-dependent oxygenase superfamily protein	_	Dusk	Cold	Leaf
Kaladp0008s0703	AT4G00880		SAUR-like auxin-responsive protein family	_	Dusk	Cold	Leaf
Kaladp0008s0705	AT5G54580		RNA-binding (RRM/RBD/RNP motifs) family protein	_	Dusk	Cold	Leaf
Kaladp0008s0737	AT1G28540			_	Dusk	Cold	Leaf
Kaladp0008s0765	AT1G29680		Protein of unknown function (DUF1264)	_	Dusk	Cold	Leaf
Kaladp0008s0768	AT1G29670		GDSL-like Lipase/Acylhydrolase superfamily protein	_	Dusk	Cold	Leaf
Kaladp0008s0771	AT1G01610	ATGPAT4,GPAT4	glycerol-3-phosphate acyltransferase 4	_	Dusk	Cold	Leaf
Kaladp0008s0775	AT4G18100		Ribosomal protein L32e	_	Dusk	Cold	Leaf
Kaladp0008s0793	AT5G46220		Protein of unknown function (DUF616)	_	Dusk	Cold	Leaf
Kaladp0008s0795	AT1G30070		SGS domain-containing protein	_	Dusk	Cold	Leaf
Kaladp0008s0804	AT1G65030		Transducin/WD40 repeat-like superfamily protein	_	Dusk	Cold	Leaf
Kaladp0008s0823	AT4G05460		RNI-like superfamily protein	_	Dusk	Cold	Leaf
Kaladp0008s0841				_	Dusk	Cold	Leaf
Kaladp0008s0842	AT4G27310		B-box type zinc finger family protein	Orphans	Dusk	Cold	Leaf
Kaladp0008s0846	AT5G54270	LHCB3,LHCB3*1	light-harvesting chlorophyll B-binding protein 3	_	Dusk	Cold	Leaf
Kaladp0008s0907	AT2G39210		Major facilitator superfamily protein	_	Dusk	Cold	Leaf
Kaladp0009s0013	AT5G46330	FLS2	Leucine-rich receptor-like protein kinase family protein	_	Dusk	Cold	Leaf
Kaladp0009s0020	AT3G09720		P-loop containing nucleoside triphosphate hydrolases superfamily protein	_	Dusk	Cold	Leaf
Kaladp0009s0029	AT3G01060			_	Dusk	Cold	Leaf
Kaladp0009s0042	AT5G39660	CDF2	cycling DOF factor 2	C2C2-Dof	Dusk	Cold	Leaf
Kaladp0009s0067	AT1G70170	MMP	matrix metalloproteinase	_	Dusk	Cold	Leaf
Kaladp0009s0072	AT1G70170	MMP	matrix metalloproteinase	_	Dusk	Cold	Leaf
Kaladp0010s0001	AT4G18170	ATWRKY28,WRKY28	WRKY DNA-binding protein 28	WRKY	Dusk	Cold	Leaf
Kaladp0010s0011	AT1G29670		GDSL-like Lipase/Acylhydrolase superfamily protein	_	Dusk	Cold	Leaf
Kaladp0010s0036	AT1G29050	TBL38	TRICHOME BIREFRINGENCE-LIKE 38	_	Dusk	Cold	Leaf
Kaladp0010s0037	AT1G29040			_	Dusk	Cold	Leaf
Kaladp0010s0038	AT4G18570		Tetratricopeptide repeat (TPR)-like superfamily protein	_	Dusk	Cold	Leaf
Kaladp0010s0041	AT1G28680		HXXXD-type acyl-transferase family protein	_	Dusk	Cold	Leaf
Kaladp0010s0043	AT5G45960		GDSL-like Lipase/Acylhydrolase superfamily protein	_	Dusk	Cold	Leaf
Kaladp0010s0067	AT1G32330	ATHSFA1D,HSFA1D	heat shock transcription factor A1D	HSF	Dusk	Cold	Leaf
Kaladp0010s0083				_	Dusk	Cold	Leaf
Kaladp0010s0084	AT4G05020	NDB2	NAD(P)H dehydrogenase B2	_	Dusk	Cold	Leaf
Kaladp0010s0090	AT4G21440	ATM4,ATMYB102,MYB102	MYB-like 102	MYB	Dusk	Cold	Leaf
Kaladp0010s0100	AT2G24210	TPS10	terpene synthase 10	_	Dusk	Cold	Leaf
Kaladp0010s0107	AT4G21200	ATGA2OX8,GA2OX8	gibberellin 2-oxidase 8	_	Dusk	Cold	Leaf
Kaladp0010s0123	AT1G11700		Protein of unknown function, DUF584	_	Dusk	Cold	Leaf
Kaladp0010s0144	AT4G04020	FIB	fibrillin	_	Dusk	Cold	Leaf
Kaladp0010s0157	AT3G47570		Leucine-rich repeat protein kinase family protein	_	Dusk	Cold	Leaf
Kaladp0010s0164				_	Dusk	Cold	Leaf
Kaladp0010s0228	AT3G12800	DECR,SDRB	short-chain dehydrogenase-reductase B	_	Dusk	Cold	Leaf
Kaladp0011s0014	AT3G11510		Ribosomal protein S11 family protein	_	Dusk	Cold	Leaf
Kaladp0011s0022	AT5G26667	PYR6	P-loop containing nucleoside triphosphate hydrolases superfamily protein	_	Dusk	Cold	Leaf
Kaladp0011s0024	AT3G44220		Late embryogenesis abundant (LEA) hydroxyproline-rich glycoprotein family	_	Dusk	Cold	Leaf
Kaladp0011s0027	AT1G08440		Aluminium activated malate transporter family protein	_	Dusk	Cold	Leaf
Kaladp0011s0033	AT1G23100		GroES-like family protein	_	Dusk	Cold	Leaf
Kaladp0011s0043				_	Dusk	Cold	Leaf
Kaladp0011s0083	AT1G61580	ARP2,RPL3B	R-protein L3 B	_	Dusk	Cold	Leaf
Kaladp0011s0114	AT1G60890		Phosphatidylinositol-4-phosphate 5-kinase family protein	_	Dusk	Cold	Leaf
Kaladp0011s0149	AT1G80530		Major facilitator superfamily protein	_	Dusk	Cold	Leaf
Kaladp0011s0168	AT2G25620	AtDBP1,DBP1	DNA-binding protein phosphatase 1	DBP	Dusk	Cold	Leaf
Kaladp0011s0170	AT2G41040		S-adenosyl-L-methionine-dependent methyltransferases superfamily protein	_	Dusk	Cold	Leaf
Kaladp0011s0187	AT2G32060		Ribosomal protein L7Ae/L30e/S12e/Gadd45 family protein	_	Dusk	Cold	Leaf
Kaladp0011s0189	AT2G24260	LRL1	LJRHL1-like 1	bHLH	Dusk	Cold	Leaf
Kaladp0011s0191	AT4G30960	ATCIPK6,CIPK6,SIP3,SNRK3.14	SOS3-interacting protein 3	_	Dusk	Cold	Leaf
Kaladp0011s0192	AT1G80530		Major facilitator superfamily protein	_	Dusk	Cold	Leaf
Kaladp0011s0205	AT1G64500		Glutaredoxin family protein	_	Dusk	Cold	Leaf
Kaladp0011s0220	AT5G57510			_	Dusk	Cold	Leaf
Kaladp0011s0234	AT2G47270		sequence-specific DNA binding transcription factors;transcription regulators	_	Dusk	Cold	Leaf
Kaladp0011s0276	AT3G52990		Pyruvate kinase family protein	_	Dusk	Cold	Leaf
Kaladp0011s0282	AT2G27710		60S acidic ribosomal protein family	_	Dusk	Cold	Leaf
Kaladp0011s0287	AT3G47090		Leucine-rich repeat protein kinase family protein	_	Dusk	Cold	Leaf
Kaladp0011s0307	AT1G75280		NmrA-like negative transcriptional regulator family protein	_	Dusk	Cold	Leaf
Kaladp0011s0312	AT5G06530		ABC-2 type transporter family protein	_	Dusk	Cold	Leaf
Kaladp0011s0378	AT2G43020	ATPAO2,PAO2	polyamine oxidase 2	_	Dusk	Cold	Leaf
Kaladp0011s0387	AT2G32190			_	Dusk	Cold	Leaf
Kaladp0011s0389	AT4G23890			_	Dusk	Cold	Leaf
Kaladp0011s0408	AT3G14290	PAE2	20S proteasome alpha subunit E2	_	Dusk	Cold	Leaf
Kaladp0011s0430	AT4G38620	ATMYB4,MYB4	myb domain protein 4	MYB	Dusk	Cold	Leaf
Kaladp0011s0433	AT4G29840	MTO2,TS	Pyridoxal-5\'-phosphate-dependent enzyme family protein	_	Dusk	Cold	Leaf
Kaladp0011s0436				_	Dusk	Cold	Leaf
Kaladp0011s0437	AT1G17500		ATPase E1-E2 type family protein / haloacid dehalogenase-like hydrolase family protein	_	Dusk	Cold	Leaf
Kaladp0011s0460				_	Dusk	Cold	Leaf
Kaladp0011s0478	AT3G16370		GDSL-like Lipase/Acylhydrolase superfamily protein	_	Dusk	Cold	Leaf
Kaladp0011s0493	AT1G15520	ABCG40,ATABCG40,ATPDR12,PDR12	pleiotropic drug resistance 12	_	Dusk	Cold	Leaf
Kaladp0011s0533	AT3G03620		MATE efflux family protein	_	Dusk	Cold	Leaf
Kaladp0011s0551	AT1G24540	CYP86C1	cytochrome P450, family 86, subfamily C, polypeptide 1	_	Dusk	Cold	Leaf
Kaladp0011s0554	AT3G54826		Zim17-type zinc finger protein	_	Dusk	Cold	Leaf
Kaladp0011s0578	AT2G36620	RPL24A	ribosomal protein L24	_	Dusk	Cold	Leaf
Kaladp0011s0579	AT2G28600		P-loop containing nucleoside triphosphate hydrolases superfamily protein	_	Dusk	Cold	Leaf
Kaladp0011s0584	AT5G04600		RNA-binding (RRM/RBD/RNP motifs) family protein	_	Dusk	Cold	Leaf
Kaladp0011s0598				_	Dusk	Cold	Leaf
Kaladp0011s0601	AT1G15250		Zinc-binding ribosomal protein family protein	_	Dusk	Cold	Leaf
Kaladp0011s0605	AT2G37190		Ribosomal protein L11 family protein	_	Dusk	Cold	Leaf
Kaladp0011s0629	AT3G53160	UGT73C7	UDP-glucosyl transferase 73C7	_	Dusk	Cold	Leaf
Kaladp0011s0630	AT2G36750	UGT73C1	UDP-glucosyl transferase 73C1	_	Dusk	Cold	Leaf
Kaladp0011s0633	AT2G36760	UGT73C2	UDP-glucosyl transferase 73C2	_	Dusk	Cold	Leaf
Kaladp0011s0645	AT1G55340		Protein of unknown function (DUF1639)	_	Dusk	Cold	Leaf
Kaladp0011s0652				_	Dusk	Cold	Leaf
Kaladp0011s0653	AT5G11790	NDL2	N-MYC downregulated-like 2	_	Dusk	Cold	Leaf
Kaladp0011s0665	AT5G02500	AT-HSC70-1,HSC70,HSC70-1,HSP70-1	heat shock cognate protein 70-1	_	Dusk	Cold	Leaf
Kaladp0011s0695				_	Dusk	Cold	Leaf
Kaladp0011s0703	AT2G38040	CAC3	acetyl Co-enzyme a carboxylase carboxyltransferase alpha subunit	_	Dusk	Cold	Leaf
Kaladp0011s0737	AT3G47960		Major facilitator superfamily protein	_	Dusk	Cold	Leaf
Kaladp0011s0772	AT1G49760	PAB8,PABP8	poly(A) binding protein 8	_	Dusk	Cold	Leaf
Kaladp0011s0793	AT3G20898			_	Dusk	Cold	Leaf
Kaladp0011s0795	AT2G41840		Ribosomal protein S5 family protein	_	Dusk	Cold	Leaf
Kaladp0011s0797	AT2G41840		Ribosomal protein S5 family protein	_	Dusk	Cold	Leaf
Kaladp0011s0801	AT3G21090		ABC-2 type transporter family protein	_	Dusk	Cold	Leaf
Kaladp0011s0806	AT5G25610	ATRD22,RD22	BURP domain-containing protein	_	Dusk	Cold	Leaf
Kaladp0011s0812	AT2G13360	AGT,AGT1,SGAT	alanine:glyoxylate aminotransferase	_	Dusk	Cold	Leaf
Kaladp0011s0836	AT1G72550		tRNA synthetase beta subunit family protein	_	Dusk	Cold	Leaf
Kaladp0011s0856	AT5G22020		Calcium-dependent phosphotriesterase superfamily protein	_	Dusk	Cold	Leaf
Kaladp0011s0860	AT5G22060	ATJ2,J2	DNAJ homologue 2	_	Dusk	Cold	Leaf
Kaladp0011s0866	AT1G08410		P-loop containing nucleoside triphosphate hydrolases superfamily protein	_	Dusk	Cold	Leaf
Kaladp0011s0871	AT5G22330	ATTIP49A,RIN1	P-loop containing nucleoside triphosphate hydrolases superfamily protein	_	Dusk	Cold	Leaf
Kaladp0011s0894	AT4G27310		B-box type zinc finger family protein	Orphans	Dusk	Cold	Leaf
Kaladp0011s0897	AT4G03210	XTH9	xyloglucan endotransglucosylase/hydrolase 9	_	Dusk	Cold	Leaf
Kaladp0011s0911	AT1G05170		Galactosyltransferase family protein	_	Dusk	Cold	Leaf
Kaladp0011s0935				_	Dusk	Cold	Leaf
Kaladp0011s0947	AT2G05100	LHCB2,LHCB2.1	photosystem II light harvesting complex gene 2.1	_	Dusk	Cold	Leaf
Kaladp0011s0949	AT4G12730	FLA2	FASCICLIN-like arabinogalactan 2	_	Dusk	Cold	Leaf
Kaladp0011s0955	AT3G13224		RNA-binding (RRM/RBD/RNP motifs) family protein	_	Dusk	Cold	Leaf
Kaladp0011s0981	AT2G40390			_	Dusk	Cold	Leaf
Kaladp0011s0982	AT2G40400		Protein of unknown function (DUF399 and DUF3411)	_	Dusk	Cold	Leaf
Kaladp0011s0991	AT2G40510		Ribosomal protein S26e family protein	_	Dusk	Cold	Leaf
Kaladp0011s0999	AT2G30490	ATC4H,C4H,CYP73A5,REF3	cinnamate-4-hydroxylase	_	Dusk	Cold	Leaf
Kaladp0011s1047	AT2G18110		Translation elongation factor EF1B/ribosomal protein S6 family protein	_	Dusk	Cold	Leaf
Kaladp0011s1053	AT5G50570		Squamosa promoter-binding protein-like (SBP domain) transcription factor family protein	SBP	Dusk	Cold	Leaf
Kaladp0011s1061	AT2G24210	TPS10	terpene synthase 10	_	Dusk	Cold	Leaf
Kaladp0011s1077	AT2G32530	ATCSLB03,ATCSLB3,CSLB03	cellulose synthase-like B3	_	Dusk	Cold	Leaf
Kaladp0011s1084	AT2G04570		GDSL-like Lipase/Acylhydrolase superfamily protein	_	Dusk	Cold	Leaf
Kaladp0011s1085	AT2G42990		GDSL-like Lipase/Acylhydrolase superfamily protein	_	Dusk	Cold	Leaf
Kaladp0011s1098	AT5G47650	ATNUDT2,ATNUDX2,NUDT2	nudix hydrolase homolog 2	_	Dusk	Cold	Leaf
Kaladp0011s1100	AT5G47650	ATNUDT2,ATNUDX2,NUDT2	nudix hydrolase homolog 2	_	Dusk	Cold	Leaf
Kaladp0011s1111	AT2G42740	RPL16A	ribosomal protein large subunit 16A	_	Dusk	Cold	Leaf
Kaladp0011s1131	AT1G29930	AB140,CAB1,CAB140,LHCB1.3	chlorophyll A/B binding protein 1	_	Dusk	Cold	Leaf
Kaladp0011s1135	AT5G50890		alpha/beta-Hydrolases superfamily protein	_	Dusk	Cold	Leaf
Kaladp0011s1161				_	Dusk	Cold	Leaf
Kaladp0011s1169	AT5G08640	ATFLS1,FLS,FLS1	flavonol synthase 1	_	Dusk	Cold	Leaf
Kaladp0011s1181	AT1G58440	SQE1,XF1	FAD/NAD(P)-binding oxidoreductase family protein	_	Dusk	Cold	Leaf
Kaladp0011s1182	AT3G12210		DNA binding	_	Dusk	Cold	Leaf
Kaladp0011s1183				_	Dusk	Cold	Leaf
Kaladp0011s1193	AT4G33800			_	Dusk	Cold	Leaf
Kaladp0011s1213	AT5G43060		Granulin repeat cysteine protease family protein	_	Dusk	Cold	Leaf
Kaladp0011s1219	AT5G67090		Subtilisin-like serine endopeptidase family protein	_	Dusk	Cold	Leaf
Kaladp0011s1229	AT3G19270	CYP707A4	cytochrome P450, family 707, subfamily A, polypeptide 4	_	Dusk	Cold	Leaf
Kaladp0011s1243	AT3G50410	OBP1	OBF binding protein 1	C2C2-Dof	Dusk	Cold	Leaf
Kaladp0011s1271	AT2G24210	TPS10	terpene synthase 10	_	Dusk	Cold	Leaf
Kaladp0011s1272	AT5G23960	ATTPS21,TPS21	terpene synthase 21	_	Dusk	Cold	Leaf
Kaladp0011s1281	AT5G23960	ATTPS21,TPS21	terpene synthase 21	_	Dusk	Cold	Leaf
Kaladp0011s1282	AT5G54580		RNA-binding (RRM/RBD/RNP motifs) family protein	_	Dusk	Cold	Leaf
Kaladp0011s1289	AT4G21390	B120	S-locus lectin protein kinase family protein	_	Dusk	Cold	Leaf
Kaladp0011s1292	AT4G27310		B-box type zinc finger family protein	Orphans	Dusk	Cold	Leaf
Kaladp0011s1293	AT5G54260	ATMRE11,MRE11	DNA repair and meiosis protein (Mre11)	_	Dusk	Cold	Leaf
Kaladp0011s1303	AT1G52870		Peroxisomal membrane 22 kDa (Mpv17/PMP22) family protein	_	Dusk	Cold	Leaf
Kaladp0011s1308	AT5G54190	PORA	protochlorophyllide oxidoreductase A	_	Dusk	Cold	Leaf
Kaladp0011s1342	AT3G58120	ATBZIP61,BZIP61	Basic-leucine zipper (bZIP) transcription factor family protein	bZIP	Dusk	Cold	Leaf
Kaladp0011s1343	AT1G53210		sodium/calcium exchanger family protein / calcium-binding EF hand family protein	_	Dusk	Cold	Leaf
Kaladp0011s1345	AT4G28840			_	Dusk	Cold	Leaf
Kaladp0011s1355	AT3G14940	ATPPC3,PPC3	phosphoenolpyruvate carboxylase 3	_	Dusk	Cold	Leaf
Kaladp0012s0004	AT3G03360		F-box/RNI-like superfamily protein	_	Dusk	Cold	Leaf
Kaladp0012s0037	AT3G04810	ATNEK2,NEK2	NIMA-related kinase 2	_	Dusk	Cold	Leaf
Kaladp0012s0039	AT3G22640	PAP85	cupin family protein	_	Dusk	Cold	Leaf
Kaladp0012s0047	AT1G22780	PFL,PFL1,RPS18A	Ribosomal protein S13/S18 family	_	Dusk	Cold	Leaf
Kaladp0012s0054	AT3G22380	TIC	time for coffee	_	Dusk	Cold	Leaf
Kaladp0012s0079	AT4G02940		oxidoreductase, 2OG-Fe(II) oxygenase family protein	_	Dusk	Cold	Leaf
Kaladp0012s0094	AT2G47990	EDA13,EDA19,SWA1	transducin family protein / WD-40 repeat family protein	_	Dusk	Cold	Leaf
Kaladp0012s0106	AT3G09270	ATGSTU8,GSTU8	glutathione S-transferase TAU 8	_	Dusk	Cold	Leaf
Kaladp0012s0120	ATCG01280		Chloroplast Ycf2;ATPase, AAA type, core	_	Dusk	Cold	Leaf
Kaladp0013s0006	AT5G19140	AILP1,ATAILP1	Aluminium induced protein with YGL and LRDR motifs	_	Dusk	Cold	Leaf
Kaladp0013s0015	AT5G27600	ATLACS7,LACS7	long-chain acyl-CoA synthetase 7	_	Dusk	Cold	Leaf
Kaladp0013s0037	AT1G22750			_	Dusk	Cold	Leaf
Kaladp0014s0028	AT3G48410		alpha/beta-Hydrolases superfamily protein	_	Dusk	Cold	Leaf
Kaladp0015s0002	AT3G49200		O-acyltransferase (WSD1-like) family protein	_	Dusk	Cold	Leaf
Kaladp0015s0008	AT4G11740	SAY1	Ubiquitin-like superfamily protein	_	Dusk	Cold	Leaf
Kaladp0015s0031	AT2G18040	PIN1AT	peptidylprolyl cis/trans isomerase, NIMA-interacting 1	_	Dusk	Cold	Leaf
Kaladp0015s0050	AT3G60820	PBF1	N-terminal nucleophile aminohydrolases (Ntn hydrolases) superfamily protein	_	Dusk	Cold	Leaf
Kaladp0015s0078	AT4G12080	AHL1,ATAHL1	AT-hook motif nuclear-localized protein 1	_	Dusk	Cold	Leaf
Kaladp0015s0096	AT1G02850	BGLU11	beta glucosidase 11	_	Dusk	Cold	Leaf
Kaladp0015s0097	AT4G02450		HSP20-like chaperones superfamily protein	_	Dusk	Cold	Leaf
Kaladp0015s0109	AT1G03010		Phototropic-responsive NPH3 family protein	_	Dusk	Cold	Leaf
Kaladp0015s0118	AT3G07010		Pectin lyase-like superfamily protein	_	Dusk	Cold	Leaf
Kaladp0015s0127	AT5G59310	LTP4	lipid transfer protein 4	_	Dusk	Cold	Leaf
Kaladp0015s0128	AT5G59320	LTP3	lipid transfer protein 3	_	Dusk	Cold	Leaf
Kaladp0015s0145	AT1G01820	PEX11C	peroxin 11c	_	Dusk	Cold	Leaf
Kaladp0015s0156	AT5G51830		pfkB-like carbohydrate kinase family protein	_	Dusk	Cold	Leaf
Kaladp0015s0162	AT4G25730		FtsJ-like methyltransferase family protein	_	Dusk	Cold	Leaf
Kaladp0015s0180	AT2G21590	APL4	Glucose-1-phosphate adenylyltransferase family protein	_	Dusk	Cold	Leaf
Kaladp0015s0220	AT3G49200		O-acyltransferase (WSD1-like) family protein	_	Dusk	Cold	Leaf
Kaladp0015s0221	AT3G49200		O-acyltransferase (WSD1-like) family protein	_	Dusk	Cold	Leaf
Kaladp0016s0001	AT1G66370	AtMYB113,MYB113	myb domain protein 113	MYB	Dusk	Cold	Leaf
Kaladp0016s0024	AT4G17350		Plant protein of unknown function (DUF828) with plant pleckstrin homology-like region	_	Dusk	Cold	Leaf
Kaladp0016s0039	AT5G63400	ADK1	adenylate kinase 1	_	Dusk	Cold	Leaf
Kaladp0016s0056	AT5G14040	PHT3;1	phosphate transporter 3;1	_	Dusk	Cold	Leaf
Kaladp0016s0061	AT5G57620	AtMYB36,MYB36	myb domain protein 36	MYB	Dusk	Cold	Leaf
Kaladp0016s0070				_	Dusk	Cold	Leaf
Kaladp0016s0071	AT1G76490	HMG1,HMGR1	hydroxy methylglutaryl CoA reductase 1	_	Dusk	Cold	Leaf
Kaladp0016s0072	AT1G71800	CSTF64	cleavage stimulating factor 64	_	Dusk	Cold	Leaf
Kaladp0016s0076	AT1G66370	AtMYB113,MYB113	myb domain protein 113	MYB	Dusk	Cold	Leaf
Kaladp0016s0108	AT1G75900		GDSL-like Lipase/Acylhydrolase superfamily protein	_	Dusk	Cold	Leaf
Kaladp0016s0124	AT5G42270	FTSH5,VAR1	FtsH extracellular protease family	_	Dusk	Cold	Leaf
Kaladp0016s0127	AT1G42430			_	Dusk	Cold	Leaf
Kaladp0016s0128	AT1G76270		O-fucosyltransferase family protein	_	Dusk	Cold	Leaf
Kaladp0016s0131				_	Dusk	Cold	Leaf
Kaladp0016s0166	AT1G02070			_	Dusk	Cold	Leaf
Kaladp0016s0202	AT4G38225			_	Dusk	Cold	Leaf
Kaladp0016s0204	AT2G17265	DMR1,HSK	homoserine kinase	_	Dusk	Cold	Leaf
Kaladp0016s0206	AT2G17220		Protein kinase superfamily protein	_	Dusk	Cold	Leaf
Kaladp0016s0211	AT1G19250	FMO1	flavin-dependent monooxygenase 1	_	Dusk	Cold	Leaf
Kaladp0016s0215	AT3G12500	ATHCHIB,B-CHI,CHI-B,HCHIB,PR-3,PR3	basic chitinase	_	Dusk	Cold	Leaf
Kaladp0016s0226	AT2G16800		high-affinity nickel-transport family protein	_	Dusk	Cold	Leaf
Kaladp0016s0239	AT3G03850		SAUR-like auxin-responsive protein family	_	Dusk	Cold	Leaf
Kaladp0016s0249	AT4G38970	FBA2	fructose-bisphosphate aldolase 2	_	Dusk	Cold	Leaf
Kaladp0016s0250	AT4G36220	CYP84A1,FAH1	ferulic acid 5-hydroxylase 1	_	Dusk	Cold	Leaf
Kaladp0016s0273	AT3G05570			_	Dusk	Cold	Leaf
Kaladp0016s0291	AT2G15760		Protein of unknown function (DUF1645)	_	Dusk	Cold	Leaf
Kaladp0016s0295	AT4G33985		Protein of unknown function (DUF1685)	_	Dusk	Cold	Leaf
Kaladp0016s0318	AT1G49960		Xanthine/uracil permease family protein	_	Dusk	Cold	Leaf
Kaladp0016s0323	AT1G50020			_	Dusk	Cold	Leaf
Kaladp0016s0330	AT4G21860	MSRB2	methionine sulfoxide reductase B 2	_	Dusk	Cold	Leaf
Kaladp0016s0331	AT5G64440	AtFAAH,FAAH	fatty acid amide hydrolase	_	Dusk	Cold	Leaf
Kaladp0016s0382				_	Dusk	Cold	Leaf
Kaladp0016s0389	AT2G41140	ATCBK3,ATCRK1,CRK1	CDPK-related kinase 1	_	Dusk	Cold	Leaf
Kaladp0016s0397	AT2G22590		UDP-Glycosyltransferase superfamily protein	_	Dusk	Cold	Leaf
Kaladp0016s0398	AT2G22590		UDP-Glycosyltransferase superfamily protein	_	Dusk	Cold	Leaf
Kaladp0016s0405	AT1G15550	ATGA3OX1,GA3OX1,GA4	gibberellin 3-oxidase 1	_	Dusk	Cold	Leaf
Kaladp0017s0004				_	Dusk	Cold	Leaf
Kaladp0018s0009	AT1G48830		Ribosomal protein S7e family protein	_	Dusk	Cold	Leaf
Kaladp0018s0012	AT2G01770	ATVIT1,VIT1	vacuolar iron transporter 1	_	Dusk	Cold	Leaf
Kaladp0018s0024	AT1G18650	PDCB3	plasmodesmata callose-binding protein 3	_	Dusk	Cold	Leaf
Kaladp0018s0026	AT3G02890		RING/FYVE/PHD zinc finger superfamily protein	_	Dusk	Cold	Leaf
Kaladp0018s0067	AT2G09990		Ribosomal protein S5 domain 2-like superfamily protein	_	Dusk	Cold	Leaf
Kaladp0018s0085	AT3G19210	ATRAD54,CHR25,RAD54	homolog of RAD54	SNF2	Dusk	Cold	Leaf
Kaladp0018s0098	AT1G19190		alpha/beta-Hydrolases superfamily protein	_	Dusk	Cold	Leaf
Kaladp0018s0114				_	Dusk	Cold	Leaf
Kaladp0018s0161	AT3G18830	ATPLT5,ATPMT5,PMT5	polyol/monosaccharide transporter 5	_	Dusk	Cold	Leaf
Kaladp0018s0173	AT5G17620			_	Dusk	Cold	Leaf
Kaladp0018s0177	AT5G17670		alpha/beta-Hydrolases superfamily protein	_	Dusk	Cold	Leaf
Kaladp0018s0187	AT4G35420	DRL1	dihydroflavonol 4-reductase-like1	_	Dusk	Cold	Leaf
Kaladp0018s0218	AT2G21280	ATSULA,GC1,SULA	NAD(P)-binding Rossmann-fold superfamily protein	_	Dusk	Cold	Leaf
Kaladp0018s0220	AT4G38970	FBA2	fructose-bisphosphate aldolase 2	_	Dusk	Cold	Leaf
Kaladp0018s0242	AT2G21540	ATSFH3,SFH3	SEC14-like 3	_	Dusk	Cold	Leaf
Kaladp0018s0248	AT1G23410		Ribosomal protein S27a / Ubiquitin family protein	_	Dusk	Cold	Leaf
Kaladp0018s0254				_	Dusk	Cold	Leaf
Kaladp0018s0268	AT5G49300	GATA16	GATA transcription factor 16	C2C2-GATA	Dusk	Cold	Leaf
Kaladp0018s0277	AT4G27030	FAD4,FADA	fatty acid desaturase A	_	Dusk	Cold	Leaf
Kaladp0018s0280	AT5G27760		Hypoxia-responsive family protein	_	Dusk	Cold	Leaf
Kaladp0018s0284	AT3G06890			_	Dusk	Cold	Leaf
Kaladp0018s0287	AT5G14740	BETA CA2,CA18,CA2	carbonic anhydrase 2	_	Dusk	Cold	Leaf
Kaladp0018s0289	AT5G14740	BETA CA2,CA18,CA2	carbonic anhydrase 2	_	Dusk	Cold	Leaf
Kaladp0018s0309				_	Dusk	Cold	Leaf
Kaladp0018s0320	AT4G15545			_	Dusk	Cold	Leaf
Kaladp0019s0016	AT2G16890		UDP-Glycosyltransferase superfamily protein	_	Dusk	Cold	Leaf
Kaladp0019s0020	AT5G14780	FDH	formate dehydrogenase	_	Dusk	Cold	Leaf
Kaladp0019s0036	AT4G33650	ADL2,DRP3A	dynamin-related protein 3A	_	Dusk	Cold	Leaf
Kaladp0019s0042	AT4G01200		Calcium-dependent lipid-binding (CaLB domain) family protein	_	Dusk	Cold	Leaf
Kaladp0019s0074	AT2G20520	FLA6	FASCICLIN-like arabinogalactan 6	_	Dusk	Cold	Leaf
Kaladp0019s0128	AT1G06475			_	Dusk	Cold	Leaf
Kaladp0019s0132	AT3G58660		Ribosomal protein L1p/L10e family	_	Dusk	Cold	Leaf
Kaladp0020s0001	AT2G38120	AUX1,MAP1,PIR1,WAV5	Transmembrane amino acid transporter family protein	_	Dusk	Cold	Leaf
Kaladp0020s0010	AT3G08640		Protein of unknown function (DUF3411)	_	Dusk	Cold	Leaf
Kaladp0020s0029	AT3G52130		Bifunctional inhibitor/lipid-transfer protein/seed storage 2S albumin superfamily protein	_	Dusk	Cold	Leaf
Kaladp0020s0053				_	Dusk	Cold	Leaf
Kaladp0020s0067	AT2G38170	ATCAX1,CAX1,RCI4	cation exchanger 1	_	Dusk	Cold	Leaf
Kaladp0020s0071	AT2G40070			_	Dusk	Cold	Leaf
Kaladp0020s0077	AT5G02540		NAD(P)-binding Rossmann-fold superfamily protein	_	Dusk	Cold	Leaf
Kaladp0020s0084	AT5G58420		Ribosomal protein S4 (RPS4A) family protein	_	Dusk	Cold	Leaf
Kaladp0020s0110	AT1G19440	KCS4	3-ketoacyl-CoA synthase 4	_	Dusk	Cold	Leaf
Kaladp0020s0133	AT5G66600		Protein of unknown function, DUF547	_	Dusk	Cold	Leaf
Kaladp0020s0134	AT1G49430	LACS2,LRD2	long-chain acyl-CoA synthetase 2	_	Dusk	Cold	Leaf
Kaladp0020s0141	AT2G15760		Protein of unknown function (DUF1645)	_	Dusk	Cold	Leaf
Kaladp0020s0148	AT3G49200		O-acyltransferase (WSD1-like) family protein	_	Dusk	Cold	Leaf
Kaladp0020s0165	AT5G16520			_	Dusk	Cold	Leaf
Kaladp0020s0169	AT5G18460		Protein of Unknown Function (DUF239)	_	Dusk	Cold	Leaf
Kaladp0020s0174	AT4G27940	ATMTM1,MTM1	manganese tracking factor for mitochondrial SOD2	_	Dusk	Cold	Leaf
Kaladp0020s0175	AT3G59140	ATMRP14,MRP14	multidrug resistance-associated protein 14	_	Dusk	Cold	Leaf
Kaladp0020s0226	AT3G23590	MED33A,RFR1	REF4-related 1	_	Dusk	Cold	Leaf
Kaladp0021s0007	AT1G50640	ATERF3,ERF3	ethylene responsive element binding factor 3	AP2-EREBP	Dusk	Cold	Leaf
Kaladp0021s0023	AT4G15630		Uncharacterised protein family (UPF0497)	_	Dusk	Cold	Leaf
Kaladp0021s0047	AT1G30440		Phototropic-responsive NPH3 family protein	_	Dusk	Cold	Leaf
Kaladp0021s0048	AT2G34660	ATMRP2,EST4,MRP2	multidrug resistance-associated protein 2	_	Dusk	Cold	Leaf
Kaladp0021s0060	AT1G30270	ATCIPK23,CIPK23,LKS1,SnRK3.23	CBL-interacting protein kinase 23	_	Dusk	Cold	Leaf
Kaladp0021s0063	AT1G78390	ATNCED9,NCED9	nine-cis-epoxycarotenoid dioxygenase 9	_	Dusk	Cold	Leaf
Kaladp0021s0086	AT1G17020	ATSRG1,SRG1	senescence-related gene 1	_	Dusk	Cold	Leaf
Kaladp0021s0106	AT4G18760	AtRLP51,RLP51	receptor like protein 51	_	Dusk	Cold	Leaf
Kaladp0021s0108	AT4G18700	ATWL4,CIPK12,SnRK3.9,WL4	CBL-interacting protein kinase 12	_	Dusk	Cold	Leaf
Kaladp0021s0110	AT4G35540		zinc ion binding;transcription regulators	_	Dusk	Cold	Leaf
Kaladp0022s0005	AT4G18260		Cytochrome b561/ferric reductase transmembrane protein family	_	Dusk	Cold	Leaf
Kaladp0022s0023	AT3G61770		Acid phosphatase/vanadium-dependent haloperoxidase-related protein	_	Dusk	Cold	Leaf
Kaladp0022s0038	AT2G37270	ATRPS5B,RPS5B	ribosomal protein 5B	_	Dusk	Cold	Leaf
Kaladp0022s0055	AT3G61050	NTMC2T4,NTMC2TYPE4	Calcium-dependent lipid-binding (CaLB domain) family protein	_	Dusk	Cold	Leaf
Kaladp0022s0061				_	Dusk	Cold	Leaf
Kaladp0022s0088	AT3G19300		Protein kinase superfamily protein	_	Dusk	Cold	Leaf
Kaladp0022s0113				_	Dusk	Cold	Leaf
Kaladp0022s0125	AT3G20000	TOM40	translocase of the outer mitochondrial membrane 40	_	Dusk	Cold	Leaf
Kaladp0022s0132	AT1G33270		Acyl transferase/acyl hydrolase/lysophospholipase superfamily protein	_	Dusk	Cold	Leaf
Kaladp0022s0160	AT2G46370	FIN219,JAR1	Auxin-responsive GH3 family protein	_	Dusk	Cold	Leaf
Kaladp0022s0168	AT5G52660		Homeodomain-like superfamily protein	MYB-related	Dusk	Cold	Leaf
Kaladp0022s0201	AT1G54790		GDSL-like Lipase/Acylhydrolase superfamily protein	_	Dusk	Cold	Leaf
Kaladp0022s0215	AT3G07130	ATPAP15,PAP15	purple acid phosphatase 15	_	Dusk	Cold	Leaf
Kaladp0023s0005	AT1G70600		Ribosomal protein L18e/L15 superfamily protein	_	Dusk	Cold	Leaf
Kaladp0023s0015	AT4G34770		SAUR-like auxin-responsive protein family	_	Dusk	Cold	Leaf
Kaladp0023s0016	AT4G34770		SAUR-like auxin-responsive protein family	_	Dusk	Cold	Leaf
Kaladp0023s0018	AT5G18020		SAUR-like auxin-responsive protein family	_	Dusk	Cold	Leaf
Kaladp0023s0053	AT3G49910		Translation protein SH3-like family protein	_	Dusk	Cold	Leaf
Kaladp0023s0062	AT4G37680	HHP4	heptahelical protein 4	_	Dusk	Cold	Leaf
Kaladp0023s0092	AT5G09590	HSC70-5,MTHSC70-2	mitochondrial HSO70 2	_	Dusk	Cold	Leaf
Kaladp0023s0096	AT4G37980	ATCAD7,CAD7,ELI3,ELI3-1	elicitor-activated gene 3-1	_	Dusk	Cold	Leaf
Kaladp0023s0098	AT4G37980	ATCAD7,CAD7,ELI3,ELI3-1	elicitor-activated gene 3-1	_	Dusk	Cold	Leaf
Kaladp0023s0105	AT2G32970			_	Dusk	Cold	Leaf
Kaladp0024s0010	AT2G25870		haloacid dehalogenase-like hydrolase family protein	_	Dusk	Cold	Leaf
Kaladp0024s0019	AT5G11650		alpha/beta-Hydrolases superfamily protein	_	Dusk	Cold	Leaf
Kaladp0024s0034	AT4G10490		2-oxoglutarate (2OG) and Fe(II)-dependent oxygenase superfamily protein	_	Dusk	Cold	Leaf
Kaladp0024s0038	AT5G62865			_	Dusk	Cold	Leaf
Kaladp0024s0042	AT2G36330		Uncharacterised protein family (UPF0497)	_	Dusk	Cold	Leaf
Kaladp0024s0050	AT3G62270		HCO3- transporter family	_	Dusk	Cold	Leaf
Kaladp0024s0061	AT5G50130		NAD(P)-binding Rossmann-fold superfamily protein	_	Dusk	Cold	Leaf
Kaladp0024s0069	AT5G63135			_	Dusk	Cold	Leaf
Kaladp0024s0072	AT5G27330		Prefoldin chaperone subunit family protein	_	Dusk	Cold	Leaf
Kaladp0024s0077	AT4G24700			_	Dusk	Cold	Leaf
Kaladp0024s0085	AT1G73880	UGT89B1	UDP-glucosyl transferase 89B1	_	Dusk	Cold	Leaf
Kaladp0024s0095	AT3G26590		MATE efflux family protein	_	Dusk	Cold	Leaf
Kaladp0024s0100				_	Dusk	Cold	Leaf
Kaladp0024s0101	AT3G26590		MATE efflux family protein	_	Dusk	Cold	Leaf
Kaladp0024s0102	AT3G26590		MATE efflux family protein	_	Dusk	Cold	Leaf
Kaladp0024s0109	AT1G70530	CRK3	cysteine-rich RLK (RECEPTOR-like protein kinase) 3	_	Dusk	Cold	Leaf
Kaladp0024s0116	AT2G34930		disease resistance family protein / LRR family protein	_	Dusk	Cold	Leaf
Kaladp0024s0117	AT2G34930		disease resistance family protein / LRR family protein	_	Dusk	Cold	Leaf
Kaladp0024s0119	AT2G34930		disease resistance family protein / LRR family protein	_	Dusk	Cold	Leaf
Kaladp0024s0124	AT1G23550	SRO2	similar to RCD one 2	_	Dusk	Cold	Leaf
Kaladp0024s0127	AT2G46280	TIF3I1,TRIP-1	TGF-beta receptor interacting protein 1	_	Dusk	Cold	Leaf
Kaladp0024s0170	AT5G38790			_	Dusk	Cold	Leaf
Kaladp0024s0179	AT1G26150	ATPERK10,PERK10	proline-rich extensin-like receptor kinase 10	_	Dusk	Cold	Leaf
Kaladp0024s0193	AT1G68620		alpha/beta-Hydrolases superfamily protein	_	Dusk	Cold	Leaf
Kaladp0024s0195	AT3G25805			_	Dusk	Cold	Leaf
Kaladp0024s0246	AT3G04030		Homeodomain-like superfamily protein	G2-like	Dusk	Cold	Leaf
Kaladp0024s0251				_	Dusk	Cold	Leaf
Kaladp0024s0289	AT3G12390		Nascent polypeptide-associated complex (NAC), alpha subunit family protein	_	Dusk	Cold	Leaf
Kaladp0024s0293	AT3G12300			_	Dusk	Cold	Leaf
Kaladp0024s0305	AT3G26040		HXXXD-type acyl-transferase family protein	_	Dusk	Cold	Leaf
Kaladp0024s0330	AT3G08040	ATFRD3,FRD3,MAN1	MATE efflux family protein	_	Dusk	Cold	Leaf
Kaladp0024s0335	AT4G26790		GDSL-like Lipase/Acylhydrolase superfamily protein	_	Dusk	Cold	Leaf
Kaladp0024s0339	AT1G27100		Actin cross-linking protein	_	Dusk	Cold	Leaf
Kaladp0024s0361	AT5G05830		RING/FYVE/PHD zinc finger superfamily protein	_	Dusk	Cold	Leaf
Kaladp0024s0373	AT3G10420		P-loop containing nucleoside triphosphate hydrolases superfamily protein	_	Dusk	Cold	Leaf
Kaladp0024s0379	AT3G09830		Protein kinase superfamily protein	_	Dusk	Cold	Leaf
Kaladp0024s0387	AT5G19290		alpha/beta-Hydrolases superfamily protein	_	Dusk	Cold	Leaf
Kaladp0024s0392	AT3G53340	NF-YB10	nuclear factor Y, subunit B10	CCAAT	Dusk	Cold	Leaf
Kaladp0024s0403	AT5G58630			_	Dusk	Cold	Leaf
Kaladp0024s0405	AT3G08950		electron transport SCO1/SenC family protein	_	Dusk	Cold	Leaf
Kaladp0024s0426	AT3G51710		D-mannose binding lectin protein with Apple-like carbohydrate-binding domain	_	Dusk	Cold	Leaf
Kaladp0024s0432	AT4G18830	ATOFP5,OFP5	ovate family protein 5	OFP	Dusk	Cold	Leaf
Kaladp0024s0437	AT5G13750	ZIFL1	zinc induced facilitator-like 1	_	Dusk	Cold	Leaf
Kaladp0024s0442	AT3G63410	APG1,E37,IEP37,VTE3	S-adenosyl-L-methionine-dependent methyltransferases superfamily protein	_	Dusk	Cold	Leaf
Kaladp0024s0453				_	Dusk	Cold	Leaf
Kaladp0024s0464	AT3G47090		Leucine-rich repeat protein kinase family protein	_	Dusk	Cold	Leaf
Kaladp0024s0478	AT2G22360		DNAJ heat shock family protein	_	Dusk	Cold	Leaf
Kaladp0024s0479	AT1G22380	AtUGT85A3,UGT85A3	UDP-glucosyl transferase 85A3	_	Dusk	Cold	Leaf
Kaladp0024s0486	AT1G22380	AtUGT85A3,UGT85A3	UDP-glucosyl transferase 85A3	_	Dusk	Cold	Leaf
Kaladp0024s0510				_	Dusk	Cold	Leaf
Kaladp0024s0522	AT3G47090		Leucine-rich repeat protein kinase family protein	_	Dusk	Cold	Leaf
Kaladp0024s0596	AT4G20140	GSO1	Leucine-rich repeat transmembrane protein kinase	_	Dusk	Cold	Leaf
Kaladp0024s0618	AT4G39210	APL3	Glucose-1-phosphate adenylyltransferase family protein	_	Dusk	Cold	Leaf
Kaladp0024s0623	AT1G06830		Glutaredoxin family protein	_	Dusk	Cold	Leaf
Kaladp0024s0629	AT2G47800	ATMRP4,EST3,MRP4	multidrug resistance-associated protein 4	_	Dusk	Cold	Leaf
Kaladp0024s0651	AT4G10380	NIP5;1,NLM6,NLM8	NOD26-like intrinsic protein 5;1	_	Dusk	Cold	Leaf
Kaladp0024s0657	AT3G61940	ATMTPA1,MTPA1	Cation efflux family protein	_	Dusk	Cold	Leaf
Kaladp0024s0660	AT5G42110			_	Dusk	Cold	Leaf
Kaladp0024s0661	AT5G24510		60S acidic ribosomal protein family	_	Dusk	Cold	Leaf
Kaladp0024s0665	AT1G32780		GroES-like zinc-binding dehydrogenase family protein	_	Dusk	Cold	Leaf
Kaladp0024s0686	AT5G40770	ATPHB3,PHB3	prohibitin 3	_	Dusk	Cold	Leaf
Kaladp0024s0713	AT3G62870		Ribosomal protein L7Ae/L30e/S12e/Gadd45 family protein	_	Dusk	Cold	Leaf
Kaladp0024s0715	AT4G24990	ATGP4	Ubiquitin family protein	_	Dusk	Cold	Leaf
Kaladp0024s0750	AT5G40240		nodulin MtN21 /EamA-like transporter family protein	_	Dusk	Cold	Leaf
Kaladp0024s0752	AT1G23820	SPDS1	spermidine synthase 1	_	Dusk	Cold	Leaf
Kaladp0024s0766	AT4G28650		Leucine-rich repeat transmembrane protein kinase family protein	_	Dusk	Cold	Leaf
Kaladp0024s0767	AT2G33310	IAA13	auxin-induced protein 13	AUX/IAA	Dusk	Cold	Leaf
Kaladp0024s0819	AT2G31600			_	Dusk	Cold	Leaf
Kaladp0024s0823				_	Dusk	Cold	Leaf
Kaladp0024s0843	AT3G05890	RCI2B	Low temperature and salt responsive protein family	_	Dusk	Cold	Leaf
Kaladp0024s0852	AT2G19330	PIRL6	plant intracellular ras group-related LRR 6	_	Dusk	Cold	Leaf
Kaladp0024s0861	AT1G16840			_	Dusk	Cold	Leaf
Kaladp0024s0869	AT2G38310	PYL4,RCAR10	PYR1-like 4	_	Dusk	Cold	Leaf
Kaladp0024s0881	AT1G19300	ATGATL1,GATL1,GLZ1,PARVUS	Nucleotide-diphospho-sugar transferases superfamily protein	_	Dusk	Cold	Leaf
Kaladp0024s0883	AT4G36830	HOS3-1	GNS1/SUR4 membrane protein family	_	Dusk	Cold	Leaf
Kaladp0024s0895	AT4G36790		Major facilitator superfamily protein	_	Dusk	Cold	Leaf
Kaladp0024s0904	AT5G66730		C2H2-like zinc finger protein	C2H2	Dusk	Cold	Leaf
Kaladp0024s0909	AT5G66730		C2H2-like zinc finger protein	C2H2	Dusk	Cold	Leaf
Kaladp0024s0915	AT2G18470	PERK4	roline-rich extensin-like receptor kinase 4	_	Dusk	Cold	Leaf
Kaladp0024s0919	AT5G66760	SDH1-1	succinate dehydrogenase 1-1	_	Dusk	Cold	Leaf
Kaladp0024s0944	AT4G36530		alpha/beta-Hydrolases superfamily protein	_	Dusk	Cold	Leaf
Kaladp0024s0946	AT4G29390		Ribosomal protein S30 family protein	_	Dusk	Cold	Leaf
Kaladp0024s0978	AT4G38970	FBA2	fructose-bisphosphate aldolase 2	_	Dusk	Cold	Leaf
Kaladp0024s0980	AT4G34710	ADC2,ATADC2,SPE2	arginine decarboxylase 2	_	Dusk	Cold	Leaf
Kaladp0024s0994	AT3G02210	COBL1	COBRA-like protein 1 precursor	_	Dusk	Cold	Leaf
Kaladp0024s0999	AT2G21140	ATPRP2,PRP2	proline-rich protein 2	_	Dusk	Cold	Leaf
Kaladp0025s0019	AT5G61170		Ribosomal protein S19e family protein	_	Dusk	Cold	Leaf
Kaladp0025s0036	AT1G55365			_	Dusk	Cold	Leaf
Kaladp0025s0039	AT3G13460	ECT2	evolutionarily conserved C-terminal region 2	_	Dusk	Cold	Leaf
Kaladp0026s0031	AT3G18670		Ankyrin repeat family protein	_	Dusk	Cold	Leaf
Kaladp0026s0057				_	Dusk	Cold	Leaf
Kaladp0026s0058	AT5G60980		Nuclear transport factor 2 (NTF2) family protein with RNA binding (RRM-RBD-RNP motifs) domain	_	Dusk	Cold	Leaf
Kaladp0026s0064	AT5G38970	ATBR6OX,BR6OX,BR6OX1,CYP85A1	brassinosteroid-6-oxidase 1	_	Dusk	Cold	Leaf
Kaladp0026s0089	AT3G62650			_	Dusk	Cold	Leaf
Kaladp0026s0105	AT4G39790		Protein of unknown function (DUF630 and DUF632)	_	Dusk	Cold	Leaf
Kaladp0026s0118	AT5G09900	EMB2107,MSA,RPN5A	26S proteasome regulatory subunit, putative (RPN5)	_	Dusk	Cold	Leaf
Kaladp0026s0125	AT1G53050		Protein kinase superfamily protein	_	Dusk	Cold	Leaf
Kaladp0027s0002	AT3G62580		Late embryogenesis abundant protein (LEA) family protein	_	Dusk	Cold	Leaf
Kaladp0027s0004	AT2G47710		Adenine nucleotide alpha hydrolases-like superfamily protein	_	Dusk	Cold	Leaf
Kaladp0027s0011	AT4G31890		ARM repeat superfamily protein	_	Dusk	Cold	Leaf
Kaladp0027s0020	AT2G25220		Protein kinase superfamily protein	_	Dusk	Cold	Leaf
Kaladp0027s0022				_	Dusk	Cold	Leaf
Kaladp0027s0058	AT5G17780		alpha/beta-Hydrolases superfamily protein	_	Dusk	Cold	Leaf
Kaladp0027s0066	AT5G03230		Protein of unknown function, DUF584	_	Dusk	Cold	Leaf
Kaladp0028s0003	AT1G10710	PHS1	poor homologous synapsis 1	_	Dusk	Cold	Leaf
Kaladp0028s0016				_	Dusk	Cold	Leaf
Kaladp0028s0023	AT4G33280		AP2/B3-like transcriptional factor family protein	ABI3VP1	Dusk	Cold	Leaf
Kaladp0028s0043	AT5G66910		Disease resistance protein (CC-NBS-LRR class) family	_	Dusk	Cold	Leaf
Kaladp0028s0053	AT4G29510	ATPRMT11,ATPRMT1B,PRMT11,PRMT1B	arginine methyltransferase 11	_	Dusk	Cold	Leaf
Kaladp0029s0039	AT3G51970	ASAT1,ATASAT1,ATSAT1	acyl-CoA sterol acyl transferase 1	_	Dusk	Cold	Leaf
Kaladp0029s0043	AT2G05840	PAA2	20S proteasome subunit PAA2	_	Dusk	Cold	Leaf
Kaladp0029s0048	AT4G32410	AtCESA1,CESA1,RSW1	cellulose synthase 1	_	Dusk	Cold	Leaf
Kaladp0029s0049	AT5G11260	HY5,TED 5	Basic-leucine zipper (bZIP) transcription factor family protein	bZIP	Dusk	Cold	Leaf
Kaladp0029s0076	AT5G25610	ATRD22,RD22	BURP domain-containing protein	_	Dusk	Cold	Leaf
Kaladp0029s0090	AT2G36760	UGT73C2	UDP-glucosyl transferase 73C2	_	Dusk	Cold	Leaf
Kaladp0029s0091	AT3G53160	UGT73C7	UDP-glucosyl transferase 73C7	_	Dusk	Cold	Leaf
Kaladp0029s0093	AT2G36750	UGT73C1	UDP-glucosyl transferase 73C1	_	Dusk	Cold	Leaf
Kaladp0029s0117	AT4G32030			_	Dusk	Cold	Leaf
Kaladp0029s0121	AT4G31930		Mitochondrial glycoprotein family protein	_	Dusk	Cold	Leaf
Kaladp0029s0136	AT2G24970			_	Dusk	Cold	Leaf
Kaladp0029s0140	AT5G10770		Eukaryotic aspartyl protease family protein	_	Dusk	Cold	Leaf
Kaladp0029s0144	AT5G24930	ATCOL4,COL4	CONSTANS-like 4	C2C2-CO-like	Dusk	Cold	Leaf
Kaladp0029s0147	AT4G31730	GDU1	glutamine dumper 1	_	Dusk	Cold	Leaf
Kaladp0029s0151	AT5G45680	ATFKBP13,FKBP13	FK506-binding protein 13	_	Dusk	Cold	Leaf
Kaladp0029s0159	AT5G24850	CRY3	cryptochrome 3	_	Dusk	Cold	Leaf
Kaladp0029s0160	AT5G60680		Protein of unknown function, DUF584	_	Dusk	Cold	Leaf
Kaladp0030s0022	AT3G48880		RNI-like superfamily protein	_	Dusk	Cold	Leaf
Kaladp0030s0047	AT1G74670		Gibberellin-regulated family protein	_	Dusk	Cold	Leaf
Kaladp0030s0078	AT5G27850		Ribosomal protein L18e/L15 superfamily protein	_	Dusk	Cold	Leaf
Kaladp0030s0111	AT1G04645		Plant self-incompatibility protein S1 family	_	Dusk	Cold	Leaf
Kaladp0030s0126	AT1G52800		2-oxoglutarate (2OG) and Fe(II)-dependent oxygenase superfamily protein	_	Dusk	Cold	Leaf
Kaladp0030s0133	AT5G63950	CHR24	chromatin remodeling 24	SNF2	Dusk	Cold	Leaf
Kaladp0030s0151	AT1G32910		HXXXD-type acyl-transferase family protein	_	Dusk	Cold	Leaf
Kaladp0031s0015	AT5G46800	BOU	Mitochondrial substrate carrier family protein	_	Dusk	Cold	Leaf
Kaladp0031s0089	AT2G03820		nonsense-mediated mRNA decay NMD3 family protein	_	Dusk	Cold	Leaf
Kaladp0031s0121	AT3G24420		alpha/beta-Hydrolases superfamily protein	_	Dusk	Cold	Leaf
Kaladp0031s0126	AT4G32551	LUG,RON2	LisH dimerisation motif;WD40/YVTN repeat-like-containing domain	LUG	Dusk	Cold	Leaf
Kaladp0031s0132	AT5G20140		SOUL heme-binding family protein	_	Dusk	Cold	Leaf
Kaladp0031s0168	AT4G31940	CYP82C4	cytochrome P450, family 82, subfamily C, polypeptide 4	_	Dusk	Cold	Leaf
Kaladp0032s0015	AT3G48030		hypoxia-responsive family protein / zinc finger (C3HC4-type RING finger) family protein	_	Dusk	Cold	Leaf
Kaladp0032s0017	AT4G31540	ATEXO70G1,EXO70G1	exocyst subunit exo70 family protein G1	_	Dusk	Cold	Leaf
Kaladp0032s0021	AT2G21060	ATCSP4,ATGRP2B,GRP2B	glycine-rich protein 2B	CSD	Dusk	Cold	Leaf
Kaladp0032s0024	AT4G35070		SBP (S-ribonuclease binding protein) family protein	_	Dusk	Cold	Leaf
Kaladp0032s0062	AT4G27585		SPFH/Band 7/PHB domain-containing membrane-associated protein family	_	Dusk	Cold	Leaf
Kaladp0032s0107	AT4G27940	ATMTM1,MTM1	manganese tracking factor for mitochondrial SOD2	_	Dusk	Cold	Leaf
Kaladp0032s0109	AT5G23960	ATTPS21,TPS21	terpene synthase 21	_	Dusk	Cold	Leaf
Kaladp0032s0110	AT5G23960	ATTPS21,TPS21	terpene synthase 21	_	Dusk	Cold	Leaf
Kaladp0032s0112	AT5G23960	ATTPS21,TPS21	terpene synthase 21	_	Dusk	Cold	Leaf
Kaladp0032s0117	AT5G53730		Late embryogenesis abundant (LEA) hydroxyproline-rich glycoprotein family	_	Dusk	Cold	Leaf
Kaladp0032s0120	AT1G33140	PGY2	Ribosomal protein L6 family	_	Dusk	Cold	Leaf
Kaladp0032s0124	AT1G18000		Major facilitator superfamily protein	_	Dusk	Cold	Leaf
Kaladp0032s0140				_	Dusk	Cold	Leaf
Kaladp0032s0143	AT5G05220			_	Dusk	Cold	Leaf
Kaladp0032s0146	AT3G11510		Ribosomal protein S11 family protein	_	Dusk	Cold	Leaf
Kaladp0032s0156	AT3G11810			_	Dusk	Cold	Leaf
Kaladp0032s0158	AT1G15950	ATCCR1,CCR1,IRX4	cinnamoyl coa reductase 1	_	Dusk	Cold	Leaf
Kaladp0032s0162	AT1G69870	NRT1.7	nitrate transporter 1.7	_	Dusk	Cold	Leaf
Kaladp0032s0163	AT1G69870	NRT1.7	nitrate transporter 1.7	_	Dusk	Cold	Leaf
Kaladp0032s0173				_	Dusk	Cold	Leaf
Kaladp0032s0210	AT1G70780			_	Dusk	Cold	Leaf
Kaladp0032s0238				_	Dusk	Cold	Leaf
Kaladp0032s0251	AT5G25610	ATRD22,RD22	BURP domain-containing protein	_	Dusk	Cold	Leaf
Kaladp0032s0263	AT2G18660	PNP-A	plant natriuretic peptide A	_	Dusk	Cold	Leaf
Kaladp0032s0291	AT2G29120	ATGLR2.7,GLR2.7	glutamate receptor 2.7	_	Dusk	Cold	Leaf
Kaladp0032s0292	AT2G29120	ATGLR2.7,GLR2.7	glutamate receptor 2.7	_	Dusk	Cold	Leaf
Kaladp0032s0311	AT2G28550	RAP2.7,TOE1	related to AP2.7	AP2-EREBP	Dusk	Cold	Leaf
Kaladp0032s0362	AT4G34770		SAUR-like auxin-responsive protein family	_	Dusk	Cold	Leaf
Kaladp0032s0368	AT4G00165		Bifunctional inhibitor/lipid-transfer protein/seed storage 2S albumin superfamily protein	_	Dusk	Cold	Leaf
Kaladp0032s0380	AT1G18800	NRP2	NAP1-related protein 2	_	Dusk	Cold	Leaf
Kaladp0032s0381	AT4G00100	ATRPS13A,PFL2,RPS13,RPS13A	ribosomal protein S13A	_	Dusk	Cold	Leaf
Kaladp0032s0385	AT3G60820	PBF1	N-terminal nucleophile aminohydrolases (Ntn hydrolases) superfamily protein	_	Dusk	Cold	Leaf
Kaladp0032s0406	AT4G39010	AtGH9B18,GH9B18	glycosyl hydrolase 9B18	_	Dusk	Cold	Leaf
Kaladp0032s0414	AT1G61580	ARP2,RPL3B	R-protein L3 B	_	Dusk	Cold	Leaf
Kaladp0032s0416	AT4G34770		SAUR-like auxin-responsive protein family	_	Dusk	Cold	Leaf
Kaladp0032s0433	AT4G34770		SAUR-like auxin-responsive protein family	_	Dusk	Cold	Leaf
Kaladp0032s0450				_	Dusk	Cold	Leaf
Kaladp0032s0452	AT2G16630		Pollen Ole e 1 allergen and extensin family protein	_	Dusk	Cold	Leaf
Kaladp0033s0026	AT2G36830	GAMMA-TIP,GAMMA-TIP1,TIP1;1	gamma tonoplast intrinsic protein	_	Dusk	Cold	Leaf
Kaladp0033s0028	AT5G59780	ATMYB59,ATMYB59-1,ATMYB59-2,ATMYB59-3,MYB59	myb domain protein 59	MYB-related	Dusk	Cold	Leaf
Kaladp0033s0034	AT5G21070			_	Dusk	Cold	Leaf
Kaladp0033s0069	AT5G16530	PIN5	Auxin efflux carrier family protein	_	Dusk	Cold	Leaf
Kaladp0033s0080	AT1G15410		aspartate-glutamate racemase family	_	Dusk	Cold	Leaf
Kaladp0033s0081	AT3G19360		Zinc finger (CCCH-type) family protein	C3H	Dusk	Cold	Leaf
Kaladp0033s0092	AT2G26660	ATSPX2,SPX2	SPX domain gene 2	_	Dusk	Cold	Leaf
Kaladp0033s0093	AT1G15360	SHN1,WIN1	Integrase-type DNA-binding superfamily protein	AP2-EREBP	Dusk	Cold	Leaf
Kaladp0033s0100	AT5G20190		Tetratricopeptide repeat (TPR)-like superfamily protein	_	Dusk	Cold	Leaf
Kaladp0033s0114	AT4G38130	ATHD1,ATHDA19,HD1,HDA1,HDA19,RPD3A	histone deacetylase 1	_	Dusk	Cold	Leaf
Kaladp0033s0137	AT3G60220	ATL4,TL4	TOXICOS EN LEVADURA 4	_	Dusk	Cold	Leaf
Kaladp0033s0170	AT3G14760			_	Dusk	Cold	Leaf
Kaladp0033s0204	AT4G33360	FLDH	NAD(P)-binding Rossmann-fold superfamily protein	_	Dusk	Cold	Leaf
Kaladp0033s0244	AT3G50810		Uncharacterised protein family (UPF0497)	_	Dusk	Cold	Leaf
Kaladp0033s0254				_	Dusk	Cold	Leaf
Kaladp0033s0265	AT2G15760		Protein of unknown function (DUF1645)	_	Dusk	Cold	Leaf
Kaladp0033s0267	AT5G24010		Protein kinase superfamily protein	_	Dusk	Cold	Leaf
Kaladp0033s0270	AT1G49670	NQR	ARP protein (REF)	_	Dusk	Cold	Leaf
Kaladp0033s0297	AT5G42830		HXXXD-type acyl-transferase family protein	_	Dusk	Cold	Leaf
Kaladp0033s0310	AT3G07700		Protein kinase superfamily protein	_	Dusk	Cold	Leaf
Kaladp0033s0319	AT2G05100	LHCB2,LHCB2.1	photosystem II light harvesting complex gene 2.1	_	Dusk	Cold	Leaf
Kaladp0034s0001	AT4G37470		alpha/beta-Hydrolases superfamily protein	_	Dusk	Cold	Leaf
Kaladp0034s0015	AT1G04480		Ribosomal protein L14p/L23e family protein	_	Dusk	Cold	Leaf
Kaladp0034s0017	AT4G22380		Ribosomal protein L7Ae/L30e/S12e/Gadd45 family protein	_	Dusk	Cold	Leaf
Kaladp0034s0028	AT5G57760			_	Dusk	Cold	Leaf
Kaladp0034s0030	AT1G23965			_	Dusk	Cold	Leaf
Kaladp0034s0032	AT5G26830		Threonyl-tRNA synthetase	_	Dusk	Cold	Leaf
Kaladp0034s0035	AT1G24020	MLP423	MLP-like protein 423	_	Dusk	Cold	Leaf
Kaladp0034s0064	AT1G10740		alpha/beta-Hydrolases superfamily protein	_	Dusk	Cold	Leaf
Kaladp0034s0077	AT3G26510		Octicosapeptide/Phox/Bem1p family protein	_	Dusk	Cold	Leaf
Kaladp0034s0090	AT5G25140	CYP71B13	cytochrome P450, family 71, subfamily B, polypeptide 13	_	Dusk	Cold	Leaf
Kaladp0034s0091	AT3G26320	CYP71B36	cytochrome P450, family 71, subfamily B, polypeptide 36	_	Dusk	Cold	Leaf
Kaladp0034s0096	AT1G24530		Transducin/WD40 repeat-like superfamily protein	_	Dusk	Cold	Leaf
Kaladp0034s0173	AT3G05910		Pectinacetylesterase family protein	_	Dusk	Cold	Leaf
Kaladp0034s0174	AT1G09540	ATMYB61,MYB61	myb domain protein 61	MYB	Dusk	Cold	Leaf
Kaladp0034s0194	AT1G74150		Galactose oxidase/kelch repeat superfamily protein	_	Dusk	Cold	Leaf
Kaladp0034s0204	AT1G64780	AMT1;2,ATAMT1;2	ammonium transporter 1;2	_	Dusk	Cold	Leaf
Kaladp0034s0207				_	Dusk	Cold	Leaf
Kaladp0035s0003	AT2G19780		Leucine-rich repeat (LRR) family protein	_	Dusk	Cold	Leaf
Kaladp0035s0035	AT1G14720	ATXTH28,EXGT-A2,XTH28,XTR2	xyloglucan endotransglucosylase/hydrolase 28	_	Dusk	Cold	Leaf
Kaladp0035s0040	AT1G14820		Sec14p-like phosphatidylinositol transfer family protein	_	Dusk	Cold	Leaf
Kaladp0035s0057	AT5G03050			_	Dusk	Cold	Leaf
Kaladp0035s0075	AT1G17840	ABCG11,ATWBC11,COF1,DSO,WBC11	white-brown complex homolog protein 11	_	Dusk	Cold	Leaf
Kaladp0035s0090	AT5G16560	KAN,KAN1	Homeodomain-like superfamily protein	G2-like	Dusk	Cold	Leaf
Kaladp0036s0057	AT5G23230	NIC2	nicotinamidase 2	_	Dusk	Cold	Leaf
Kaladp0036s0074	AT3G05170		Phosphoglycerate mutase family protein	_	Dusk	Cold	Leaf
Kaladp0036s0082	AT1G47980			_	Dusk	Cold	Leaf
Kaladp0036s0087	AT3G05500		Rubber elongation factor protein (REF)	_	Dusk	Cold	Leaf
Kaladp0036s0108	AT5G27020			_	Dusk	Cold	Leaf
Kaladp0036s0150	AT1G15340	MBD10	methyl-CPG-binding domain 10	_	Dusk	Cold	Leaf
Kaladp0036s0167	AT2G38310	PYL4,RCAR10	PYR1-like 4	_	Dusk	Cold	Leaf
Kaladp0036s0192	AT1G14700	ATPAP3,PAP3	purple acid phosphatase 3	_	Dusk	Cold	Leaf
Kaladp0036s0210	AT2G46410	CPC	Homeodomain-like superfamily protein	MYB-related	Dusk	Cold	Leaf
Kaladp0036s0211	AT1G68040		S-adenosyl-L-methionine-dependent methyltransferases superfamily protein	_	Dusk	Cold	Leaf
Kaladp0036s0229	AT1G23260	MMZ1,UEV1A	MMS ZWEI homologue 1	_	Dusk	Cold	Leaf
Kaladp0036s0233	AT3G61140	ATFUS6,ATSK31,COP11,CSN1,EMB78,FUS6,SK31	26S proteasome, regulatory subunit Rpn7;Proteasome component (PCI) domain	_	Dusk	Cold	Leaf
Kaladp0036s0249	AT2G29540	ATRPAC14,ATRPC14,RPC14	RNApolymerase 14 kDa subunit	_	Dusk	Cold	Leaf
Kaladp0036s0253	AT3G09070		Protein of unknown function (DUF740)	_	Dusk	Cold	Leaf
Kaladp0036s0260	AT1G07230	NPC1	non-specific phospholipase C1	_	Dusk	Cold	Leaf
Kaladp0036s0271	AT5G01410	ATPDX1,ATPDX1.3,PDX1,PDX1.3,RSR4	Aldolase-type TIM barrel family protein	_	Dusk	Cold	Leaf
Kaladp0037s0018	AT4G30960	ATCIPK6,CIPK6,SIP3,SNRK3.14	SOS3-interacting protein 3	_	Dusk	Cold	Leaf
Kaladp0037s0029	AT2G19070	SHT	spermidine hydroxycinnamoyl transferase	_	Dusk	Cold	Leaf
Kaladp0037s0030	AT2G19070	SHT	spermidine hydroxycinnamoyl transferase	_	Dusk	Cold	Leaf
Kaladp0037s0048	AT5G57620	AtMYB36,MYB36	myb domain protein 36	MYB	Dusk	Cold	Leaf
Kaladp0037s0053	AT3G21240	4CL2,AT4CL2	4-coumarate:CoA ligase 2	_	Dusk	Cold	Leaf
Kaladp0037s0072	AT5G57123			_	Dusk	Cold	Leaf
Kaladp0037s0085	AT5G57240	ORP4C	OSBP(oxysterol binding protein)-related protein 4C	_	Dusk	Cold	Leaf
Kaladp0037s0107	AT3G52820	ATPAP22,PAP22	purple acid phosphatase 22	_	Dusk	Cold	Leaf
Kaladp0037s0118	AT3G52610			_	Dusk	Cold	Leaf
Kaladp0037s0120	AT3G52610			_	Dusk	Cold	Leaf
Kaladp0037s0138	AT1G74270		Ribosomal protein L35Ae family protein	_	Dusk	Cold	Leaf
Kaladp0037s0142	AT2G17570		Undecaprenyl pyrophosphate synthetase family protein	_	Dusk	Cold	Leaf
Kaladp0037s0152	AT4G00430	PIP1;4,PIP1E,TMP-C	plasma membrane intrinsic protein 1;4	_	Dusk	Cold	Leaf
Kaladp0037s0175	AT3G11050	ATFER2,FER2	ferritin 2	_	Dusk	Cold	Leaf
Kaladp0037s0219	AT3G10840		alpha/beta-Hydrolases superfamily protein	_	Dusk	Cold	Leaf
Kaladp0037s0246	AT5G17230	PSY	PHYTOENE SYNTHASE	_	Dusk	Cold	Leaf
Kaladp0037s0261				_	Dusk	Cold	Leaf
Kaladp0037s0270	AT4G36250	ALDH3F1	aldehyde dehydrogenase 3F1	_	Dusk	Cold	Leaf
Kaladp0037s0271	AT1G51340		MATE efflux family protein	_	Dusk	Cold	Leaf
Kaladp0037s0316	AT3G44560	FAR8	fatty acid reductase 8	_	Dusk	Cold	Leaf
Kaladp0037s0331	AT3G07910			_	Dusk	Cold	Leaf
Kaladp0037s0345	AT1G33140	PGY2	Ribosomal protein L6 family	_	Dusk	Cold	Leaf
Kaladp0037s0347	AT1G18330	EPR1,RVE7	Homeodomain-like superfamily protein	MYB-related	Dusk	Cold	Leaf
Kaladp0037s0350	AT5G64040	PSAN	photosystem I reaction center subunit PSI-N, chloroplast, putative / PSI-N, putative (PSAN)	_	Dusk	Cold	Leaf
Kaladp0037s0393	AT3G56950	SIP2,SIP2;1	small and basic intrinsic protein 2;1	_	Dusk	Cold	Leaf
Kaladp0037s0394	AT2G27020	PAG1	20S proteasome alpha subunit G1	_	Dusk	Cold	Leaf
Kaladp0037s0409	AT1G58280		Phosphoglycerate mutase family protein	_	Dusk	Cold	Leaf
Kaladp0037s0425	AT4G07410		Transducin family protein / WD-40 repeat family protein	_	Dusk	Cold	Leaf
Kaladp0037s0434	AT2G23090		Uncharacterised protein family SERF	_	Dusk	Cold	Leaf
Kaladp0037s0449	AT3G49200		O-acyltransferase (WSD1-like) family protein	_	Dusk	Cold	Leaf
Kaladp0037s0462	AT3G10950		Zinc-binding ribosomal protein family protein	_	Dusk	Cold	Leaf
Kaladp0037s0466	AT1G50640	ATERF3,ERF3	ethylene responsive element binding factor 3	AP2-EREBP	Dusk	Cold	Leaf
Kaladp0037s0469	AT2G38740		Haloacid dehalogenase-like hydrolase (HAD) superfamily protein	_	Dusk	Cold	Leaf
Kaladp0037s0489	AT4G15248		B-box type zinc finger family protein	Orphans	Dusk	Cold	Leaf
Kaladp0037s0516	AT2G42740	RPL16A	ribosomal protein large subunit 16A	_	Dusk	Cold	Leaf
Kaladp0038s0029	AT1G15250		Zinc-binding ribosomal protein family protein	_	Dusk	Cold	Leaf
Kaladp0038s0043	AT1G09720		Kinase interacting (KIP1-like) family protein	_	Dusk	Cold	Leaf
Kaladp0038s0045	AT5G10480	PAS2,PEP	Protein-tyrosine phosphatase-like, PTPLA	_	Dusk	Cold	Leaf
Kaladp0038s0054	AT1G78290	SNRK2-8,SNRK2.8,SRK2C	Protein kinase superfamily protein	_	Dusk	Cold	Leaf
Kaladp0038s0056				_	Dusk	Cold	Leaf
Kaladp0038s0057	AT5G10350		RNA-binding (RRM/RBD/RNP motifs) family protein	_	Dusk	Cold	Leaf
Kaladp0038s0072	AT3G12800	DECR,SDRB	short-chain dehydrogenase-reductase B	_	Dusk	Cold	Leaf
Kaladp0038s0079	AT4G15000		Ribosomal L27e protein family	_	Dusk	Cold	Leaf
Kaladp0038s0082	AT5G61310		Cytochrome c oxidase subunit Vc family protein	_	Dusk	Cold	Leaf
Kaladp0038s0083	AT1G17200		Uncharacterised protein family (UPF0497)	_	Dusk	Cold	Leaf
Kaladp0038s0084	AT1G78600	DBB3,LZF1,STH3	light-regulated zinc finger protein 1	Orphans	Dusk	Cold	Leaf
Kaladp0038s0088	AT1G53670	ATMSRB1,MSRB1	methionine sulfoxide reductase B 1	_	Dusk	Cold	Leaf
Kaladp0038s0095	AT3G14640	CYP72A10	cytochrome P450, family 72, subfamily A, polypeptide 10	_	Dusk	Cold	Leaf
Kaladp0038s0098	AT3G14680	CYP72A14	cytochrome P450, family 72, subfamily A, polypeptide 14	_	Dusk	Cold	Leaf
Kaladp0038s0099	AT1G53590	NTMC2T6.1,NTMC2TYPE6.1	Calcium-dependent lipid-binding (CaLB domain) family protein	_	Dusk	Cold	Leaf
Kaladp0038s0102	AT1G17130		Family of unknown function (DUF572)	_	Dusk	Cold	Leaf
Kaladp0038s0130	AT2G42840	PDF1	protodermal factor 1	_	Dusk	Cold	Leaf
Kaladp0038s0132	AT3G42170		BED zinc finger ;hAT family dimerisation domain	_	Dusk	Cold	Leaf
Kaladp0038s0133	AT1G07650		Leucine-rich repeat transmembrane protein kinase	_	Dusk	Cold	Leaf
Kaladp0039s0011	AT1G05280		Protein of unknown function (DUF604)	_	Dusk	Cold	Leaf
Kaladp0039s0015	AT4G36130		Ribosomal protein L2 family	_	Dusk	Cold	Leaf
Kaladp0039s0071	AT5G53970		Tyrosine transaminase family protein	_	Dusk	Cold	Leaf
Kaladp0039s0092	AT4G15530	PPDK	pyruvate orthophosphate dikinase	_	Dusk	Cold	Leaf
Kaladp0039s0117	AT5G63160	BT1	BTB and TAZ domain protein 1	TRAF	Dusk	Cold	Leaf
Kaladp0039s0126	AT5G56350		Pyruvate kinase family protein	_	Dusk	Cold	Leaf
Kaladp0039s0127	AT1G55530		RING/U-box superfamily protein	_	Dusk	Cold	Leaf
Kaladp0039s0142	AT5G43350	ATPT1,PHT1;1	phosphate transporter 1;1	_	Dusk	Cold	Leaf
Kaladp0039s0147	AT5G56350		Pyruvate kinase family protein	_	Dusk	Cold	Leaf
Kaladp0039s0152	AT1G55550		P-loop containing nucleoside triphosphate hydrolases superfamily protein	_	Dusk	Cold	Leaf
Kaladp0039s0159	AT5G19760		Mitochondrial substrate carrier family protein	_	Dusk	Cold	Leaf
Kaladp0039s0160	AT5G19770	TUA3	tubulin alpha-3	_	Dusk	Cold	Leaf
Kaladp0039s0186	AT4G29510	ATPRMT11,ATPRMT1B,PRMT11,PRMT1B	arginine methyltransferase 11	_	Dusk	Cold	Leaf
Kaladp0039s0199	AT1G11120			_	Dusk	Cold	Leaf
Kaladp0039s0206	AT2G33810	SPL3	squamosa promoter binding protein-like 3	SBP	Dusk	Cold	Leaf
Kaladp0039s0245	AT1G61110	anac025,NAC025	NAC domain containing protein 25	NAC	Dusk	Cold	Leaf
Kaladp0039s0254	AT1G28395			_	Dusk	Cold	Leaf
Kaladp0039s0257	AT2G33847			_	Dusk	Cold	Leaf
Kaladp0039s0260	AT1G07985		Expressed protein	_	Dusk	Cold	Leaf
Kaladp0039s0261	AT5G40010	AATP1	AAA-ATPase 1	_	Dusk	Cold	Leaf
Kaladp0039s0303	AT5G59560	SRR1	sensitivity to red light reduced protein (SRR1)	_	Dusk	Cold	Leaf
Kaladp0039s0357	AT4G05390	ATRFNR1,RFNR1	root FNR 1	_	Dusk	Cold	Leaf
Kaladp0039s0384	AT1G77860	KOM	Rhomboid-related intramembrane serine protease family protein	_	Dusk	Cold	Leaf
Kaladp0039s0394	AT5G39270	ATEXP22,ATEXPA22,ATHEXP ALPHA 1.15,EXP22,EXPA22	expansin A22	_	Dusk	Cold	Leaf
Kaladp0039s0418	AT2G20690		lumazine-binding family protein	_	Dusk	Cold	Leaf
Kaladp0039s0433	AT4G03260		Outer arm dynein light chain 1 protein	_	Dusk	Cold	Leaf
Kaladp0039s0435	AT4G27310		B-box type zinc finger family protein	Orphans	Dusk	Cold	Leaf
Kaladp0039s0438	AT1G24735		S-adenosyl-L-methionine-dependent methyltransferases superfamily protein	_	Dusk	Cold	Leaf
Kaladp0039s0479	AT2G27020	PAG1	20S proteasome alpha subunit G1	_	Dusk	Cold	Leaf
Kaladp0039s0480	AT2G27020	PAG1	20S proteasome alpha subunit G1	_	Dusk	Cold	Leaf
Kaladp0039s0506	AT2G38050	ATDET2,DET2,DWF6	3-oxo-5-alpha-steroid 4-dehydrogenase family protein	_	Dusk	Cold	Leaf
Kaladp0039s0528	AT1G71110			_	Dusk	Cold	Leaf
Kaladp0039s0534	AT2G01340	At17.1		_	Dusk	Cold	Leaf
Kaladp0039s0555	AT5G05580	FAD8	fatty acid desaturase 8	_	Dusk	Cold	Leaf
Kaladp0039s0559	AT5G04660	CYP77A4	cytochrome P450, family 77, subfamily A, polypeptide 4	_	Dusk	Cold	Leaf
Kaladp0039s0609	AT2G39430		Disease resistance-responsive (dirigent-like protein) family protein	_	Dusk	Cold	Leaf
Kaladp0039s0613	AT5G59850		Ribosomal protein S8 family protein	_	Dusk	Cold	Leaf
Kaladp0039s0620	AT5G02500	AT-HSC70-1,HSC70,HSC70-1,HSP70-1	heat shock cognate protein 70-1	_	Dusk	Cold	Leaf
Kaladp0039s0626	AT3G46570		Glycosyl hydrolase superfamily protein	_	Dusk	Cold	Leaf
Kaladp0039s0636	AT2G39710		Eukaryotic aspartyl protease family protein	_	Dusk	Cold	Leaf
Kaladp0039s0643	AT1G20480		AMP-dependent synthetase and ligase family protein	_	Dusk	Cold	Leaf
Kaladp0039s0655	AT3G58060		Cation efflux family protein	_	Dusk	Cold	Leaf
Kaladp0039s0678	AT2G27770		Plant protein of unknown function (DUF868)	_	Dusk	Cold	Leaf
Kaladp0039s0707	AT4G32272		Nucleotide/sugar transporter family protein	_	Dusk	Cold	Leaf
Kaladp0039s0709	AT4G31330		Protein of unknown function, DUF599	_	Dusk	Cold	Leaf
Kaladp0039s0718				_	Dusk	Cold	Leaf
Kaladp0039s0738	AT2G20740		Tetraspanin family protein	_	Dusk	Cold	Leaf
Kaladp0039s0739	AT5G25610	ATRD22,RD22	BURP domain-containing protein	_	Dusk	Cold	Leaf
Kaladp0039s0747	AT5G25610	ATRD22,RD22	BURP domain-containing protein	_	Dusk	Cold	Leaf
Kaladp0039s0756	AT5G25610	ATRD22,RD22	BURP domain-containing protein	_	Dusk	Cold	Leaf
Kaladp0039s0765	AT3G10610		Ribosomal S17 family protein	_	Dusk	Cold	Leaf
Kaladp0039s0770	AT5G22060	ATJ2,J2	DNAJ homologue 2	_	Dusk	Cold	Leaf
Kaladp0039s0779	ATCG01280		Chloroplast Ycf2;ATPase, AAA type, core	_	Dusk	Cold	Leaf
Kaladp0040s0032	AT1G03170		Protein of unknown function (DUF3049)	_	Dusk	Cold	Leaf
Kaladp0040s0053	AT3G63380		ATPase E1-E2 type family protein / haloacid dehalogenase-like hydrolase family protein	_	Dusk	Cold	Leaf
Kaladp0040s0112	AT5G42760		Leucine carboxyl methyltransferase	_	Dusk	Cold	Leaf
Kaladp0040s0120	AT1G01630		Sec14p-like phosphatidylinositol transfer family protein	_	Dusk	Cold	Leaf
Kaladp0040s0121	AT1G01630		Sec14p-like phosphatidylinositol transfer family protein	_	Dusk	Cold	Leaf
Kaladp0040s0122	AT1G01630		Sec14p-like phosphatidylinositol transfer family protein	_	Dusk	Cold	Leaf
Kaladp0040s0173	AT4G38060			_	Dusk	Cold	Leaf
Kaladp0040s0179	AT4G39330	ATCAD9,CAD9	cinnamyl alcohol dehydrogenase 9	_	Dusk	Cold	Leaf
Kaladp0040s0180	AT4G39330	ATCAD9,CAD9	cinnamyl alcohol dehydrogenase 9	_	Dusk	Cold	Leaf
Kaladp0040s0212				_	Dusk	Cold	Leaf
Kaladp0040s0226	AT4G37630	CYCD5;1	cyclin d5;1	_	Dusk	Cold	Leaf
Kaladp0040s0228	AT4G33925			_	Dusk	Cold	Leaf
Kaladp0040s0246	AT2G15020			_	Dusk	Cold	Leaf
Kaladp0040s0247	AT4G34260	FUC95A	1,2-alpha-L-fucosidases	_	Dusk	Cold	Leaf
Kaladp0040s0257	AT2G14860		Peroxisomal membrane 22 kDa (Mpv17/PMP22) family protein	_	Dusk	Cold	Leaf
Kaladp0040s0281	AT1G50010	TUA2	tubulin alpha-2 chain	_	Dusk	Cold	Leaf
Kaladp0040s0286	AT1G10020		Protein of unknown function (DUF1005)	_	Dusk	Cold	Leaf
Kaladp0040s0308	AT1G48830		Ribosomal protein S7e family protein	_	Dusk	Cold	Leaf
Kaladp0040s0310	AT1G48830		Ribosomal protein S7e family protein	_	Dusk	Cold	Leaf
Kaladp0040s0318	AT5G38280	PR5K	PR5-like receptor kinase	_	Dusk	Cold	Leaf
Kaladp0040s0332	AT2G46100		Nuclear transport factor 2 (NTF2) family protein	_	Dusk	Cold	Leaf
Kaladp0040s0339	AT4G04450	AtWRKY42,WRKY42	WRKY family transcription factor	WRKY	Dusk	Cold	Leaf
Kaladp0040s0353	AT3G21690		MATE efflux family protein	_	Dusk	Cold	Leaf
Kaladp0040s0359	AT4G04890	PDF2	protodermal factor 2	HB	Dusk	Cold	Leaf
Kaladp0040s0360	AT4G23180	CRK10,RLK4	cysteine-rich RLK (RECEPTOR-like protein kinase) 10	_	Dusk	Cold	Leaf
Kaladp0040s0361	AT4G21410	CRK29	cysteine-rich RLK (RECEPTOR-like protein kinase) 29	_	Dusk	Cold	Leaf
Kaladp0040s0367	AT4G05320	UBQ10	polyubiquitin 10	_	Dusk	Cold	Leaf
Kaladp0040s0376	AT4G23180	CRK10,RLK4	cysteine-rich RLK (RECEPTOR-like protein kinase) 10	_	Dusk	Cold	Leaf
Kaladp0040s0386	AT3G56510		RNA-binding (RRM/RBD/RNP motifs) family protein	_	Dusk	Cold	Leaf
Kaladp0040s0414	AT3G27970		Exonuclease family protein	_	Dusk	Cold	Leaf
Kaladp0040s0424	AT3G48030		hypoxia-responsive family protein / zinc finger (C3HC4-type RING finger) family protein	_	Dusk	Cold	Leaf
Kaladp0040s0425	AT5G40200	DegP9	DegP protease 9	_	Dusk	Cold	Leaf
Kaladp0040s0428	AT3G28210	PMZ,SAP12	zinc finger (AN1-like) family protein	_	Dusk	Cold	Leaf
Kaladp0040s0430				_	Dusk	Cold	Leaf
Kaladp0040s0434	AT5G23140	CLPP2,NCLPP7	nuclear-encoded CLP protease P7	_	Dusk	Cold	Leaf
Kaladp0040s0435	AT5G35970		P-loop containing nucleoside triphosphate hydrolases superfamily protein	_	Dusk	Cold	Leaf
Kaladp0040s0469	AT5G07990	CYP75B1,D501,TT7	Cytochrome P450 superfamily protein	_	Dusk	Cold	Leaf
Kaladp0040s0506	AT5G67030	ABA1,ATABA1,ATZEP,IBS3,LOS6,NPQ2,ZEP	zeaxanthin epoxidase (ZEP) (ABA1)	FHA	Dusk	Cold	Leaf
Kaladp0040s0567	AT5G23400		Leucine-rich repeat (LRR) family protein	_	Dusk	Cold	Leaf
Kaladp0040s0577	AT1G44446	ATCAO,CAO,CH1	Pheophorbide a oxygenase family protein with Rieske [2Fe-2S] domain	_	Dusk	Cold	Leaf
Kaladp0040s0578	AT1G21790		TRAM, LAG1 and CLN8 (TLC) lipid-sensing domain containing protein	_	Dusk	Cold	Leaf
Kaladp0040s0609	AT1G20450	ERD10,LTI29,LTI45	Dehydrin family protein	_	Dusk	Cold	Leaf
Kaladp0040s0615	AT2G36750	UGT73C1	UDP-glucosyl transferase 73C1	_	Dusk	Cold	Leaf
Kaladp0040s0650	AT2G20450		Ribosomal protein L14	_	Dusk	Cold	Leaf
Kaladp0040s0693	AT3G07250		nuclear transport factor 2 (NTF2) family protein / RNA recognition motif (RRM)-containing protein	_	Dusk	Cold	Leaf
Kaladp0040s0701	AT3G07050		GTP-binding family protein	_	Dusk	Cold	Leaf
Kaladp0040s0705				_	Dusk	Cold	Leaf
Kaladp0040s0735	AT3G04770	RPSAb	40s ribosomal protein SA B	_	Dusk	Cold	Leaf
Kaladp0040s0736	AT3G26618	ERF1-3	eukaryotic release factor 1-3	_	Dusk	Cold	Leaf
Kaladp0041s0001	AT5G23230	NIC2	nicotinamidase 2	_	Dusk	Cold	Leaf
Kaladp0041s0006	AT2G28305	ATLOG1,LOG1	Putative lysine decarboxylase family protein	_	Dusk	Cold	Leaf
Kaladp0041s0027	AT2G40010		Ribosomal protein L10 family protein	_	Dusk	Cold	Leaf
Kaladp0041s0035	AT2G39890	ATPROT1,PROT1	proline transporter 1	_	Dusk	Cold	Leaf
Kaladp0041s0043	AT3G11400	ATEIF3G1,EIF3G1	eukaryotic translation initiation factor 3G1	_	Dusk	Cold	Leaf
Kaladp0042s0003	AT4G23640	ATKT3,KUP4,TRH1	Potassium transporter family protein	_	Dusk	Cold	Leaf
Kaladp0042s0004	AT4G23640	ATKT3,KUP4,TRH1	Potassium transporter family protein	_	Dusk	Cold	Leaf
Kaladp0042s0022	AT1G75170		Sec14p-like phosphatidylinositol transfer family protein	_	Dusk	Cold	Leaf
Kaladp0042s0023	AT1G75170		Sec14p-like phosphatidylinositol transfer family protein	_	Dusk	Cold	Leaf
Kaladp0042s0025	AT4G36640		Sec14p-like phosphatidylinositol transfer family protein	_	Dusk	Cold	Leaf
Kaladp0042s0034	AT1G47530		MATE efflux family protein	_	Dusk	Cold	Leaf
Kaladp0042s0042	AT4G31940	CYP82C4	cytochrome P450, family 82, subfamily C, polypeptide 4	_	Dusk	Cold	Leaf
Kaladp0042s0044	AT5G42630	ATS,KAN4	Homeodomain-like superfamily protein	G2-like	Dusk	Cold	Leaf
Kaladp0042s0070	AT1G45207		Remorin family protein	_	Dusk	Cold	Leaf
Kaladp0042s0076	AT1G28220	ATPUP3,PUP3	purine permease 3	_	Dusk	Cold	Leaf
Kaladp0042s0080	AT3G10500	anac053,NAC053	NAC domain containing protein 53	NAC	Dusk	Cold	Leaf
Kaladp0042s0105	AT5G67360	ARA12	Subtilase family protein	_	Dusk	Cold	Leaf
Kaladp0042s0126	AT5G04830		Nuclear transport factor 2 (NTF2) family protein	_	Dusk	Cold	Leaf
Kaladp0042s0130	AT4G32605		Mitochondrial glycoprotein family protein	_	Dusk	Cold	Leaf
Kaladp0042s0146	AT3G12390		Nascent polypeptide-associated complex (NAC), alpha subunit family protein	_	Dusk	Cold	Leaf
Kaladp0042s0165	AT1G05577		Domain of unknown function (DUF966)	_	Dusk	Cold	Leaf
Kaladp0042s0179	AT3G57550	AGK2,GK-2	guanylate kinase	_	Dusk	Cold	Leaf
Kaladp0042s0206	AT2G34930		disease resistance family protein / LRR family protein	_	Dusk	Cold	Leaf
Kaladp0042s0220	AT5G40740			_	Dusk	Cold	Leaf
Kaladp0042s0250				_	Dusk	Cold	Leaf
Kaladp0042s0251	AT5G47560	ATSDAT,ATTDT,TDT	tonoplast dicarboxylate transporter	_	Dusk	Cold	Leaf
Kaladp0042s0253	AT3G02870	VTC4	Inositol monophosphatase family protein	_	Dusk	Cold	Leaf
Kaladp0042s0261	AT5G36110	CYP716A1	cytochrome P450, family 716, subfamily A, polypeptide 1	_	Dusk	Cold	Leaf
Kaladp0042s0287	AT3G04790		Ribose 5-phosphate isomerase, type A protein	_	Dusk	Cold	Leaf
Kaladp0042s0297	AT4G23180	CRK10,RLK4	cysteine-rich RLK (RECEPTOR-like protein kinase) 10	_	Dusk	Cold	Leaf
Kaladp0042s0298	AT4G21410	CRK29	cysteine-rich RLK (RECEPTOR-like protein kinase) 29	_	Dusk	Cold	Leaf
Kaladp0042s0308	AT3G47570		Leucine-rich repeat protein kinase family protein	_	Dusk	Cold	Leaf
Kaladp0042s0315	AT4G21215			_	Dusk	Cold	Leaf
Kaladp0042s0379	AT4G10490		2-oxoglutarate (2OG) and Fe(II)-dependent oxygenase superfamily protein	_	Dusk	Cold	Leaf
Kaladp0043s0085	AT5G58420		Ribosomal protein S4 (RPS4A) family protein	_	Dusk	Cold	Leaf
Kaladp0043s0089				_	Dusk	Cold	Leaf
Kaladp0043s0090	AT1G24130		Transducin/WD40 repeat-like superfamily protein	_	Dusk	Cold	Leaf
Kaladp0043s0101	AT1G70000		myb-like transcription factor family protein	_	Dusk	Cold	Leaf
Kaladp0043s0109	AT1G10370	ATGSTU17,ERD9,GST30,GST30B	Glutathione S-transferase family protein	_	Dusk	Cold	Leaf
Kaladp0043s0110	AT1G10370	ATGSTU17,ERD9,GST30,GST30B	Glutathione S-transferase family protein	_	Dusk	Cold	Leaf
Kaladp0043s0177	AT2G03505		Carbohydrate-binding X8 domain superfamily protein	_	Dusk	Cold	Leaf
Kaladp0043s0179	AT2G03530	ATUPS2,UPS2	ureide permease 2	_	Dusk	Cold	Leaf
Kaladp0043s0194	AT5G64940	ATATH13,ATH13,ATOSA1,OSA1	ABC2 homolog 13	_	Dusk	Cold	Leaf
Kaladp0043s0195	AT4G01970	AtSTS,STS	stachyose synthase	_	Dusk	Cold	Leaf
Kaladp0043s0197	AT4G14540	NF-YB3	nuclear factor Y, subunit B3	CCAAT	Dusk	Cold	Leaf
Kaladp0043s0200	AT5G09920	ATRPB15.9,NRPB4,RPB15.9,RPB15.9.9	RNA polymerase II, Rpb4, core protein	_	Dusk	Cold	Leaf
Kaladp0043s0206	AT2G21970	2019-09-02	stress enhanced protein 2	_	Dusk	Cold	Leaf
Kaladp0043s0207	AT2G21940	ATSK1,SK1	shikimate kinase 1	_	Dusk	Cold	Leaf
Kaladp0043s0236	AT5G05260	CYP79A2	cytochrome p450 79a2	_	Dusk	Cold	Leaf
Kaladp0043s0242	AT5G64620	ATC/VIF2,C/VIF2	cell wall / vacuolar inhibitor of fructosidase 2	_	Dusk	Cold	Leaf
Kaladp0043s0255	AT2G37190		Ribosomal protein L11 family protein	_	Dusk	Cold	Leaf
Kaladp0043s0266	AT4G29990		Leucine-rich repeat transmembrane protein kinase protein	_	Dusk	Cold	Leaf
Kaladp0043s0271	AT2G25850	PAPS2	poly(A) polymerase 2	_	Dusk	Cold	Leaf
Kaladp0043s0282	AT1G79840	GL2	HD-ZIP IV family of homeobox-leucine zipper protein with lipid-binding START domain	HB	Dusk	Cold	Leaf
Kaladp0043s0283	AT4G32760		ENTH/VHS/GAT family protein	_	Dusk	Cold	Leaf
Kaladp0043s0288	AT1G15250		Zinc-binding ribosomal protein family protein	_	Dusk	Cold	Leaf
Kaladp0043s0307	AT1G15520	ABCG40,ATABCG40,ATPDR12,PDR12	pleiotropic drug resistance 12	_	Dusk	Cold	Leaf
Kaladp0044s0002				_	Dusk	Cold	Leaf
Kaladp0044s0004	AT2G31600			_	Dusk	Cold	Leaf
Kaladp0044s0028	AT3G25520	ATL5,OLI5,PGY3,RPL5A	ribosomal protein L5	_	Dusk	Cold	Leaf
Kaladp0044s0033	AT2G28880	ADCS,emb1997	para-aminobenzoate (PABA) synthase family protein	_	Dusk	Cold	Leaf
Kaladp0044s0039	AT1G05560	UGT1,UGT75B1	UDP-glucosyltransferase 75B1	_	Dusk	Cold	Leaf
Kaladp0044s0043	AT3G23805	RALFL24	ralf-like 24	_	Dusk	Cold	Leaf
Kaladp0044s0044	AT4G13930	SHM4	serine hydroxymethyltransferase 4	_	Dusk	Cold	Leaf
Kaladp0044s0045	AT3G23810	ATSAHH2,SAHH2	S-adenosyl-l-homocysteine (SAH) hydrolase 2	_	Dusk	Cold	Leaf
Kaladp0044s0065	AT4G02390	APP,ATPARP1,PARP1,PP	poly(ADP-ribose) polymerase	_	Dusk	Cold	Leaf
Kaladp0044s0073	AT5G49330	ATMYB111,MYB111,PFG3	myb domain protein 111	MYB	Dusk	Cold	Leaf
Kaladp0044s0094				_	Dusk	Cold	Leaf
Kaladp0045s0001	AT1G77550		tubulin-tyrosine ligases;tubulin-tyrosine ligases	_	Dusk	Cold	Leaf
Kaladp0045s0013	AT1G09380		nodulin MtN21 /EamA-like transporter family protein	_	Dusk	Cold	Leaf
Kaladp0045s0017	AT1G09380		nodulin MtN21 /EamA-like transporter family protein	_	Dusk	Cold	Leaf
Kaladp0045s0023	AT5G10360	EMB3010,RPS6B	Ribosomal protein S6e	_	Dusk	Cold	Leaf
Kaladp0045s0024	AT5G65280	GCL1	GCR2-like 1	_	Dusk	Cold	Leaf
Kaladp0045s0071	AT1G05760	RTM1	Mannose-binding lectin superfamily protein	_	Dusk	Cold	Leaf
Kaladp0045s0087	AT4G16270		Peroxidase superfamily protein	_	Dusk	Cold	Leaf
Kaladp0045s0098	AT3G51970	ASAT1,ATASAT1,ATSAT1	acyl-CoA sterol acyl transferase 1	_	Dusk	Cold	Leaf
Kaladp0045s0106	AT1G68470		Exostosin family protein	_	Dusk	Cold	Leaf
Kaladp0045s0110	AT3G23740			_	Dusk	Cold	Leaf
Kaladp0045s0112	AT4G13940	ATSAHH1,EMB1395,HOG1,MEE58,SAHH1	S-adenosyl-L-homocysteine hydrolase	_	Dusk	Cold	Leaf
Kaladp0045s0126	ATCG00130		ATPase, F0 complex, subunit B/B\', bacterial/chloroplast	_	Dusk	Cold	Leaf
Kaladp0045s0133	AT3G11920		glutaredoxin-related	_	Dusk	Cold	Leaf
Kaladp0045s0141				_	Dusk	Cold	Leaf
Kaladp0045s0145	AT3G22890	APS1	ATP sulfurylase 1	_	Dusk	Cold	Leaf
Kaladp0045s0157	AT3G44940		Protein of unknown function (DUF1635)	_	Dusk	Cold	Leaf
Kaladp0045s0208	AT2G40095		Alpha/beta hydrolase related protein	_	Dusk	Cold	Leaf
Kaladp0045s0253	AT3G22880	ARLIM15,ATDMC1,DMC1	DNA repair (Rad51) family protein	_	Dusk	Cold	Leaf
Kaladp0045s0267	AT3G25520	ATL5,OLI5,PGY3,RPL5A	ribosomal protein L5	_	Dusk	Cold	Leaf
Kaladp0045s0271	AT3G24050	GATA1	GATA transcription factor 1	C2C2-GATA	Dusk	Cold	Leaf
Kaladp0045s0272	AT2G47890		B-box type zinc finger protein with CCT domain	C2C2-CO-like	Dusk	Cold	Leaf
Kaladp0045s0288	AT1G02820		Late embryogenesis abundant 3 (LEA3) family protein	_	Dusk	Cold	Leaf
Kaladp0045s0300				_	Dusk	Cold	Leaf
Kaladp0045s0314	AT2G47460	ATMYB12,MYB12,PFG1	myb domain protein 12	MYB	Dusk	Cold	Leaf
Kaladp0045s0322	AT2G47360			_	Dusk	Cold	Leaf
Kaladp0045s0326	AT4G01970	AtSTS,STS	stachyose synthase	_	Dusk	Cold	Leaf
Kaladp0045s0343	AT1G65820		microsomal glutathione s-transferase, putative	_	Dusk	Cold	Leaf
Kaladp0045s0369	AT2G36750	UGT73C1	UDP-glucosyl transferase 73C1	_	Dusk	Cold	Leaf
Kaladp0045s0377	AT4G38060			_	Dusk	Cold	Leaf
Kaladp0045s0391	AT2G37330	ALS3	aluminum sensitive 3	_	Dusk	Cold	Leaf
Kaladp0045s0417	AT4G33790	CER4,FAR3,G7	Jojoba acyl CoA reductase-related male sterility protein	_	Dusk	Cold	Leaf
Kaladp0045s0418	AT3G21090		ABC-2 type transporter family protein	_	Dusk	Cold	Leaf
Kaladp0045s0426	AT1G15210	ATPDR7,PDR7	pleiotropic drug resistance 7	_	Dusk	Cold	Leaf
Kaladp0045s0427	AT1G79750	ATNADP-ME4,NADP-ME4	NADP-malic enzyme 4	_	Dusk	Cold	Leaf
Kaladp0045s0434	AT4G22140	EBS	PHD finger family protein / bromo-adjacent homology (BAH) domain-containing protein	PHD	Dusk	Cold	Leaf
Kaladp0045s0453	AT1G31350	KUF1	KAR-UP F-box 1	_	Dusk	Cold	Leaf
Kaladp0045s0459	AT5G17800	AtMYB56,MYB56	myb domain protein 56	MYB	Dusk	Cold	Leaf
Kaladp0045s0475	AT4G04890	PDF2	protodermal factor 2	HB	Dusk	Cold	Leaf
Kaladp0045s0476	AT1G61800	ATGPT2,GPT2	glucose-6-phosphate/phosphate translocator 2	_	Dusk	Cold	Leaf
Kaladp0045s0532	AT3G07640			_	Dusk	Cold	Leaf
Kaladp0046s0029	AT4G28850	ATXTH26,XTH26	xyloglucan endotransglucosylase/hydrolase 26	_	Dusk	Cold	Leaf
Kaladp0046s0033	AT5G23910		ATP binding microtubule motor family protein	_	Dusk	Cold	Leaf
Kaladp0046s0054	AT4G24204		RING/U-box superfamily protein	_	Dusk	Cold	Leaf
Kaladp0046s0084	AT1G05870		Protein of unknown function (DUF1685)	_	Dusk	Cold	Leaf
Kaladp0046s0101	AT1G06040	STO	B-box zinc finger family protein	Orphans	Dusk	Cold	Leaf
Kaladp0046s0135	AT3G22750		Protein kinase superfamily protein	_	Dusk	Cold	Leaf
Kaladp0046s0164	AT2G48020		Major facilitator superfamily protein	_	Dusk	Cold	Leaf
Kaladp0046s0165	AT2G48020		Major facilitator superfamily protein	_	Dusk	Cold	Leaf
Kaladp0046s0166	AT5G35960		Protein kinase family protein	_	Dusk	Cold	Leaf
Kaladp0046s0183	AT3G10190		Calcium-binding EF-hand family protein	_	Dusk	Cold	Leaf
Kaladp0046s0231	AT2G13680	ATGSL02,CALS5,GLS2	callose synthase 5	_	Dusk	Cold	Leaf
Kaladp0046s0236				_	Dusk	Cold	Leaf
Kaladp0046s0256	AT3G22110	PAC1	20S proteasome alpha subunit C1	_	Dusk	Cold	Leaf
Kaladp0046s0257	AT5G64440	AtFAAH,FAAH	fatty acid amide hydrolase	_	Dusk	Cold	Leaf
Kaladp0046s0262	AT5G53590		SAUR-like auxin-responsive protein family	_	Dusk	Cold	Leaf
Kaladp0046s0298	AT5G08640	ATFLS1,FLS,FLS1	flavonol synthase 1	_	Dusk	Cold	Leaf
Kaladp0046s0316	AT5G40010	AATP1	AAA-ATPase 1	_	Dusk	Cold	Leaf
Kaladp0046s0336				_	Dusk	Cold	Leaf
Kaladp0046s0341	AT1G12640		MBOAT (membrane bound O-acyl transferase) family protein	_	Dusk	Cold	Leaf
Kaladp0047s0005	AT4G34760		SAUR-like auxin-responsive protein family	_	Dusk	Cold	Leaf
Kaladp0047s0019	AT1G75540	STH2	salt tolerance homolog2	Orphans	Dusk	Cold	Leaf
Kaladp0047s0034	AT2G15490	UGT73B4	UDP-glycosyltransferase 73B4	_	Dusk	Cold	Leaf
Kaladp0047s0035	AT4G34131	UGT73B3	UDP-glucosyl transferase 73B3	_	Dusk	Cold	Leaf
Kaladp0047s0066	AT4G00310	EDA8,MEE46	Putative membrane lipoprotein	_	Dusk	Cold	Leaf
Kaladp0047s0070	AT4G33840		Glycosyl hydrolase family 10 protein	_	Dusk	Cold	Leaf
Kaladp0047s0079	AT1G10020		Protein of unknown function (DUF1005)	_	Dusk	Cold	Leaf
Kaladp0047s0082	AT2G05620	PGR5	proton gradient regulation 5	_	Dusk	Cold	Leaf
Kaladp0047s0086	AT4G33670		NAD(P)-linked oxidoreductase superfamily protein	_	Dusk	Cold	Leaf
Kaladp0047s0123	AT5G64170		dentin sialophosphoprotein-related	_	Dusk	Cold	Leaf
Kaladp0047s0129	AT5G64080		Bifunctional inhibitor/lipid-transfer protein/seed storage 2S albumin superfamily protein	_	Dusk	Cold	Leaf
Kaladp0047s0130	AT1G22150	SULTR1;3	sulfate transporter 1;3	_	Dusk	Cold	Leaf
Kaladp0047s0162	AT3G06470		GNS1/SUR4 membrane protein family	_	Dusk	Cold	Leaf
Kaladp0047s0166	AT1G80160		Lactoylglutathione lyase / glyoxalase I family protein	_	Dusk	Cold	Leaf
Kaladp0047s0168	AT5G49740	ATFRO7,FRO7	ferric reduction oxidase 7	_	Dusk	Cold	Leaf
Kaladp0047s0170	AT1G61580	ARP2,RPL3B	R-protein L3 B	_	Dusk	Cold	Leaf
Kaladp0047s0191				_	Dusk	Cold	Leaf
Kaladp0047s0204				_	Dusk	Cold	Leaf
Kaladp0047s0233	AT1G55190	PRA1.F2,PRA7	PRA1 (Prenylated rab acceptor) family protein	_	Dusk	Cold	Leaf
Kaladp0047s0244	AT1G78930		Mitochondrial transcription termination factor family protein	mTERF	Dusk	Cold	Leaf
Kaladp0047s0246	AT3G13000		Protein of unknown function, DUF547	_	Dusk	Cold	Leaf
Kaladp0047s0249	AT1G78990		HXXXD-type acyl-transferase family protein	_	Dusk	Cold	Leaf
Kaladp0047s0269	AT4G39720		VQ motif-containing protein	_	Dusk	Cold	Leaf
Kaladp0047s0273	AT1G14350	AtMYB124,FLP,MYB124	Duplicated homeodomain-like superfamily protein	MYB	Dusk	Cold	Leaf
Kaladp0048s0009	AT1G15750	TPL,WSIP1	Transducin family protein / WD-40 repeat family protein	_	Dusk	Cold	Leaf
Kaladp0048s0017	AT4G31300	PBA1	N-terminal nucleophile aminohydrolases (Ntn hydrolases) superfamily protein	_	Dusk	Cold	Leaf
Kaladp0048s0019	AT4G31300	PBA1	N-terminal nucleophile aminohydrolases (Ntn hydrolases) superfamily protein	_	Dusk	Cold	Leaf
Kaladp0048s0026	AT4G30080	ARF16	auxin response factor 16	ARF	Dusk	Cold	Leaf
Kaladp0048s0042	AT5G65380		MATE efflux family protein	_	Dusk	Cold	Leaf
Kaladp0048s0057	AT4G00050	UNE10	basic helix-loop-helix (bHLH) DNA-binding superfamily protein	bHLH	Dusk	Cold	Leaf
Kaladp0048s0072	AT1G18660		zinc finger (C3HC4-type RING finger) family protein	_	Dusk	Cold	Leaf
Kaladp0048s0089	AT1G18800	NRP2	NAP1-related protein 2	_	Dusk	Cold	Leaf
Kaladp0048s0098	AT1G18900		Pentatricopeptide repeat (PPR) superfamily protein	_	Dusk	Cold	Leaf
Kaladp0048s0113	AT5G62850	AtVEX1	Nodulin MtN3 family protein	_	Dusk	Cold	Leaf
Kaladp0048s0120	AT1G76980			_	Dusk	Cold	Leaf
Kaladp0048s0130	AT1G77380	AAP3,ATAAP3	amino acid permease 3	_	Dusk	Cold	Leaf
Kaladp0048s0135	AT3G14880			_	Dusk	Cold	Leaf
Kaladp0048s0163	AT3G01750		Ankyrin repeat family protein	_	Dusk	Cold	Leaf
Kaladp0048s0200				_	Dusk	Cold	Leaf
Kaladp0048s0201	AT5G39850		Ribosomal protein S4	_	Dusk	Cold	Leaf
Kaladp0048s0233	AT3G25690	CHUP1	Hydroxyproline-rich glycoprotein family protein	_	Dusk	Cold	Leaf
Kaladp0048s0235				_	Dusk	Cold	Leaf
Kaladp0048s0271	AT2G28780			_	Dusk	Cold	Leaf
Kaladp0048s0273	AT3G53620	AtPPa4,PPa4	pyrophosphorylase 4	_	Dusk	Cold	Leaf
Kaladp0048s0277	AT3G54050	HCEF1	high cyclic electron flow 1	_	Dusk	Cold	Leaf
Kaladp0048s0305	AT3G12320			_	Dusk	Cold	Leaf
Kaladp0048s0338	AT1G47250	PAF2	20S proteasome alpha subunit F2	_	Dusk	Cold	Leaf
Kaladp0048s0340				_	Dusk	Cold	Leaf
Kaladp0048s0354	AT3G46940	DUT1	DUTP-PYROPHOSPHATASE-LIKE 1	_	Dusk	Cold	Leaf
Kaladp0048s0371	AT1G55730	ATCAX5,CAX5	cation exchanger 5	_	Dusk	Cold	Leaf
Kaladp0048s0407	AT3G13080	ATMRP3,MRP3	multidrug resistance-associated protein 3	_	Dusk	Cold	Leaf
Kaladp0048s0437	AT3G25690	CHUP1	Hydroxyproline-rich glycoprotein family protein	_	Dusk	Cold	Leaf
Kaladp0048s0465				_	Dusk	Cold	Leaf
Kaladp0048s0472	AT5G57660	ATCOL5,COL5	CONSTANS-like 5	C2C2-CO-like	Dusk	Cold	Leaf
Kaladp0048s0474	AT2G18740		Small nuclear ribonucleoprotein family protein	_	Dusk	Cold	Leaf
Kaladp0048s0481	AT5G57800	CER3,FLP1,WAX2,YRE	Fatty acid hydroxylase superfamily	_	Dusk	Cold	Leaf
Kaladp0048s0516	AT1G72510		Protein of unknown function (DUF1677)	_	Dusk	Cold	Leaf
Kaladp0048s0523				_	Dusk	Cold	Leaf
Kaladp0048s0530	AT1G72430		SAUR-like auxin-responsive protein family	_	Dusk	Cold	Leaf
Kaladp0048s0531	AT1G54050		HSP20-like chaperones superfamily protein	_	Dusk	Cold	Leaf
Kaladp0048s0533	AT3G04770	RPSAb	40s ribosomal protein SA B	_	Dusk	Cold	Leaf
Kaladp0048s0537	AT3G54070		Ankyrin repeat family protein	_	Dusk	Cold	Leaf
Kaladp0048s0539	AT1G53750	RPT1A	regulatory particle triple-A 1A	_	Dusk	Cold	Leaf
Kaladp0048s0542	AT1G53850	ATPAE1,PAE1	20S proteasome alpha subunit E1	_	Dusk	Cold	Leaf
Kaladp0048s0544	AT3G22110	PAC1	20S proteasome alpha subunit C1	_	Dusk	Cold	Leaf
Kaladp0048s0550	AT3G21750	UGT71B1	UDP-glucosyl transferase 71B1	_	Dusk	Cold	Leaf
Kaladp0048s0555	AT3G22330	ATRH53,PMH2	putative mitochondrial RNA helicase 2	_	Dusk	Cold	Leaf
Kaladp0048s0562	AT1G06690		NAD(P)-linked oxidoreductase superfamily protein	_	Dusk	Cold	Leaf
Kaladp0048s0618	AT1G78955	CAMS1	camelliol C synthase 1	_	Dusk	Cold	Leaf
Kaladp0048s0641	AT5G45380	ATDUR3,DUR3	solute:sodium symporters;urea transmembrane transporters	_	Dusk	Cold	Leaf
Kaladp0048s0647	AT5G16760		Inositol 1,3,4-trisphosphate 5/6-kinase family protein	_	Dusk	Cold	Leaf
Kaladp0048s0701	AT3G03300	ATDCL2,DCL2	dicer-like 2	_	Dusk	Cold	Leaf
Kaladp0048s0710	AT5G16400	ATF2,TRXF2	thioredoxin F2	_	Dusk	Cold	Leaf
Kaladp0048s0719	AT5G16530	PIN5	Auxin efflux carrier family protein	_	Dusk	Cold	Leaf
Kaladp0048s0733	AT3G19360		Zinc finger (CCCH-type) family protein	C3H	Dusk	Cold	Leaf
Kaladp0048s0752	AT2G33310	IAA13	auxin-induced protein 13	AUX/IAA	Dusk	Cold	Leaf
Kaladp0048s0762	AT5G20410	ATMGD2,MGD2	monogalactosyldiacylglycerol synthase 2	_	Dusk	Cold	Leaf
Kaladp0048s0790	AT5G09590	HSC70-5,MTHSC70-2	mitochondrial HSO70 2	_	Dusk	Cold	Leaf
Kaladp0048s0818	AT2G45180		Bifunctional inhibitor/lipid-transfer protein/seed storage 2S albumin superfamily protein	_	Dusk	Cold	Leaf
Kaladp0048s0820				_	Dusk	Cold	Leaf
Kaladp0048s0828	AT4G25200	ATHSP23.6-MITO,HSP23.6-MITO	mitochondrion-localized small heat shock protein 23.6	_	Dusk	Cold	Leaf
Kaladp0048s0850	AT3G18440	ALMT9,AtALMT9	aluminum-activated malate transporter 9	_	Dusk	Cold	Leaf
Kaladp0048s0852	AT1G13360			_	Dusk	Cold	Leaf
Kaladp0048s0869				_	Dusk	Cold	Leaf
Kaladp0048s0885	AT1G62400	HT1	Protein kinase superfamily protein	_	Dusk	Cold	Leaf
Kaladp0048s0892	AT2G26730		Leucine-rich repeat protein kinase family protein	_	Dusk	Cold	Leaf
Kaladp0048s0910	AT3G01470	ATHB-1,ATHB1,HAT5,HB-1,HD-ZIP-1	homeobox 1	HB	Dusk	Cold	Leaf
Kaladp0048s0920	AT1G18800	NRP2	NAP1-related protein 2	_	Dusk	Cold	Leaf
Kaladp0048s0930	AT5G47470		Nodulin MtN21 /EamA-like transporter family protein	_	Dusk	Cold	Leaf
Kaladp0048s0946	AT4G16563		Eukaryotic aspartyl protease family protein	_	Dusk	Cold	Leaf
Kaladp0048s0955	AT4G16720		Ribosomal protein L23/L15e family protein	_	Dusk	Cold	Leaf
Kaladp0048s0970	AT3G56290			_	Dusk	Cold	Leaf
Kaladp0048s0982	AT2G29290		NAD(P)-binding Rossmann-fold superfamily protein	_	Dusk	Cold	Leaf
Kaladp0049s0027	AT5G10170	ATMIPS3,MIPS3	myo-inositol-1-phosphate synthase 3	_	Dusk	Cold	Leaf
Kaladp0050s0035	AT3G51970	ASAT1,ATASAT1,ATSAT1	acyl-CoA sterol acyl transferase 1	_	Dusk	Cold	Leaf
Kaladp0050s0039	AT3G18610	ATNUC-L2,NUC-L2,PARLL1	nucleolin like 2	_	Dusk	Cold	Leaf
Kaladp0050s0060	AT1G24735		S-adenosyl-L-methionine-dependent methyltransferases superfamily protein	_	Dusk	Cold	Leaf
Kaladp0050s0062	AT1G65560		Zinc-binding dehydrogenase family protein	_	Dusk	Cold	Leaf
Kaladp0050s0063	AT1G05680	UGT74E2	Uridine diphosphate glycosyltransferase 74E2	_	Dusk	Cold	Leaf
Kaladp0050s0108	AT1G70000		myb-like transcription factor family protein	_	Dusk	Cold	Leaf
Kaladp0050s0174	AT3G61460	BRH1	brassinosteroid-responsive RING-H2	_	Dusk	Cold	Leaf
Kaladp0050s0181	AT1G63660		GMP synthase (glutamine-hydrolyzing), putative / glutamine amidotransferase, putative	_	Dusk	Cold	Leaf
Kaladp0050s0190	AT3G48990		AMP-dependent synthetase and ligase family protein	_	Dusk	Cold	Leaf
Kaladp0050s0200	AT1G12570		Glucose-methanol-choline (GMC) oxidoreductase family protein	_	Dusk	Cold	Leaf
Kaladp0050s0209	AT2G45550	CYP76C4	cytochrome P450, family 76, subfamily C, polypeptide 4	_	Dusk	Cold	Leaf
Kaladp0050s0210	AT2G45560	CYP76C1	cytochrome P450, family 76, subfamily C, polypeptide 1	_	Dusk	Cold	Leaf
Kaladp0050s0211	AT2G45550	CYP76C4	cytochrome P450, family 76, subfamily C, polypeptide 4	_	Dusk	Cold	Leaf
Kaladp0050s0214	AT1G12480	CDI3,OZS1,RCD3,SLAC1	C4-dicarboxylate transporter/malic acid transport protein	_	Dusk	Cold	Leaf
Kaladp0050s0238	AT4G39720		VQ motif-containing protein	_	Dusk	Cold	Leaf
Kaladp0050s0253	AT5G64940	ATATH13,ATH13,ATOSA1,OSA1	ABC2 homolog 13	_	Dusk	Cold	Leaf
Kaladp0050s0254	AT5G64940	ATATH13,ATH13,ATOSA1,OSA1	ABC2 homolog 13	_	Dusk	Cold	Leaf
Kaladp0050s0270	AT1G68740	PHO1;H1	EXS (ERD1/XPR1/SYG1) family protein	_	Dusk	Cold	Leaf
Kaladp0050s0285	AT5G14800	AT-P5C1,AT-P5R,EMB2772,P5CR	pyrroline-5- carboxylate (P5C) reductase	_	Dusk	Cold	Leaf
Kaladp0051s0008	AT5G55280	ATFTSZ1-1,CPFTSZ,FTSZ1-1	homolog of bacterial cytokinesis Z-ring protein FTSZ 1-1	_	Dusk	Cold	Leaf
Kaladp0051s0028	AT1G60620	ATRPAC43,RPAC43	RNA polymerase I subunit 43	_	Dusk	Cold	Leaf
Kaladp0051s0058	AT1G50590		RmlC-like cupins superfamily protein	_	Dusk	Cold	Leaf
Kaladp0051s0060	AT5G59240		Ribosomal protein S8e family protein	_	Dusk	Cold	Leaf
Kaladp0051s0089	AT5G56000	AtHsp90.4,Hsp81.4	HEAT SHOCK PROTEIN 81.4	_	Dusk	Cold	Leaf
Kaladp0052s0001	AT3G59140	ATMRP14,MRP14	multidrug resistance-associated protein 14	_	Dusk	Cold	Leaf
Kaladp0052s0004	AT5G53460	GLT1	NADH-dependent glutamate synthase 1	_	Dusk	Cold	Leaf
Kaladp0052s0011	AT3G49220		Plant invertase/pectin methylesterase inhibitor superfamily	_	Dusk	Cold	Leaf
Kaladp0052s0025	AT4G35090	CAT2	catalase 2	_	Dusk	Cold	Leaf
Kaladp0053s0002	AT2G26560	PLA IIA,PLA2A,PLP2	phospholipase A 2A	_	Dusk	Cold	Leaf
Kaladp0053s0015	AT1G17180	ATGSTU25,GSTU25	glutathione S-transferase TAU 25	_	Dusk	Cold	Leaf
Kaladp0053s0019	AT1G02520	PGP11	P-glycoprotein 11	_	Dusk	Cold	Leaf
Kaladp0053s0023	AT5G41761			_	Dusk	Cold	Leaf
Kaladp0053s0033	AT4G00430	PIP1;4,PIP1E,TMP-C	plasma membrane intrinsic protein 1;4	_	Dusk	Cold	Leaf
Kaladp0053s0051	AT1G30270	ATCIPK23,CIPK23,LKS1,SnRK3.23	CBL-interacting protein kinase 23	_	Dusk	Cold	Leaf
Kaladp0053s0064	AT1G29930	AB140,CAB1,CAB140,LHCB1.3	chlorophyll A/B binding protein 1	_	Dusk	Cold	Leaf
Kaladp0053s0096	AT4G18700	ATWL4,CIPK12,SnRK3.9,WL4	CBL-interacting protein kinase 12	_	Dusk	Cold	Leaf
Kaladp0053s0097	AT4G18650		transcription factor-related	_	Dusk	Cold	Leaf
Kaladp0053s0100	AT1G06340		Plant Tudor-like protein	_	Dusk	Cold	Leaf
Kaladp0053s0114	AT5G45910		GDSL-like Lipase/Acylhydrolase superfamily protein	_	Dusk	Cold	Leaf
Kaladp0053s0203	AT1G23710		Protein of unknown function (DUF1645)	_	Dusk	Cold	Leaf
Kaladp0053s0205	AT5G14700		NAD(P)-binding Rossmann-fold superfamily protein	_	Dusk	Cold	Leaf
Kaladp0053s0206	AT5G15750		Alpha-L RNA-binding motif/Ribosomal protein S4 family protein	_	Dusk	Cold	Leaf
Kaladp0053s0249	AT3G57490		Ribosomal protein S5 family protein	_	Dusk	Cold	Leaf
Kaladp0053s0250	AT4G32620		Enhancer of polycomb-like transcription factor protein	_	Dusk	Cold	Leaf
Kaladp0053s0251	AT3G57490		Ribosomal protein S5 family protein	_	Dusk	Cold	Leaf
Kaladp0053s0269	AT2G29350	SAG13	senescence-associated gene 13	_	Dusk	Cold	Leaf
Kaladp0053s0275	AT2G20530	ATPHB6,PHB6	prohibitin 6	_	Dusk	Cold	Leaf
Kaladp0053s0293	AT4G08300		nodulin MtN21 /EamA-like transporter family protein	_	Dusk	Cold	Leaf
Kaladp0053s0348	AT1G24530		Transducin/WD40 repeat-like superfamily protein	_	Dusk	Cold	Leaf
Kaladp0053s0353	AT2G33310	IAA13	auxin-induced protein 13	AUX/IAA	Dusk	Cold	Leaf
Kaladp0053s0400	AT3G46740	MAR1,TOC75-III	translocon at the outer envelope membrane of chloroplasts 75-III	_	Dusk	Cold	Leaf
Kaladp0053s0422	AT1G07350		RNA-binding (RRM/RBD/RNP motifs) family protein	_	Dusk	Cold	Leaf
Kaladp0053s0439	AT4G14010	RALFL32	ralf-like 32	_	Dusk	Cold	Leaf
Kaladp0053s0443	AT5G01410	ATPDX1,ATPDX1.3,PDX1,PDX1.3,RSR4	Aldolase-type TIM barrel family protein	_	Dusk	Cold	Leaf
Kaladp0053s0455	AT4G33790	CER4,FAR3,G7	Jojoba acyl CoA reductase-related male sterility protein	_	Dusk	Cold	Leaf
Kaladp0053s0497	AT1G33290		P-loop containing nucleoside triphosphate hydrolases superfamily protein	_	Dusk	Cold	Leaf
Kaladp0053s0498	AT4G15760	MO1	monooxygenase 1	_	Dusk	Cold	Leaf
Kaladp0053s0505	AT5G23530	AtCXE18,CXE18	carboxyesterase 18	_	Dusk	Cold	Leaf
Kaladp0053s0517	AT4G00850	GIF3	GRF1-interacting factor 3	_	Dusk	Cold	Leaf
Kaladp0053s0556	AT3G25230	ATFKBP62,FKBP62,ROF1	rotamase FKBP 1	_	Dusk	Cold	Leaf
Kaladp0053s0560	AT3G07250		nuclear transport factor 2 (NTF2) family protein / RNA recognition motif (RRM)-containing protein	_	Dusk	Cold	Leaf
Kaladp0053s0570	AT4G18010	5PTASE2,AT5PTASE2,IP5PII	myo-inositol polyphosphate 5-phosphatase 2	_	Dusk	Cold	Leaf
Kaladp0053s0574	AT1G32190		alpha/beta-Hydrolases superfamily protein	_	Dusk	Cold	Leaf
Kaladp0053s0580	AT5G46880	HB-7,HDG5	homeobox-7	HB	Dusk	Cold	Leaf
Kaladp0053s0595	AT2G23910		NAD(P)-binding Rossmann-fold superfamily protein	_	Dusk	Cold	Leaf
Kaladp0053s0600	AT4G17870	PYR1,RCAR11	Polyketide cyclase/dehydrase and lipid transport superfamily protein	_	Dusk	Cold	Leaf
Kaladp0053s0626	AT4G19390		Uncharacterised protein family (UPF0114)	_	Dusk	Cold	Leaf
Kaladp0053s0628	AT1G74310	ATHSP101,HOT1,HSP101	heat shock protein 101	_	Dusk	Cold	Leaf
Kaladp0053s0631	AT5G23530	AtCXE18,CXE18	carboxyesterase 18	_	Dusk	Cold	Leaf
Kaladp0053s0632				_	Dusk	Cold	Leaf
Kaladp0053s0634	AT5G33370		GDSL-like Lipase/Acylhydrolase superfamily protein	_	Dusk	Cold	Leaf
Kaladp0053s0660	AT3G07390	AIR12	auxin-responsive family protein	_	Dusk	Cold	Leaf
Kaladp0053s0667	AT5G48660		B-cell receptor-associated protein 31-like	_	Dusk	Cold	Leaf
Kaladp0053s0697	AT5G56000	AtHsp90.4,Hsp81.4	HEAT SHOCK PROTEIN 81.4	_	Dusk	Cold	Leaf
Kaladp0054s0001	AT5G15950		Adenosylmethionine decarboxylase family protein	_	Dusk	Cold	Leaf
Kaladp0054s0002	AT5G15948	CPuORF10	conserved peptide upstream open reading frame 10	_	Dusk	Cold	Leaf
Kaladp0054s0011	AT1G04870	ATPRMT10,PRMT10	protein arginine methyltransferase 10	_	Dusk	Cold	Leaf
Kaladp0054s0016	AT1G15380		Lactoylglutathione lyase / glyoxalase I family protein	_	Dusk	Cold	Leaf
Kaladp0054s0042	AT3G53940		Mitochondrial substrate carrier family protein	_	Dusk	Cold	Leaf
Kaladp0054s0044	AT5G02230		Haloacid dehalogenase-like hydrolase (HAD) superfamily protein	_	Dusk	Cold	Leaf
Kaladp0054s0065	AT5G02960		Ribosomal protein S12/S23 family protein	_	Dusk	Cold	Leaf
Kaladp0054s0076	AT5G20380	PHT4;5	phosphate transporter 4;5	_	Dusk	Cold	Leaf
Kaladp0055s0009	AT4G23160	CRK8	cysteine-rich RLK (RECEPTOR-like protein kinase) 8	_	Dusk	Cold	Leaf
Kaladp0055s0028	AT1G17270		O-fucosyltransferase family protein	_	Dusk	Cold	Leaf
Kaladp0055s0037	AT5G23740	RPS11-BETA	ribosomal protein S11-beta	_	Dusk	Cold	Leaf
Kaladp0055s0073				_	Dusk	Cold	Leaf
Kaladp0055s0109	AT4G35280		C2H2-like zinc finger protein	C2H2	Dusk	Cold	Leaf
Kaladp0055s0126	AT2G21060	ATCSP4,ATGRP2B,GRP2B	glycine-rich protein 2B	CSD	Dusk	Cold	Leaf
Kaladp0055s0146	AT4G35070		SBP (S-ribonuclease binding protein) family protein	_	Dusk	Cold	Leaf
Kaladp0055s0160	AT2G20940		Protein of unknown function (DUF1279)	_	Dusk	Cold	Leaf
Kaladp0055s0163	AT1G66330		senescence-associated family protein	_	Dusk	Cold	Leaf
Kaladp0055s0168	AT2G17710			_	Dusk	Cold	Leaf
Kaladp0055s0189	AT2G03820		nonsense-mediated mRNA decay NMD3 family protein	_	Dusk	Cold	Leaf
Kaladp0055s0207	AT1G01620	PIP1;3,PIP1C,TMP-B	plasma membrane intrinsic protein 1C	_	Dusk	Cold	Leaf
Kaladp0055s0222	AT2G21120		Protein of unknown function (DUF803)	_	Dusk	Cold	Leaf
Kaladp0055s0223	AT4G38710		glycine-rich protein	_	Dusk	Cold	Leaf
Kaladp0055s0224	AT2G16630		Pollen Ole e 1 allergen and extensin family protein	_	Dusk	Cold	Leaf
Kaladp0055s0244	AT4G35030		Protein kinase superfamily protein	_	Dusk	Cold	Leaf
Kaladp0055s0247	AT4G35070		SBP (S-ribonuclease binding protein) family protein	_	Dusk	Cold	Leaf
Kaladp0055s0254	AT1G66330		senescence-associated family protein	_	Dusk	Cold	Leaf
Kaladp0055s0256	AT5G03470	ATB\' ALPHA	Protein phosphatase 2A regulatory B subunit family protein	_	Dusk	Cold	Leaf
Kaladp0055s0284	AT1G78690		Phospholipid/glycerol acyltransferase family protein	_	Dusk	Cold	Leaf
Kaladp0055s0305	AT5G53550	ATYSL3,YSL3	YELLOW STRIPE like 3	_	Dusk	Cold	Leaf
Kaladp0055s0311	AT4G10810			_	Dusk	Cold	Leaf
Kaladp0055s0317	AT5G24300	ATSS1,SSI,SSI1	Glycogen/starch synthases, ADP-glucose type	_	Dusk	Cold	Leaf
Kaladp0055s0328	AT5G24120	ATSIG5,SIG5,SIGE	sigma factor E	Sigma70-like	Dusk	Cold	Leaf
Kaladp0055s0329	AT5G53210	SPCH	basic helix-loop-helix (bHLH) DNA-binding superfamily protein	bHLH	Dusk	Cold	Leaf
Kaladp0055s0332				_	Dusk	Cold	Leaf
Kaladp0055s0333	AT2G46330	AGP16,ATAGP16	arabinogalactan protein 16	_	Dusk	Cold	Leaf
Kaladp0055s0334	AT4G27940	ATMTM1,MTM1	manganese tracking factor for mitochondrial SOD2	_	Dusk	Cold	Leaf
Kaladp0055s0340	AT5G24030	SLAH3	SLAC1 homologue 3	_	Dusk	Cold	Leaf
Kaladp0055s0342	AT5G52900			_	Dusk	Cold	Leaf
Kaladp0055s0351	AT4G25740		RNA binding Plectin/S10 domain-containing protein	_	Dusk	Cold	Leaf
Kaladp0055s0359	AT1G02260		Divalent ion symporter	_	Dusk	Cold	Leaf
Kaladp0055s0360	AT5G52420			_	Dusk	Cold	Leaf
Kaladp0055s0362	AT5G52390		PAR1 protein	_	Dusk	Cold	Leaf
Kaladp0055s0371	AT1G52540		Protein kinase superfamily protein	_	Dusk	Cold	Leaf
Kaladp0055s0377	AT5G51720		2 iron, 2 sulfur cluster binding	_	Dusk	Cold	Leaf
Kaladp0055s0435	AT5G54160	ATOMT1,OMT1	O-methyltransferase 1	_	Dusk	Cold	Leaf
Kaladp0055s0437	AT2G01250		Ribosomal protein L30/L7 family protein	_	Dusk	Cold	Leaf
Kaladp0055s0445	AT3G16785	PLD ZETA 1,PLDP1,PLDZ1,PLDZETA1	phospholipase D P1	_	Dusk	Cold	Leaf
Kaladp0055s0459	AT5G16400	ATF2,TRXF2	thioredoxin F2	_	Dusk	Cold	Leaf
Kaladp0055s0484	AT5G21222		protein kinase family protein	_	Dusk	Cold	Leaf
Kaladp0055s0509	AT2G26710	BAS1,CYP72B1,CYP734A1	Cytochrome P450 superfamily protein	_	Dusk	Cold	Leaf
Kaladp0055s0513	AT3G07360	ATPUB9,PUB9	plant U-box 9	_	Dusk	Cold	Leaf
Kaladp0056s0008	AT5G48760		Ribosomal protein L13 family protein	_	Dusk	Cold	Leaf
Kaladp0056s0069	AT4G31250		Leucine-rich repeat protein kinase family protein	_	Dusk	Cold	Leaf
Kaladp0056s0124	AT3G52740			_	Dusk	Cold	Leaf
Kaladp0056s0128	AT5G22380	anac090,NAC090	NAC domain containing protein 90	NAC	Dusk	Cold	Leaf
Kaladp0056s0129	AT5G22380	anac090,NAC090	NAC domain containing protein 90	NAC	Dusk	Cold	Leaf
Kaladp0057s0015	AT2G44060		Late embryogenesis abundant protein, group 2	_	Dusk	Cold	Leaf
Kaladp0057s0034	AT5G37980		Zinc-binding dehydrogenase family protein	_	Dusk	Cold	Leaf
Kaladp0057s0047	AT1G72030		Acyl-CoA N-acyltransferases (NAT) superfamily protein	GNAT	Dusk	Cold	Leaf
Kaladp0057s0051	AT1G71480		Nuclear transport factor 2 (NTF2) family protein	_	Dusk	Cold	Leaf
Kaladp0057s0094	AT3G05890	RCI2B	Low temperature and salt responsive protein family	_	Dusk	Cold	Leaf
Kaladp0057s0097	AT1G09530	PAP3,PIF3,POC1	phytochrome interacting factor 3	bHLH	Dusk	Cold	Leaf
Kaladp0057s0101	AT5G02270	ATNAP9,NAP9	non-intrinsic ABC protein 9	_	Dusk	Cold	Leaf
Kaladp0058s0040				_	Dusk	Cold	Leaf
Kaladp0058s0053	AT5G20150	ATSPX1,SPX1	SPX domain gene 1	_	Dusk	Cold	Leaf
Kaladp0058s0067	AT5G11420		Protein of unknown function, DUF642	_	Dusk	Cold	Leaf
Kaladp0058s0073	AT5G11320	YUC4	Flavin-binding monooxygenase family protein	_	Dusk	Cold	Leaf
Kaladp0058s0097	AT2G25810	TIP4;1	tonoplast intrinsic protein 4;1	_	Dusk	Cold	Leaf
Kaladp0058s0101	AT5G11590	TINY2	Integrase-type DNA-binding superfamily protein	AP2-EREBP	Dusk	Cold	Leaf
Kaladp0058s0110	AT4G33040		Thioredoxin superfamily protein	_	Dusk	Cold	Leaf
Kaladp0058s0152	AT4G08850		Leucine-rich repeat receptor-like protein kinase family protein	_	Dusk	Cold	Leaf
Kaladp0058s0154				_	Dusk	Cold	Leaf
Kaladp0058s0163	AT2G44670		Protein of unknown function (DUF581)	_	Dusk	Cold	Leaf
Kaladp0058s0166	AT4G20190			_	Dusk	Cold	Leaf
Kaladp0058s0190	AT3G21530		DNAse I-like superfamily protein	_	Dusk	Cold	Leaf
Kaladp0058s0193	AT5G18970		AWPM-19-like family protein	_	Dusk	Cold	Leaf
Kaladp0058s0203	AT3G22142		Bifunctional inhibitor/lipid-transfer protein/seed storage 2S albumin superfamily protein	_	Dusk	Cold	Leaf
Kaladp0058s0206	AT1G02850	BGLU11	beta glucosidase 11	_	Dusk	Cold	Leaf
Kaladp0058s0212	AT1G03905		P-loop containing nucleoside triphosphate hydrolases superfamily protein	_	Dusk	Cold	Leaf
Kaladp0058s0218	AT4G27090		Ribosomal protein L14	_	Dusk	Cold	Leaf
Kaladp0058s0249	AT3G24100		Uncharacterised protein family SERF	_	Dusk	Cold	Leaf
Kaladp0058s0250	AT3G25030		RING/U-box superfamily protein	_	Dusk	Cold	Leaf
Kaladp0058s0256	AT3G07230		wound-responsive protein-related	_	Dusk	Cold	Leaf
Kaladp0058s0306	AT5G14140		zinc ion binding;nucleic acid binding;zinc ion binding	_	Dusk	Cold	Leaf
Kaladp0058s0313	AT5G59440	ATTMPK.1,ATTMPK.2,ZEU1	P-loop containing nucleoside triphosphate hydrolases superfamily protein	_	Dusk	Cold	Leaf
Kaladp0058s0321	AT3G46610		Pentatricopeptide repeat (PPR-like) superfamily protein	_	Dusk	Cold	Leaf
Kaladp0058s0335	AT5G14570	ATNRT2.7,NRT2.7	high affinity nitrate transporter 2.7	_	Dusk	Cold	Leaf
Kaladp0058s0339	AT3G01550	ATPPT2,PPT2	phosphoenolpyruvate (pep)/phosphate translocator 2	_	Dusk	Cold	Leaf
Kaladp0058s0347	AT5G40330	ATMYB23,ATMYBRTF,MYB23	myb domain protein 23	MYB	Dusk	Cold	Leaf
Kaladp0058s0365	AT4G17900		PLATZ transcription factor family protein	PLATZ	Dusk	Cold	Leaf
Kaladp0058s0385	AT5G07440	GDH2	glutamate dehydrogenase 2	_	Dusk	Cold	Leaf
Kaladp0058s0390	AT1G65680	ATEXPB2,ATHEXP BETA 1.4,EXPB2	expansin B2	_	Dusk	Cold	Leaf
Kaladp0058s0398	AT2G36170		Ubiquitin supergroup;Ribosomal protein L40e	_	Dusk	Cold	Leaf
Kaladp0058s0405	AT3G49240	emb1796	Pentatricopeptide repeat (PPR) superfamily protein	_	Dusk	Cold	Leaf
Kaladp0058s0436	AT3G57450			_	Dusk	Cold	Leaf
Kaladp0058s0437	AT3G57450			_	Dusk	Cold	Leaf
Kaladp0058s0481	AT5G13870	EXGT-A4,XTH5	xyloglucan endotransglucosylase/hydrolase 5	_	Dusk	Cold	Leaf
Kaladp0058s0486	AT4G13440		Calcium-binding EF-hand family protein	_	Dusk	Cold	Leaf
Kaladp0058s0505	AT1G27190		Leucine-rich repeat protein kinase family protein	_	Dusk	Cold	Leaf
Kaladp0058s0524	AT1G12060	ATBAG5,BAG5	BCL-2-associated athanogene 5	_	Dusk	Cold	Leaf
Kaladp0058s0544	AT1G09600		Protein kinase superfamily protein	_	Dusk	Cold	Leaf
Kaladp0058s0547	AT2G17360		Ribosomal protein S4 (RPS4A) family protein	_	Dusk	Cold	Leaf
Kaladp0058s0574	AT1G69530	AT-EXP1,ATEXP1,ATEXPA1,ATHEXP ALPHA 1.2,EXP1,EXPA1	expansin A1	_	Dusk	Cold	Leaf
Kaladp0058s0586	AT1G26850		S-adenosyl-L-methionine-dependent methyltransferases superfamily protein	_	Dusk	Cold	Leaf
Kaladp0058s0601	AT1G24540	CYP86C1	cytochrome P450, family 86, subfamily C, polypeptide 1	_	Dusk	Cold	Leaf
Kaladp0058s0605	AT5G18520		Lung seven transmembrane receptor family protein	_	Dusk	Cold	Leaf
Kaladp0058s0609	AT2G37400		Tetratricopeptide repeat (TPR)-like superfamily protein	_	Dusk	Cold	Leaf
Kaladp0058s0612	AT2G37540		NAD(P)-binding Rossmann-fold superfamily protein	_	Dusk	Cold	Leaf
Kaladp0058s0613	AT1G57860		Translation protein SH3-like family protein	_	Dusk	Cold	Leaf
Kaladp0058s0624	AT5G23860	TUB8	tubulin beta 8	_	Dusk	Cold	Leaf
Kaladp0058s0625	AT2G37980		O-fucosyltransferase family protein	_	Dusk	Cold	Leaf
Kaladp0058s0658	AT5G60050		BTB/POZ domain-containing protein	_	Dusk	Cold	Leaf
Kaladp0058s0659	AT1G07850		Protein of unknown function (DUF604)	_	Dusk	Cold	Leaf
Kaladp0058s0662	AT1G31280	AGO2	Argonaute family protein	_	Dusk	Cold	Leaf
Kaladp0059s0006	AT1G17260	AHA10	autoinhibited H(+)-ATPase isoform 10	_	Dusk	Cold	Leaf
Kaladp0059s0048	AT4G00430	PIP1;4,PIP1E,TMP-C	plasma membrane intrinsic protein 1;4	_	Dusk	Cold	Leaf
Kaladp0059s0054				_	Dusk	Cold	Leaf
Kaladp0059s0064	AT5G05840		Protein of unknown function (DUF620)	_	Dusk	Cold	Leaf
Kaladp0059s0073				_	Dusk	Cold	Leaf
Kaladp0059s0092				_	Dusk	Cold	Leaf
Kaladp0059s0099	AT3G52880	ATMDAR1,MDAR1	monodehydroascorbate reductase 1	_	Dusk	Cold	Leaf
Kaladp0059s0139	AT5G50100		Putative thiol-disulphide oxidoreductase DCC	_	Dusk	Cold	Leaf
Kaladp0059s0144	AT3G13845			_	Dusk	Cold	Leaf
Kaladp0059s0169	AT3G52880	ATMDAR1,MDAR1	monodehydroascorbate reductase 1	_	Dusk	Cold	Leaf
Kaladp0059s0170	AT2G27690	CYP94C1	cytochrome P450, family 94, subfamily C, polypeptide 1	_	Dusk	Cold	Leaf
Kaladp0059s0172	AT2G37040	ATPAL1,PAL1	PHE ammonia lyase 1	_	Dusk	Cold	Leaf
Kaladp0059s0182	AT4G12080	AHL1,ATAHL1	AT-hook motif nuclear-localized protein 1	_	Dusk	Cold	Leaf
Kaladp0059s0193	AT2G40610	ATEXP8,ATEXPA8,ATHEXP ALPHA 1.11,EXP8,EXPA8	expansin A8	_	Dusk	Cold	Leaf
Kaladp0059s0195	AT4G38210	ATEXP20,ATEXPA20,ATHEXP ALPHA 1.23,EXP20,EXPA20	expansin A20	_	Dusk	Cold	Leaf
Kaladp0059s0219				_	Dusk	Cold	Leaf
Kaladp0059s0243	AT1G21460		Nodulin MtN3 family protein	_	Dusk	Cold	Leaf
Kaladp0059s0252	AT5G08290	YLS8	mRNA splicing factor, thioredoxin-like U5 snRNP	_	Dusk	Cold	Leaf
Kaladp0059s0256	AT3G26310	CYP71B35	cytochrome P450, family 71, subfamily B, polypeptide 35	_	Dusk	Cold	Leaf
Kaladp0059s0260	AT2G01630		O-Glycosyl hydrolases family 17 protein	_	Dusk	Cold	Leaf
Kaladp0059s0261	AT1G23220		Dynein light chain type 1 family protein	_	Dusk	Cold	Leaf
Kaladp0059s0274	AT3G17980		Calcium-dependent lipid-binding (CaLB domain) family protein	_	Dusk	Cold	Leaf
Kaladp0059s0285				_	Dusk	Cold	Leaf
Kaladp0059s0297	AT1G70170	MMP	matrix metalloproteinase	_	Dusk	Cold	Leaf
Kaladp0059s0301	AT4G16490		ARM repeat superfamily protein	_	Dusk	Cold	Leaf
Kaladp0059s0307	AT4G16442		Uncharacterised protein family (UPF0497)	_	Dusk	Cold	Leaf
Kaladp0059s0321	AT3G17609	HYH	HY5-homolog	bZIP	Dusk	Cold	Leaf
Kaladp0059s0327	AT3G17470	ATCRSH,CRSH	Ca2+-activated RelA/spot homolog	_	Dusk	Cold	Leaf
Kaladp0059s0333	AT5G15640		Mitochondrial substrate carrier family protein	_	Dusk	Cold	Leaf
Kaladp0059s0334	AT3G62270		HCO3- transporter family	_	Dusk	Cold	Leaf
Kaladp0059s0336	AT1G48100		Pectin lyase-like superfamily protein	_	Dusk	Cold	Leaf
Kaladp0059s0358	AT5G49300	GATA16	GATA transcription factor 16	C2C2-GATA	Dusk	Cold	Leaf
Kaladp0059s0360	AT5G49480	ATCP1,CP1	Ca2+-binding protein 1	_	Dusk	Cold	Leaf
Kaladp0060s0002	AT3G51290		Protein of unknown function (DUF630) ;Protein of unknown function (DUF632)	_	Dusk	Cold	Leaf
Kaladp0060s0012	AT5G66170	STR18	sulfurtransferase 18	_	Dusk	Cold	Leaf
Kaladp0060s0038	AT4G38960		B-box type zinc finger family protein	Orphans	Dusk	Cold	Leaf
Kaladp0060s0039	AT5G66320	GATA5	GATA transcription factor 5	C2C2-GATA	Dusk	Cold	Leaf
Kaladp0060s0058				_	Dusk	Cold	Leaf
Kaladp0060s0110	AT4G37370	CYP81D8	cytochrome P450, family 81, subfamily D, polypeptide 8	_	Dusk	Cold	Leaf
Kaladp0060s0115	AT3G50770	CML41	calmodulin-like 41	_	Dusk	Cold	Leaf
Kaladp0060s0126				_	Dusk	Cold	Leaf
Kaladp0060s0141	AT2G23620	ATMES1,MES1	methyl esterase 1	_	Dusk	Cold	Leaf
Kaladp0060s0142	AT2G23620	ATMES1,MES1	methyl esterase 1	_	Dusk	Cold	Leaf
Kaladp0060s0154	AT3G50560		NAD(P)-binding Rossmann-fold superfamily protein	_	Dusk	Cold	Leaf
Kaladp0060s0160	AT5G13750	ZIFL1	zinc induced facilitator-like 1	_	Dusk	Cold	Leaf
Kaladp0060s0170	AT5G67070	RALFL34	ralf-like 34	_	Dusk	Cold	Leaf
Kaladp0060s0194	AT2G14960	GH3.1	Auxin-responsive GH3 family protein	_	Dusk	Cold	Leaf
Kaladp0060s0242	AT3G12270	ATPRMT3,PRMT3	protein arginine methyltransferase 3	_	Dusk	Cold	Leaf
Kaladp0060s0243	AT3G12320			_	Dusk	Cold	Leaf
Kaladp0060s0247	AT5G07040		RING/U-box superfamily protein	_	Dusk	Cold	Leaf
Kaladp0060s0256	AT3G53740		Ribosomal protein L36e family protein	_	Dusk	Cold	Leaf
Kaladp0060s0271	AT2G27290		Protein of unknown function (DUF1279)	_	Dusk	Cold	Leaf
Kaladp0060s0277	AT5G02500	AT-HSC70-1,HSC70,HSC70-1,HSP70-1	heat shock cognate protein 70-1	_	Dusk	Cold	Leaf
Kaladp0060s0282	AT1G74060		Ribosomal protein L6 family protein	_	Dusk	Cold	Leaf
Kaladp0060s0285	AT2G31270	ATCDT1A,CDT1,CDT1A	homolog of yeast CDT1 A	_	Dusk	Cold	Leaf
Kaladp0060s0296	AT5G02500	AT-HSC70-1,HSC70,HSC70-1,HSP70-1	heat shock cognate protein 70-1	_	Dusk	Cold	Leaf
Kaladp0060s0314	AT2G39450	ATMTP11,MTP11	Cation efflux family protein	_	Dusk	Cold	Leaf
Kaladp0060s0332	AT3G55090		ABC-2 type transporter family protein	_	Dusk	Cold	Leaf
Kaladp0060s0358	AT4G05200	CRK25	cysteine-rich RLK (RECEPTOR-like protein kinase) 25	_	Dusk	Cold	Leaf
Kaladp0060s0372	AT4G04900	RIC10	ROP-interactive CRIB motif-containing protein 10	_	Dusk	Cold	Leaf
Kaladp0060s0380				_	Dusk	Cold	Leaf
Kaladp0060s0385	AT1G62040	ATG8C	Ubiquitin-like superfamily protein	_	Dusk	Cold	Leaf
Kaladp0060s0400	AT4G22190			_	Dusk	Cold	Leaf
Kaladp0060s0404	AT3G25070	RIN4	RPM1 interacting protein 4	_	Dusk	Cold	Leaf
Kaladp0060s0408				_	Dusk	Cold	Leaf
Kaladp0060s0411	AT1G62430	ATCDS1,CDS1	CDP-diacylglycerol synthase 1	_	Dusk	Cold	Leaf
Kaladp0060s0413	AT1G12050		fumarylacetoacetase, putative	_	Dusk	Cold	Leaf
Kaladp0060s0424	AT2G35760		Uncharacterised protein family (UPF0497)	_	Dusk	Cold	Leaf
Kaladp0060s0444				_	Dusk	Cold	Leaf
Kaladp0060s0465	AT3G17390	MAT4,MTO3,SAMS3	S-adenosylmethionine synthetase family protein	_	Dusk	Cold	Leaf
Kaladp0060s0468	AT1G23410		Ribosomal protein S27a / Ubiquitin family protein	_	Dusk	Cold	Leaf
Kaladp0060s0491				_	Dusk	Cold	Leaf
Kaladp0060s0504	AT3G13560		O-Glycosyl hydrolases family 17 protein	_	Dusk	Cold	Leaf
Kaladp0061s0001	AT3G05590	RPL18	ribosomal protein L18	_	Dusk	Cold	Leaf
Kaladp0061s0068	AT5G01750		Protein of unknown function (DUF567)	_	Dusk	Cold	Leaf
Kaladp0061s0094	AT1G03055			_	Dusk	Cold	Leaf
Kaladp0061s0101	AT1G73010	ATPS2,PS2	phosphate starvation-induced gene 2	_	Dusk	Cold	Leaf
Kaladp0061s0104	AT4G14320		Zinc-binding ribosomal protein family protein	_	Dusk	Cold	Leaf
Kaladp0061s0110	AT5G09500		Ribosomal protein S19 family protein	_	Dusk	Cold	Leaf
Kaladp0061s0116	AT1G06620		2-oxoglutarate (2OG) and Fe(II)-dependent oxygenase superfamily protein	_	Dusk	Cold	Leaf
Kaladp0061s0124	AT3G24840		Sec14p-like phosphatidylinositol transfer family protein	_	Dusk	Cold	Leaf
Kaladp0061s0138	AT4G38180	FRS5	FAR1-related sequence 5	FAR1	Dusk	Cold	Leaf
Kaladp0061s0163	AT1G26610		C2H2-like zinc finger protein	C2H2	Dusk	Cold	Leaf
Kaladp0061s0175	AT3G47500	CDF3	cycling DOF factor 3	C2C2-Dof	Dusk	Cold	Leaf
Kaladp0062s0033	AT1G68530	CER6,CUT1,G2,KCS6,POP1	3-ketoacyl-CoA synthase 6	_	Dusk	Cold	Leaf
Kaladp0062s0073	AT3G23050	AXR2,IAA7	indole-3-acetic acid 7	AUX/IAA	Dusk	Cold	Leaf
Kaladp0062s0082				_	Dusk	Cold	Leaf
Kaladp0062s0084	AT5G43630	TZP	zinc knuckle (CCHC-type) family protein	_	Dusk	Cold	Leaf
Kaladp0062s0088	AT5G43580		Serine protease inhibitor, potato inhibitor I-type family protein	_	Dusk	Cold	Leaf
Kaladp0062s0089	AT5G43580		Serine protease inhibitor, potato inhibitor I-type family protein	_	Dusk	Cold	Leaf
Kaladp0062s0113	AT3G50910			_	Dusk	Cold	Leaf
Kaladp0062s0134	AT4G34200	EDA9	D-3-phosphoglycerate dehydrogenase	_	Dusk	Cold	Leaf
Kaladp0062s0136	AT3G19450	ATCAD4,CAD,CAD-C,CAD4	GroES-like zinc-binding alcohol dehydrogenase family protein	_	Dusk	Cold	Leaf
Kaladp0062s0139	AT2G15000			_	Dusk	Cold	Leaf
Kaladp0062s0170	AT5G09590	HSC70-5,MTHSC70-2	mitochondrial HSO70 2	_	Dusk	Cold	Leaf
Kaladp0062s0177	AT4G33650	ADL2,DRP3A	dynamin-related protein 3A	_	Dusk	Cold	Leaf
Kaladp0062s0205	AT4G22200	AKT2,AKT2/3,AKT3,KT2/3	potassium transport 2/3	_	Dusk	Cold	Leaf
Kaladp0062s0211	AT5G45670		GDSL-like Lipase/Acylhydrolase superfamily protein	_	Dusk	Cold	Leaf
Kaladp0062s0213	AT5G45670		GDSL-like Lipase/Acylhydrolase superfamily protein	_	Dusk	Cold	Leaf
Kaladp0063s0009	AT4G20070	AAH,ATAAH	allantoate amidohydrolase	_	Dusk	Cold	Leaf
Kaladp0063s0017				_	Dusk	Cold	Leaf
Kaladp0063s0018				_	Dusk	Cold	Leaf
Kaladp0063s0033	AT3G61220		NAD(P)-binding Rossmann-fold superfamily protein	_	Dusk	Cold	Leaf
Kaladp0063s0039	AT5G57240	ORP4C	OSBP(oxysterol binding protein)-related protein 4C	_	Dusk	Cold	Leaf
Kaladp0063s0041	AT3G51970	ASAT1,ATASAT1,ATSAT1	acyl-CoA sterol acyl transferase 1	_	Dusk	Cold	Leaf
Kaladp0063s0056	AT3G51970	ASAT1,ATASAT1,ATSAT1	acyl-CoA sterol acyl transferase 1	_	Dusk	Cold	Leaf
Kaladp0063s0061	AT4G22360		SWIB complex BAF60b domain-containing protein	SWI/SNF-BAF60b	Dusk	Cold	Leaf
Kaladp0064s0018	AT2G24270	ALDH11A3	aldehyde dehydrogenase 11A3	_	Dusk	Cold	Leaf
Kaladp0064s0031	AT1G23100		GroES-like family protein	_	Dusk	Cold	Leaf
Kaladp0064s0034	AT2G45550	CYP76C4	cytochrome P450, family 76, subfamily C, polypeptide 4	_	Dusk	Cold	Leaf
Kaladp0064s0040	AT3G17980		Calcium-dependent lipid-binding (CaLB domain) family protein	_	Dusk	Cold	Leaf
Kaladp0064s0041	AT1G23149	CPuORF29	conserved peptide upstream open reading frame 29	_	Dusk	Cold	Leaf
Kaladp0064s0042	AT1G70780			_	Dusk	Cold	Leaf
Kaladp0064s0085	AT1G50460	ATHKL1,HKL1	hexokinase-like 1	_	Dusk	Cold	Leaf
Kaladp0064s0089	AT3G56640	SEC15A	exocyst complex component sec15A	_	Dusk	Cold	Leaf
Kaladp0064s0094	AT5G19855		Chaperonin-like RbcX protein	_	Dusk	Cold	Leaf
Kaladp0064s0111	AT3G58040	SINAT2	seven in absentia of Arabidopsis 2	_	Dusk	Cold	Leaf
Kaladp0064s0137	AT3G08710	ATH9,TH9,TRX H9	thioredoxin H-type 9	_	Dusk	Cold	Leaf
Kaladp0064s0138	AT5G49350		Glycine-rich protein family	_	Dusk	Cold	Leaf
Kaladp0064s0142	AT2G19740		Ribosomal protein L31e family protein	_	Dusk	Cold	Leaf
Kaladp0065s0013	AT2G35760		Uncharacterised protein family (UPF0497)	_	Dusk	Cold	Leaf
Kaladp0065s0019	AT1G56310		Polynucleotidyl transferase, ribonuclease H-like superfamily protein	_	Dusk	Cold	Leaf
Kaladp0065s0023	AT5G49300	GATA16	GATA transcription factor 16	C2C2-GATA	Dusk	Cold	Leaf
Kaladp0066s0035	AT3G16770	ATEBP,EBP,ERF72,RAP2.3	ethylene-responsive element binding protein	AP2-EREBP	Dusk	Cold	Leaf
Kaladp0066s0051	AT1G19640	JMT	jasmonic acid carboxyl methyltransferase	_	Dusk	Cold	Leaf
Kaladp0066s0053	AT3G50930	BCS1	cytochrome BC1 synthesis	_	Dusk	Cold	Leaf
Kaladp0066s0059	AT2G46210		Fatty acid/sphingolipid desaturase	_	Dusk	Cold	Leaf
Kaladp0066s0069	AT2G46320		Mitochondrial substrate carrier family protein	_	Dusk	Cold	Leaf
Kaladp0066s0096	ATMG01130			_	Dusk	Cold	Leaf
Kaladp0066s0114	AT5G24470	APRR5,PRR5	pseudo-response regulator 5	Pseudo ARR-B	Dusk	Cold	Leaf
Kaladp0066s0115	AT1G01060	LHY,LHY1	Homeodomain-like superfamily protein	MYB-related	Dusk	Cold	Leaf
Kaladp0067s0005	AT2G30520	RPT2	Phototropic-responsive NPH3 family protein	_	Dusk	Cold	Leaf
Kaladp0067s0013				_	Dusk	Cold	Leaf
Kaladp0067s0016	AT4G19370		Protein of unknown function (DUF1218)	_	Dusk	Cold	Leaf
Kaladp0067s0033	AT3G22370	AOX1A,ATAOX1A	alternative oxidase 1A	_	Dusk	Cold	Leaf
Kaladp0067s0047	AT5G53980	ATHB52,HB52	homeobox protein 52	HB	Dusk	Cold	Leaf
Kaladp0067s0053	AT5G54010		UDP-Glycosyltransferase superfamily protein	_	Dusk	Cold	Leaf
Kaladp0067s0067	AT1G22400	ATUGT85A1,UGT85A1	UDP-Glycosyltransferase superfamily protein	_	Dusk	Cold	Leaf
Kaladp0067s0074	AT5G54960	PDC2	pyruvate decarboxylase-2	_	Dusk	Cold	Leaf
Kaladp0067s0087	AT3G50910			_	Dusk	Cold	Leaf
Kaladp0067s0088	AT3G50910			_	Dusk	Cold	Leaf
Kaladp0067s0120	AT4G38960		B-box type zinc finger family protein	Orphans	Dusk	Cold	Leaf
Kaladp0067s0121	AT2G02230	AtPP2-B1,PP2-B1	phloem protein 2-B1	_	Dusk	Cold	Leaf
Kaladp0067s0122	AT2G16530		3-oxo-5-alpha-steroid 4-dehydrogenase family protein	_	Dusk	Cold	Leaf
Kaladp0067s0166	AT4G35900	atbzip14,FD,FD-1	Basic-leucine zipper (bZIP) transcription factor family protein	_	Dusk	Cold	Leaf
Kaladp0067s0181	AT5G23910		ATP binding microtubule motor family protein	_	Dusk	Cold	Leaf
Kaladp0067s0182	AT1G59960		NAD(P)-linked oxidoreductase superfamily protein	_	Dusk	Cold	Leaf
Kaladp0067s0194	AT2G17500		Auxin efflux carrier family protein	_	Dusk	Cold	Leaf
Kaladp0067s0211	AT1G32900		UDP-Glycosyltransferase superfamily protein	_	Dusk	Cold	Leaf
Kaladp0067s0221	AT4G24120	ATYSL1,YSL1	YELLOW STRIPE like 1	_	Dusk	Cold	Leaf
Kaladp0067s0226				_	Dusk	Cold	Leaf
Kaladp0067s0240	AT5G38970	ATBR6OX,BR6OX,BR6OX1,CYP85A1	brassinosteroid-6-oxidase 1	_	Dusk	Cold	Leaf
Kaladp0067s0257	AT1G10630	ARFA1F,ATARFA1F	ADP-ribosylation factor A1F	_	Dusk	Cold	Leaf
Kaladp0067s0258	AT4G01870		tolB protein-related	_	Dusk	Cold	Leaf
Kaladp0067s0294	AT5G25610	ATRD22,RD22	BURP domain-containing protein	_	Dusk	Cold	Leaf
Kaladp0067s0309	AT3G23920	BAM1,BMY7,TR-BAMY	beta-amylase 1	_	Dusk	Cold	Leaf
Kaladp0068s0025	AT3G07090		PPPDE putative thiol peptidase family protein	_	Dusk	Cold	Leaf
Kaladp0068s0046	AT3G18030	ATHAL3,ATHAL3A,HAL3,HAL3A	HAL3-like protein A	_	Dusk	Cold	Leaf
Kaladp0068s0074	AT2G04039			_	Dusk	Cold	Leaf
Kaladp0068s0100	AT5G50915		basic helix-loop-helix (bHLH) DNA-binding superfamily protein	bHLH	Dusk	Cold	Leaf
Kaladp0068s0105	AT5G50600	ATHSD1,HSD1	hydroxysteroid dehydrogenase 1	_	Dusk	Cold	Leaf
Kaladp0068s0161	AT5G25140	CYP71B13	cytochrome P450, family 71, subfamily B, polypeptide 13	_	Dusk	Cold	Leaf
Kaladp0068s0162				_	Dusk	Cold	Leaf
Kaladp0068s0169	AT4G17260		Lactate/malate dehydrogenase family protein	_	Dusk	Cold	Leaf
Kaladp0068s0172	AT4G12500		Bifunctional inhibitor/lipid-transfer protein/seed storage 2S albumin superfamily protein	_	Dusk	Cold	Leaf
Kaladp0068s0175	AT4G12510		Bifunctional inhibitor/lipid-transfer protein/seed storage 2S albumin superfamily protein	_	Dusk	Cold	Leaf
Kaladp0068s0190				_	Dusk	Cold	Leaf
Kaladp0068s0195	AT4G22360		SWIB complex BAF60b domain-containing protein	SWI/SNF-BAF60b	Dusk	Cold	Leaf
Kaladp0068s0196	AT3G06240		F-box family protein	_	Dusk	Cold	Leaf
Kaladp0068s0213	AT2G32950	ATCOP1,COP1,DET340,EMB168,FUS1	Transducin/WD40 repeat-like superfamily protein	_	Dusk	Cold	Leaf
Kaladp0068s0233	AT4G04450	AtWRKY42,WRKY42	WRKY family transcription factor	WRKY	Dusk	Cold	Leaf
Kaladp0068s0259	AT2G37970	SOUL-1	SOUL heme-binding family protein	_	Dusk	Cold	Leaf
Kaladp0068s0260	AT2G37970	SOUL-1	SOUL heme-binding family protein	_	Dusk	Cold	Leaf
Kaladp0068s0262	AT3G54640	TRP3,TSA1	tryptophan synthase alpha chain	_	Dusk	Cold	Leaf
Kaladp0068s0282	AT3G06483	ATPDHK,PDK	pyruvate dehydrogenase kinase	_	Dusk	Cold	Leaf
Kaladp0068s0312	AT4G16400			_	Dusk	Cold	Leaf
Kaladp0069s0001	AT5G45670		GDSL-like Lipase/Acylhydrolase superfamily protein	_	Dusk	Cold	Leaf
Kaladp0069s0018	AT3G02220			_	Dusk	Cold	Leaf
Kaladp0069s0023	AT4G15770		RNA binding	_	Dusk	Cold	Leaf
Kaladp0069s0033	AT5G49100			_	Dusk	Cold	Leaf
Kaladp0069s0044	AT3G16770	ATEBP,EBP,ERF72,RAP2.3	ethylene-responsive element binding protein	AP2-EREBP	Dusk	Cold	Leaf
Kaladp0069s0050	AT3G16850		Pectin lyase-like superfamily protein	_	Dusk	Cold	Leaf
Kaladp0069s0054	AT1G24020	MLP423	MLP-like protein 423	_	Dusk	Cold	Leaf
Kaladp0069s0070	AT5G20270	HHP1	heptahelical transmembrane protein1	_	Dusk	Cold	Leaf
Kaladp0069s0113	AT2G48020		Major facilitator superfamily protein	_	Dusk	Cold	Leaf
Kaladp0069s0114	AT2G48020		Major facilitator superfamily protein	_	Dusk	Cold	Leaf
Kaladp0070s0002	AT1G65730	YSL7	YELLOW STRIPE like 7	_	Dusk	Cold	Leaf
Kaladp0070s0010	AT3G51430	SSL5,YLS2	Calcium-dependent phosphotriesterase superfamily protein	_	Dusk	Cold	Leaf
Kaladp0070s0039	AT5G24510		60S acidic ribosomal protein family	_	Dusk	Cold	Leaf
Kaladp0070s0041	AT5G24510		60S acidic ribosomal protein family	_	Dusk	Cold	Leaf
Kaladp0070s0050	AT4G24140		alpha/beta-Hydrolases superfamily protein	_	Dusk	Cold	Leaf
Kaladp0070s0062	AT5G55470	ATNHX3,NHX3	Na+/H+ (sodium hydrogen) exchanger 3	_	Dusk	Cold	Leaf
Kaladp0070s0074	AT1G64520	RPN12a	regulatory particle non-ATPase 12A	_	Dusk	Cold	Leaf
Kaladp0070s0078	AT1G07770	RPS15A	ribosomal protein S15A	_	Dusk	Cold	Leaf
Kaladp0070s0087	AT1G53540		HSP20-like chaperones superfamily protein	_	Dusk	Cold	Leaf
Kaladp0070s0091	AT3G46540		ENTH/VHS family protein	_	Dusk	Cold	Leaf
Kaladp0070s0094	AT5G02390		Protein of unknown function (DUF3741)	_	Dusk	Cold	Leaf
Kaladp0070s0098	AT2G34357		ARM repeat superfamily protein	_	Dusk	Cold	Leaf
Kaladp0070s0107	AT5G02220			_	Dusk	Cold	Leaf
Kaladp0070s0153	AT3G11400	ATEIF3G1,EIF3G1	eukaryotic translation initiation factor 3G1	_	Dusk	Cold	Leaf
Kaladp0070s0171	AT1G14630			_	Dusk	Cold	Leaf
Kaladp0070s0191	AT3G49200		O-acyltransferase (WSD1-like) family protein	_	Dusk	Cold	Leaf
Kaladp0071s0011	AT3G22060		Receptor-like protein kinase-related family protein	_	Dusk	Cold	Leaf
Kaladp0071s0016	AT5G54630		zinc finger protein-related	_	Dusk	Cold	Leaf
Kaladp0071s0039	AT2G03810		18S pre-ribosomal assembly protein gar2-related	_	Dusk	Cold	Leaf
Kaladp0071s0040	AT2G03800	GEK1	D-aminoacyl-tRNA deacylases	_	Dusk	Cold	Leaf
Kaladp0071s0056	AT1G26480	GF14 IOTA,GRF12	general regulatory factor 12	_	Dusk	Cold	Leaf
Kaladp0071s0091	AT1G69490	ANAC029,ATNAP,NAP	NAC-like, activated by AP3/PI	NAC	Dusk	Cold	Leaf
Kaladp0071s0126	AT1G10522			_	Dusk	Cold	Leaf
Kaladp0071s0149	AT1G59650	CW14	Protein of unknown function (DUF1336)	_	Dusk	Cold	Leaf
Kaladp0071s0195	AT1G72230		Cupredoxin superfamily protein	_	Dusk	Cold	Leaf
Kaladp0071s0224	AT3G53402	CPuORF46	conserved peptide upstream open reading frame 46	_	Dusk	Cold	Leaf
Kaladp0071s0225	AT3G53400			_	Dusk	Cold	Leaf
Kaladp0071s0241	AT1G07890	APX1,ATAPX01,ATAPX1,CS1,MEE6	ascorbate peroxidase 1	_	Dusk	Cold	Leaf
Kaladp0071s0255	AT2G28630	KCS12	3-ketoacyl-CoA synthase 12	_	Dusk	Cold	Leaf
Kaladp0071s0342	AT2G46760		D-arabinono-1,4-lactone oxidase family protein	_	Dusk	Cold	Leaf
Kaladp0071s0356	AT5G41970		Metal-dependent protein hydrolase	_	Dusk	Cold	Leaf
Kaladp0071s0364				_	Dusk	Cold	Leaf
Kaladp0071s0365	AT5G62150		peptidoglycan-binding LysM domain-containing protein	_	Dusk	Cold	Leaf
Kaladp0071s0367	AT1G32380	PRS2	phosphoribosyl pyrophosphate (PRPP) synthase 2	_	Dusk	Cold	Leaf
Kaladp0071s0373	AT4G19010		AMP-dependent synthetase and ligase family protein	_	Dusk	Cold	Leaf
Kaladp0071s0393				_	Dusk	Cold	Leaf
Kaladp0071s0400	AT1G58440	SQE1,XF1	FAD/NAD(P)-binding oxidoreductase family protein	_	Dusk	Cold	Leaf
Kaladp0071s0404	AT1G10070	ATBCAT-2,BCAT-2	branched-chain amino acid transaminase 2	_	Dusk	Cold	Leaf
Kaladp0071s0418	AT1G24100	UGT74B1	UDP-glucosyl transferase 74B1	_	Dusk	Cold	Leaf
Kaladp0071s0419	AT2G31750	UGT74D1	UDP-glucosyl transferase 74D1	_	Dusk	Cold	Leaf
Kaladp0071s0453	AT4G03510	ATRMA1,RMA1	RING membrane-anchor 1	_	Dusk	Cold	Leaf
Kaladp0071s0461	AT2G20680		Glycosyl hydrolase superfamily protein	_	Dusk	Cold	Leaf
Kaladp0071s0474	AT1G03870	FLA9	FASCICLIN-like arabinoogalactan 9	_	Dusk	Cold	Leaf
Kaladp0072s0009	AT1G01040	ASU1,ATDCL1,CAF,DCL1,EMB60,EMB76,SIN1,SUS1	dicer-like 1	_	Dusk	Cold	Leaf
Kaladp0072s0071	AT5G66800			_	Dusk	Cold	Leaf
Kaladp0072s0082	AT2G07689		NADH-Ubiquinone/plastoquinone (complex I) protein	_	Dusk	Cold	Leaf
Kaladp0072s0098	ATMG00160		cytochrome oxidase 2	_	Dusk	Cold	Leaf
Kaladp0073s0002	AT1G03220		Eukaryotic aspartyl protease family protein	_	Dusk	Cold	Leaf
Kaladp0073s0010	AT1G49670	NQR	ARP protein (REF)	_	Dusk	Cold	Leaf
Kaladp0073s0022	AT3G25800	PDF1,PP2AA2,PR 65	protein phosphatase 2A subunit A2	_	Dusk	Cold	Leaf
Kaladp0073s0025	AT1G29700		Metallo-hydrolase/oxidoreductase superfamily protein	_	Dusk	Cold	Leaf
Kaladp0073s0028	AT1G25560	EDF1,TEM1	AP2/B3 transcription factor family protein	AP2-EREBP	Dusk	Cold	Leaf
Kaladp0073s0032	AT3G02470	SAMDC	S-adenosylmethionine decarboxylase	_	Dusk	Cold	Leaf
Kaladp0073s0039				_	Dusk	Cold	Leaf
Kaladp0073s0046	AT3G02468	CPuORF9	conserved peptide upstream open reading frame 9	_	Dusk	Cold	Leaf
Kaladp0073s0047	AT3G25570		Adenosylmethionine decarboxylase family protein	_	Dusk	Cold	Leaf
Kaladp0073s0061	AT5G18840		Major facilitator superfamily protein	_	Dusk	Cold	Leaf
Kaladp0073s0096	AT3G09950			_	Dusk	Cold	Leaf
Kaladp0073s0124	AT1G03610		Protein of unknown function (DUF789)	_	Dusk	Cold	Leaf
Kaladp0073s0138	AT2G33845		Nucleic acid-binding, OB-fold-like protein	_	Dusk	Cold	Leaf
Kaladp0073s0139	AT2G20580	ATRPN1A,RPN1A	26S proteasome regulatory subunit S2 1A	_	Dusk	Cold	Leaf
Kaladp0074s0022	AT5G06470		Glutaredoxin family protein	_	Dusk	Cold	Leaf
Kaladp0074s0024	AT5G06440			_	Dusk	Cold	Leaf
Kaladp0074s0047	AT1G58170		Disease resistance-responsive (dirigent-like protein) family protein	_	Dusk	Cold	Leaf
Kaladp0074s0055				_	Dusk	Cold	Leaf
Kaladp0074s0058	AT5G10400		Histone superfamily protein	_	Dusk	Cold	Leaf
Kaladp0074s0059	AT5G56500		TCP-1/cpn60 chaperonin family protein	_	Dusk	Cold	Leaf
Kaladp0074s0071				_	Dusk	Cold	Leaf
Kaladp0074s0075	AT5G58380	CIPK10,PKS2,SIP1,SNRK3.8	SOS3-interacting protein 1	_	Dusk	Cold	Leaf
Kaladp0074s0078	AT2G40475			_	Dusk	Cold	Leaf
Kaladp0074s0080	AT5G05270		Chalcone-flavanone isomerase family protein	_	Dusk	Cold	Leaf
Kaladp0075s0002	AT3G05560		Ribosomal L22e protein family	_	Dusk	Cold	Leaf
Kaladp0075s0017	AT1G20930	CDKB2;2	cyclin-dependent kinase B2;2	_	Dusk	Cold	Leaf
Kaladp0075s0028	AT5G20670		Protein of unknown function (DUF1677)	_	Dusk	Cold	Leaf
Kaladp0075s0039	AT3G46130	ATMYB48,ATMYB48-1,ATMYB48-2,ATMYB48-3,MYB48	myb domain protein 48	MYB	Dusk	Cold	Leaf
Kaladp0075s0041	AT5G59790		Domain of unknown function (DUF966)	_	Dusk	Cold	Leaf
Kaladp0075s0044	AT1G07770	RPS15A	ribosomal protein S15A	_	Dusk	Cold	Leaf
Kaladp0075s0068				_	Dusk	Cold	Leaf
Kaladp0076s0011	AT4G24380			_	Dusk	Cold	Leaf
Kaladp0076s0016	AT1G28220	ATPUP3,PUP3	purine permease 3	_	Dusk	Cold	Leaf
Kaladp0076s0045	AT1G78130	UNE2	Major facilitator superfamily protein	_	Dusk	Cold	Leaf
Kaladp0076s0068	AT1G22030			_	Dusk	Cold	Leaf
Kaladp0076s0104	AT4G35070		SBP (S-ribonuclease binding protein) family protein	_	Dusk	Cold	Leaf
Kaladp0076s0151	AT5G48460		Actin binding Calponin homology (CH) domain-containing protein	_	Dusk	Cold	Leaf
Kaladp0076s0176	AT5G15240		Transmembrane amino acid transporter family protein	_	Dusk	Cold	Leaf
Kaladp0076s0193	AT1G19400		Erythronate-4-phosphate dehydrogenase family protein	_	Dusk	Cold	Leaf
Kaladp0076s0204	AT5G43010	RPT4A	regulatory particle triple-A ATPase 4A	_	Dusk	Cold	Leaf
Kaladp0076s0206	AT5G58420		Ribosomal protein S4 (RPS4A) family protein	_	Dusk	Cold	Leaf
Kaladp0076s0207	ATCG00860		Chloroplast Ycf2;ATPase, AAA type, core	_	Dusk	Cold	Leaf
Kaladp0076s0208	AT1G15420			_	Dusk	Cold	Leaf
Kaladp0076s0283	AT4G15770		RNA binding	_	Dusk	Cold	Leaf
Kaladp0076s0289	AT3G05560		Ribosomal L22e protein family	_	Dusk	Cold	Leaf
Kaladp0076s0297	AT5G27850		Ribosomal protein L18e/L15 superfamily protein	_	Dusk	Cold	Leaf
Kaladp0076s0300	AT4G15960		alpha/beta-Hydrolases superfamily protein	_	Dusk	Cold	Leaf
Kaladp0076s0302	AT4G15960		alpha/beta-Hydrolases superfamily protein	_	Dusk	Cold	Leaf
Kaladp0076s0306	AT1G01630		Sec14p-like phosphatidylinositol transfer family protein	_	Dusk	Cold	Leaf
Kaladp0076s0315	AT2G31725		Eukaryotic protein of unknown function (DUF842)	_	Dusk	Cold	Leaf
Kaladp0076s0321	AT1G18660		zinc finger (C3HC4-type RING finger) family protein	_	Dusk	Cold	Leaf
Kaladp0076s0325	AT3G59390			_	Dusk	Cold	Leaf
Kaladp0076s0353	AT1G55760		BTB/POZ domain-containing protein	TRAF	Dusk	Cold	Leaf
Kaladp0076s0372	AT1G18140	ATLAC1,LAC1	laccase 1	_	Dusk	Cold	Leaf
Kaladp0076s0386	AT3G07010		Pectin lyase-like superfamily protein	_	Dusk	Cold	Leaf
Kaladp0076s0391	AT4G27090		Ribosomal protein L14	_	Dusk	Cold	Leaf
Kaladp0076s0395				_	Dusk	Cold	Leaf
Kaladp0076s0400	AT3G23510		Cyclopropane-fatty-acyl-phospholipid synthase	_	Dusk	Cold	Leaf
Kaladp0076s0402	AT2G33400			_	Dusk	Cold	Leaf
Kaladp0076s0408	AT4G13440		Calcium-binding EF-hand family protein	_	Dusk	Cold	Leaf
Kaladp0076s0411	AT4G13440		Calcium-binding EF-hand family protein	_	Dusk	Cold	Leaf
Kaladp0077s0001	ATCG00180		DNA-directed RNA polymerase family protein	_	Dusk	Cold	Leaf
Kaladp0077s0002	ATCG00170		DNA-directed RNA polymerase family protein	_	Dusk	Cold	Leaf
Kaladp0077s0003	ATCG00170		DNA-directed RNA polymerase family protein	_	Dusk	Cold	Leaf
Kaladp0079s0042	AT3G60210		GroES-like family protein	_	Dusk	Cold	Leaf
Kaladp0079s0064	AT1G02100		Leucine carboxyl methyltransferase	_	Dusk	Cold	Leaf
Kaladp0079s0073	AT4G25740		RNA binding Plectin/S10 domain-containing protein	_	Dusk	Cold	Leaf
Kaladp0079s0088	AT4G22920	ATNYE1,NYE1	non-yellowing 1	_	Dusk	Cold	Leaf
Kaladp0079s0093	AT1G12500		Nucleotide-sugar transporter family protein	_	Dusk	Cold	Leaf
Kaladp0079s0100	AT1G63300		Myosin heavy chain-related protein	_	Dusk	Cold	Leaf
Kaladp0079s0142	AT1G22740	ATRABG3B,RAB7,RAB75,RABG3B	RAB GTPase homolog G3B	_	Dusk	Cold	Leaf
Kaladp0079s0145	AT5G09960			_	Dusk	Cold	Leaf
Kaladp0079s0147	AT2G21970	2019-09-02	stress enhanced protein 2	_	Dusk	Cold	Leaf
Kaladp0079s0152	AT5G10170	ATMIPS3,MIPS3	myo-inositol-1-phosphate synthase 3	_	Dusk	Cold	Leaf
Kaladp0079s0186	AT3G49780	ATPSK3 (FORMER SYMBOL),ATPSK4,PSK4	phytosulfokine 4 precursor	_	Dusk	Cold	Leaf
Kaladp0080s0013	AT3G16810	APUM24,PUM24	pumilio 24	_	Dusk	Cold	Leaf
Kaladp0080s0023	AT3G30260	AGL79	AGAMOUS-like 79	MADS	Dusk	Cold	Leaf
Kaladp0080s0025	AT3G27010	AT-TCP20,ATTCP20,PCF1,TCP20	TEOSINTE BRANCHED 1, cycloidea, PCF (TCP)-domain family protein 20	TCP	Dusk	Cold	Leaf
Kaladp0080s0026	AT3G62870		Ribosomal protein L7Ae/L30e/S12e/Gadd45 family protein	_	Dusk	Cold	Leaf
Kaladp0080s0039	AT5G13930	ATCHS,CHS,TT4	Chalcone and stilbene synthase family protein	_	Dusk	Cold	Leaf
Kaladp0080s0040				_	Dusk	Cold	Leaf
Kaladp0080s0046	AT5G13900		Bifunctional inhibitor/lipid-transfer protein/seed storage 2S albumin superfamily protein	_	Dusk	Cold	Leaf
Kaladp0080s0058	AT5G13870	EXGT-A4,XTH5	xyloglucan endotransglucosylase/hydrolase 5	_	Dusk	Cold	Leaf
Kaladp0080s0104				_	Dusk	Cold	Leaf
Kaladp0080s0125	AT5G49700		Predicted AT-hook DNA-binding family protein	_	Dusk	Cold	Leaf
Kaladp0080s0128	AT1G78950		Terpenoid cyclases family protein	_	Dusk	Cold	Leaf
Kaladp0080s0163	AT4G30950	FAD6,FADC,SFD4	fatty acid desaturase 6	_	Dusk	Cold	Leaf
Kaladp0081s0022	AT3G59360	ATUTR6,UTR6	UDP-galactose transporter 6	_	Dusk	Cold	Leaf
Kaladp0081s0029	AT4G08910			_	Dusk	Cold	Leaf
Kaladp0081s0036	AT3G25520	ATL5,OLI5,PGY3,RPL5A	ribosomal protein L5	_	Dusk	Cold	Leaf
Kaladp0081s0041				_	Dusk	Cold	Leaf
Kaladp0081s0044	AT1G05560	UGT1,UGT75B1	UDP-glucosyltransferase 75B1	_	Dusk	Cold	Leaf
Kaladp0081s0047				_	Dusk	Cold	Leaf
Kaladp0081s0052	AT4G13870	ATWEX,ATWRNEXO,WEX,WRNEXO	Werner syndrome-like exonuclease	_	Dusk	Cold	Leaf
Kaladp0081s0062	AT5G48760		Ribosomal protein L13 family protein	_	Dusk	Cold	Leaf
Kaladp0081s0072	AT1G04760	ATVAMP726,VAMP726	vesicle-associated membrane protein 726	_	Dusk	Cold	Leaf
Kaladp0081s0074	AT3G24190		Protein kinase superfamily protein	_	Dusk	Cold	Leaf
Kaladp0081s0096	AT1G74940		Protein of unknown function (DUF581)	_	Dusk	Cold	Leaf
Kaladp0081s0122				_	Dusk	Cold	Leaf
Kaladp0081s0165	AT1G09830		Glycinamide ribonucleotide (GAR) synthetase	_	Dusk	Cold	Leaf
Kaladp0081s0170	AT3G56860	UBA2A	UBP1-associated protein 2A	_	Dusk	Cold	Leaf
Kaladp0081s0210	AT3G52500		Eukaryotic aspartyl protease family protein	_	Dusk	Cold	Leaf
Kaladp0081s0271	AT2G26150	ATHSFA2,HSFA2	heat shock transcription factor A2	HSF	Dusk	Cold	Leaf
Kaladp0081s0273	AT5G11930		Thioredoxin superfamily protein	_	Dusk	Cold	Leaf
Kaladp0081s0275	AT5G40580	PBB2	20S proteasome beta subunit PBB2	_	Dusk	Cold	Leaf
Kaladp0081s0281				_	Dusk	Cold	Leaf
Kaladp0081s0290	AT5G25752	ATRBL11,RBL11	rhomboid-like protein 11	_	Dusk	Cold	Leaf
Kaladp0081s0291	AT5G25610	ATRD22,RD22	BURP domain-containing protein	_	Dusk	Cold	Leaf
Kaladp0081s0356	AT1G56110	NOP56	homolog of nucleolar protein NOP56	_	Dusk	Cold	Leaf
Kaladp0081s0358	AT3G26340		N-terminal nucleophile aminohydrolases (Ntn hydrolases) superfamily protein	_	Dusk	Cold	Leaf
Kaladp0081s0360	AT1G67430		Ribosomal protein L22p/L17e family protein	_	Dusk	Cold	Leaf
Kaladp0081s0393	AT1G20910		ARID/BRIGHT DNA-binding domain-containing protein	ARID	Dusk	Cold	Leaf
Kaladp0081s0397	AT2G33590		NAD(P)-binding Rossmann-fold superfamily protein	_	Dusk	Cold	Leaf
Kaladp0081s0398	AT2G33590		NAD(P)-binding Rossmann-fold superfamily protein	_	Dusk	Cold	Leaf
Kaladp0081s0409	AT2G46710		Rho GTPase activating protein with PAK-box/P21-Rho-binding domain	_	Dusk	Cold	Leaf
Kaladp0082s0011	AT5G27850		Ribosomal protein L18e/L15 superfamily protein	_	Dusk	Cold	Leaf
Kaladp0082s0047	AT1G01720	ANAC002,ATAF1	NAC (No Apical Meristem) domain transcriptional regulator superfamily protein	NAC	Dusk	Cold	Leaf
Kaladp0082s0082	AT1G21460		Nodulin MtN3 family protein	_	Dusk	Cold	Leaf
Kaladp0082s0087	AT1G77000	ATSKP2;2,SKP2B	RNI-like superfamily protein	_	Dusk	Cold	Leaf
Kaladp0082s0099	AT5G03610		GDSL-like Lipase/Acylhydrolase superfamily protein	_	Dusk	Cold	Leaf
Kaladp0082s0100				_	Dusk	Cold	Leaf
Kaladp0082s0106	AT4G25630	ATFIB2,FIB2	fibrillarin 2	_	Dusk	Cold	Leaf
Kaladp0082s0125	AT5G48760		Ribosomal protein L13 family protein	_	Dusk	Cold	Leaf
Kaladp0082s0144	AT3G04400	emb2171	Ribosomal protein L14p/L23e family protein	_	Dusk	Cold	Leaf
Kaladp0082s0154				_	Dusk	Cold	Leaf
Kaladp0082s0163	AT5G43700	ATAUX2-11,IAA4	AUX/IAA transcriptional regulator family protein	AUX/IAA	Dusk	Cold	Leaf
Kaladp0082s0167	AT1G04260	MPI7,MPIP7,PRA1.D	CAMV movement protein interacting protein 7	_	Dusk	Cold	Leaf
Kaladp0082s0172	AT5G43630	TZP	zinc knuckle (CCHC-type) family protein	_	Dusk	Cold	Leaf
Kaladp0082s0177	AT3G22670		Pentatricopeptide repeat (PPR) superfamily protein	_	Dusk	Cold	Leaf
Kaladp0082s0200	AT3G23410	ATFAO3,FAO3	fatty alcohol oxidase 3	_	Dusk	Cold	Leaf
Kaladp0082s0204	AT3G23990	HSP60,HSP60-3B	heat shock protein 60	_	Dusk	Cold	Leaf
Kaladp0082s0211	AT2G26980	CIPK3,SnRK3.17	CBL-interacting protein kinase 3	_	Dusk	Cold	Leaf
Kaladp0083s0007	AT1G60770		Tetratricopeptide repeat (TPR)-like superfamily protein	_	Dusk	Cold	Leaf
Kaladp0083s0010				_	Dusk	Cold	Leaf
Kaladp0083s0052	AT1G13330	AHP2	Arabidopsis Hop2 homolog	_	Dusk	Cold	Leaf
Kaladp0083s0056	AT2G39700	ATEXP4,ATEXPA4,ATHEXP ALPHA 1.6,EXPA4	expansin A4	_	Dusk	Cold	Leaf
Kaladp0083s0067	AT2G39730	RCA	rubisco activase	_	Dusk	Cold	Leaf
Kaladp0083s0076	AT3G55580		Regulator of chromosome condensation (RCC1) family protein	_	Dusk	Cold	Leaf
Kaladp0083s0077	AT3G55605		Mitochondrial glycoprotein family protein	_	Dusk	Cold	Leaf
Kaladp0084s0014	AT4G36130		Ribosomal protein L2 family	_	Dusk	Cold	Leaf
Kaladp0084s0017	AT1G67730	ATKCR1,KCR1,YBR159	beta-ketoacyl reductase 1	_	Dusk	Cold	Leaf
Kaladp0084s0029				_	Dusk	Cold	Leaf
Kaladp0084s0044	AT4G35260	IDH-I,IDH1	isocitrate dehydrogenase 1	_	Dusk	Cold	Leaf
Kaladp0084s0072	AT1G77120	ADH,ADH1,ATADH,ATADH1	alcohol dehydrogenase 1	_	Dusk	Cold	Leaf
Kaladp0084s0075	AT2G17420	ATNTRA,NTR2,NTRA	NADPH-dependent thioredoxin reductase A	_	Dusk	Cold	Leaf
Kaladp0084s0089	AT5G53110		RING/U-box superfamily protein	_	Dusk	Cold	Leaf
Kaladp0085s0022	AT4G39250	ATRL1,RL1,RSM2	RAD-like 1	MYB-related	Dusk	Cold	Leaf
Kaladp0085s0024	AT1G02500	AtSAM1,MAT1,SAM-1,SAM1	S-adenosylmethionine synthetase 1	_	Dusk	Cold	Leaf
Kaladp0085s0028	AT3G58490		Phosphatidic acid phosphatase (PAP2) family protein	_	Dusk	Cold	Leaf
Kaladp0085s0043	AT1G65930	cICDH	cytosolic NADP+-dependent isocitrate dehydrogenase	_	Dusk	Cold	Leaf
Kaladp0085s0050	AT3G12580	ATHSP70,HSP70	heat shock protein 70	_	Dusk	Cold	Leaf
Kaladp0085s0054	AT3G12060	TBL1	Plant protein of unknown function (DUF828)	_	Dusk	Cold	Leaf
Kaladp0085s0091	AT2G36170		Ubiquitin supergroup;Ribosomal protein L40e	_	Dusk	Cold	Leaf
Kaladp0085s0096	AT1G02500	AtSAM1,MAT1,SAM-1,SAM1	S-adenosylmethionine synthetase 1	_	Dusk	Cold	Leaf
Kaladp0085s0102	AT2G47180	AtGolS1,GolS1	galactinol synthase 1	_	Dusk	Cold	Leaf
Kaladp0085s0107	AT2G47240	CER8,LACS1	AMP-dependent synthetase and ligase family protein	_	Dusk	Cold	Leaf
Kaladp0085s0125	AT4G29390		Ribosomal protein S30 family protein	_	Dusk	Cold	Leaf
Kaladp0086s0048	AT3G27250			_	Dusk	Cold	Leaf
Kaladp0086s0053	AT1G76650	CML38	calmodulin-like 38	_	Dusk	Cold	Leaf
Kaladp0086s0063	AT1G64870			_	Dusk	Cold	Leaf
Kaladp0087s0048	AT1G18080	ATARCA,RACK1A,RACK1A_AT	Transducin/WD40 repeat-like superfamily protein	_	Dusk	Cold	Leaf
Kaladp0087s0062	AT2G36380	ATPDR6,PDR6	pleiotropic drug resistance 6	_	Dusk	Cold	Leaf
Kaladp0087s0064	AT5G03670			_	Dusk	Cold	Leaf
Kaladp0087s0080	AT5G04820	ATOFP13,OFP13	ovate family protein 13	OFP	Dusk	Cold	Leaf
Kaladp0087s0092	AT2G35940	BLH1,EDA29	BEL1-like homeodomain 1	HB	Dusk	Cold	Leaf
Kaladp0087s0097	AT5G06440			_	Dusk	Cold	Leaf
Kaladp0087s0099	AT3G11690			_	Dusk	Cold	Leaf
Kaladp0087s0101	AT3G54750			_	Dusk	Cold	Leaf
Kaladp0087s0160	AT2G45900		Phosphatidylinositol N-acetyglucosaminlytransferase subunit P-related	_	Dusk	Cold	Leaf
Kaladp0087s0191	AT2G38905		Low temperature and salt responsive protein family	_	Dusk	Cold	Leaf
Kaladp0088s0015	AT1G58280		Phosphoglycerate mutase family protein	_	Dusk	Cold	Leaf
Kaladp0088s0056	AT5G13080	ATWRKY75,WRKY75	WRKY DNA-binding protein 75	WRKY	Dusk	Cold	Leaf
Kaladp0088s0059	AT3G48660		Protein of unknown function (DUF 3339)	_	Dusk	Cold	Leaf
Kaladp0088s0066	AT5G43270	SPL2	squamosa promoter binding protein-like 2	SBP	Dusk	Cold	Leaf
Kaladp0088s0100	AT2G46860	AtPPa3,PPa3	pyrophosphorylase 3	_	Dusk	Cold	Leaf
Kaladp0089s0009	AT2G26570		Plant protein of unknown function (DUF827)	_	Dusk	Cold	Leaf
Kaladp0089s0051	AT4G24440		transcription initiation factor IIA gamma chain / TFIIA-gamma (TFIIA-S)	_	Dusk	Cold	Leaf
Kaladp0089s0061	AT5G65380		MATE efflux family protein	_	Dusk	Cold	Leaf
Kaladp0089s0062	AT5G65380		MATE efflux family protein	_	Dusk	Cold	Leaf
Kaladp0089s0094	AT2G31240		Tetratricopeptide repeat (TPR)-like superfamily protein	_	Dusk	Cold	Leaf
Kaladp0089s0095	AT2G31240		Tetratricopeptide repeat (TPR)-like superfamily protein	_	Dusk	Cold	Leaf
Kaladp0089s0106	AT1G48210		Protein kinase superfamily protein	_	Dusk	Cold	Leaf
Kaladp0090s0009	AT1G21720	PBC1	proteasome beta subunit C1	_	Dusk	Cold	Leaf
Kaladp0090s0027	AT5G55180		O-Glycosyl hydrolases family 17 protein	_	Dusk	Cold	Leaf
Kaladp0090s0055	AT2G46760		D-arabinono-1,4-lactone oxidase family protein	_	Dusk	Cold	Leaf
Kaladp0090s0070	AT2G46760		D-arabinono-1,4-lactone oxidase family protein	_	Dusk	Cold	Leaf
Kaladp0091s0051				_	Dusk	Cold	Leaf
Kaladp0091s0065	AT5G50360			_	Dusk	Cold	Leaf
Kaladp0091s0070	AT1G56110	NOP56	homolog of nucleolar protein NOP56	_	Dusk	Cold	Leaf
Kaladp0091s0091	AT3G15460		Ribosomal RNA processing Brix domain protein	_	Dusk	Cold	Leaf
Kaladp0091s0093				_	Dusk	Cold	Leaf
Kaladp0091s0100	AT4G25630	ATFIB2,FIB2	fibrillarin 2	_	Dusk	Cold	Leaf
Kaladp0091s0105	AT4G25630	ATFIB2,FIB2	fibrillarin 2	_	Dusk	Cold	Leaf
Kaladp0091s0113	AT3G18490		Eukaryotic aspartyl protease family protein	_	Dusk	Cold	Leaf
Kaladp0091s0125	AT4G17030	AT-EXPR,ATEXLB1,ATEXPR1,ATHEXP BETA 3.1,EXLB1,EXPR	expansin-like B1	_	Dusk	Cold	Leaf
Kaladp0091s0165	AT2G36780		UDP-Glycosyltransferase superfamily protein	_	Dusk	Cold	Leaf
Kaladp0092s0017	AT3G45030		Ribosomal protein S10p/S20e family protein	_	Dusk	Cold	Leaf
Kaladp0092s0040	AT4G35160		O-methyltransferase family protein	_	Dusk	Cold	Leaf
Kaladp0092s0041	AT4G35160		O-methyltransferase family protein	_	Dusk	Cold	Leaf
Kaladp0092s0042	AT4G35160		O-methyltransferase family protein	_	Dusk	Cold	Leaf
Kaladp0092s0061	AT3G55780		Glycosyl hydrolase superfamily protein	_	Dusk	Cold	Leaf
Kaladp0092s0083	AT2G17270	PHT3;3	phosphate transporter 3;3	_	Dusk	Cold	Leaf
Kaladp0092s0092	AT1G76490	HMG1,HMGR1	hydroxy methylglutaryl CoA reductase 1	_	Dusk	Cold	Leaf
Kaladp0092s0111	AT3G15620	UVR3	DNA photolyase family protein	_	Dusk	Cold	Leaf
Kaladp0092s0115	AT1G15520	ABCG40,ATABCG40,ATPDR12,PDR12	pleiotropic drug resistance 12	_	Dusk	Cold	Leaf
Kaladp0092s0121	AT1G80380		P-loop containing nucleoside triphosphate hydrolases superfamily protein	_	Dusk	Cold	Leaf
Kaladp0092s0126	AT5G58070	ATTIL,TIL	temperature-induced lipocalin	_	Dusk	Cold	Leaf
Kaladp0092s0146	AT1G79900	ATMBAC2,BAC2	Mitochondrial substrate carrier family protein	_	Dusk	Cold	Leaf
Kaladp0092s0149	AT1G15250		Zinc-binding ribosomal protein family protein	_	Dusk	Cold	Leaf
Kaladp0092s0152	AT1G52240	ATROPGEF11,PIRF1,ROPGEF11	RHO guanyl-nucleotide exchange factor 11	_	Dusk	Cold	Leaf
Kaladp0092s0157	AT3G16240	AQP1,ATTIP2;1,DELTA-TIP,DELTA-TIP1,TIP2;1	delta tonoplast integral protein	_	Dusk	Cold	Leaf
Kaladp0092s0160	AT5G25840		Protein of unknown function (DUF1677)	_	Dusk	Cold	Leaf
Kaladp0092s0166	AT1G79750	ATNADP-ME4,NADP-ME4	NADP-malic enzyme 4	_	Dusk	Cold	Leaf
Kaladp0092s0170	AT3G16500	IAA26,PAP1	phytochrome-associated protein 1	AUX/IAA	Dusk	Cold	Leaf
Kaladp0092s0173				_	Dusk	Cold	Leaf
Kaladp0092s0192	AT1G72970	EDA17,HTH	Glucose-methanol-choline (GMC) oxidoreductase family protein	_	Dusk	Cold	Leaf
Kaladp0092s0217	AT3G16360	AHP4	HPT phosphotransmitter 4	_	Dusk	Cold	Leaf
Kaladp0093s0003	AT2G41705		camphor resistance CrcB family protein	_	Dusk	Cold	Leaf
Kaladp0093s0017	AT4G11610		C2 calcium/lipid-binding plant phosphoribosyltransferase family protein	_	Dusk	Cold	Leaf
Kaladp0093s0030	AT4G00730	AHDP,ANL2	Homeobox-leucine zipper family protein / lipid-binding START domain-containing protein	HB	Dusk	Cold	Leaf
Kaladp0093s0031	AT5G17540		HXXXD-type acyl-transferase family protein	_	Dusk	Cold	Leaf
Kaladp0093s0044	AT5G51910		TCP family transcription factor	TCP	Dusk	Cold	Leaf
Kaladp0093s0050	AT2G45600		alpha/beta-Hydrolases superfamily protein	_	Dusk	Cold	Leaf
Kaladp0093s0055	AT2G45510	CYP704A2	cytochrome P450, family 704, subfamily A, polypeptide 2	_	Dusk	Cold	Leaf
Kaladp0093s0062	AT5G13720		Uncharacterised protein family (UPF0114)	_	Dusk	Cold	Leaf
Kaladp0093s0109	AT3G20640		basic helix-loop-helix (bHLH) DNA-binding superfamily protein	_	Dusk	Cold	Leaf
Kaladp0093s0134	AT3G11510		Ribosomal protein S11 family protein	_	Dusk	Cold	Leaf
Kaladp0093s0160	AT3G43720		Bifunctional inhibitor/lipid-transfer protein/seed storage 2S albumin superfamily protein	_	Dusk	Cold	Leaf
Kaladp0093s0182	AT1G23100		GroES-like family protein	_	Dusk	Cold	Leaf
Kaladp0094s0043	AT5G56680	EMB2755,SYNC1,SYNC1 ARATH	Class II aminoacyl-tRNA and biotin synthetases superfamily protein	_	Dusk	Cold	Leaf
Kaladp0094s0073	AT5G35530		Ribosomal protein S3 family protein	_	Dusk	Cold	Leaf
Kaladp0094s0100	AT3G03920		H/ACA ribonucleoprotein complex, subunit Gar1/Naf1 protein	_	Dusk	Cold	Leaf
Kaladp0094s0126	AT3G12120	FAD2	fatty acid desaturase 2	_	Dusk	Cold	Leaf
Kaladp0094s0147	ATCG00150		ATPase, F0 complex, subunit A protein	_	Dusk	Cold	Leaf
Kaladp0095s0077	AT1G17180	ATGSTU25,GSTU25	glutathione S-transferase TAU 25	_	Dusk	Cold	Leaf
Kaladp0095s0094	AT5G10170	ATMIPS3,MIPS3	myo-inositol-1-phosphate synthase 3	_	Dusk	Cold	Leaf
Kaladp0095s0114	AT5G05320		FAD/NAD(P)-binding oxidoreductase family protein	_	Dusk	Cold	Leaf
Kaladp0095s0116				_	Dusk	Cold	Leaf
Kaladp0095s0139	AT1G19640	JMT	jasmonic acid carboxyl methyltransferase	_	Dusk	Cold	Leaf
Kaladp0095s0150	AT3G57000		nucleolar essential protein-related	_	Dusk	Cold	Leaf
Kaladp0095s0168	AT3G48410		alpha/beta-Hydrolases superfamily protein	_	Dusk	Cold	Leaf
Kaladp0095s0172	AT5G03910	ATATH12,ATH12	ABC2 homolog 12	_	Dusk	Cold	Leaf
Kaladp0095s0178	AT2G36240		pentatricopeptide (PPR) repeat-containing protein	_	Dusk	Cold	Leaf
Kaladp0095s0190	AT3G29575	AFP3	ABI five binding protein 3	_	Dusk	Cold	Leaf
Kaladp0095s0203	AT5G15410	ATCNGC2,CNGC2,DND1	Cyclic nucleotide-regulated ion channel family protein	_	Dusk	Cold	Leaf
Kaladp0095s0211	AT5G39660	CDF2	cycling DOF factor 2	C2C2-Dof	Dusk	Cold	Leaf
Kaladp0095s0213	AT4G18910	ATNLM2,NIP1;2,NLM2	NOD26-like intrinsic protein 1;2	_	Dusk	Cold	Leaf
Kaladp0095s0226	AT1G74690	IQD31	IQ-domain 31	_	Dusk	Cold	Leaf
Kaladp0095s0227	AT5G15120		Protein of unknown function (DUF1637)	_	Dusk	Cold	Leaf
Kaladp0095s0246	AT4G16720		Ribosomal protein L23/L15e family protein	_	Dusk	Cold	Leaf
Kaladp0095s0253	AT4G12420	SKU5	Cupredoxin superfamily protein	_	Dusk	Cold	Leaf
Kaladp0095s0258	AT5G51560		Leucine-rich repeat protein kinase family protein	_	Dusk	Cold	Leaf
Kaladp0095s0268	AT5G52180			_	Dusk	Cold	Leaf
Kaladp0095s0272	AT4G23420		NAD(P)-binding Rossmann-fold superfamily protein	_	Dusk	Cold	Leaf
Kaladp0095s0288	AT3G53160	UGT73C7	UDP-glucosyl transferase 73C7	_	Dusk	Cold	Leaf
Kaladp0095s0291	ATCG00190		RNA polymerase subunit beta	_	Dusk	Cold	Leaf
Kaladp0095s0293	AT5G20270	HHP1	heptahelical transmembrane protein1	_	Dusk	Cold	Leaf
Kaladp0095s0319	AT1G11070			_	Dusk	Cold	Leaf
Kaladp0095s0336	AT5G54010		UDP-Glycosyltransferase superfamily protein	_	Dusk	Cold	Leaf
Kaladp0095s0361	AT1G61610		S-locus lectin protein kinase family protein	_	Dusk	Cold	Leaf
Kaladp0095s0381	AT1G07890	APX1,ATAPX01,ATAPX1,CS1,MEE6	ascorbate peroxidase 1	_	Dusk	Cold	Leaf
Kaladp0095s0405	AT4G38060			_	Dusk	Cold	Leaf
Kaladp0095s0425	AT1G09970	LRR XI-23,RLK7	Leucine-rich receptor-like protein kinase family protein	_	Dusk	Cold	Leaf
Kaladp0095s0441	AT2G18890		Protein kinase superfamily protein	_	Dusk	Cold	Leaf
Kaladp0095s0501	AT4G32730	ATMYB3R-1,ATMYB3R1,MYB3R-1,MYB3R1,PC-MYB1	Homeodomain-like protein	MYB	Dusk	Cold	Leaf
Kaladp0095s0511	AT5G11650		alpha/beta-Hydrolases superfamily protein	_	Dusk	Cold	Leaf
Kaladp0095s0515	AT2G46210		Fatty acid/sphingolipid desaturase	_	Dusk	Cold	Leaf
Kaladp0095s0521	AT1G55340		Protein of unknown function (DUF1639)	_	Dusk	Cold	Leaf
Kaladp0095s0535	AT3G13980			_	Dusk	Cold	Leaf
Kaladp0095s0560	AT4G11720	GCS1,HAP2	hapless 2	_	Dusk	Cold	Leaf
Kaladp0095s0568	AT5G62470	ATMYB96,MYB96,MYBCOV1	myb domain protein 96	MYB	Dusk	Cold	Leaf
Kaladp0095s0574	AT5G39850		Ribosomal protein S4	_	Dusk	Cold	Leaf
Kaladp0095s0581	AT3G47780	ATATH6,ATH6	ABC2 homolog 6	_	Dusk	Cold	Leaf
Kaladp0095s0586	AT1G18850			_	Dusk	Cold	Leaf
Kaladp0095s0629	ATCG00500		acetyl-CoA carboxylase carboxyl transferase subunit beta	_	Dusk	Cold	Leaf
Kaladp0095s0654	AT2G20000	CDC27b,HBT	CDC27 family protein	_	Dusk	Cold	Leaf
Kaladp0095s0656	AT3G26590		MATE efflux family protein	_	Dusk	Cold	Leaf
Kaladp0095s0661	AT1G20330	CVP1,FRL1,SMT2	sterol methyltransferase 2	_	Dusk	Cold	Leaf
Kaladp0095s0670	AT5G42150		Glutathione S-transferase family protein	_	Dusk	Cold	Leaf
Kaladp0095s0673	AT1G27940	PGP13	P-glycoprotein 13	_	Dusk	Cold	Leaf
Kaladp0095s0691	AT2G18420		Gibberellin-regulated family protein	_	Dusk	Cold	Leaf
Kaladp0095s0696	AT2G16580		SAUR-like auxin-responsive protein family	_	Dusk	Cold	Leaf
Kaladp0095s0713	AT5G42760		Leucine carboxyl methyltransferase	_	Dusk	Cold	Leaf
Kaladp0095s0726	AT1G48460			_	Dusk	Cold	Leaf
Kaladp0095s0729	AT4G33300	ADR1-L1	ADR1-like 1	_	Dusk	Cold	Leaf
Kaladp0095s0791	AT2G38320	TBL34	TRICHOME BIREFRINGENCE-LIKE 34	_	Dusk	Cold	Leaf
Kaladp0095s0832	AT2G28600		P-loop containing nucleoside triphosphate hydrolases superfamily protein	_	Dusk	Cold	Leaf
Kaladp0095s0838	AT5G66140	PAD2	proteasome alpha subunit D2	_	Dusk	Cold	Leaf
Kaladp0096s0005	AT2G38740		Haloacid dehalogenase-like hydrolase (HAD) superfamily protein	_	Dusk	Cold	Leaf
Kaladp0096s0016	AT5G02890		HXXXD-type acyl-transferase family protein	_	Dusk	Cold	Leaf
Kaladp0096s0031	AT5G62040		PEBP (phosphatidylethanolamine-binding protein) family protein	_	Dusk	Cold	Leaf
Kaladp0096s0064	AT5G50210	OLD5,QS,SUFE3	quinolinate synthase	_	Dusk	Cold	Leaf
Kaladp0096s0077				_	Dusk	Cold	Leaf
Kaladp0096s0097	AT1G66370	AtMYB113,MYB113	myb domain protein 113	MYB	Dusk	Cold	Leaf
Kaladp0096s0101	AT3G14660	CYP72A13	cytochrome P450, family 72, subfamily A, polypeptide 13	_	Dusk	Cold	Leaf
Kaladp0096s0111				_	Dusk	Cold	Leaf
Kaladp0096s0121				_	Dusk	Cold	Leaf
Kaladp0096s0122	AT5G06280			_	Dusk	Cold	Leaf
Kaladp0096s0123	AT2G36010	ATE2FA,E2F3	E2F transcription factor 3	E2F-DP	Dusk	Cold	Leaf
Kaladp0096s0134	AT3G25400			_	Dusk	Cold	Leaf
Kaladp0096s0156	AT5G17920	ATCIMS,ATMETS,ATMS1	Cobalamin-independent synthase family protein	_	Dusk	Cold	Leaf
Kaladp0096s0163	AT5G17800	AtMYB56,MYB56	myb domain protein 56	MYB	Dusk	Cold	Leaf
Kaladp0098s0012	AT2G23380	CLF,ICU1,SDG1,SET1	SET domain-containing protein	SET	Dusk	Cold	Leaf
Kaladp0098s0042	AT3G59340		Eukaryotic protein of unknown function (DUF914)	_	Dusk	Cold	Leaf
Kaladp0098s0051	AT2G36630		Sulfite exporter TauE/SafE family protein	_	Dusk	Cold	Leaf
Kaladp0098s0055	AT3G52990		Pyruvate kinase family protein	_	Dusk	Cold	Leaf
Kaladp0098s0070	AT3G52710			_	Dusk	Cold	Leaf
Kaladp0098s0112	AT2G41250		Haloacid dehalogenase-like hydrolase (HAD) superfamily protein	_	Dusk	Cold	Leaf
Kaladp0098s0157				_	Dusk	Cold	Leaf
Kaladp0098s0163	AT1G56450	PBG1	20S proteasome beta subunit G1	_	Dusk	Cold	Leaf
Kaladp0098s0180	AT2G28400		Protein of unknown function, DUF584	_	Dusk	Cold	Leaf
Kaladp0098s0181	AT5G19940		Plastid-lipid associated protein PAP / fibrillin family protein	_	Dusk	Cold	Leaf
Kaladp0098s0197	AT5G10730		NAD(P)-binding Rossmann-fold superfamily protein	_	Dusk	Cold	Leaf
Kaladp0098s0203	AT5G10750		Protein of unknown function (DUF1336)	_	Dusk	Cold	Leaf
Kaladp0098s0220	AT2G30490	ATC4H,C4H,CYP73A5,REF3	cinnamate-4-hydroxylase	_	Dusk	Cold	Leaf
Kaladp0098s0236	AT3G15040		Protein of unknown function, DUF584	_	Dusk	Cold	Leaf
Kaladp0098s0241	AT3G20490			_	Dusk	Cold	Leaf
Kaladp0098s0274	AT2G42740	RPL16A	ribosomal protein large subunit 16A	_	Dusk	Cold	Leaf
Kaladp0099s0002	AT2G21100		Disease resistance-responsive (dirigent-like protein) family protein	_	Dusk	Cold	Leaf
Kaladp0099s0004	AT4G36850		PQ-loop repeat family protein / transmembrane family protein	_	Dusk	Cold	Leaf
Kaladp0099s0045	AT1G47250	PAF2	20S proteasome alpha subunit F2	_	Dusk	Cold	Leaf
Kaladp0099s0049	AT5G42800	DFR,M318,TT3	dihydroflavonol 4-reductase	_	Dusk	Cold	Leaf
Kaladp0099s0050	AT5G42800	DFR,M318,TT3	dihydroflavonol 4-reductase	_	Dusk	Cold	Leaf
Kaladp0099s0073	AT2G39390		Ribosomal L29 family protein	_	Dusk	Cold	Leaf
Kaladp0099s0114	AT5G02490		Heat shock protein 70 (Hsp 70) family protein	_	Dusk	Cold	Leaf
Kaladp0100s0051	AT2G28710		C2H2-type zinc finger family protein	C2H2	Dusk	Cold	Leaf
Kaladp0100s0070	AT1G07570	APK1,APK1A	Protein kinase superfamily protein	_	Dusk	Cold	Leaf
Kaladp0100s0087	AT3G55580		Regulator of chromosome condensation (RCC1) family protein	_	Dusk	Cold	Leaf
Kaladp0100s0090	AT3G55605		Mitochondrial glycoprotein family protein	_	Dusk	Cold	Leaf
Kaladp0100s0127	ATCG00040		maturase K	_	Dusk	Cold	Leaf
Kaladp0101s0003	AT4G10160		RING/U-box superfamily protein	_	Dusk	Cold	Leaf
Kaladp0101s0051	AT5G13550	SULTR4;1	sulfate transporter 4.1	_	Dusk	Cold	Leaf
Kaladp0101s0052	AT3G55280	RPL23AB	ribosomal protein L23AB	_	Dusk	Cold	Leaf
Kaladp0101s0104	AT4G12080	AHL1,ATAHL1	AT-hook motif nuclear-localized protein 1	_	Dusk	Cold	Leaf
Kaladp0101s0109	AT1G12330			_	Dusk	Cold	Leaf
Kaladp0101s0115	AT4G25260		Plant invertase/pectin methylesterase inhibitor superfamily protein	_	Dusk	Cold	Leaf
Kaladp0101s0142	AT3G01430			_	Dusk	Cold	Leaf
Kaladp0101s0143	AT5G49665		Zinc finger (C3HC4-type RING finger) family protein	_	Dusk	Cold	Leaf
Kaladp0101s0161	AT3G24170	ATGR1,GR1	glutathione-disulfide reductase	_	Dusk	Cold	Leaf
Kaladp0101s0170	AT3G54700	PHT1;7	phosphate transporter 1;7	_	Dusk	Cold	Leaf
Kaladp0101s0181	AT5G17420	ATCESA7,CESA7,IRX3,MUR10	Cellulose synthase family protein	_	Dusk	Cold	Leaf
Kaladp0101s0201	AT1G53035			_	Dusk	Cold	Leaf
Kaladp0101s0204	AT3G18380		sequence-specific DNA binding transcription factors;sequence-specific DNA binding	_	Dusk	Cold	Leaf
Kaladp0101s0227	AT4G27250		NAD(P)-binding Rossmann-fold superfamily protein	_	Dusk	Cold	Leaf
Kaladp0101s0241	AT1G14060		GCK domain-containing protein	_	Dusk	Cold	Leaf
Kaladp0101s0246	AT1G69490	ANAC029,ATNAP,NAP	NAC-like, activated by AP3/PI	NAC	Dusk	Cold	Leaf
Kaladp0101s0254	AT1G26800		RING/U-box superfamily protein	_	Dusk	Cold	Leaf
Kaladp0101s0260	AT2G02950	PKS1	phytochrome kinase substrate 1	_	Dusk	Cold	Leaf
Kaladp0101s0279	AT2G02710	PLP,PLPA,PLPB,PLPC	PAS/LOV protein B	_	Dusk	Cold	Leaf
Kaladp0101s0282	AT1G02700			_	Dusk	Cold	Leaf
Kaladp0101s0283	AT2G38280	ATAMPD,FAC1	AMP deaminase, putative / myoadenylate deaminase, putative	_	Dusk	Cold	Leaf
Kaladp0102s0004	AT4G23990	ATCSLG3,CSLG3	cellulose synthase like G3	_	Dusk	Cold	Leaf
Kaladp0102s0005	AT4G24000	ATCSLG2,CSLG2	cellulose synthase like G2	_	Dusk	Cold	Leaf
Kaladp0102s0013	AT1G06620		2-oxoglutarate (2OG) and Fe(II)-dependent oxygenase superfamily protein	_	Dusk	Cold	Leaf
Kaladp0102s0014	AT1G06620		2-oxoglutarate (2OG) and Fe(II)-dependent oxygenase superfamily protein	_	Dusk	Cold	Leaf
Kaladp0102s0025	AT4G27090		Ribosomal protein L14	_	Dusk	Cold	Leaf
Kaladp0102s0026	AT3G25400			_	Dusk	Cold	Leaf
Kaladp0102s0050	AT1G04570		Major facilitator superfamily protein	_	Dusk	Cold	Leaf
Kaladp0102s0068	AT1G04760	ATVAMP726,VAMP726	vesicle-associated membrane protein 726	_	Dusk	Cold	Leaf
Kaladp0102s0072	AT5G48760		Ribosomal protein L13 family protein	_	Dusk	Cold	Leaf
Kaladp0102s0098	AT3G63520	ATCCD1,ATNCED1,CCD1,NCED1	carotenoid cleavage dioxygenase 1	_	Dusk	Cold	Leaf
Kaladp0102s0099	AT3G63520	ATCCD1,ATNCED1,CCD1,NCED1	carotenoid cleavage dioxygenase 1	_	Dusk	Cold	Leaf
Kaladp0102s0114	AT5G25880	ATNADP-ME3,NADP-ME3	NADP-malic enzyme 3	_	Dusk	Cold	Leaf
Kaladp0102s0117	AT5G25940		early nodulin-related	_	Dusk	Cold	Leaf
Kaladp0102s0131				_	Dusk	Cold	Leaf
Kaladp0102s0146	AT4G33040		Thioredoxin superfamily protein	_	Dusk	Cold	Leaf
Kaladp0102s0147	AT2G26150	ATHSFA2,HSFA2	heat shock transcription factor A2	HSF	Dusk	Cold	Leaf
Kaladp0102s0162	AT5G26180		S-adenosyl-L-methionine-dependent methyltransferases superfamily protein	_	Dusk	Cold	Leaf
Kaladp0103s0018	AT1G02205	CER1	Fatty acid hydroxylase superfamily	_	Dusk	Cold	Leaf
Kaladp0108s0008	AT1G76240		Arabidopsis protein of unknown function (DUF241)	_	Dusk	Cold	Leaf
Kaladp0108s0013	AT5G47870			_	Dusk	Cold	Leaf
Kaladp0121s0001	AT4G00850	GIF3	GRF1-interacting factor 3	_	Dusk	Cold	Leaf
Kaladp0131s0007	AT5G64140	RPS28	ribosomal protein S28	_	Dusk	Cold	Leaf
Kaladp0131s0009	AT3G22320	ATRPABC24.3,NRPB5,NRPD5,RPB5A	Eukaryotic rpb5 RNA polymerase subunit family protein	_	Dusk	Cold	Leaf
Kaladp0131s0024	AT5G48370		Thioesterase/thiol ester dehydrase-isomerase superfamily protein	_	Dusk	Cold	Leaf
Kaladp0131s0042	AT5G40690			_	Dusk	Cold	Leaf
Kaladp0137s0001	AT4G10450		Ribosomal protein L6 family	_	Dusk	Cold	Leaf
Kaladp0152s0004	AT2G26570		Plant protein of unknown function (DUF827)	_	Dusk	Cold	Leaf
Kaladp0152s0006	AT5G42750	BKI1	BRI1 kinase inhibitor 1	_	Dusk	Cold	Leaf
Kaladp0152s0012	AT5G23540		Mov34/MPN/PAD-1 family protein	_	Dusk	Cold	Leaf
Kaladp0152s0013	AT2G26560	PLA IIA,PLA2A,PLP2	phospholipase A 2A	_	Dusk	Cold	Leaf
Kaladp0152s0019	AT1G47530		MATE efflux family protein	_	Dusk	Cold	Leaf
Kaladp0153s0002	AT3G61050	NTMC2T4,NTMC2TYPE4	Calcium-dependent lipid-binding (CaLB domain) family protein	_	Dusk	Cold	Leaf
Kaladp0154s0002	AT2G23620	ATMES1,MES1	methyl esterase 1	_	Dusk	Cold	Leaf
Kaladp0168s0010	AT5G43150			_	Dusk	Cold	Leaf
Kaladp0172s0009	AT1G32170	XTH30,XTR4	xyloglucan endotransglucosylase/hydrolase 30	_	Dusk	Cold	Leaf
Kaladp0172s0024	AT4G19390		Uncharacterised protein family (UPF0114)	_	Dusk	Cold	Leaf
Kaladp0172s0025	AT2G35612			_	Dusk	Cold	Leaf
Kaladp0172s0027	AT4G19380		Long-chain fatty alcohol dehydrogenase family protein	_	Dusk	Cold	Leaf
Kaladp0177s0005	AT2G22590		UDP-Glycosyltransferase superfamily protein	_	Dusk	Cold	Leaf
Kaladp0180s0001	AT4G13850	ATGRP2,GR-RBP2,GRP2	glycine-rich RNA-binding protein 2	_	Dusk	Cold	Leaf
Kaladp0188s0004				_	Dusk	Cold	Leaf
Kaladp0201s0001				_	Dusk	Cold	Leaf
Kaladp0201s0003	AT1G72100		late embryogenesis abundant domain-containing protein / LEA domain-containing protein	_	Dusk	Cold	Leaf
Kaladp0208s0011	AT5G01990		Auxin efflux carrier family protein	_	Dusk	Cold	Leaf
Kaladp0210s0003				_	Dusk	Cold	Leaf
Kaladp0213s0009	AT4G20070	AAH,ATAAH	allantoate amidohydrolase	_	Dusk	Cold	Leaf
Kaladp0227s0001	AT4G03620		myosin heavy chain-related	_	Dusk	Cold	Leaf
Kaladp0232s0003	AT4G18010	5PTASE2,AT5PTASE2,IP5PII	myo-inositol polyphosphate 5-phosphatase 2	_	Dusk	Cold	Leaf
Kaladp0233s0010	AT3G29970		B12D protein	_	Dusk	Cold	Leaf
Kaladp0233s0011	AT5G60920	COB	COBRA-like extracellular glycosyl-phosphatidyl inositol-anchored protein family	_	Dusk	Cold	Leaf
Kaladp0250s0009	AT2G43850		Integrin-linked protein kinase family	_	Dusk	Cold	Leaf
Kaladp0254s0003	AT4G08850		Leucine-rich repeat receptor-like protein kinase family protein	_	Dusk	Cold	Leaf
Kaladp0255s0011				_	Dusk	Cold	Leaf
Kaladp0262s0010	AT1G73480		alpha/beta-Hydrolases superfamily protein	_	Dusk	Cold	Leaf
Kaladp0262s0012				_	Dusk	Cold	Leaf
Kaladp0262s0013	AT1G18330	EPR1,RVE7	Homeodomain-like superfamily protein	MYB-related	Dusk	Cold	Leaf
Kaladp0262s0015	AT1G63980		D111/G-patch domain-containing protein	_	Dusk	Cold	Leaf
Kaladp0262s0017	AT3G17690	ATCNGC19,CNGC19	cyclic nucleotide gated channel 19	_	Dusk	Cold	Leaf
Kaladp0262s0019	AT5G37260	CIR1,RVE2	Homeodomain-like superfamily protein	MYB-related	Dusk	Cold	Leaf
Kaladp0266s0004	AT4G05090		Inositol monophosphatase family protein	_	Dusk	Cold	Leaf
Kaladp0266s0008	AT1G11360		Adenine nucleotide alpha hydrolases-like superfamily protein	_	Dusk	Cold	Leaf
Kaladp0266s0009	AT4G21380	ARK3,RK3	receptor kinase 3	_	Dusk	Cold	Leaf
Kaladp0266s0032	AT3G15850	ADS3,FAD5,FADB,JB67	fatty acid desaturase 5	_	Dusk	Cold	Leaf
Kaladp0267s0002	AT3G14470		NB-ARC domain-containing disease resistance protein	_	Dusk	Cold	Leaf
Kaladp0268s0003	AT3G14067		Subtilase family protein	_	Dusk	Cold	Leaf
Kaladp0272s0002	AT1G70170	MMP	matrix metalloproteinase	_	Dusk	Cold	Leaf
Kaladp0278s0018	AT5G37600	ATGLN1;1,ATGSR1,GLN1;1,GSR 1	glutamine synthase clone R1	_	Dusk	Cold	Leaf
Kaladp0278s0022	AT1G48450		Protein of unknown function (DUF760)	_	Dusk	Cold	Leaf
Kaladp0278s0026				_	Dusk	Cold	Leaf
Kaladp0278s0027				_	Dusk	Cold	Leaf
Kaladp0278s0029	AT1G17810	BETA-TIP	beta-tonoplast intrinsic protein	_	Dusk	Cold	Leaf
Kaladp0280s0002	AT2G38740		Haloacid dehalogenase-like hydrolase (HAD) superfamily protein	_	Dusk	Cold	Leaf
Kaladp0292s0009	AT1G70250		receptor serine/threonine kinase, putative	_	Dusk	Cold	Leaf
Kaladp0321s0001				_	Dusk	Cold	Leaf
Kaladp0325s0001				_	Dusk	Cold	Leaf
Kaladp0325s0007	AT2G38470	ATWRKY33,WRKY33	WRKY DNA-binding protein 33	WRKY	Dusk	Cold	Leaf
Kaladp0334s0001	AT5G33370		GDSL-like Lipase/Acylhydrolase superfamily protein	_	Dusk	Cold	Leaf
Kaladp0337s0008	AT2G16910	AMS	basic helix-loop-helix (bHLH) DNA-binding superfamily protein	bHLH	Dusk	Cold	Leaf
Kaladp0337s0014	AT4G22590		Haloacid dehalogenase-like hydrolase (HAD) superfamily protein	_	Dusk	Cold	Leaf
Kaladp0348s0001	AT4G24700			_	Dusk	Cold	Leaf
Kaladp0348s0002	AT1G70610	ATTAP1,TAP1	transporter associated with antigen processing protein 1	_	Dusk	Cold	Leaf
Kaladp0351s0002	AT1G29670		GDSL-like Lipase/Acylhydrolase superfamily protein	_	Dusk	Cold	Leaf
Kaladp0351s0028	AT3G17510	CIPK1,SnRK3.16	CBL-interacting protein kinase 1	_	Dusk	Cold	Leaf
Kaladp0357s0001	AT2G36050	ATOFP15,OFP15	ovate family protein 15	OFP	Dusk	Cold	Leaf
Kaladp0379s0001	AT5G43600	ATAAH-2,UAH	ureidoglycolate amidohydrolase	_	Dusk	Cold	Leaf
Kaladp0395s0006	AT3G20390		endoribonuclease L-PSP family protein	_	Dusk	Cold	Leaf
Kaladp0395s0007	AT3G20490			_	Dusk	Cold	Leaf
Kaladp0395s0027	AT4G35490	MRPL11	mitochondrial ribosomal protein L11	_	Dusk	Cold	Leaf
Kaladp0401s0002	AT4G25700	B1,BCH1,BETA-OHASE 1,chy1	beta-hydroxylase 1	_	Dusk	Cold	Leaf
Kaladp0401s0003	AT1G62990	IXR11,KNAT7	KNOTTED-like homeobox of Arabidopsis thaliana 7	HB	Dusk	Cold	Leaf
Kaladp0403s0003	AT2G23620	ATMES1,MES1	methyl esterase 1	_	Dusk	Cold	Leaf
Kaladp0403s0010	AT5G12860	DiT1	dicarboxylate transporter 1	_	Dusk	Cold	Leaf
Kaladp0417s0003	AT2G37270	ATRPS5B,RPS5B	ribosomal protein 5B	_	Dusk	Cold	Leaf
Kaladp0418s0002	AT5G17010		Major facilitator superfamily protein	_	Dusk	Cold	Leaf
Kaladp0418s0026	AT5G51150		Mitochondrial import inner membrane translocase subunit Tim17/Tim22/Tim23 family protein	_	Dusk	Cold	Leaf
Kaladp0418s0034	AT5G07620		Protein kinase superfamily protein	_	Dusk	Cold	Leaf
Kaladp0423s0005	AT3G52760		Integral membrane Yip1 family protein	_	Dusk	Cold	Leaf
Kaladp0424s0008	AT4G05090		Inositol monophosphatase family protein	_	Dusk	Cold	Leaf
Kaladp0427s0007	AT5G19140	AILP1,ATAILP1	Aluminium induced protein with YGL and LRDR motifs	_	Dusk	Cold	Leaf
Kaladp0427s0039	AT5G23960	ATTPS21,TPS21	terpene synthase 21	_	Dusk	Cold	Leaf
Kaladp0440s0003	AT5G58420		Ribosomal protein S4 (RPS4A) family protein	_	Dusk	Cold	Leaf
Kaladp0441s0001	AT2G47460	ATMYB12,MYB12,PFG1	myb domain protein 12	MYB	Dusk	Cold	Leaf
Kaladp0442s0020	AT2G01290	RPI2	ribose-5-phosphate isomerase 2	_	Dusk	Cold	Leaf
Kaladp0442s0026	AT1G66740	ASF1A,AtSP7,SGA2,SP7	ASF1 like histone chaperone	_	Dusk	Cold	Leaf
Kaladp0457s0016	AT4G23890			_	Dusk	Cold	Leaf
Kaladp0457s0028	AT1G70780			_	Dusk	Cold	Leaf
Kaladp0470s0001	AT5G54010		UDP-Glycosyltransferase superfamily protein	_	Dusk	Cold	Leaf
Kaladp0472s0007	AT1G72430		SAUR-like auxin-responsive protein family	_	Dusk	Cold	Leaf
Kaladp0472s0008	AT5G20810		SAUR-like auxin-responsive protein family	_	Dusk	Cold	Leaf
Kaladp0472s0012	AT5G20790			_	Dusk	Cold	Leaf
Kaladp0472s0030	AT3G61490		Pectin lyase-like superfamily protein	_	Dusk	Cold	Leaf
Kaladp0472s0039	AT4G20430		Subtilase family protein	_	Dusk	Cold	Leaf
Kaladp0474s0003	AT2G47270		sequence-specific DNA binding transcription factors;transcription regulators	_	Dusk	Cold	Leaf
Kaladp0477s0002	AT1G20450	ERD10,LTI29,LTI45	Dehydrin family protein	_	Dusk	Cold	Leaf
Kaladp0481s0009	AT2G26290	ARSK1	root-specific kinase 1	_	Dusk	Cold	Leaf
Kaladp0481s0010	AT5G20630	ATGER3,GER3,GLP3,GLP3A,GLP3B	germin 3	_	Dusk	Cold	Leaf
Kaladp0487s0007	AT2G28320		Pleckstrin homology (PH) and lipid-binding START domains-containing protein	_	Dusk	Cold	Leaf
Kaladp0490s0010	AT3G50910			_	Dusk	Cold	Leaf
Kaladp0490s0013	AT3G51070		S-adenosyl-L-methionine-dependent methyltransferases superfamily protein	_	Dusk	Cold	Leaf
Kaladp0496s0001	AT1G19110		inter-alpha-trypsin inhibitor heavy chain-related	_	Dusk	Cold	Leaf
Kaladp0496s0014	AT5G20860		Plant invertase/pectin methylesterase inhibitor superfamily	_	Dusk	Cold	Leaf
Kaladp0496s0018	AT2G46830	CCA1	circadian clock associated 1	MYB-related	Dusk	Cold	Leaf
Kaladp0496s0019	AT5G54160	ATOMT1,OMT1	O-methyltransferase 1	_	Dusk	Cold	Leaf
Kaladp0515s0013	AT5G62200		Embryo-specific protein 3, (ATS3)	_	Dusk	Cold	Leaf
Kaladp0515s0028	AT5G08640	ATFLS1,FLS,FLS1	flavonol synthase 1	_	Dusk	Cold	Leaf
Kaladp0515s0029	AT5G08640	ATFLS1,FLS,FLS1	flavonol synthase 1	_	Dusk	Cold	Leaf
Kaladp0515s0065	AT4G19350	EMB3006	embryo defective 3006	_	Dusk	Cold	Leaf
Kaladp0515s0066	AT5G17650		glycine/proline-rich protein	_	Dusk	Cold	Leaf
Kaladp0515s0074	AT2G30520	RPT2	Phototropic-responsive NPH3 family protein	_	Dusk	Cold	Leaf
Kaladp0515s0076	AT1G60080		3\'-5\'-exoribonuclease family protein	_	Dusk	Cold	Leaf
Kaladp0515s0125	AT3G53260	ATPAL2,PAL2	phenylalanine ammonia-lyase 2	_	Dusk	Cold	Leaf
Kaladp0515s0134	AT3G57150	AtCBF5,AtNAP57,CBF5,NAP57	homologue of NAP57	_	Dusk	Cold	Leaf
Kaladp0515s0155	AT1G29050	TBL38	TRICHOME BIREFRINGENCE-LIKE 38	_	Dusk	Cold	Leaf
Kaladp0515s0178	AT1G06920	ATOFP4,OFP4	ovate family protein 4	OFP	Dusk	Cold	Leaf
Kaladp0515s0184	AT1G79630		Protein phosphatase 2C family protein	_	Dusk	Cold	Leaf
Kaladp0515s0191	AT5G35320			_	Dusk	Cold	Leaf
Kaladp0515s0194	AT2G26250	FDH,KCS10	3-ketoacyl-CoA synthase 10	_	Dusk	Cold	Leaf
Kaladp0515s0230	AT2G26150	ATHSFA2,HSFA2	heat shock transcription factor A2	HSF	Dusk	Cold	Leaf
Kaladp0516s0004	AT5G09590	HSC70-5,MTHSC70-2	mitochondrial HSO70 2	_	Dusk	Cold	Leaf
Kaladp0517s0005	AT5G20110		Dynein light chain type 1 family protein	_	Dusk	Cold	Leaf
Kaladp0518s0002	AT5G52300	LTI65,RD29B	CAP160 protein	_	Dusk	Cold	Leaf
Kaladp0520s0012	AT5G02490		Heat shock protein 70 (Hsp 70) family protein	_	Dusk	Cold	Leaf
Kaladp0521s0001	AT5G38710		Methylenetetrahydrofolate reductase family protein	_	Dusk	Cold	Leaf
Kaladp0535s0003	AT5G23960	ATTPS21,TPS21	terpene synthase 21	_	Dusk	Cold	Leaf
Kaladp0535s0004	AT1G70080		Terpenoid cyclases/Protein prenyltransferases superfamily protein	_	Dusk	Cold	Leaf
Kaladp0536s0007	AT5G63400	ADK1	adenylate kinase 1	_	Dusk	Cold	Leaf
Kaladp0538s0019	AT4G04020	FIB	fibrillin	_	Dusk	Cold	Leaf
Kaladp0538s0023	AT4G22260	IM,IM1	Alternative oxidase family protein	_	Dusk	Cold	Leaf
Kaladp0538s0028	AT2G32300	UCC1	uclacyanin 1	_	Dusk	Cold	Leaf
Kaladp0538s0034	AT1G70170	MMP	matrix metalloproteinase	_	Dusk	Cold	Leaf
Kaladp0545s0003	AT2G37620	AAc1,ACT1	actin 1	_	Dusk	Cold	Leaf
Kaladp0550s0001	AT3G23840		HXXXD-type acyl-transferase family protein	_	Dusk	Cold	Leaf
Kaladp0550s0010	AT2G27385		Pollen Ole e 1 allergen and extensin family protein	_	Dusk	Cold	Leaf
Kaladp0550s0027	AT2G37860	LCD1	Protein of unknown function (DUF3411)	_	Dusk	Cold	Leaf
Kaladp0550s0028	AT3G54630			_	Dusk	Cold	Leaf
Kaladp0550s0030	AT1G08390			_	Dusk	Cold	Leaf
Kaladp0550s0054	AT2G28320		Pleckstrin homology (PH) and lipid-binding START domains-containing protein	_	Dusk	Cold	Leaf
Kaladp0550s0071	AT3G51830	ATG5,SAC8	SAC domain-containing protein 8	_	Dusk	Cold	Leaf
Kaladp0561s0005	AT3G52740			_	Dusk	Cold	Leaf
Kaladp0566s0001	AT3G49780	ATPSK3 (FORMER SYMBOL),ATPSK4,PSK4	phytosulfokine 4 precursor	_	Dusk	Cold	Leaf
Kaladp0566s0006	AT4G37680	HHP4	heptahelical protein 4	_	Dusk	Cold	Leaf
Kaladp0571s0002	AT3G59970	MTHFR1	methylenetetrahydrofolate reductase 1	_	Dusk	Cold	Leaf
Kaladp0574s0015	AT5G17300	RVE1	Homeodomain-like superfamily protein	MYB-related	Dusk	Cold	Leaf
Kaladp0577s0017				_	Dusk	Cold	Leaf
Kaladp0577s0020	AT3G09600		Homeodomain-like superfamily protein	MYB-related	Dusk	Cold	Leaf
Kaladp0577s0021				_	Dusk	Cold	Leaf
Kaladp0577s0028				_	Dusk	Cold	Leaf
Kaladp0578s0003	AT4G31310		AIG2-like (avirulence induced gene) family protein	_	Dusk	Cold	Leaf
Kaladp0606s0001	AT4G28510	ATPHB1,PHB1	prohibitin 1	_	Dusk	Cold	Leaf
Kaladp0606s0013	AT5G12170	CLT3	CRT (chloroquine-resistance transporter)-like transporter 3	_	Dusk	Cold	Leaf
Kaladp0607s0009	AT4G37840	HKL3	hexokinase-like 3	_	Dusk	Cold	Leaf
Kaladp0607s0014	AT1G15250		Zinc-binding ribosomal protein family protein	_	Dusk	Cold	Leaf
Kaladp0607s0017	AT1G79950		RAD3-like DNA-binding helicase protein	_	Dusk	Cold	Leaf
Kaladp0607s0021	AT5G65380		MATE efflux family protein	_	Dusk	Cold	Leaf
Kaladp0607s0046	AT5G64170		dentin sialophosphoprotein-related	_	Dusk	Cold	Leaf
Kaladp0610s0001	AT5G02870		Ribosomal protein L4/L1 family	_	Dusk	Cold	Leaf
Kaladp0610s0007	AT5G02960		Ribosomal protein S12/S23 family protein	_	Dusk	Cold	Leaf
Kaladp0610s0014	AT5G48300	ADG1,APS1	ADP glucose pyrophosphorylase 1	_	Dusk	Cold	Leaf
Kaladp0622s0001	AT5G37980		Zinc-binding dehydrogenase family protein	_	Dusk	Cold	Leaf
Kaladp0623s0003	AT4G17550		Major facilitator superfamily protein	_	Dusk	Cold	Leaf
Kaladp0624s0001				_	Dusk	Cold	Leaf
Kaladp0626s0002	AT1G75290		NAD(P)-binding Rossmann-fold superfamily protein	_	Dusk	Cold	Leaf
Kaladp0630s0001	AT3G14690	CYP72A15	cytochrome P450, family 72, subfamily A, polypeptide 15	_	Dusk	Cold	Leaf
Kaladp0630s0004	AT3G14690	CYP72A15	cytochrome P450, family 72, subfamily A, polypeptide 15	_	Dusk	Cold	Leaf
Kaladp0630s0007	AT3G14690	CYP72A15	cytochrome P450, family 72, subfamily A, polypeptide 15	_	Dusk	Cold	Leaf
Kaladp0630s0008	AT1G53670	ATMSRB1,MSRB1	methionine sulfoxide reductase B 1	_	Dusk	Cold	Leaf
Kaladp0630s0013	AT5G54010		UDP-Glycosyltransferase superfamily protein	_	Dusk	Cold	Leaf
Kaladp0630s0017	AT5G54080	HGO	homogentisate 1,2-dioxygenase	_	Dusk	Cold	Leaf
Kaladp0630s0032	AT3G14900			_	Dusk	Cold	Leaf
Kaladp0630s0052	AT3G14680	CYP72A14	cytochrome P450, family 72, subfamily A, polypeptide 14	_	Dusk	Cold	Leaf
Kaladp0630s0053	AT3G14690	CYP72A15	cytochrome P450, family 72, subfamily A, polypeptide 15	_	Dusk	Cold	Leaf
Kaladp0630s0057	AT3G14630	CYP72A9	cytochrome P450, family 72, subfamily A, polypeptide 9	_	Dusk	Cold	Leaf
Kaladp0630s0068	AT4G15000		Ribosomal L27e protein family	_	Dusk	Cold	Leaf
Kaladp0630s0081	AT1G26170		ARM repeat superfamily protein	_	Dusk	Cold	Leaf
Kaladp0666s0030	AT3G10820		Transcription elongation factor (TFIIS) family protein	_	Dusk	Cold	Leaf
Kaladp0666s0037	AT2G40890	CYP98A3	cytochrome P450, family 98, subfamily A, polypeptide 3	_	Dusk	Cold	Leaf
Kaladp0666s0043	AT5G13630	ABAR,CCH,CCH1,CHLH,GUN5	magnesium-chelatase subunit chlH, chloroplast, putative / Mg-protoporphyrin IX chelatase, putative (CHLH)	_	Dusk	Cold	Leaf
Kaladp0666s0047	AT3G12320			_	Dusk	Cold	Leaf
Kaladp0667s0001	AT5G02890		HXXXD-type acyl-transferase family protein	_	Dusk	Cold	Leaf
Kaladp0667s0002	AT3G13540	ATMYB5,MYB5	myb domain protein 5	MYB	Dusk	Cold	Leaf
Kaladp0671s0021	AT5G14520		pescadillo-related	_	Dusk	Cold	Leaf
[truncated: 197 more rows]

## Sheet: Dawn_DownRegulation
GeneID	At_Ortholog	At_Name	At_Anno	At_Tffamily	Time	Treatment	Tissue
Kaladp0001s0005				_	Dawn	Cold	Leaf
Kaladp0001s0028	AT1G20460			_	Dawn	Cold	Leaf
Kaladp0001s0030	AT5G42250		Zinc-binding alcohol dehydrogenase family protein	_	Dawn	Cold	Leaf
Kaladp0001s0031	AT5G42250		Zinc-binding alcohol dehydrogenase family protein	_	Dawn	Cold	Leaf
Kaladp0001s0039	AT3G62760	ATGSTF13	Glutathione S-transferase family protein	_	Dawn	Cold	Leaf
Kaladp0001s0052	AT4G36040		Chaperone DnaJ-domain superfamily protein	_	Dawn	Cold	Leaf
Kaladp0001s0053	AT4G38660		Pathogenesis-related thaumatin superfamily protein	_	Dawn	Cold	Leaf
Kaladp0001s0067	AT1G76360		Protein kinase superfamily protein	_	Dawn	Cold	Leaf
Kaladp0001s0077	AT1G20810		FKBP-like peptidyl-prolyl cis-trans isomerase family protein	_	Dawn	Cold	Leaf
Kaladp0001s0082	AT1G76490	HMG1,HMGR1	hydroxy methylglutaryl CoA reductase 1	_	Dawn	Cold	Leaf
Kaladp0001s0099	AT5G65750		2-oxoglutarate dehydrogenase, E1 component	_	Dawn	Cold	Leaf
Kaladp0001s0106	AT5G08170	ATAIH,EMB1873	porphyromonas-type peptidyl-arginine deiminase family protein	_	Dawn	Cold	Leaf
Kaladp0001s0110	AT4G01130		GDSL-like Lipase/Acylhydrolase superfamily protein	_	Dawn	Cold	Leaf
Kaladp0001s0125	AT2G45980			_	Dawn	Cold	Leaf
Kaladp0001s0128	AT3G61460	BRH1	brassinosteroid-responsive RING-H2	_	Dawn	Cold	Leaf
Kaladp0001s0133	AT3G61440	ARATH;BSAS3;1,ATCYSC1,CYSC1	cysteine synthase C1	_	Dawn	Cold	Leaf
Kaladp0001s0163	AT1G18590	ATSOT17,ATST5C,SOT17	sulfotransferase 17	_	Dawn	Cold	Leaf
Kaladp0001s0169	AT2G25110	AtSDF2,ATSDL,SDF2	stromal cell-derived factor 2-like protein precursor	_	Dawn	Cold	Leaf
Kaladp0001s0178	AT4G31870	ATGPX7,GPX7	glutathione peroxidase 7	_	Dawn	Cold	Leaf
Kaladp0001s0187	AT4G31580	RSZP22,SRZ-22,SRZ22	serine/arginine-rich 22	_	Dawn	Cold	Leaf
Kaladp0001s0194	AT5G24870		RING/U-box superfamily protein	_	Dawn	Cold	Leaf
Kaladp0001s0205	AT5G54160	ATOMT1,OMT1	O-methyltransferase 1	_	Dawn	Cold	Leaf
Kaladp0001s0233	AT1G24625	ZFP7	zinc finger protein 7	C2H2	Dawn	Cold	Leaf
Kaladp0001s0235	AT1G70880		Polyketide cyclase/dehydrase and lipid transport superfamily protein	_	Dawn	Cold	Leaf
Kaladp0001s0242	AT3G19660			_	Dawn	Cold	Leaf
Kaladp0001s0261	AT5G64430		Octicosapeptide/Phox/Bem1p family protein	_	Dawn	Cold	Leaf
Kaladp0001s0262	AT1G56060			_	Dawn	Cold	Leaf
Kaladp0001s0273				_	Dawn	Cold	Leaf
Kaladp0001s0297	AT4G31340		myosin heavy chain-related	_	Dawn	Cold	Leaf
Kaladp0001s0300	AT4G29950		Ypt/Rab-GAP domain of gyp1p superfamily protein	_	Dawn	Cold	Leaf
Kaladp0002s0007	AT5G58260		oxidoreductases, acting on NADH or NADPH, quinone or similar compound as acceptor	_	Dawn	Cold	Leaf
Kaladp0002s0010				_	Dawn	Cold	Leaf
Kaladp0002s0033				_	Dawn	Cold	Leaf
Kaladp0002s0043	AT1G53035			_	Dawn	Cold	Leaf
Kaladp0002s0058	AT1G07985		Expressed protein	_	Dawn	Cold	Leaf
Kaladp0002s0064	AT5G13490	AAC2	ADP/ATP carrier 2	_	Dawn	Cold	Leaf
Kaladp0002s0069	AT3G12630		A20/AN1-like zinc finger family protein	_	Dawn	Cold	Leaf
Kaladp0002s0093	AT3G53420	PIP2,PIP2;1,PIP2A	plasma membrane intrinsic protein 2A	_	Dawn	Cold	Leaf
Kaladp0002s0100	AT2G42760			_	Dawn	Cold	Leaf
Kaladp0002s0118	AT5G03560		Tetratricopeptide repeat (TPR)-like superfamily protein	_	Dawn	Cold	Leaf
Kaladp0002s0122				_	Dawn	Cold	Leaf
Kaladp0002s0129	AT3G01530	ATMYB57,MYB57	myb domain protein 57	MYB	Dawn	Cold	Leaf
Kaladp0003s0001	AT2G23540		GDSL-like Lipase/Acylhydrolase superfamily protein	_	Dawn	Cold	Leaf
Kaladp0003s0005	AT1G64160		Disease resistance-responsive (dirigent-like protein) family protein	_	Dawn	Cold	Leaf
Kaladp0003s0013	AT1G64450		Glycine-rich protein family	_	Dawn	Cold	Leaf
Kaladp0003s0015	AT5G24240		Phosphatidylinositol 3- and 4-kinase ;Ubiquitin family protein	_	Dawn	Cold	Leaf
Kaladp0003s0016	AT5G42070			_	Dawn	Cold	Leaf
Kaladp0003s0021	AT5G20165			_	Dawn	Cold	Leaf
Kaladp0003s0025	AT4G22310		Uncharacterised protein family (UPF0041)	_	Dawn	Cold	Leaf
Kaladp0003s0029				_	Dawn	Cold	Leaf
Kaladp0003s0042	AT1G75450	ATCKX5,ATCKX6,CKX5	cytokinin oxidase 5	_	Dawn	Cold	Leaf
Kaladp0003s0043	AT4G36360	BGAL3	beta-galactosidase 3	_	Dawn	Cold	Leaf
Kaladp0003s0046	AT1G75460		ATP-dependent protease La (LON) domain protein	_	Dawn	Cold	Leaf
Kaladp0003s0057	AT1G75560		zinc knuckle (CCHC-type) family protein	_	Dawn	Cold	Leaf
Kaladp0003s0073	AT4G35750		SEC14 cytosolic factor family protein / phosphoglyceride transfer family protein	_	Dawn	Cold	Leaf
Kaladp0003s0077	AT1G76070			_	Dawn	Cold	Leaf
Kaladp0003s0081	AT5G42200		RING/U-box superfamily protein	_	Dawn	Cold	Leaf
Kaladp0003s0092	AT4G35030		Protein kinase superfamily protein	_	Dawn	Cold	Leaf
Kaladp0003s0094				_	Dawn	Cold	Leaf
Kaladp0003s0100	AT5G42146			_	Dawn	Cold	Leaf
Kaladp0003s0126	AT4G19450		Major facilitator superfamily protein	_	Dawn	Cold	Leaf
Kaladp0003s0131	AT1G02610		RING/FYVE/PHD zinc finger superfamily protein	_	Dawn	Cold	Leaf
Kaladp0003s0158	AT4G02280	ATSUS3,SUS3	sucrose synthase 3	_	Dawn	Cold	Leaf
Kaladp0004s0001	AT1G03030		P-loop containing nucleoside triphosphate hydrolases superfamily protein	_	Dawn	Cold	Leaf
Kaladp0004s0013	AT4G03030		Galactose oxidase/kelch repeat superfamily protein	_	Dawn	Cold	Leaf
Kaladp0004s0022	AT2G05310			_	Dawn	Cold	Leaf
Kaladp0004s0032	AT5G35740		Carbohydrate-binding X8 domain superfamily protein	_	Dawn	Cold	Leaf
Kaladp0004s0037	AT2G04240	XERICO	RING/U-box superfamily protein	_	Dawn	Cold	Leaf
Kaladp0004s0040	ATCG01310		ribosomal protein L2	_	Dawn	Cold	Leaf
Kaladp0005s0004	AT5G11090		serine-rich protein-related	_	Dawn	Cold	Leaf
Kaladp0005s0006	AT5G11060	KNAT4	KNOTTED1-like homeobox gene 4	HB	Dawn	Cold	Leaf
Kaladp0005s0010	AT4G31985		Ribosomal protein L39 family protein	_	Dawn	Cold	Leaf
Kaladp0005s0036	AT2G28680		RmlC-like cupins superfamily protein	_	Dawn	Cold	Leaf
Kaladp0005s0037				_	Dawn	Cold	Leaf
Kaladp0005s0055				_	Dawn	Cold	Leaf
Kaladp0005s0062	AT5G10700		Peptidyl-tRNA hydrolase II (PTH2) family protein	_	Dawn	Cold	Leaf
Kaladp0006s0003	AT1G49380		cytochrome c biogenesis protein family	_	Dawn	Cold	Leaf
Kaladp0006s0016	AT1G71750	HGPT	Hypoxanthine-guanine phosphoribosyltransferase	_	Dawn	Cold	Leaf
Kaladp0006s0027	AT4G10790		UBX domain-containing protein	_	Dawn	Cold	Leaf
Kaladp0006s0028	AT3G48210			_	Dawn	Cold	Leaf
Kaladp0006s0029	AT3G48240		Octicosapeptide/Phox/Bem1p family protein	_	Dawn	Cold	Leaf
Kaladp0006s0046	AT3G04040			_	Dawn	Cold	Leaf
Kaladp0006s0050	AT5G63470	NF-YC4	nuclear factor Y, subunit C4	CCAAT	Dawn	Cold	Leaf
Kaladp0006s0054	AT5G50610			_	Dawn	Cold	Leaf
Kaladp0006s0085	AT4G24700			_	Dawn	Cold	Leaf
Kaladp0006s0093	AT2G38780			_	Dawn	Cold	Leaf
Kaladp0006s0099	AT3G54190		Transducin/WD40 repeat-like superfamily protein	_	Dawn	Cold	Leaf
Kaladp0006s0105	AT5G08170	ATAIH,EMB1873	porphyromonas-type peptidyl-arginine deiminase family protein	_	Dawn	Cold	Leaf
Kaladp0006s0116	ATCG00470		ATP synthase epsilon chain	_	Dawn	Cold	Leaf
Kaladp0006s0121	ATCG00830		ribosomal protein L2	_	Dawn	Cold	Leaf
Kaladp0006s0123	ATCG01310		ribosomal protein L2	_	Dawn	Cold	Leaf
Kaladp0006s0126	ATCG00350		Photosystem I, PsaA/PsaB protein	_	Dawn	Cold	Leaf
Kaladp0006s0129				_	Dawn	Cold	Leaf
Kaladp0007s0001	AT2G46660	CYP78A6	cytochrome P450, family 78, subfamily A, polypeptide 6	_	Dawn	Cold	Leaf
Kaladp0007s0004	AT3G61880	CYP78A9	cytochrome p450 78a9	_	Dawn	Cold	Leaf
Kaladp0007s0012	AT2G46580		Pyridoxamine 5\'-phosphate oxidase family protein	_	Dawn	Cold	Leaf
Kaladp0007s0057	AT1G65480	FT	PEBP (phosphatidylethanolamine-binding protein) family protein	_	Dawn	Cold	Leaf
Kaladp0007s0071	AT2G26900		Sodium Bile acid symporter family	_	Dawn	Cold	Leaf
Kaladp0008s0036	AT4G25590	ADF7	actin depolymerizing factor 7	_	Dawn	Cold	Leaf
Kaladp0008s0038	AT5G52510	SCL8	SCARECROW-like 8	GRAS	Dawn	Cold	Leaf
Kaladp0008s0039	AT5G24000		Protein of unknown function (DUF819)	_	Dawn	Cold	Leaf
Kaladp0008s0043	AT4G25700	B1,BCH1,BETA-OHASE 1,chy1	beta-hydroxylase 1	_	Dawn	Cold	Leaf
Kaladp0008s0055	AT3G15080		Polynucleotidyl transferase, ribonuclease H-like superfamily protein	_	Dawn	Cold	Leaf
Kaladp0008s0062	AT1G12710	AtPP2-A12,PP2-A12	phloem protein 2-A12	_	Dawn	Cold	Leaf
Kaladp0008s0064	AT1G03080		kinase interacting (KIP1-like) family protein	_	Dawn	Cold	Leaf
Kaladp0008s0067	AT1G63220		Calcium-dependent lipid-binding (CaLB domain) family protein	_	Dawn	Cold	Leaf
Kaladp0008s0068	AT1G12780	ATUGE1,UGE1	UDP-D-glucose/UDP-D-galactose 4-epimerase 1	_	Dawn	Cold	Leaf
Kaladp0008s0069	AT4G25740		RNA binding Plectin/S10 domain-containing protein	_	Dawn	Cold	Leaf
Kaladp0008s0070	AT4G25700	B1,BCH1,BETA-OHASE 1,chy1	beta-hydroxylase 1	_	Dawn	Cold	Leaf
Kaladp0008s0072	AT1G63800	UBC5	ubiquitin-conjugating enzyme 5	_	Dawn	Cold	Leaf
Kaladp0008s0080	AT1G64230	UBC28	ubiquitin-conjugating enzyme 28	_	Dawn	Cold	Leaf
Kaladp0008s0086	AT4G23895		Pleckstrin homology (PH) domain-containing protein	_	Dawn	Cold	Leaf
Kaladp0008s0097	AT3G58810	ATMTP3,ATMTPA2,MTP3,MTPA2	metal tolerance protein A2	_	Dawn	Cold	Leaf
Kaladp0008s0099	AT1G42960			_	Dawn	Cold	Leaf
Kaladp0008s0108	AT4G35980			_	Dawn	Cold	Leaf
Kaladp0008s0121	AT1G10210	ATMPK1,MPK1	mitogen-activated protein kinase 1	_	Dawn	Cold	Leaf
Kaladp0008s0131	AT3G50810		Uncharacterised protein family (UPF0497)	_	Dawn	Cold	Leaf
Kaladp0008s0134	AT2G23670	YCF37	homolog of Synechocystis YCF37	_	Dawn	Cold	Leaf
Kaladp0008s0140	AT4G34960		Cyclophilin-like peptidyl-prolyl cis-trans isomerase family protein	_	Dawn	Cold	Leaf
Kaladp0008s0159	AT5G37590		Tetratricopeptide repeat (TPR)-like superfamily protein	_	Dawn	Cold	Leaf
Kaladp0008s0169	AT1G18170		FKBP-like peptidyl-prolyl cis-trans isomerase family protein	_	Dawn	Cold	Leaf
Kaladp0008s0179	AT5G48810	ATB5-B,ATCB5-D,B5		_	Dawn	Cold	Leaf
Kaladp0008s0183	AT1G61260		Protein of unknown function (DUF761)	_	Dawn	Cold	Leaf
Kaladp0008s0187	AT4G10120	ATSPS4F	Sucrose-phosphate synthase family protein	_	Dawn	Cold	Leaf
Kaladp0008s0195	AT1G33780		Protein of unknown function (DUF179)	_	Dawn	Cold	Leaf
Kaladp0008s0200	AT1G34370	STOP1	C2H2 and C2HC zinc fingers superfamily protein	C2H2	Dawn	Cold	Leaf
Kaladp0008s0203	AT1G71950		Proteinase inhibitor, propeptide	_	Dawn	Cold	Leaf
Kaladp0008s0214	AT1G27990			_	Dawn	Cold	Leaf
Kaladp0008s0216	AT1G27300			_	Dawn	Cold	Leaf
Kaladp0008s0222	AT5G13400		Major facilitator superfamily protein	_	Dawn	Cold	Leaf
Kaladp0008s0226	AT2G33550		Homeodomain-like superfamily protein	Trihelix	Dawn	Cold	Leaf
Kaladp0008s0227	AT5G13290	CRN,SOL2	Protein kinase superfamily protein	_	Dawn	Cold	Leaf
Kaladp0008s0242				_	Dawn	Cold	Leaf
Kaladp0008s0257				_	Dawn	Cold	Leaf
Kaladp0008s0259	AT3G26330	CYP71B37	cytochrome P450, family 71, subfamily B, polypeptide 37	_	Dawn	Cold	Leaf
Kaladp0008s0285	AT4G02840		Small nuclear ribonucleoprotein family protein	_	Dawn	Cold	Leaf
Kaladp0008s0287	AT5G56170	LLG1	LORELEI-LIKE-GPI-ANCHORED PROTEIN 1	_	Dawn	Cold	Leaf
Kaladp0008s0288	AT4G00430	PIP1;4,PIP1E,TMP-C	plasma membrane intrinsic protein 1;4	_	Dawn	Cold	Leaf
Kaladp0008s0298	AT2G04410		RPM1-interacting protein 4 (RIN4) family protein	_	Dawn	Cold	Leaf
Kaladp0008s0303	AT5G57345			_	Dawn	Cold	Leaf
Kaladp0008s0314	AT5G57480		P-loop containing nucleoside triphosphate hydrolases superfamily protein	_	Dawn	Cold	Leaf
Kaladp0008s0329	AT2G26640	KCS11	3-ketoacyl-CoA synthase 11	_	Dawn	Cold	Leaf
Kaladp0008s0340	AT5G16010		3-oxo-5-alpha-steroid 4-dehydrogenase family protein	_	Dawn	Cold	Leaf
Kaladp0008s0349	AT5G04770	ATCAT6,CAT6	cationic amino acid transporter 6	_	Dawn	Cold	Leaf
Kaladp0008s0352	AT5G04760		Duplicated homeodomain-like superfamily protein	MYB	Dawn	Cold	Leaf
Kaladp0008s0353	AT2G40830	RHC1A	RING-H2 finger C1A	_	Dawn	Cold	Leaf
Kaladp0008s0354	AT5G04750		F1F0-ATPase inhibitor protein, putative	_	Dawn	Cold	Leaf
Kaladp0008s0355	AT3G52220			_	Dawn	Cold	Leaf
Kaladp0008s0357	AT3G54300	ATVAMP727,VAMP727	vesicle-associated membrane protein 727	_	Dawn	Cold	Leaf
Kaladp0008s0363	AT5G40140		RING/U-box superfamily protein with ARM repeat domain	_	Dawn	Cold	Leaf
Kaladp0008s0368	AT4G16410			_	Dawn	Cold	Leaf
Kaladp0008s0369				_	Dawn	Cold	Leaf
Kaladp0008s0390	AT3G44735	ATPSK3,PSK1,PSK3	PHYTOSULFOKINE 3 PRECURSOR	_	Dawn	Cold	Leaf
Kaladp0008s0405	AT4G31130		Protein of unknown function (DUF1218)	_	Dawn	Cold	Leaf
Kaladp0008s0418	AT3G45160		Putative membrane lipoprotein	_	Dawn	Cold	Leaf
Kaladp0008s0419	AT1G72650	TRFL6	TRF-like 6	MYB-related	Dawn	Cold	Leaf
Kaladp0008s0426				_	Dawn	Cold	Leaf
Kaladp0008s0428				_	Dawn	Cold	Leaf
Kaladp0008s0430	AT3G45050			_	Dawn	Cold	Leaf
Kaladp0008s0439	AT2G36870	XTH32	xyloglucan endotransglucosylase/hydrolase 32	_	Dawn	Cold	Leaf
Kaladp0008s0455	ATCG00900		Ribosomal protein S7p/S5e family protein	_	Dawn	Cold	Leaf
Kaladp0008s0465	AT2G27940		RING/U-box superfamily protein	_	Dawn	Cold	Leaf
Kaladp0008s0469	AT2G01918	PQL3	PsbQ-like 3	_	Dawn	Cold	Leaf
Kaladp0008s0483	AT4G33100			_	Dawn	Cold	Leaf
Kaladp0008s0491	AT2G25890		Oleosin family protein	_	Dawn	Cold	Leaf
Kaladp0008s0498	AT5G11780			_	Dawn	Cold	Leaf
Kaladp0008s0500	AT2G47460	ATMYB12,MYB12,PFG1	myb domain protein 12	MYB	Dawn	Cold	Leaf
Kaladp0008s0511	AT1G32370	TOM2B,TTM1	tobamovirus multiplication 2B	_	Dawn	Cold	Leaf
Kaladp0008s0515	AT5G07990	CYP75B1,D501,TT7	Cytochrome P450 superfamily protein	_	Dawn	Cold	Leaf
Kaladp0008s0520	AT4G17090	BAM3,BMY8,CT-BMY	chloroplast beta-amylase	_	Dawn	Cold	Leaf
Kaladp0008s0522	AT2G44680	CKB4	casein kinase II beta subunit 4	_	Dawn	Cold	Leaf
Kaladp0008s0527	AT5G02890		HXXXD-type acyl-transferase family protein	_	Dawn	Cold	Leaf
Kaladp0008s0557	AT5G51820	ATPGMP,PGM,PGM1,STF1	phosphoglucomutase	_	Dawn	Cold	Leaf
Kaladp0008s0564	AT3G57280		Transmembrane proteins 14C	_	Dawn	Cold	Leaf
Kaladp0008s0566				_	Dawn	Cold	Leaf
Kaladp0008s0570	AT1G62660		Glycosyl hydrolases family 32 protein	_	Dawn	Cold	Leaf
Kaladp0008s0576				_	Dawn	Cold	Leaf
Kaladp0008s0577				_	Dawn	Cold	Leaf
Kaladp0008s0579	AT1G14860	atnudt18,NUDT18	nudix hydrolase homolog 18	_	Dawn	Cold	Leaf
Kaladp0008s0580	AT1G66200	ATGSR2,GSR2	glutamine synthase clone F11	_	Dawn	Cold	Leaf
Kaladp0008s0614	AT3G19830	NTMC2T5.2,NTMC2TYPE5.2	Calcium-dependent lipid-binding (CaLB domain) family protein	_	Dawn	Cold	Leaf
Kaladp0008s0620	AT5G51190		Integrase-type DNA-binding superfamily protein	AP2-EREBP	Dawn	Cold	Leaf
Kaladp0008s0624	AT4G25130	PMSR4	peptide met sulfoxide reductase 4	_	Dawn	Cold	Leaf
Kaladp0008s0634	AT3G14470		NB-ARC domain-containing disease resistance protein	_	Dawn	Cold	Leaf
Kaladp0008s0639	AT5G51190		Integrase-type DNA-binding superfamily protein	AP2-EREBP	Dawn	Cold	Leaf
Kaladp0008s0641	AT5G07620		Protein kinase superfamily protein	_	Dawn	Cold	Leaf
Kaladp0008s0663	AT5G24660	LSU2	response to low sulfur 2	_	Dawn	Cold	Leaf
Kaladp0008s0687	AT5G54130		Calcium-binding endonuclease/exonuclease/phosphatase family	_	Dawn	Cold	Leaf
Kaladp0008s0692	AT3G49470	NACA2	nascent polypeptide-associated complex subunit alpha-like protein 2	_	Dawn	Cold	Leaf
Kaladp0008s0693	AT5G54160	ATOMT1,OMT1	O-methyltransferase 1	_	Dawn	Cold	Leaf
Kaladp0008s0707	AT5G54540		Uncharacterised conserved protein (UCP012943)	_	Dawn	Cold	Leaf
Kaladp0008s0708	AT5G54530		Protein of unknown function, DUF538	_	Dawn	Cold	Leaf
Kaladp0008s0717	AT4G20970		basic helix-loop-helix (bHLH) DNA-binding superfamily protein	bHLH	Dawn	Cold	Leaf
Kaladp0008s0733	AT5G44210	ATERF-9,ATERF9,ERF9	erf domain protein 9	AP2-EREBP	Dawn	Cold	Leaf
Kaladp0008s0735	AT2G20560		DNAJ heat shock family protein	_	Dawn	Cold	Leaf
Kaladp0008s0736	AT5G54010		UDP-Glycosyltransferase superfamily protein	_	Dawn	Cold	Leaf
Kaladp0008s0737	AT1G28540			_	Dawn	Cold	Leaf
Kaladp0008s0755	AT1G16950			_	Dawn	Cold	Leaf
Kaladp0008s0761	AT4G18830	ATOFP5,OFP5	ovate family protein 5	OFP	Dawn	Cold	Leaf
Kaladp0008s0766	AT4G18930		RNA ligase/cyclic nucleotide phosphodiesterase family protein	_	Dawn	Cold	Leaf
Kaladp0008s0769	AT5G45630		Protein of unknown function, DUF584	_	Dawn	Cold	Leaf
Kaladp0008s0776	AT5G46410	SSP4	SCP1-like small phosphatase 4	_	Dawn	Cold	Leaf
Kaladp0008s0807	AT1G30260			_	Dawn	Cold	Leaf
Kaladp0008s0824	AT4G05460		RNI-like superfamily protein	_	Dawn	Cold	Leaf
Kaladp0008s0833	AT1G34575		FAD-binding Berberine family protein	_	Dawn	Cold	Leaf
Kaladp0008s0836	AT4G20760		NAD(P)-binding Rossmann-fold superfamily protein	_	Dawn	Cold	Leaf
Kaladp0008s0846	AT5G54270	LHCB3,LHCB3*1	light-harvesting chlorophyll B-binding protein 3	_	Dawn	Cold	Leaf
Kaladp0008s0855	AT4G27410	ANAC072,RD26	NAC (No Apical Meristem) domain transcriptional regulator superfamily protein	NAC	Dawn	Cold	Leaf
Kaladp0008s0856	AT2G20875	EPF1	epidermal patterning factor 1	_	Dawn	Cold	Leaf
Kaladp0008s0869	AT3G15353	ATMT3,MT3	metallothionein 3	_	Dawn	Cold	Leaf
Kaladp0008s0875	AT5G53850		haloacid dehalogenase-like hydrolase family protein	_	Dawn	Cold	Leaf
Kaladp0008s0876	AT5G53870	AtENODL1,ENODL1	early nodulin-like protein 1	_	Dawn	Cold	Leaf
Kaladp0008s0878	AT5G53880			_	Dawn	Cold	Leaf
Kaladp0008s0879	AT5G53900		Serine/threonine-protein kinase WNK (With No Lysine)-related	_	Dawn	Cold	Leaf
Kaladp0008s0880	AT4G27540	PRA1.H	prenylated RAB acceptor 1.H	_	Dawn	Cold	Leaf
Kaladp0008s0885	AT4G27360		Dynein light chain type 1 family protein	_	Dawn	Cold	Leaf
Kaladp0008s0887				_	Dawn	Cold	Leaf
Kaladp0008s0895	AT3G54360		zinc ion binding	_	Dawn	Cold	Leaf
Kaladp0008s0898	AT3G12480	NF-YC11	nuclear factor Y, subunit C11	CCAAT	Dawn	Cold	Leaf
Kaladp0008s0914	AT5G03530	ATRAB,ATRAB ALPHA,ATRAB18B,ATRABC2A,RABC2A	RAB GTPase homolog C2A	_	Dawn	Cold	Leaf
Kaladp0009s0024	AT1G74100	ATSOT16,ATST5A,CORI-7,SOT16	sulfotransferase 16	_	Dawn	Cold	Leaf
Kaladp0009s0029	AT3G01060			_	Dawn	Cold	Leaf
Kaladp0009s0043	AT3G01170		Ribosomal protein L34e superfamily protein	_	Dawn	Cold	Leaf
Kaladp0010s0010	AT1G29670		GDSL-like Lipase/Acylhydrolase superfamily protein	_	Dawn	Cold	Leaf
Kaladp0010s0043	AT5G45960		GDSL-like Lipase/Acylhydrolase superfamily protein	_	Dawn	Cold	Leaf
Kaladp0010s0050	AT1G28480	GRX480,roxy19	Thioredoxin superfamily protein	_	Dawn	Cold	Leaf
Kaladp0010s0052	AT5G46110	APE2,TPT	Glucose-6-phosphate/phosphate translocator-related	_	Dawn	Cold	Leaf
Kaladp0010s0059	AT1G28330	DRM1,DYL1	dormancy-associated protein-like 1	_	Dawn	Cold	Leaf
Kaladp0010s0061	AT1G28280		VQ motif-containing protein	_	Dawn	Cold	Leaf
Kaladp0010s0078	AT1G61260		Protein of unknown function (DUF761)	_	Dawn	Cold	Leaf
Kaladp0010s0079	AT4G05000	VPS28-1,VPS28-2	Vacuolar protein sorting-associated protein VPS28 family protein	_	Dawn	Cold	Leaf
Kaladp0010s0080	AT4G21470	ATFMN/FHY,FMN/FHY	riboflavin kinase/FMN hydrolase	_	Dawn	Cold	Leaf
Kaladp0010s0082	AT4G21510		F-box family protein	_	Dawn	Cold	Leaf
Kaladp0010s0092	AT1G11380		PLAC8 family protein	_	Dawn	Cold	Leaf
Kaladp0010s0098				_	Dawn	Cold	Leaf
Kaladp0010s0101	AT4G21320	HSA32	Aldolase-type TIM barrel family protein	_	Dawn	Cold	Leaf
Kaladp0010s0103	AT4G21280	PSBQ,PSBQ-1,PSBQA	photosystem II subunit QA	_	Dawn	Cold	Leaf
Kaladp0010s0106	AT4G21210	ATRP1,RP1	PPDK regulatory protein	_	Dawn	Cold	Leaf
Kaladp0010s0111	AT4G05320	UBQ10	polyubiquitin 10	_	Dawn	Cold	Leaf
Kaladp0010s0134	AT1G11910	APA1,ATAPA1	aspartic proteinase A1	_	Dawn	Cold	Leaf
Kaladp0010s0144	AT4G04020	FIB	fibrillin	_	Dawn	Cold	Leaf
Kaladp0010s0173	AT1G75890		GDSL-like Lipase/Acylhydrolase superfamily protein	_	Dawn	Cold	Leaf
Kaladp0010s0177	AT3G54210		Ribosomal protein L17 family protein	_	Dawn	Cold	Leaf
Kaladp0010s0179	AT1G27650	ATU2AF35A	U2 snRNP auxiliary factor small subunit, putative	C3H	Dawn	Cold	Leaf
Kaladp0010s0180	AT1G76570		Chlorophyll A-B binding family protein	_	Dawn	Cold	Leaf
Kaladp0010s0189	AT5G50090			_	Dawn	Cold	Leaf
Kaladp0010s0191	AT5G40240		nodulin MtN21 /EamA-like transporter family protein	_	Dawn	Cold	Leaf
Kaladp0010s0194	AT4G10500		2-oxoglutarate (2OG) and Fe(II)-dependent oxygenase superfamily protein	_	Dawn	Cold	Leaf
Kaladp0010s0195	AT4G10500		2-oxoglutarate (2OG) and Fe(II)-dependent oxygenase superfamily protein	_	Dawn	Cold	Leaf
Kaladp0010s0196	AT5G55630	ATKCO1,ATTPK1,KCO1,TPK1	Outward rectifying potassium channel protein	_	Dawn	Cold	Leaf
Kaladp0010s0226	AT5G14510		ARM repeat superfamily protein	_	Dawn	Cold	Leaf
Kaladp0011s0017	AT2G27310		F-box family protein	_	Dawn	Cold	Leaf
Kaladp0011s0026	AT1G64940	CYP89A6	cytochrome P450, family 87, subfamily A, polypeptide 6	_	Dawn	Cold	Leaf
Kaladp0011s0038	AT2G26850		F-box family protein	_	Dawn	Cold	Leaf
Kaladp0011s0076	AT1G22840	ATCYTC-A,CYTC-1	CYTOCHROME C-1	_	Dawn	Cold	Leaf
Kaladp0011s0095	AT4G06676			_	Dawn	Cold	Leaf
Kaladp0011s0106	AT1G22930		T-complex protein 11	_	Dawn	Cold	Leaf
Kaladp0011s0123	AT3G26070		Plastid-lipid associated protein PAP / fibrillin family protein	_	Dawn	Cold	Leaf
Kaladp0011s0124	AT5G24750		UDP-Glycosyltransferase superfamily protein	_	Dawn	Cold	Leaf
Kaladp0011s0146	AT1G15740		Leucine-rich repeat family protein	_	Dawn	Cold	Leaf
Kaladp0011s0152				_	Dawn	Cold	Leaf
Kaladp0011s0164	AT3G46920		Protein kinase superfamily protein with octicosapeptide/Phox/Bem1p domain	_	Dawn	Cold	Leaf
Kaladp0011s0184	AT3G01180	AtSS2,SS2	starch synthase 2	_	Dawn	Cold	Leaf
Kaladp0011s0188	AT2G32060		Ribosomal protein L7Ae/L30e/S12e/Gadd45 family protein	_	Dawn	Cold	Leaf
Kaladp0011s0205	AT1G64500		Glutaredoxin family protein	_	Dawn	Cold	Leaf
Kaladp0011s0225	AT4G13830	J20	DNAJ-like 20	_	Dawn	Cold	Leaf
Kaladp0011s0226	AT5G57620	AtMYB36,MYB36	myb domain protein 36	MYB	Dawn	Cold	Leaf
Kaladp0011s0234	AT2G47270		sequence-specific DNA binding transcription factors;transcription regulators	_	Dawn	Cold	Leaf
Kaladp0011s0236	AT1G67170			_	Dawn	Cold	Leaf
Kaladp0011s0237				_	Dawn	Cold	Leaf
Kaladp0011s0253	AT3G09860			_	Dawn	Cold	Leaf
Kaladp0011s0259	AT2G36835			_	Dawn	Cold	Leaf
Kaladp0011s0260	AT5G03555		permease, cytosine/purines, uracil, thiamine, allantoin family protein	_	Dawn	Cold	Leaf
Kaladp0011s0262	AT1G01580	ATFRO2,FRD1,FRO2	ferric reduction oxidase 2	_	Dawn	Cold	Leaf
Kaladp0011s0272	AT5G03720	AT-HSFA3,HSFA3	heat shock transcription factor A3	HSF	Dawn	Cold	Leaf
Kaladp0011s0287	AT3G47090		Leucine-rich repeat protein kinase family protein	_	Dawn	Cold	Leaf
Kaladp0011s0290	AT2G36270	ABI5,GIA1	Basic-leucine zipper (bZIP) transcription factor family protein	bZIP	Dawn	Cold	Leaf
Kaladp0011s0295	AT2G36145			_	Dawn	Cold	Leaf
Kaladp0011s0308	AT1G02190		Fatty acid hydroxylase superfamily	_	Dawn	Cold	Leaf
Kaladp0011s0337				_	Dawn	Cold	Leaf
Kaladp0011s0343	AT5G43150			_	Dawn	Cold	Leaf
Kaladp0011s0344	AT2G43560		FKBP-like peptidyl-prolyl cis-trans isomerase family protein	_	Dawn	Cold	Leaf
Kaladp0011s0345	AT1G48900		Signal recognition particle, SRP54 subunit protein	_	Dawn	Cold	Leaf
Kaladp0011s0362	AT5G45775		Ribosomal L5P family protein	_	Dawn	Cold	Leaf
Kaladp0011s0391	AT3G12750	ZIP1	zinc transporter 1 precursor	_	Dawn	Cold	Leaf
Kaladp0011s0395	AT2G29730	UGT71D1	UDP-glucosyl transferase 71D1	_	Dawn	Cold	Leaf
Kaladp0011s0426	AT3G14080		Small nuclear ribonucleoprotein family protein	_	Dawn	Cold	Leaf
Kaladp0011s0431	AT1G31330	PSAF	photosystem I subunit F	_	Dawn	Cold	Leaf
Kaladp0011s0440	AT1G08845		Ribosomal L18p/L5e family protein	_	Dawn	Cold	Leaf
Kaladp0011s0443	AT1G72770	HAB1	homology to ABI1	_	Dawn	Cold	Leaf
Kaladp0011s0449	AT3G13750	BGAL1	beta galactosidase 1	_	Dawn	Cold	Leaf
Kaladp0011s0450				_	Dawn	Cold	Leaf
Kaladp0011s0463	AT1G52230	PSAH-2,PSAH2,PSI-H	photosystem I subunit H2	_	Dawn	Cold	Leaf
Kaladp0011s0475	AT3G16250	NDF4	NDH-dependent cyclic electron flow 1	_	Dawn	Cold	Leaf
Kaladp0011s0485	AT1G15270		Translation machinery associated TMA7	_	Dawn	Cold	Leaf
Kaladp0011s0509	AT2G42220		Rhodanese/Cell cycle control phosphatase superfamily protein	_	Dawn	Cold	Leaf
Kaladp0011s0545	AT2G37370			_	Dawn	Cold	Leaf
Kaladp0011s0551	AT1G24540	CYP86C1	cytochrome P450, family 86, subfamily C, polypeptide 1	_	Dawn	Cold	Leaf
Kaladp0011s0557	AT3G09830		Protein kinase superfamily protein	_	Dawn	Cold	Leaf
Kaladp0011s0573	AT3G10520	AHB2,ARATH GLB2,ATGLB2,GLB2,HB2,NSHB2	haemoglobin 2	_	Dawn	Cold	Leaf
Kaladp0011s0592	AT3G10520	AHB2,ARATH GLB2,ATGLB2,GLB2,HB2,NSHB2	haemoglobin 2	_	Dawn	Cold	Leaf
Kaladp0011s0594				_	Dawn	Cold	Leaf
Kaladp0011s0623	AT1G66240	ATATX1,ATX1	homolog of anti-oxidant 1	_	Dawn	Cold	Leaf
Kaladp0011s0624				_	Dawn	Cold	Leaf
Kaladp0011s0676	AT5G02160			_	Dawn	Cold	Leaf
Kaladp0011s0680	AT5G02120	OHP	one helix protein	_	Dawn	Cold	Leaf
Kaladp0011s0682	AT2G38900		Serine protease inhibitor, potato inhibitor I-type family protein	_	Dawn	Cold	Leaf
Kaladp0011s0697	AT3G53990		Adenine nucleotide alpha hydrolases-like superfamily protein	_	Dawn	Cold	Leaf
Kaladp0011s0710	AT5G13490	AAC2	ADP/ATP carrier 2	_	Dawn	Cold	Leaf
Kaladp0011s0715	AT3G63530	BB,BB2	RING/U-box superfamily protein	_	Dawn	Cold	Leaf
Kaladp0011s0730				_	Dawn	Cold	Leaf
Kaladp0011s0731				_	Dawn	Cold	Leaf
Kaladp0011s0732	AT3G54010	DEI1,PAS1	FKBP-type peptidyl-prolyl cis-trans isomerase family protein	_	Dawn	Cold	Leaf
Kaladp0011s0738	AT2G41000		Chaperone DnaJ-domain superfamily protein	_	Dawn	Cold	Leaf
Kaladp0011s0744	AT1G08810	AtMYB60,MYB60	myb domain protein 60	MYB	Dawn	Cold	Leaf
Kaladp0011s0746	AT5G17800	AtMYB56,MYB56	myb domain protein 56	MYB	Dawn	Cold	Leaf
Kaladp0011s0779				_	Dawn	Cold	Leaf
Kaladp0011s0799	AT3G21090		ABC-2 type transporter family protein	_	Dawn	Cold	Leaf
Kaladp0011s0804	AT1G50450		Saccharopine dehydrogenase	_	Dawn	Cold	Leaf
Kaladp0011s0829	AT4G31040		CemA-like proton extrusion protein-related	_	Dawn	Cold	Leaf
Kaladp0011s0830	AT5G12110		Glutathione S-transferase, C-terminal-like;Translation elongation factor EF1B/ribosomal protein S6	_	Dawn	Cold	Leaf
Kaladp0011s0854	AT1G04580	AAO4,AO4,ATAO-4,ATAO2	aldehyde oxidase 4	_	Dawn	Cold	Leaf
Kaladp0011s0858				_	Dawn	Cold	Leaf
Kaladp0011s0864	AT2G35940	BLH1,EDA29	BEL1-like homeodomain 1	HB	Dawn	Cold	Leaf
Kaladp0011s0869	AT3G44260		Polynucleotidyl transferase, ribonuclease H-like superfamily protein	_	Dawn	Cold	Leaf
Kaladp0011s0879	AT3G12630		A20/AN1-like zinc finger family protein	_	Dawn	Cold	Leaf
Kaladp0011s0880				_	Dawn	Cold	Leaf
Kaladp0011s0884	AT3G56010			_	Dawn	Cold	Leaf
Kaladp0011s0896	AT3G09280			_	Dawn	Cold	Leaf
Kaladp0011s0897	AT4G03210	XTH9	xyloglucan endotransglucosylase/hydrolase 9	_	Dawn	Cold	Leaf
Kaladp0011s0903				_	Dawn	Cold	Leaf
Kaladp0011s0918	AT2G46150		Late embryogenesis abundant (LEA) hydroxyproline-rich glycoprotein family	_	Dawn	Cold	Leaf
Kaladp0011s0919	AT2G32180	PTAC18	plastid transcriptionally active 18	_	Dawn	Cold	Leaf
Kaladp0011s0936	AT1G59970		Matrixin family protein	_	Dawn	Cold	Leaf
Kaladp0011s0942	AT2G04790			_	Dawn	Cold	Leaf
Kaladp0011s0947	AT2G05100	LHCB2,LHCB2.1	photosystem II light harvesting complex gene 2.1	_	Dawn	Cold	Leaf
Kaladp0011s0951	AT5G67360	ARA12	Subtilase family protein	_	Dawn	Cold	Leaf
Kaladp0011s0957	AT5G48250		B-box type zinc finger protein with CCT domain	C2C2-CO-like	Dawn	Cold	Leaf
Kaladp0011s0958	AT4G14420		HR-like lesion-inducing protein-related	_	Dawn	Cold	Leaf
Kaladp0011s0963	AT3G11110		RING/U-box superfamily protein	_	Dawn	Cold	Leaf
Kaladp0011s0971	AT2G40300	ATFER4,FER4	ferritin 4	_	Dawn	Cold	Leaf
Kaladp0011s0973	AT2G40300	ATFER4,FER4	ferritin 4	_	Dawn	Cold	Leaf
Kaladp0011s0984				_	Dawn	Cold	Leaf
Kaladp0011s0994	AT2G40610	ATEXP8,ATEXPA8,ATHEXP ALPHA 1.11,EXP8,EXPA8	expansin A8	_	Dawn	Cold	Leaf
Kaladp0011s0998	AT5G17540		HXXXD-type acyl-transferase family protein	_	Dawn	Cold	Leaf
Kaladp0011s1003				_	Dawn	Cold	Leaf
Kaladp0011s1006	AT3G13410			_	Dawn	Cold	Leaf
Kaladp0011s1008	AT5G56340	ATCRT1	RING/U-box superfamily protein	_	Dawn	Cold	Leaf
Kaladp0011s1017	AT3G53310		AP2/B3-like transcriptional factor family protein	ABI3VP1	Dawn	Cold	Leaf
Kaladp0011s1022	AT4G09620		Mitochondrial transcription termination factor family protein	_	Dawn	Cold	Leaf
Kaladp0011s1027				_	Dawn	Cold	Leaf
Kaladp0011s1034	AT3G48330	ATPIMT1,PIMT1	protein-l-isoaspartate methyltransferase 1	_	Dawn	Cold	Leaf
Kaladp0011s1036	AT5G50360			_	Dawn	Cold	Leaf
Kaladp0011s1050	AT5G63470	NF-YC4	nuclear factor Y, subunit C4	CCAAT	Dawn	Cold	Leaf
Kaladp0011s1063				_	Dawn	Cold	Leaf
Kaladp0011s1067	AT3G21870	CYCP2;1	cyclin p2;1	_	Dawn	Cold	Leaf
Kaladp0011s1072	AT2G32480	ARASP	ARABIDOPSIS SERIN PROTEASE	_	Dawn	Cold	Leaf
Kaladp0011s1093	AT3G07760		Sterile alpha motif (SAM) domain-containing protein	_	Dawn	Cold	Leaf
Kaladp0011s1094	AT2G05100	LHCB2,LHCB2.1	photosystem II light harvesting complex gene 2.1	_	Dawn	Cold	Leaf
Kaladp0011s1108	AT2G42610	LSH10	Protein of unknown function (DUF640)	_	Dawn	Cold	Leaf
Kaladp0011s1109	AT3G58680	ATMBF1B,MBF1B	multiprotein bridging factor 1B	MBF1	Dawn	Cold	Leaf
Kaladp0011s1112	AT2G42760			_	Dawn	Cold	Leaf
Kaladp0011s1124	AT3G23730	XTH16	xyloglucan endotransglucosylase/hydrolase 16	_	Dawn	Cold	Leaf
Kaladp0011s1126				_	Dawn	Cold	Leaf
Kaladp0011s1131	AT1G29930	AB140,CAB1,CAB140,LHCB1.3	chlorophyll A/B binding protein 1	_	Dawn	Cold	Leaf
Kaladp0011s1147	AT2G35120		Single hybrid motif superfamily protein	_	Dawn	Cold	Leaf
Kaladp0011s1151	AT4G31980			_	Dawn	Cold	Leaf
Kaladp0011s1154	AT1G72310	ATL3	RING/U-box superfamily protein	_	Dawn	Cold	Leaf
Kaladp0011s1156	AT1G17280	UBC34	ubiquitin-conjugating enzyme 34	_	Dawn	Cold	Leaf
Kaladp0011s1158	AT1G53910	RAP2.12	related to AP2 12	AP2-EREBP	Dawn	Cold	Leaf
Kaladp0011s1176	AT1G49510	emb1273	embryo defective 1273	_	Dawn	Cold	Leaf
Kaladp0011s1190	AT1G27480		alpha/beta-Hydrolases superfamily protein	_	Dawn	Cold	Leaf
Kaladp0011s1211	AT2G21600	ATRER1B,RER1B	endoplasmatic reticulum retrieval protein 1B	_	Dawn	Cold	Leaf
Kaladp0011s1221	AT5G67090		Subtilisin-like serine endopeptidase family protein	_	Dawn	Cold	Leaf
Kaladp0011s1232	AT5G42750	BKI1	BRI1 kinase inhibitor 1	_	Dawn	Cold	Leaf
Kaladp0011s1238				_	Dawn	Cold	Leaf
Kaladp0011s1240	AT3G17580			_	Dawn	Cold	Leaf
Kaladp0011s1251				_	Dawn	Cold	Leaf
Kaladp0011s1258	AT5G06430		Thioredoxin superfamily protein	_	Dawn	Cold	Leaf
Kaladp0011s1300	AT5G54400		S-adenosyl-L-methionine-dependent methyltransferases superfamily protein	_	Dawn	Cold	Leaf
Kaladp0011s1305	AT4G27410	ANAC072,RD26	NAC (No Apical Meristem) domain transcriptional regulator superfamily protein	NAC	Dawn	Cold	Leaf
Kaladp0011s1306	AT2G20875	EPF1	epidermal patterning factor 1	_	Dawn	Cold	Leaf
Kaladp0011s1330	AT5G53880			_	Dawn	Cold	Leaf
Kaladp0011s1331	AT3G15260		Protein phosphatase 2C family protein	_	Dawn	Cold	Leaf
Kaladp0011s1340	AT5G46060		Protein of unknown function, DUF599	_	Dawn	Cold	Leaf
Kaladp0011s1349	AT2G06520	PSBX	photosystem II subunit X	_	Dawn	Cold	Leaf
Kaladp0011s1359	AT2G06010	ORG4	OBP3-responsive gene 4	_	Dawn	Cold	Leaf
Kaladp0011s1360	AT3G14440	ATNCED3,NCED3,SIS7,STO1	nine-cis-epoxycarotenoid dioxygenase 3	_	Dawn	Cold	Leaf
Kaladp0012s0012	AT3G62920			_	Dawn	Cold	Leaf
Kaladp0012s0024	AT3G04730	IAA16	indoleacetic acid-induced protein 16	AUX/IAA	Dawn	Cold	Leaf
Kaladp0012s0029	AT3G54610	BGT,GCN5,HAC3,HAG01,HAG1,HAT1	histone acetyltransferase of the GNAT family 1	GNAT	Dawn	Cold	Leaf
Kaladp0012s0039	AT3G22640	PAP85	cupin family protein	_	Dawn	Cold	Leaf
Kaladp0012s0046	AT1G05420	ATOFP12,OFP12	ovate family protein 12	OFP	Dawn	Cold	Leaf
Kaladp0012s0071	AT3G63088	DVL14,RTFL14	ROTUNDIFOLIA like 14	_	Dawn	Cold	Leaf
Kaladp0012s0072	AT2G48150	ATGPX4,GPX4	glutathione peroxidase 4	_	Dawn	Cold	Leaf
Kaladp0012s0083	AT4G02980	ABP,ABP1	endoplasmic reticulum auxin binding protein 1	_	Dawn	Cold	Leaf
Kaladp0012s0102	AT2G20230		Tetraspanin family protein	_	Dawn	Cold	Leaf
Kaladp0013s0006	AT5G19140	AILP1,ATAILP1	Aluminium induced protein with YGL and LRDR motifs	_	Dawn	Cold	Leaf
Kaladp0013s0011	AT5G19260		Protein of unknown function (DUF3049)	_	Dawn	Cold	Leaf
Kaladp0013s0027	AT5G65840		Thioredoxin superfamily protein	_	Dawn	Cold	Leaf
Kaladp0013s0034	AT4G37260	ATMYB73,MYB73	myb domain protein 73	MYB	Dawn	Cold	Leaf
Kaladp0013s0035	AT5G67290		FAD-dependent oxidoreductase family protein	_	Dawn	Cold	Leaf
Kaladp0013s0037	AT1G22750			_	Dawn	Cold	Leaf
Kaladp0014s0007	AT2G39725		LYR family of Fe/S cluster biogenesis protein	_	Dawn	Cold	Leaf
Kaladp0014s0032	AT2G36305	ATFACE-2,ATFACE2,FACE2,RCE1	farnesylated protein-converting enzyme 2	_	Dawn	Cold	Leaf
Kaladp0014s0041	AT5G03530	ATRAB,ATRAB ALPHA,ATRAB18B,ATRABC2A,RABC2A	RAB GTPase homolog C2A	_	Dawn	Cold	Leaf
Kaladp0015s0013	AT3G29185		Domain of unknown function (DUF3598)	_	Dawn	Cold	Leaf
Kaladp0015s0018	AT4G11660	AT-HSFB2B,HSFB2B	winged-helix DNA-binding transcription factor family protein	HSF	Dawn	Cold	Leaf
Kaladp0015s0020	AT4G22830			_	Dawn	Cold	Leaf
Kaladp0015s0075	AT1G48360		zinc ion binding;nucleic acid binding;hydrolases, acting on acid anhydrides, in phosphorus-containing anhydrides	_	Dawn	Cold	Leaf
Kaladp0015s0082	AT4G11570		Haloacid dehalogenase-like hydrolase (HAD) superfamily protein	_	Dawn	Cold	Leaf
Kaladp0015s0087	AT3G47150		F-box and associated interaction domains-containing protein	_	Dawn	Cold	Leaf
Kaladp0015s0089	AT3G07500		Far-red impaired responsive (FAR1) family protein	FAR1	Dawn	Cold	Leaf
Kaladp0015s0100	AT2G47730	ATGSTF5,ATGSTF8,GST6,GSTF8	glutathione S-transferase phi 8	_	Dawn	Cold	Leaf
Kaladp0015s0110	AT3G62940		Cysteine proteinases superfamily protein	_	Dawn	Cold	Leaf
Kaladp0015s0111	AT2G47880		Glutaredoxin family protein	_	Dawn	Cold	Leaf
Kaladp0015s0112	AT3G62950		Thioredoxin superfamily protein	_	Dawn	Cold	Leaf
Kaladp0015s0113	AT1G22050	MUB6	membrane-anchored ubiquitin-fold protein 6 precursor	_	Dawn	Cold	Leaf
Kaladp0015s0127	AT5G59310	LTP4	lipid transfer protein 4	_	Dawn	Cold	Leaf
Kaladp0015s0128	AT5G59320	LTP3	lipid transfer protein 3	_	Dawn	Cold	Leaf
Kaladp0015s0131	AT3G61260		Remorin family protein	_	Dawn	Cold	Leaf
Kaladp0015s0161				_	Dawn	Cold	Leaf
Kaladp0015s0180	AT2G21590	APL4	Glucose-1-phosphate adenylyltransferase family protein	_	Dawn	Cold	Leaf
Kaladp0015s0181				_	Dawn	Cold	Leaf
Kaladp0015s0186	AT3G18870		Mitochondrial transcription termination factor family protein	mTERF	Dawn	Cold	Leaf
Kaladp0015s0222	AT3G49190		O-acyltransferase (WSD1-like) family protein	_	Dawn	Cold	Leaf
Kaladp0016s0001	AT1G66370	AtMYB113,MYB113	myb domain protein 113	MYB	Dawn	Cold	Leaf
Kaladp0016s0019	AT3G12120	FAD2	fatty acid desaturase 2	_	Dawn	Cold	Leaf
Kaladp0016s0031	AT5G63470	NF-YC4	nuclear factor Y, subunit C4	CCAAT	Dawn	Cold	Leaf
Kaladp0016s0032	AT5G50460		secE/sec61-gamma protein transport protein	_	Dawn	Cold	Leaf
Kaladp0016s0044	AT5G61820			_	Dawn	Cold	Leaf
Kaladp0016s0070				_	Dawn	Cold	Leaf
Kaladp0016s0071	AT1G76490	HMG1,HMGR1	hydroxy methylglutaryl CoA reductase 1	_	Dawn	Cold	Leaf
Kaladp0016s0078	AT1G42960			_	Dawn	Cold	Leaf
Kaladp0016s0098	AT2G17880		Chaperone DnaJ-domain superfamily protein	_	Dawn	Cold	Leaf
Kaladp0016s0099				_	Dawn	Cold	Leaf
Kaladp0016s0100				_	Dawn	Cold	Leaf
Kaladp0016s0108	AT1G75900		GDSL-like Lipase/Acylhydrolase superfamily protein	_	Dawn	Cold	Leaf
Kaladp0016s0109	AT1G75880		SGNH hydrolase-type esterase superfamily protein	_	Dawn	Cold	Leaf
Kaladp0016s0120	AT1G76150	ATECH2,ECH2	enoyl-CoA hydratase 2	_	Dawn	Cold	Leaf
Kaladp0016s0121	AT1G20430			_	Dawn	Cold	Leaf
Kaladp0016s0126	AT1G20540		Transducin/WD40 repeat-like superfamily protein	_	Dawn	Cold	Leaf
Kaladp0016s0127	AT1G42430			_	Dawn	Cold	Leaf
Kaladp0016s0142	AT2G45740	PEX11D	peroxin 11D	_	Dawn	Cold	Leaf
Kaladp0016s0145	AT1G01910		P-loop containing nucleoside triphosphate hydrolases superfamily protein	_	Dawn	Cold	Leaf
Kaladp0016s0148	AT2G45660	AGL20,ATSOC1,SOC1	AGAMOUS-like 20	MADS	Dawn	Cold	Leaf
Kaladp0016s0165	AT2G45080	cycp3;1	cyclin p3;1	_	Dawn	Cold	Leaf
Kaladp0016s0177	AT2G44740	CYCP4;1	cyclin p4;1	_	Dawn	Cold	Leaf
Kaladp0016s0184	AT2G44520	COX10	cytochrome c oxidase 10	_	Dawn	Cold	Leaf
Kaladp0016s0188	AT3G09270	ATGSTU8,GSTU8	glutathione S-transferase TAU 8	_	Dawn	Cold	Leaf
Kaladp0016s0203	AT4G35300	TMT2	tonoplast monosaccharide transporter2	_	Dawn	Cold	Leaf
Kaladp0016s0223	AT4G38520		Protein phosphatase 2C family protein	_	Dawn	Cold	Leaf
Kaladp0016s0225	AT4G38495			_	Dawn	Cold	Leaf
Kaladp0016s0233	AT2G17880		Chaperone DnaJ-domain superfamily protein	_	Dawn	Cold	Leaf
Kaladp0016s0239	AT3G03850		SAUR-like auxin-responsive protein family	_	Dawn	Cold	Leaf
Kaladp0016s0240	AT4G34760		SAUR-like auxin-responsive protein family	_	Dawn	Cold	Leaf
Kaladp0016s0243	AT2G16570	ASE1,ATASE,ATASE1	GLN phosphoribosyl pyrophosphate amidotransferase 1	_	Dawn	Cold	Leaf
Kaladp0016s0244	AT4G34740	ASE2,ATASE2,ATPURF2,CIA1	GLN phosphoribosyl pyrophosphate amidotransferase 2	_	Dawn	Cold	Leaf
Kaladp0016s0247	AT1G19910	ATVHA-C2,AVA-2PE,AVA-P2	ATPase, F0/V0 complex, subunit C protein	_	Dawn	Cold	Leaf
Kaladp0016s0249	AT4G38970	FBA2	fructose-bisphosphate aldolase 2	_	Dawn	Cold	Leaf
Kaladp0016s0268	AT1G75250	ATRL6,RL6,RSM3	RAD-like 6	MYB-related	Dawn	Cold	Leaf
Kaladp0016s0274	AT1G75250	ATRL6,RL6,RSM3	RAD-like 6	MYB-related	Dawn	Cold	Leaf
Kaladp0016s0287	AT1G49470		Family of unknown function (DUF716)	_	Dawn	Cold	Leaf
Kaladp0016s0296				_	Dawn	Cold	Leaf
Kaladp0016s0303	AT5G37660	PDLP7	plasmodesmata-located protein 7	_	Dawn	Cold	Leaf
Kaladp0016s0310	AT1G24625	ZFP7	zinc finger protein 7	C2H2	Dawn	Cold	Leaf
Kaladp0016s0321	AT4G33780			_	Dawn	Cold	Leaf
Kaladp0016s0323	AT1G50020			_	Dawn	Cold	Leaf
Kaladp0016s0327	AT4G37850		basic helix-loop-helix (bHLH) DNA-binding superfamily protein	bHLH	Dawn	Cold	Leaf
Kaladp0016s0344	AT5G64330	JK218,NPH3,RPT3	Phototropic-responsive NPH3 family protein	_	Dawn	Cold	Leaf
Kaladp0016s0350	AT5G09390		CD2-binding protein-related	_	Dawn	Cold	Leaf
Kaladp0016s0352	AT1G15820	CP24,LHCB6	light harvesting complex photosystem II subunit 6	_	Dawn	Cold	Leaf
Kaladp0016s0369	AT1G30520	AAE14	acyl-activating enzyme 14	_	Dawn	Cold	Leaf
Kaladp0016s0370	AT4G21160	AGD12,ZAC	Calcium-dependent ARF-type GTPase activating protein family	_	Dawn	Cold	Leaf
Kaladp0016s0371				_	Dawn	Cold	Leaf
Kaladp0016s0373	AT3G45070		P-loop containing nucleoside triphosphate hydrolases superfamily protein	_	Dawn	Cold	Leaf
Kaladp0016s0383				_	Dawn	Cold	Leaf
Kaladp0016s0386	AT5G05140		Transcription elongation factor (TFIIS) family protein	_	Dawn	Cold	Leaf
Kaladp0017s0021	AT1G69160			_	Dawn	Cold	Leaf
Kaladp0018s0008	AT5G04320		Shugoshin C terminus	_	Dawn	Cold	Leaf
Kaladp0018s0011	AT1G68490			_	Dawn	Cold	Leaf
Kaladp0018s0014	AT2G34570	MEE21	PIN domain-like family protein	_	Dawn	Cold	Leaf
Kaladp0018s0019	AT1G08570	ACHT4	atypical CYS HIS rich thioredoxin 4	_	Dawn	Cold	Leaf
Kaladp0018s0020	AT5G07960			_	Dawn	Cold	Leaf
Kaladp0018s0023	AT3G05010		Protein of unknown function, transmembrane-40	_	Dawn	Cold	Leaf
Kaladp0018s0040	AT1G69120	AGL7,AP1	K-box region and MADS-box transcription factor family protein	MADS	Dawn	Cold	Leaf
Kaladp0018s0044	AT5G08100		N-terminal nucleophile aminohydrolases (Ntn hydrolases) superfamily protein	_	Dawn	Cold	Leaf
Kaladp0018s0047	AT5G60850	OBP4	OBF binding protein 4	C2C2-Dof	Dawn	Cold	Leaf
Kaladp0018s0048	AT5G23680		Sterile alpha motif (SAM) domain-containing protein	_	Dawn	Cold	Leaf
Kaladp0018s0059	AT1G18490		Protein of unknown function (DUF1637)	_	Dawn	Cold	Leaf
Kaladp0018s0068	AT4G34050	CCoAOMT1	S-adenosyl-L-methionine-dependent methyltransferases superfamily protein	_	Dawn	Cold	Leaf
Kaladp0018s0076	AT2G15570	ATHM3,ATM3,GAT1,TRX-M3	Thioredoxin superfamily protein	_	Dawn	Cold	Leaf
Kaladp0018s0080	AT4G25000	AMY1,ATAMY1	alpha-amylase-like	_	Dawn	Cold	Leaf
Kaladp0018s0081	AT4G34410	RRTF1	redox responsive transcription factor 1	AP2-EREBP	Dawn	Cold	Leaf
Kaladp0018s0091	AT1G47480		alpha/beta-Hydrolases superfamily protein	_	Dawn	Cold	Leaf
Kaladp0018s0092	AT1G47480		alpha/beta-Hydrolases superfamily protein	_	Dawn	Cold	Leaf
Kaladp0018s0118	AT3G19000		2-oxoglutarate (2OG) and Fe(II)-dependent oxygenase superfamily protein	_	Dawn	Cold	Leaf
Kaladp0018s0119	AT3G19000		2-oxoglutarate (2OG) and Fe(II)-dependent oxygenase superfamily protein	_	Dawn	Cold	Leaf
Kaladp0018s0122	AT3G19000		2-oxoglutarate (2OG) and Fe(II)-dependent oxygenase superfamily protein	_	Dawn	Cold	Leaf
Kaladp0018s0123	AT3G19000		2-oxoglutarate (2OG) and Fe(II)-dependent oxygenase superfamily protein	_	Dawn	Cold	Leaf
Kaladp0018s0144	AT1G19440	KCS4	3-ketoacyl-CoA synthase 4	_	Dawn	Cold	Leaf
Kaladp0018s0146	AT5G48970		Mitochondrial substrate carrier family protein	_	Dawn	Cold	Leaf
Kaladp0018s0158	AT1G49320	ATUSPL1,USPL1	unknown seed protein like 1	_	Dawn	Cold	Leaf
Kaladp0018s0159				_	Dawn	Cold	Leaf
Kaladp0018s0160	AT1G11755	LEW1	Undecaprenyl pyrophosphate synthetase family protein	_	Dawn	Cold	Leaf
Kaladp0018s0165	AT4G36800	RCE1	RUB1 conjugating enzyme 1	_	Dawn	Cold	Leaf
Kaladp0018s0172	AT3G18890		NAD(P)-binding Rossmann-fold superfamily protein	_	Dawn	Cold	Leaf
Kaladp0018s0174	AT5G17630		Nucleotide/sugar transporter family protein	_	Dawn	Cold	Leaf
Kaladp0018s0181	AT2G43030		Ribosomal protein L3 family protein	_	Dawn	Cold	Leaf
Kaladp0018s0187	AT4G35420	DRL1	dihydroflavonol 4-reductase-like1	_	Dawn	Cold	Leaf
Kaladp0018s0213	AT1G19910	ATVHA-C2,AVA-2PE,AVA-P2	ATPase, F0/V0 complex, subunit C protein	_	Dawn	Cold	Leaf
Kaladp0018s0220	AT4G38970	FBA2	fructose-bisphosphate aldolase 2	_	Dawn	Cold	Leaf
Kaladp0018s0222	AT5G66320	GATA5	GATA transcription factor 5	C2C2-GATA	Dawn	Cold	Leaf
Kaladp0018s0224	AT4G34640	ERG9,SQS1	squalene synthase 1	_	Dawn	Cold	Leaf
Kaladp0018s0228	AT4G34630			_	Dawn	Cold	Leaf
Kaladp0018s0229	AT4G39080	VHA-A3	vacuolar proton ATPase A3	_	Dawn	Cold	Leaf
Kaladp0018s0235	AT4G39110		Malectin/receptor-like protein kinase family protein	_	Dawn	Cold	Leaf
Kaladp0018s0237	AT1G19680		RING/U-box superfamily protein	_	Dawn	Cold	Leaf
Kaladp0018s0244	AT5G66440			_	Dawn	Cold	Leaf
Kaladp0018s0246	AT2G21600	ATRER1B,RER1B	endoplasmatic reticulum retrieval protein 1B	_	Dawn	Cold	Leaf
Kaladp0018s0252	AT1G47960	ATC/VIF1,C/VIF1	cell wall / vacuolar inhibitor of fructosidase 1	_	Dawn	Cold	Leaf
Kaladp0018s0268	AT5G49300	GATA16	GATA transcription factor 16	C2C2-GATA	Dawn	Cold	Leaf
Kaladp0018s0287	AT5G14740	BETA CA2,CA18,CA2	carbonic anhydrase 2	_	Dawn	Cold	Leaf
Kaladp0018s0289	AT5G14740	BETA CA2,CA18,CA2	carbonic anhydrase 2	_	Dawn	Cold	Leaf
Kaladp0018s0296	AT5G19090		Heavy metal transport/detoxification superfamily protein	_	Dawn	Cold	Leaf
Kaladp0018s0297	AT5G24860	ATFPF1,FPF1	flowering promoting factor 1	_	Dawn	Cold	Leaf
Kaladp0018s0300	AT5G18540			_	Dawn	Cold	Leaf
Kaladp0018s0303	AT5G18600		Thioredoxin superfamily protein	_	Dawn	Cold	Leaf
Kaladp0018s0304	AT3G21460		Glutaredoxin family protein	_	Dawn	Cold	Leaf
Kaladp0018s0307	AT5G18650		CHY-type/CTCHY-type/RING-type Zinc finger protein	_	Dawn	Cold	Leaf
Kaladp0018s0313				_	Dawn	Cold	Leaf
Kaladp0018s0321	AT5G22040			_	Dawn	Cold	Leaf
Kaladp0019s0005	AT5G17560		BolA-like family protein	_	Dawn	Cold	Leaf
Kaladp0019s0008	AT2G04700		ferredoxin thioredoxin reductase catalytic beta chain family protein	_	Dawn	Cold	Leaf
Kaladp0019s0015	AT5G40250		RING/U-box superfamily protein	_	Dawn	Cold	Leaf
Kaladp0019s0017	AT3G01480	ATCYP38,CYP38	cyclophilin 38	_	Dawn	Cold	Leaf
Kaladp0019s0040	AT3G61610		Galactose mutarotase-like superfamily protein	_	Dawn	Cold	Leaf
Kaladp0019s0045	AT5G52660		Homeodomain-like superfamily protein	MYB-related	Dawn	Cold	Leaf
Kaladp0019s0069	AT5G41080		PLC-like phosphodiesterases superfamily protein	_	Dawn	Cold	Leaf
Kaladp0019s0072	AT1G01920		SET domain-containing protein	SET	Dawn	Cold	Leaf
Kaladp0019s0082	AT2G42760			_	Dawn	Cold	Leaf
Kaladp0019s0084	AT2G42760			_	Dawn	Cold	Leaf
Kaladp0019s0105	AT5G60580		RING/U-box superfamily protein	_	Dawn	Cold	Leaf
Kaladp0019s0112	AT3G10260		Reticulon family protein	_	Dawn	Cold	Leaf
Kaladp0019s0119	AT5G17230	PSY	PHYTOENE SYNTHASE	_	Dawn	Cold	Leaf
Kaladp0019s0121	AT2G30820			_	Dawn	Cold	Leaf
Kaladp0019s0127	AT2G42975			_	Dawn	Cold	Leaf
Kaladp0020s0011	AT1G32070	ATNSI,NSI	nuclear shuttle interacting	GNAT	Dawn	Cold	Leaf
Kaladp0020s0023	AT1G52340	ABA2,ATABA2,ATSDR1,GIN1,ISI4,SDR1,SIS4,SRE1	NAD(P)-binding Rossmann-fold superfamily protein	_	Dawn	Cold	Leaf
Kaladp0020s0057	AT2G38750	ANNAT4	annexin 4	_	Dawn	Cold	Leaf
Kaladp0020s0058	AT2G38760	ANN3,ANNAT3	annexin 3	_	Dawn	Cold	Leaf
Kaladp0020s0065	AT3G08920		Rhodanese/Cell cycle control phosphatase superfamily protein	_	Dawn	Cold	Leaf
Kaladp0020s0068	AT5G01260		Carbohydrate-binding-like fold	_	Dawn	Cold	Leaf
Kaladp0020s0099	AT4G16530		Family of unknown function (DUF577)	_	Dawn	Cold	Leaf
Kaladp0020s0101	AT5G51740		Peptidase family M48 family protein	_	Dawn	Cold	Leaf
Kaladp0020s0102	AT5G04370	NAMT1	S-adenosyl-L-methionine-dependent methyltransferases superfamily protein	_	Dawn	Cold	Leaf
Kaladp0020s0105	AT2G21600	ATRER1B,RER1B	endoplasmatic reticulum retrieval protein 1B	_	Dawn	Cold	Leaf
Kaladp0020s0110	AT1G19440	KCS4	3-ketoacyl-CoA synthase 4	_	Dawn	Cold	Leaf
Kaladp0020s0142	AT3G19130	ATRBP47B,RBP47B	RNA-binding protein 47B	_	Dawn	Cold	Leaf
Kaladp0020s0154	AT4G38180	FRS5	FAR1-related sequence 5	FAR1	Dawn	Cold	Leaf
Kaladp0020s0157	AT3G06250	FRS7	FAR1-related sequence 7	FAR1	Dawn	Cold	Leaf
Kaladp0020s0177	AT1G33810			_	Dawn	Cold	Leaf
Kaladp0020s0178	AT4G01150			_	Dawn	Cold	Leaf
Kaladp0020s0189	AT2G30620		winged-helix DNA-binding transcription factor family protein	_	Dawn	Cold	Leaf
Kaladp0020s0195	AT1G47720	OSB1	Primosome PriB/single-strand DNA-binding	_	Dawn	Cold	Leaf
Kaladp0021s0001	AT4G34770		SAUR-like auxin-responsive protein family	_	Dawn	Cold	Leaf
Kaladp0021s0004	AT1G45230		Protein of unknown function (DUF3223)	_	Dawn	Cold	Leaf
Kaladp0021s0005	AT1G45249	ABF2,AREB1,ATAREB1	abscisic acid responsive elements-binding factor 2	bZIP	Dawn	Cold	Leaf
Kaladp0021s0008	AT3G19990			_	Dawn	Cold	Leaf
Kaladp0021s0020	AT3G16150		N-terminal nucleophile aminohydrolases (Ntn hydrolases) superfamily protein	_	Dawn	Cold	Leaf
Kaladp0021s0038	AT5G44450		methyltransferases	_	Dawn	Cold	Leaf
Kaladp0021s0045	AT1G30500	NF-YA7	nuclear factor Y, subunit A7	CCAAT	Dawn	Cold	Leaf
Kaladp0021s0051	AT1G30380	PSAK	photosystem I subunit K	_	Dawn	Cold	Leaf
Kaladp0021s0063	AT1G78390	ATNCED9,NCED9	nine-cis-epoxycarotenoid dioxygenase 9	_	Dawn	Cold	Leaf
Kaladp0021s0067	AT2G34510		Protein of unknown function, DUF642	_	Dawn	Cold	Leaf
Kaladp0021s0072	AT2G34460		NAD(P)-binding Rossmann-fold superfamily protein	_	Dawn	Cold	Leaf
Kaladp0021s0074	AT1G29930	AB140,CAB1,CAB140,LHCB1.3	chlorophyll A/B binding protein 1	_	Dawn	Cold	Leaf
Kaladp0021s0075	AT1G29930	AB140,CAB1,CAB140,LHCB1.3	chlorophyll A/B binding protein 1	_	Dawn	Cold	Leaf
Kaladp0021s0080	AT1G29850		double-stranded DNA-binding family protein	_	Dawn	Cold	Leaf
Kaladp0021s0083	AT1G29390	COR314-TM2,COR413IM2	cold regulated 314 thylakoid membrane 2	_	Dawn	Cold	Leaf
Kaladp0021s0092	AT5G45670		GDSL-like Lipase/Acylhydrolase superfamily protein	_	Dawn	Cold	Leaf
Kaladp0022s0009	AT2G46780		RNA-binding (RRM/RBD/RNP motifs) family protein	_	Dawn	Cold	Leaf
Kaladp0022s0012	AT1G01120	KCS1	3-ketoacyl-CoA synthase 1	_	Dawn	Cold	Leaf
Kaladp0022s0061				_	Dawn	Cold	Leaf
Kaladp0022s0062	AT4G39210	APL3	Glucose-1-phosphate adenylyltransferase family protein	_	Dawn	Cold	Leaf
Kaladp0022s0063	AT5G03260	LAC11	laccase 11	_	Dawn	Cold	Leaf
Kaladp0022s0072	AT4G36750		Quinone reductase family protein	_	Dawn	Cold	Leaf
Kaladp0022s0074	AT4G34320		Protein of unknown function (DUF677)	_	Dawn	Cold	Leaf
Kaladp0022s0081	AT2G15890	MEE14	maternal effect embryo arrest 14	_	Dawn	Cold	Leaf
Kaladp0022s0086	AT4G34410	RRTF1	redox responsive transcription factor 1	AP2-EREBP	Dawn	Cold	Leaf
Kaladp0022s0087	AT3G19260	LAG1 HOMOLOG 2,LOH2	LAG1 homologue 2	_	Dawn	Cold	Leaf
Kaladp0022s0091	AT4G36910	CDCP2,LEJ2	Cystathionine beta-synthase (CBS) family protein	_	Dawn	Cold	Leaf
Kaladp0022s0093	AT1G66140	ZFP4	zinc finger protein 4	C2H2	Dawn	Cold	Leaf
Kaladp0022s0117	AT1G31160	HINT 2	HISTIDINE TRIAD NUCLEOTIDE-BINDING 2	_	Dawn	Cold	Leaf
Kaladp0022s0133	AT1G60870	MEE9	maternal effect embryo arrest 9	_	Dawn	Cold	Leaf
Kaladp0022s0141	AT1G68590		Ribosomal protein PSRP-3/Ycf65	_	Dawn	Cold	Leaf
Kaladp0022s0144	AT4G33540		metallo-beta-lactamase family protein	_	Dawn	Cold	Leaf
Kaladp0022s0166	AT2G46220		Uncharacterized conserved protein (DUF2358)	_	Dawn	Cold	Leaf
Kaladp0022s0168	AT5G52660		Homeodomain-like superfamily protein	MYB-related	Dawn	Cold	Leaf
Kaladp0022s0188	AT3G04560			_	Dawn	Cold	Leaf
Kaladp0022s0214	AT3G07150			_	Dawn	Cold	Leaf
Kaladp0022s0218	AT2G32720	ATCB5-B,B5		_	Dawn	Cold	Leaf
Kaladp0022s0244	AT1G13450		Homeodomain-like superfamily protein	Trihelix	Dawn	Cold	Leaf
Kaladp0022s0246	AT4G17720		RNA-binding (RRM/RBD/RNP motifs) family protein	_	Dawn	Cold	Leaf
Kaladp0023s0003	AT2G37060	NF-YB8	nuclear factor Y, subunit B8	CCAAT	Dawn	Cold	Leaf
Kaladp0023s0007	AT4G20360	ATRAB8D,ATRABE1B,RABE1b	RAB GTPase homolog E1B	_	Dawn	Cold	Leaf
Kaladp0023s0014	AT2G21210		SAUR-like auxin-responsive protein family	_	Dawn	Cold	Leaf
Kaladp0023s0015	AT4G34770		SAUR-like auxin-responsive protein family	_	Dawn	Cold	Leaf
Kaladp0023s0016	AT4G34770		SAUR-like auxin-responsive protein family	_	Dawn	Cold	Leaf
Kaladp0023s0018	AT5G18020		SAUR-like auxin-responsive protein family	_	Dawn	Cold	Leaf
Kaladp0023s0030	AT1G78950		Terpenoid cyclases family protein	_	Dawn	Cold	Leaf
Kaladp0023s0040	AT5G67400	RHS19	root hair specific 19	_	Dawn	Cold	Leaf
Kaladp0023s0041	AT4G37540	LBD39	LOB domain-containing protein 39	LOB	Dawn	Cold	Leaf
Kaladp0023s0042				_	Dawn	Cold	Leaf
Kaladp0023s0043	AT2G23060		Acyl-CoA N-acyltransferases (NAT) superfamily protein	GNAT	Dawn	Cold	Leaf
Kaladp0023s0046				_	Dawn	Cold	Leaf
Kaladp0023s0047	AT5G54160	ATOMT1,OMT1	O-methyltransferase 1	_	Dawn	Cold	Leaf
Kaladp0023s0049	AT5G67480	ATBT4,BT4	BTB and TAZ domain protein 4	TAZ	Dawn	Cold	Leaf
Kaladp0023s0073	AT1G58440	SQE1,XF1	FAD/NAD(P)-binding oxidoreductase family protein	_	Dawn	Cold	Leaf
Kaladp0023s0076	AT5G65730	XTH6	xyloglucan endotransglucosylase/hydrolase 6	_	Dawn	Cold	Leaf
Kaladp0023s0097	AT4G37980	ATCAD7,CAD7,ELI3,ELI3-1	elicitor-activated gene 3-1	_	Dawn	Cold	Leaf
Kaladp0023s0102	AT5G64390	HEN4	RNA-binding KH domain-containing protein	_	Dawn	Cold	Leaf
Kaladp0023s0104	AT2G44670		Protein of unknown function (DUF581)	_	Dawn	Cold	Leaf
Kaladp0023s0107				_	Dawn	Cold	Leaf
Kaladp0023s0108				_	Dawn	Cold	Leaf
Kaladp0024s0002	AT2G19830	SNF7.2,VPS32	SNF7 family protein	_	Dawn	Cold	Leaf
Kaladp0024s0004	AT2G19810		CCCH-type zinc finger family protein	C3H	Dawn	Cold	Leaf
Kaladp0024s0010	AT2G25870		haloacid dehalogenase-like hydrolase family protein	_	Dawn	Cold	Leaf
Kaladp0024s0018	AT4G32870		Polyketide cyclase/dehydrase and lipid transport superfamily protein	_	Dawn	Cold	Leaf
Kaladp0024s0028	AT4G10500		2-oxoglutarate (2OG) and Fe(II)-dependent oxygenase superfamily protein	_	Dawn	Cold	Leaf
Kaladp0024s0030	AT4G10500		2-oxoglutarate (2OG) and Fe(II)-dependent oxygenase superfamily protein	_	Dawn	Cold	Leaf
Kaladp0024s0033	AT4G10500		2-oxoglutarate (2OG) and Fe(II)-dependent oxygenase superfamily protein	_	Dawn	Cold	Leaf
Kaladp0024s0034	AT4G10490		2-oxoglutarate (2OG) and Fe(II)-dependent oxygenase superfamily protein	_	Dawn	Cold	Leaf
Kaladp0024s0035	AT3G56970	BHLH038,ORG2	basic helix-loop-helix (bHLH) DNA-binding superfamily protein	bHLH	Dawn	Cold	Leaf
Kaladp0024s0042	AT2G36330		Uncharacterised protein family (UPF0497)	_	Dawn	Cold	Leaf
Kaladp0024s0053	AT1G70520	CRK2	cysteine-rich RLK (RECEPTOR-like protein kinase) 2	_	Dawn	Cold	Leaf
Kaladp0024s0066	AT3G01570		Oleosin family protein	_	Dawn	Cold	Leaf
Kaladp0024s0074				_	Dawn	Cold	Leaf
Kaladp0024s0076				_	Dawn	Cold	Leaf
Kaladp0024s0113	AT1G10630	ARFA1F,ATARFA1F	ADP-ribosylation factor A1F	_	Dawn	Cold	Leaf
Kaladp0024s0122	AT3G01500	ATBCA1,ATSABP3,CA1,SABP3	carbonic anhydrase 1	_	Dawn	Cold	Leaf
Kaladp0024s0137	AT5G14070	ROXY2	Thioredoxin superfamily protein	_	Dawn	Cold	Leaf
Kaladp0024s0185	AT1G13245	DVL4,RTFL17	ROTUNDIFOLIA like 17	_	Dawn	Cold	Leaf
Kaladp0024s0187	AT1G25550		myb-like transcription factor family protein	G2-like	Dawn	Cold	Leaf
Kaladp0024s0190	AT1G68660		Ribosomal protein L12/ ATP-dependent Clp protease adaptor protein ClpS family protein	_	Dawn	Cold	Leaf
Kaladp0024s0192	AT1G25500		Plasma-membrane choline transporter family protein	_	Dawn	Cold	Leaf
Kaladp0024s0195	AT3G25805			_	Dawn	Cold	Leaf
Kaladp0024s0203	AT1G68570		Major facilitator superfamily protein	_	Dawn	Cold	Leaf
Kaladp0024s0208				_	Dawn	Cold	Leaf
Kaladp0024s0254	AT1G68660		Ribosomal protein L12/ ATP-dependent Clp protease adaptor protein ClpS family protein	_	Dawn	Cold	Leaf
Kaladp0024s0275	AT5G22060	ATJ2,J2	DNAJ homologue 2	_	Dawn	Cold	Leaf
Kaladp0024s0276	AT4G02980	ABP,ABP1	endoplasmic reticulum auxin binding protein 1	_	Dawn	Cold	Leaf
Kaladp0024s0291	AT5G07050		nodulin MtN21 /EamA-like transporter family protein	_	Dawn	Cold	Leaf
Kaladp0024s0294	AT3G15140		Polynucleotidyl transferase, ribonuclease H-like superfamily protein	_	Dawn	Cold	Leaf
Kaladp0024s0315	AT3G63540		Mog1/PsbP/DUF1795-like photosystem II reaction center PsbP family protein	_	Dawn	Cold	Leaf
Kaladp0024s0328				_	Dawn	Cold	Leaf
Kaladp0024s0331	AT3G20910	NF-YA9	nuclear factor Y, subunit A9	CCAAT	Dawn	Cold	Leaf
Kaladp0024s0333	AT3G20290	ATEHD1,EHD1	EPS15 homology domain 1	_	Dawn	Cold	Leaf
Kaladp0024s0353				_	Dawn	Cold	Leaf
Kaladp0024s0359				_	Dawn	Cold	Leaf
Kaladp0024s0360				_	Dawn	Cold	Leaf
Kaladp0024s0364	AT2G39840	TOPP4	type one serine/threonine protein phosphatase 4	_	Dawn	Cold	Leaf
Kaladp0024s0365	AT2G39805		Integral membrane Yip1 family protein	_	Dawn	Cold	Leaf
Kaladp0024s0366	AT3G11410	AHG3,ATPP2CA,PP2CA	protein phosphatase 2CA	_	Dawn	Cold	Leaf
Kaladp0024s0367	AT4G16230		GDSL-like Lipase/Acylhydrolase superfamily protein	_	Dawn	Cold	Leaf
Kaladp0024s0373	AT3G10420		P-loop containing nucleoside triphosphate hydrolases superfamily protein	_	Dawn	Cold	Leaf
Kaladp0024s0385	AT2G39000		Acyl-CoA N-acyltransferases (NAT) superfamily protein	GNAT	Dawn	Cold	Leaf
Kaladp0024s0387	AT5G19290		alpha/beta-Hydrolases superfamily protein	_	Dawn	Cold	Leaf
Kaladp0024s0403	AT5G58630			_	Dawn	Cold	Leaf
Kaladp0024s0408	ATCG00480		ATP synthase subunit beta	_	Dawn	Cold	Leaf
Kaladp0024s0417	AT2G38470	ATWRKY33,WRKY33	WRKY DNA-binding protein 33	WRKY	Dawn	Cold	Leaf
Kaladp0024s0432	AT4G18830	ATOFP5,OFP5	ovate family protein 5	OFP	Dawn	Cold	Leaf
Kaladp0024s0433	AT2G38500		2-oxoglutarate (2OG) and Fe(II)-dependent oxygenase superfamily protein	_	Dawn	Cold	Leaf
Kaladp0024s0434	AT2G38530	cdf3,LP2,LTP2	lipid transfer protein 2	_	Dawn	Cold	Leaf
Kaladp0024s0446				_	Dawn	Cold	Leaf
Kaladp0024s0466	AT4G39780		Integrase-type DNA-binding superfamily protein	AP2-EREBP	Dawn	Cold	Leaf
Kaladp0024s0472	AT5G65000		Nucleotide-sugar transporter family protein	_	Dawn	Cold	Leaf
Kaladp0024s0479	AT1G22380	AtUGT85A3,UGT85A3	UDP-glucosyl transferase 85A3	_	Dawn	Cold	Leaf
Kaladp0024s0486	AT1G22380	AtUGT85A3,UGT85A3	UDP-glucosyl transferase 85A3	_	Dawn	Cold	Leaf
Kaladp0024s0493	AT4G40030		Histone superfamily protein	_	Dawn	Cold	Leaf
Kaladp0024s0495	AT4G40050		Protein of unknown function (DUF3550/UPF0682)	_	Dawn	Cold	Leaf
Kaladp0024s0509	AT5G01830		ARM repeat superfamily protein	_	Dawn	Cold	Leaf
Kaladp0024s0510				_	Dawn	Cold	Leaf
Kaladp0024s0511	AT4G24570	DIC2	dicarboxylate carrier 2	_	Dawn	Cold	Leaf
Kaladp0024s0518	AT3G47570		Leucine-rich repeat protein kinase family protein	_	Dawn	Cold	Leaf
Kaladp0024s0519				_	Dawn	Cold	Leaf
Kaladp0024s0533	AT1G48040		Protein phosphatase 2C family protein	DBP	Dawn	Cold	Leaf
Kaladp0024s0549	AT1G02790	PGA4	polygalacturonase 4	_	Dawn	Cold	Leaf
Kaladp0024s0569	AT1G49770	RGE1,ZOU	basic helix-loop-helix (bHLH) DNA-binding superfamily protein	bHLH	Dawn	Cold	Leaf
Kaladp0024s0585	AT4G14880	ATCYS-3A,CYTACS1,OASA1,OLD3	O-acetylserine (thiol) lyase (OAS-TL) isoform A1	_	Dawn	Cold	Leaf
Kaladp0024s0589	AT5G44730		Haloacid dehalogenase-like hydrolase (HAD) superfamily protein	_	Dawn	Cold	Leaf
Kaladp0024s0601	AT2G34620		Mitochondrial transcription termination factor family protein	mTERF	Dawn	Cold	Leaf
Kaladp0024s0602	AT1G18060			_	Dawn	Cold	Leaf
Kaladp0024s0611				_	Dawn	Cold	Leaf
Kaladp0024s0615	AT1G33720	CYP76C6	cytochrome P450, family 76, subfamily C, polypeptide 6	_	Dawn	Cold	Leaf
Kaladp0024s0618	AT4G39210	APL3	Glucose-1-phosphate adenylyltransferase family protein	_	Dawn	Cold	Leaf
Kaladp0024s0624	AT5G13170	SAG29	senescence-associated gene 29	_	Dawn	Cold	Leaf
Kaladp0024s0626	AT3G62760	ATGSTF13	Glutathione S-transferase family protein	_	Dawn	Cold	Leaf
Kaladp0024s0631	AT2G47700	RFI2	RING/U-box superfamily protein	_	Dawn	Cold	Leaf
Kaladp0024s0640	AT3G51480	ATGLR3.6,GLR3.6	glutamate receptor 3.6	_	Dawn	Cold	Leaf
Kaladp0024s0654	AT3G30340		nodulin MtN21 /EamA-like transporter family protein	_	Dawn	Cold	Leaf
Kaladp0024s0659	AT1G32928			_	Dawn	Cold	Leaf
Kaladp0024s0672	AT5G14450		GDSL-like Lipase/Acylhydrolase superfamily protein	_	Dawn	Cold	Leaf
Kaladp0024s0699	AT3G27170	ATCLC-B,CLC-B	chloride channel B	_	Dawn	Cold	Leaf
Kaladp0024s0741	AT1G70210	ATCYCD1;1,CYCD1;1	CYCLIN D1;1	_	Dawn	Cold	Leaf
Kaladp0024s0745	AT1G60010			_	Dawn	Cold	Leaf
Kaladp0024s0746	AT5G62890		Xanthine/uracil permease family protein	_	Dawn	Cold	Leaf
Kaladp0024s0748				_	Dawn	Cold	Leaf
Kaladp0024s0753	AT1G10560	ATPUB18,PUB18	plant U-box 18	_	Dawn	Cold	Leaf
Kaladp0024s0782	AT1G15400			_	Dawn	Cold	Leaf
Kaladp0024s0787	AT4G17486		PPPDE putative thiol peptidase family protein	_	Dawn	Cold	Leaf
Kaladp0024s0790	AT1G52720			_	Dawn	Cold	Leaf
Kaladp0024s0799	AT4G13395	DVL10,RTFL12	ROTUNDIFOLIA like 12	_	Dawn	Cold	Leaf
Kaladp0024s0807	AT1G24577			_	Dawn	Cold	Leaf
Kaladp0024s0837	AT2G20260	PSAE-2	photosystem I subunit E-2	_	Dawn	Cold	Leaf
Kaladp0024s0847				_	Dawn	Cold	Leaf
Kaladp0024s0863	AT4G30010			_	Dawn	Cold	Leaf
Kaladp0024s0866	AT3G51660		Tautomerase/MIF superfamily protein	_	Dawn	Cold	Leaf
Kaladp0024s0873	AT4G20140	GSO1	Leucine-rich repeat transmembrane protein kinase	_	Dawn	Cold	Leaf
Kaladp0024s0874	AT3G28890	AtRLP43,RLP43	receptor like protein 43	_	Dawn	Cold	Leaf
Kaladp0024s0881	AT1G19300	ATGATL1,GATL1,GLZ1,PARVUS	Nucleotide-diphospho-sugar transferases superfamily protein	_	Dawn	Cold	Leaf
Kaladp0024s0892	AT4G34320		Protein of unknown function (DUF677)	_	Dawn	Cold	Leaf
Kaladp0024s0896	AT1G19350	BES1,BZR2	Brassinosteroid signalling positive regulator (BZR1) family protein	BES1	Dawn	Cold	Leaf
Kaladp0024s0908	AT4G16580		Protein phosphatase 2C family protein	_	Dawn	Cold	Leaf
Kaladp0024s0914	AT3G50685			_	Dawn	Cold	Leaf
Kaladp0024s0924	AT5G23530	AtCXE18,CXE18	carboxyesterase 18	_	Dawn	Cold	Leaf
Kaladp0024s0937	AT1G75250	ATRL6,RL6,RSM3	RAD-like 6	MYB-related	Dawn	Cold	Leaf
Kaladp0024s0940	AT2G18250	ATCOAD,COAD	4-phosphopantetheine adenylyltransferase	_	Dawn	Cold	Leaf
Kaladp0024s0958	AT4G34560			_	Dawn	Cold	Leaf
Kaladp0024s0965	AT4G39140		RING/U-box superfamily protein	_	Dawn	Cold	Leaf
Kaladp0024s0972	AT5G63830		HIT-type Zinc finger family protein	_	Dawn	Cold	Leaf
Kaladp0024s0978	AT4G38970	FBA2	fructose-bisphosphate aldolase 2	_	Dawn	Cold	Leaf
Kaladp0024s0981	AT1G19910	ATVHA-C2,AVA-2PE,AVA-P2	ATPase, F0/V0 complex, subunit C protein	_	Dawn	Cold	Leaf
Kaladp0024s0982	AT2G47450	CAO,CPSRP43	chloroplast signal recognition particle component (CAO)	_	Dawn	Cold	Leaf
Kaladp0024s1002	AT2G16040		hAT dimerisation domain-containing protein / transposase-related	_	Dawn	Cold	Leaf
Kaladp0025s0006	AT5G19630		alpha/beta-Hydrolases superfamily protein	_	Dawn	Cold	Leaf
Kaladp0025s0008				_	Dawn	Cold	Leaf
Kaladp0025s0031	AT3G13540	ATMYB5,MYB5	myb domain protein 5	MYB	Dawn	Cold	Leaf
Kaladp0025s0036	AT1G55365			_	Dawn	Cold	Leaf
Kaladp0025s0041	AT3G01170		Ribosomal protein L34e superfamily protein	_	Dawn	Cold	Leaf
Kaladp0025s0043	AT3G13410			_	Dawn	Cold	Leaf
Kaladp0026s0010	AT1G59970		Matrixin family protein	_	Dawn	Cold	Leaf
Kaladp0026s0013	AT4G28240		Wound-responsive family protein	_	Dawn	Cold	Leaf
Kaladp0026s0014				_	Dawn	Cold	Leaf
Kaladp0026s0021	AT4G03415		Protein phosphatase 2C family protein	_	Dawn	Cold	Leaf
Kaladp0026s0022	AT4G03420		Protein of unknown function (DUF789)	_	Dawn	Cold	Leaf
Kaladp0026s0025	AT5G54190	PORA	protochlorophyllide oxidoreductase A	_	Dawn	Cold	Leaf
Kaladp0026s0026	AT4G03510	ATRMA1,RMA1	RING membrane-anchor 1	_	Dawn	Cold	Leaf
Kaladp0026s0038	AT1G31340	ATRUB1,NEDD8,RUB1	related to ubiquitin 1	_	Dawn	Cold	Leaf
Kaladp0026s0061	AT5G38895		RING/U-box superfamily protein	_	Dawn	Cold	Leaf
Kaladp0026s0085	AT5G16160			_	Dawn	Cold	Leaf
Kaladp0026s0088	AT3G02600	ATLPP3,LPP3	lipid phosphate phosphatase 3	_	Dawn	Cold	Leaf
Kaladp0026s0097	AT2G48070	RPH1	resistance to phytophthora 1	_	Dawn	Cold	Leaf
Kaladp0026s0114	AT5G65210	TGA1	bZIP transcription factor family protein	bZIP	Dawn	Cold	Leaf
Kaladp0026s0137				_	Dawn	Cold	Leaf
Kaladp0026s0138				_	Dawn	Cold	Leaf
Kaladp0026s0141	AT5G09820		Plastid-lipid associated protein PAP / fibrillin family protein	_	Dawn	Cold	Leaf
Kaladp0026s0154				_	Dawn	Cold	Leaf
Kaladp0026s0165	AT4G38240	CGL,CGL1,GNTI	alpha-1,3-mannosyl-glycoprotein beta-1,2-N-acetylglucosaminyltransferase, putative	_	Dawn	Cold	Leaf
Kaladp0027s0021	AT1G15800			_	Dawn	Cold	Leaf
Kaladp0027s0039	AT5G11160	APT5	adenine phosphoribosyltransferase 5	_	Dawn	Cold	Leaf
Kaladp0027s0054	AT1G68570		Major facilitator superfamily protein	_	Dawn	Cold	Leaf
Kaladp0027s0066	AT5G03230		Protein of unknown function, DUF584	_	Dawn	Cold	Leaf
Kaladp0027s0072	AT5G27400		S-adenosyl-L-methionine-dependent methyltransferases superfamily protein	_	Dawn	Cold	Leaf
Kaladp0027s0083	AT3G10210		SEC14 cytosolic factor family protein / phosphoglyceride transfer family protein	_	Dawn	Cold	Leaf
Kaladp0028s0011	AT5G51220		ubiquinol-cytochrome C chaperone family protein	_	Dawn	Cold	Leaf
Kaladp0028s0012	AT5G66580			_	Dawn	Cold	Leaf
Kaladp0028s0013	AT4G01100	ADNT1	adenine nucleotide transporter 1	_	Dawn	Cold	Leaf
Kaladp0028s0055	AT3G50520		Phosphoglycerate mutase family protein	_	Dawn	Cold	Leaf
Kaladp0028s0076	AT4G36950	MAPKKK21	mitogen-activated protein kinase kinase kinase 21	_	Dawn	Cold	Leaf
Kaladp0028s0089	AT5G67220		FMN-linked oxidoreductases superfamily protein	_	Dawn	Cold	Leaf
Kaladp0029s0003	AT1G47890	AtRLP7,RLP7	receptor like protein 7	_	Dawn	Cold	Leaf
Kaladp0029s0004	AT1G24360		NAD(P)-binding Rossmann-fold superfamily protein	_	Dawn	Cold	Leaf
Kaladp0029s0011	AT1G70830	MLP28	MLP-like protein 28	_	Dawn	Cold	Leaf
Kaladp0029s0012	AT1G70830	MLP28	MLP-like protein 28	_	Dawn	Cold	Leaf
Kaladp0029s0038	AT3G26330	CYP71B37	cytochrome P450, family 71, subfamily B, polypeptide 37	_	Dawn	Cold	Leaf
Kaladp0029s0047	AT4G32400	ATBT1,EMB104,EMB42,SHS1	Mitochondrial substrate carrier family protein	_	Dawn	Cold	Leaf
Kaladp0029s0059	AT4G32530		ATPase, F0/V0 complex, subunit C protein	_	Dawn	Cold	Leaf
Kaladp0029s0069	AT4G14890		2Fe-2S ferredoxin-like superfamily protein	_	Dawn	Cold	Leaf
Kaladp0029s0077	AT5G25620	YUC6	Flavin-binding monooxygenase family protein	_	Dawn	Cold	Leaf
Kaladp0029s0081	AT2G25737		Sulfite exporter TauE/SafE family protein	_	Dawn	Cold	Leaf
Kaladp0029s0092				_	Dawn	Cold	Leaf
Kaladp0029s0105	AT5G60460		Preprotein translocase Sec, Sec61-beta subunit protein	_	Dawn	Cold	Leaf
Kaladp0029s0112	AT5G11090		serine-rich protein-related	_	Dawn	Cold	Leaf
Kaladp0029s0115				_	Dawn	Cold	Leaf
Kaladp0029s0120	AT5G25170		PPPDE putative thiol peptidase family protein	_	Dawn	Cold	Leaf
Kaladp0029s0138	AT5G10770		Eukaryotic aspartyl protease family protein	_	Dawn	Cold	Leaf
Kaladp0029s0139	AT5G10770		Eukaryotic aspartyl protease family protein	_	Dawn	Cold	Leaf
[truncated: 2,722 more rows]

## Sheet: Dusk_DownRegulation
GeneID	At_Ortholog	At_Name	At_Anno	At_Tffamily	Time	Treatment	Tissue
[truncated: 1,891 more rows]
