# Supplementary material for: Transcriptomic Analysis of the CAM Species Kalanchoë fedtschenkoi Under Low- and High-Temperature Regimes
Source: Plants (Basel). 2024 Dec 8;13(23):3444. doi: 10.3390/plants13233444 (PMC11644069; doi:10.3390/plants13233444)
Supplement: Supplementary file 1 [file plants-13-03444-s001.zip › Supplementary Table S10.xlsx]

## Sheet: Circadian_Clock
Name	Kalanchoë	Description	Arabidopsis	TFs Family	Leaf				Root
					Cold_Dawn	Heat_Dawn	Cold_Dusk	Heat_Dusk	Cold_Dawn	Heat_Dawn	Cold_Dusk	Heat_Dusk
COP1	Kaladp0011s0927	CONSTITUTIVE PHOTOMORPHOGENIC 1	AT2G32950	_	_	_	_	Up-regulation	_	_	_	_
CRY1	Kaladp0071s0308	CRYPTOCHROME 1	AT4G08920	_	_	_	_	_	_	_	_	_
ELF3	Kaladp0039s0732	EARLY FLOWERING 3	AT2G25930	_	_	Up-regulation	Down-regulation	_	_	_	_	_
FKF1	Kaladp0036s0214	FLAVIN-BINDING, KELCH REPEAT, F BOX 1	AT1G68050	_	Up-regulation	Up-regulation	_	_	Up-regulation	Up-regulation	_	_
PHYA	Kaladp0034s0172	PHYTOCHROME A	AT1G09570	_	_	Up-regulation	_	Up-regulation	_	_	_	_
CCA1	Kaladp0496s0018	CIRCADIAN CLOCK ASSOCIATED 1	AT2G46830	MYB-related	Down-regulation	Down-regulation	Up-regulation	Up-regulation	_	_	_	Down-regulation
CHE	Kaladp0032s0054	CCA1 HIKING EXPEDITION	AT5G08330	TCP	Down-regulation	Down-regulation	_	Down-regulation	_	_	Down-regulation	_
GI	Kaladp0040s0489	GIGANTEA PROTEIN	AT1G22770	_	Up-regulation	Up-regulation	_	_	_	_	_	Up-regulation
LUX	Kaladp0033s0047	LUX ARRHYTHMO	AT3G46640	G2-like	Up-regulation	_	_	Down-regulation	_	_	_	_
PIF3	Kaladp0057s0097	PHYTOCHROME INTERACTING FACTOR 3	AT1G09530	bHLH	Up-regulation	Up-regulation	Up-regulation	_	_	_	_	_
PRR3	Kaladp0058s0661	PSEUDO-RESPONSE REGULATOR 3	AT5G60100	Pseudo ARR-B	Up-regulation	Up-regulation	_	_	_	_	_	_
PRR5	Kaladp0032s0115	PSEUDO-RESPONSE REGULATOR 5	AT5G24470	Pseudo ARR-B	Up-regulation	Up-regulation	_	_	_	_	Up-regulation	_
PRR7	Kaladp0101s0041	PSEUDO-RESPONSE REGULATOR 7	AT5G02810	Pseudo ARR-B	Up-regulation	Up-regulation	_	_	_	_	_	Up-regulation
TOC1	Kaladp0040s0446	TIMING OF CAB EXPRESSION 1	AT5G61380	Pseudo ARR-B	Up-regulation	Up-regulation	Down-regulation	_	_	Up-regulation	_	_
LNK1	Kaladp0607s0046	NIGHT LIGHT-INDUCIBLE AND CLOCK-REGULATED 1	AT5G64170	_	_	_	Up-regulation	Up-regulation	_	_	Up-regulation	_
LNK2	Kaladp0099s0129	NIGHT LIGHT-INDUCIBLE AND CLOCK-REGULATED 2	AT3G54500	_	Up-regulation	Up-regulation	_	_	_	_	Up-regulation	_
RVE1	Kaladp0574s0015	REVEILLE 1	AT5G17300	MYB-related	Down-regulation	Down-regulation	Up-regulation	Up-regulation	_	Up-regulation	_	Up-regulation
RVE8	Kaladp0577s0020	REVEILLE 8	AT3G09600	MYB-related	Down-regulation	Down-regulation	Up-regulation	Up-regulation	_	_	_	Down-regulation
ELF4	Kaladp0045s0206	EARLY FLOWERING 4	AT2G40080	_	Up-regulation	Up-regulation	Down-regulation	_	_	Up-regulation	_	Up-regulation
HY5	Kaladp0060s0460	ELONGATED HYPOCOTYL 5	AT5G11260	bZIP	_	Down-regulation	_	Down-regulation	_	_	_	_
PRMT5	Kaladp0056s0075	PROTEIN ARGININE METHYLTRANSFERASE 5	AT4G31120	_	_	Up-regulation	_	Up-regulation	_	_	_	_
STIPL1	Kaladp0071s0383	SPLICEOSOMAL TIMEKEEPER LOCUS1	AT1G17070	_	_	_	Down-regulation	_	_	_	_	Up-regulation
TEJ	Kaladp0040s0530	POLY(ADP-RIBOSE) GLYCOHYDROLASE 1	AT2G31870	_	_	_	_	_	_	_	_	_

## Sheet: Stomatal_Movement
Kalanchoë	Name	Description	Arabidopsis	Leaf
				Cold_Dawn	Heat_Dawn	Cold_Dusk	Heat_Dusk
Kaladp0011s0443	ABI1	ABA INSENSITIVE 1	AT4G26080	Down-regulation	Down-regulation	_	_
Kaladp0048s0509	ABI2	ABA INSENSITIVE 2	AT5G57050	_	_	_	_
Kaladp0008s0304	AHA2	PLASMA MEMBRANE PROTON ATPASE 2	AT4G30190	_	_	_	_
Kaladp0055s0506	AKT1	POTASSIUM TRANSPORTER 1	AT2G26650
Kaladp0062s0038	ALMT9	ALUMINUM-ACTIVATED MALATE TRANSPORTER 9	AT3G18440	_	Down-regulation	_	_
Kaladp0043s0196	BAK1	BRI1-ASSOCIATED RECEPTOR KINASE	AT4G33430	_	_	_	_
Kaladp0062s0090	BLUS1	BLUE LIGHT SIGNALING1	AT4G14480	_	_	Down-regulation	Down-regulation
Kaladp0040s0351	CPK23	CALCIUM-DEPENDENT PROTEIN KINASE 23	AT4G04740
Kaladp0042s0341	CPK3	CALCIUM-DEPENDENT PROTEIN KINASE 3	AT4G23650	_	Up-regulation	_	_
Kaladp0055s0096	CPK6	CALCIUM-DEPENDENT PROTEIN KINASE 6	AT2G17290	Up-regulation	Up-regulation	_	Up-regulation
Kaladp0073s0100	HT1	HIGH LEAF TEMPERATURE 1	AT1G62400	_	Up-regulation	_	Up-regulation
Kaladp0008s0789	KAT1	POTASSIUM CHANNEL IN ARABIDOPSIS THALIANA 1	AT5G46240	_	Down-regulation	_	Down-regulation
Kaladp0840s0007	KAT2	POTASSIUM CHANNEL IN ARABIDOPSIS THALIANA 2	AT4G18290	Up-regulation	_	Up-regulation	_
Kaladp0016s0289	OST1	OPEN STOMATA 1	AT4G33950	_	_	_	_
Kaladp0098s0188	OST2/AHA1	OPEN STOMATA 2	AT2G18960	_	Down-regulation	_	_
Kaladp0071s0248	PHOT1	PHOTOTROPIN 1	AT3G45780	_	Up-regulation	Down-regulation	_
Kaladp0033s0113	PHOT2	PHOTOTROPIN 2	AT5G58140	_	_	_	Down-regulation
Kaladp0008s0082	PYL9	PYRABACTIN RESISTANCE 1-LIKE 9	AT1G01360	_	Down-regulation	_	_
Kaladp0091s0013	QUAC1/ALMT12	QUICK-ACTIVATING ANION CHANNEL 1	AT4G17970	_	_	_	_
Kaladp0050s0214	SLAC1	SLOW ANION CHANNEL-ASSOCIATED 1	AT1G12480	Down-regulation	Down-regulation	Up-regulation	Up-regulation
