# Supplementary material for: Transcriptomic Analysis of the CAM Species Kalanchoë fedtschenkoi Under Low- and High-Temperature Regimes
Source: Plants (Basel). 2024 Dec 8;13(23):3444. doi: 10.3390/plants13233444 (PMC11644069; doi:10.3390/plants13233444)
Supplement: Supplementary file 1 [file plants-13-03444-s001.zip › Supplementary Table S2.xlsx]

## Sheet: Dawn_UpRegulation
GeneID	At_Ortholog	At_Name	At_Anno	At_Tffamily	Time	Treatment	Tissue
Kaladp0001s0034	AT1G20180		Protein of unknown function (DUF677)	_	Dawn	Cold	Root
Kaladp0001s0078	AT1G54840		HSP20-like chaperones superfamily protein	_	Dawn	Cold	Root
Kaladp0001s0093	AT5G09360	LAC14	laccase 14	_	Dawn	Cold	Root
Kaladp0001s0101	AT1G80670		Transducin/WD40 repeat-like superfamily protein	_	Dawn	Cold	Root
Kaladp0001s0108	AT3G47680		DNA binding	_	Dawn	Cold	Root
Kaladp0001s0112	AT4G20325			_	Dawn	Cold	Root
Kaladp0001s0116	AT4G01270		RING/U-box superfamily protein	_	Dawn	Cold	Root
Kaladp0001s0117	AT4G01370	ATMPK4,MPK4	MAP kinase 4	_	Dawn	Cold	Root
Kaladp0001s0157	AT3G45080		P-loop containing nucleoside triphosphate hydrolases superfamily protein	_	Dawn	Cold	Root
Kaladp0001s0185	AT5G10730		NAD(P)-binding Rossmann-fold superfamily protein	_	Dawn	Cold	Root
Kaladp0001s0262	AT1G56060			_	Dawn	Cold	Root
Kaladp0001s0268	AT1G34580		Major facilitator superfamily protein	_	Dawn	Cold	Root
Kaladp0002s0103	AT1G51080			_	Dawn	Cold	Root
Kaladp0003s0006	AT4G23640	ATKT3,KUP4,TRH1	Potassium transporter family protein	_	Dawn	Cold	Root
Kaladp0003s0023	AT4G10850		Nodulin MtN3 family protein	_	Dawn	Cold	Root
Kaladp0003s0024	AT4G23640	ATKT3,KUP4,TRH1	Potassium transporter family protein	_	Dawn	Cold	Root
Kaladp0003s0062	AT1G75620		glyoxal oxidase-related protein	_	Dawn	Cold	Root
Kaladp0003s0121	AT5G67360	ARA12	Subtilase family protein	_	Dawn	Cold	Root
Kaladp0003s0162	AT3G05590	RPL18	ribosomal protein L18	_	Dawn	Cold	Root
Kaladp0004s0007	AT1G04260	MPI7,MPIP7,PRA1.D	CAMV movement protein interacting protein 7	_	Dawn	Cold	Root
Kaladp0004s0014	AT5G63450	CYP94B1	cytochrome P450, family 94, subfamily B, polypeptide 1	_	Dawn	Cold	Root
Kaladp0004s0033	AT2G04220		Plant protein of unknown function (DUF868)	_	Dawn	Cold	Root
Kaladp0005s0018	AT1G75280		NmrA-like negative transcriptional regulator family protein	_	Dawn	Cold	Root
Kaladp0006s0073	AT5G50915		basic helix-loop-helix (bHLH) DNA-binding superfamily protein	bHLH	Dawn	Cold	Root
Kaladp0006s0113	AT3G08640		Protein of unknown function (DUF3411)	_	Dawn	Cold	Root
Kaladp0006s0123	ATCG01310		ribosomal protein L2	_	Dawn	Cold	Root
Kaladp0007s0013	AT3G30340		nodulin MtN21 /EamA-like transporter family protein	_	Dawn	Cold	Root
Kaladp0007s0015	AT3G49190		O-acyltransferase (WSD1-like) family protein	_	Dawn	Cold	Root
Kaladp0007s0076	AT1G75280		NmrA-like negative transcriptional regulator family protein	_	Dawn	Cold	Root
Kaladp0008s0019	AT1G78580	ATTPS1,TPS1	trehalose-6-phosphate synthase	_	Dawn	Cold	Root
Kaladp0008s0052	AT5G51330	DYAD,SWI1	SWITCH1	_	Dawn	Cold	Root
Kaladp0008s0054	AT2G45180		Bifunctional inhibitor/lipid-transfer protein/seed storage 2S albumin superfamily protein	_	Dawn	Cold	Root
Kaladp0008s0209	AT2G30310		GDSL-like Lipase/Acylhydrolase family protein	_	Dawn	Cold	Root
Kaladp0008s0314	AT5G57480		P-loop containing nucleoside triphosphate hydrolases superfamily protein	_	Dawn	Cold	Root
Kaladp0008s0415				_	Dawn	Cold	Root
Kaladp0008s0417	AT2G37040	ATPAL1,PAL1	PHE ammonia lyase 1	_	Dawn	Cold	Root
Kaladp0008s0482	AT4G33110		S-adenosyl-L-methionine-dependent methyltransferases superfamily protein	_	Dawn	Cold	Root
Kaladp0008s0500	AT2G47460	ATMYB12,MYB12,PFG1	myb domain protein 12	MYB	Dawn	Cold	Root
Kaladp0008s0526	AT5G02890		HXXXD-type acyl-transferase family protein	_	Dawn	Cold	Root
Kaladp0008s0539	AT5G07280	EMS1,EXS	Leucine-rich repeat transmembrane protein kinase	_	Dawn	Cold	Root
Kaladp0008s0574				_	Dawn	Cold	Root
Kaladp0008s0582	AT1G18080	ATARCA,RACK1A,RACK1A_AT	Transducin/WD40 repeat-like superfamily protein	_	Dawn	Cold	Root
Kaladp0008s0585	AT2G46495		RING/U-box superfamily protein	_	Dawn	Cold	Root
Kaladp0008s0600	AT1G08730	ATXIC,XIC	Myosin family protein with Dil domain	_	Dawn	Cold	Root
Kaladp0008s0622	AT4G14090		UDP-Glycosyltransferase superfamily protein	_	Dawn	Cold	Root
Kaladp0008s0690				_	Dawn	Cold	Root
Kaladp0008s0694	AT5G24530	DMR6	2-oxoglutarate (2OG) and Fe(II)-dependent oxygenase superfamily protein	_	Dawn	Cold	Root
Kaladp0008s0710	AT2G34790	EDA28,MEE23	FAD-binding Berberine family protein	_	Dawn	Cold	Root
Kaladp0008s0744	AT1G09850	XBCP3	xylem bark cysteine peptidase 3	_	Dawn	Cold	Root
Kaladp0008s0765	AT1G29680		Protein of unknown function (DUF1264)	_	Dawn	Cold	Root
Kaladp0008s0768	AT1G29670		GDSL-like Lipase/Acylhydrolase superfamily protein	_	Dawn	Cold	Root
Kaladp0008s0770				_	Dawn	Cold	Root
Kaladp0008s0789	AT5G46240	KAT1	potassium channel in Arabidopsis thaliana 1	_	Dawn	Cold	Root
Kaladp0008s0823	AT4G05460		RNI-like superfamily protein	_	Dawn	Cold	Root
Kaladp0008s0846	AT5G54270	LHCB3,LHCB3*1	light-harvesting chlorophyll B-binding protein 3	_	Dawn	Cold	Root
Kaladp0008s0876	AT5G53870	AtENODL1,ENODL1	early nodulin-like protein 1	_	Dawn	Cold	Root
Kaladp0008s0908	AT2G39210		Major facilitator superfamily protein	_	Dawn	Cold	Root
Kaladp0009s0066	AT1G70170	MMP	matrix metalloproteinase	_	Dawn	Cold	Root
Kaladp0010s0009	AT1G78580	ATTPS1,TPS1	trehalose-6-phosphate synthase	_	Dawn	Cold	Root
Kaladp0010s0019	AT5G45700		Haloacid dehalogenase-like hydrolase (HAD) superfamily protein	_	Dawn	Cold	Root
Kaladp0010s0067	AT1G32330	ATHSFA1D,HSFA1D	heat shock transcription factor A1D	HSF	Dawn	Cold	Root
Kaladp0010s0083				_	Dawn	Cold	Root
Kaladp0010s0084	AT4G05020	NDB2	NAD(P)H dehydrogenase B2	_	Dawn	Cold	Root
Kaladp0010s0129	AT1G11790	ADT1	arogenate dehydratase 1	_	Dawn	Cold	Root
Kaladp0010s0167	AT5G05510		Mad3/BUB1 homology region 1	_	Dawn	Cold	Root
Kaladp0011s0014	AT3G11510		Ribosomal protein S11 family protein	_	Dawn	Cold	Root
Kaladp0011s0028	AT1G08440		Aluminium activated malate transporter family protein	_	Dawn	Cold	Root
Kaladp0011s0038	AT2G26850		F-box family protein	_	Dawn	Cold	Root
Kaladp0011s0043				_	Dawn	Cold	Root
Kaladp0011s0082	AT1G09812			_	Dawn	Cold	Root
Kaladp0011s0167				_	Dawn	Cold	Root
Kaladp0011s0170	AT2G41040		S-adenosyl-L-methionine-dependent methyltransferases superfamily protein	_	Dawn	Cold	Root
Kaladp0011s0205	AT1G64500		Glutaredoxin family protein	_	Dawn	Cold	Root
Kaladp0011s0206	AT1G64660	ATMGL,MGL	methionine gamma-lyase	_	Dawn	Cold	Root
Kaladp0011s0241	AT4G30840		Transducin/WD40 repeat-like superfamily protein	_	Dawn	Cold	Root
Kaladp0011s0276	AT3G52990		Pyruvate kinase family protein	_	Dawn	Cold	Root
Kaladp0011s0317	AT1G16770			_	Dawn	Cold	Root
Kaladp0011s0368				_	Dawn	Cold	Root
Kaladp0011s0381	AT3G59030	ATTT12,TT12	MATE efflux family protein	_	Dawn	Cold	Root
Kaladp0011s0382	AT3G59040		Tetratricopeptide repeat (TPR)-like superfamily protein	_	Dawn	Cold	Root
Kaladp0011s0384	AT3G59030	ATTT12,TT12	MATE efflux family protein	_	Dawn	Cold	Root
Kaladp0011s0389	AT4G23890			_	Dawn	Cold	Root
Kaladp0011s0430	AT4G38620	ATMYB4,MYB4	myb domain protein 4	MYB	Dawn	Cold	Root
Kaladp0011s0432	AT1G72640		NAD(P)-binding Rossmann-fold superfamily protein	_	Dawn	Cold	Root
Kaladp0011s0435	AT1G72670	iqd8	IQ-domain 8	_	Dawn	Cold	Root
Kaladp0011s0520	AT5G23860	TUB8	tubulin beta 8	_	Dawn	Cold	Root
Kaladp0011s0523	AT3G54050	HCEF1	high cyclic electron flow 1	_	Dawn	Cold	Root
Kaladp0011s0680	AT5G02120	OHP	one helix protein	_	Dawn	Cold	Root
Kaladp0011s0724	AT1G51450	TRO	TRAUCO	_	Dawn	Cold	Root
Kaladp0011s0727	AT4G33790	CER4,FAR3,G7	Jojoba acyl CoA reductase-related male sterility protein	_	Dawn	Cold	Root
Kaladp0011s0746	AT5G17800	AtMYB56,MYB56	myb domain protein 56	MYB	Dawn	Cold	Root
Kaladp0011s0772	AT1G49760	PAB8,PABP8	poly(A) binding protein 8	_	Dawn	Cold	Root
Kaladp0011s0795	AT2G41840		Ribosomal protein S5 family protein	_	Dawn	Cold	Root
Kaladp0011s0797	AT2G41840		Ribosomal protein S5 family protein	_	Dawn	Cold	Root
Kaladp0011s0850	AT2G13820		Bifunctional inhibitor/lipid-transfer protein/seed storage 2S albumin superfamily protein	_	Dawn	Cold	Root
Kaladp0011s0860	AT5G22060	ATJ2,J2	DNAJ homologue 2	_	Dawn	Cold	Root
Kaladp0011s0925	AT1G05010	ACO4,EAT1,EFE	ethylene-forming enzyme	_	Dawn	Cold	Root
Kaladp0011s0928	AT2G32940	AGO6	Argonaute family protein	_	Dawn	Cold	Root
Kaladp0011s0935				_	Dawn	Cold	Root
Kaladp0011s0937	AT2G44480	BGLU17	beta glucosidase 17	_	Dawn	Cold	Root
Kaladp0011s0947	AT2G05100	LHCB2,LHCB2.1	photosystem II light harvesting complex gene 2.1	_	Dawn	Cold	Root
Kaladp0011s0949	AT4G12730	FLA2	FASCICLIN-like arabinogalactan 2	_	Dawn	Cold	Root
Kaladp0011s1013	AT3G48280	CYP71A25	cytochrome P450, family 71, subfamily A, polypeptide 25	_	Dawn	Cold	Root
Kaladp0011s1078				_	Dawn	Cold	Root
Kaladp0011s1084	AT2G04570		GDSL-like Lipase/Acylhydrolase superfamily protein	_	Dawn	Cold	Root
Kaladp0011s1111	AT2G42740	RPL16A	ribosomal protein large subunit 16A	_	Dawn	Cold	Root
Kaladp0011s1229	AT3G19270	CYP707A4	cytochrome P450, family 707, subfamily A, polypeptide 4	_	Dawn	Cold	Root
Kaladp0011s1243	AT3G50410	OBP1	OBF binding protein 1	C2C2-Dof	Dawn	Cold	Root
Kaladp0011s1294	AT5G49970	ATPPOX,PDX3,PPOX	pyridoxin (pyrodoxamine) 5\'-phosphate oxidase	_	Dawn	Cold	Root
Kaladp0011s1295	AT5G22460		alpha/beta-Hydrolases superfamily protein	_	Dawn	Cold	Root
Kaladp0011s1302	AT3G15520		Cyclophilin-like peptidyl-prolyl cis-trans isomerase family protein	_	Dawn	Cold	Root
Kaladp0012s0036	AT3G22830	AT-HSFA6B,HSFA6B	heat shock transcription factor A6B	HSF	Dawn	Cold	Root
Kaladp0012s0054	AT3G22380	TIC	time for coffee	_	Dawn	Cold	Root
Kaladp0012s0095	AT3G63000	NPL41	NPL4-like protein 1	_	Dawn	Cold	Root
Kaladp0013s0019				_	Dawn	Cold	Root
Kaladp0013s0037	AT1G22750			_	Dawn	Cold	Root
Kaladp0014s0028	AT3G48410		alpha/beta-Hydrolases superfamily protein	_	Dawn	Cold	Root
Kaladp0014s0041	AT5G03530	ATRAB,ATRAB ALPHA,ATRAB18B,ATRABC2A,RABC2A	RAB GTPase homolog C2A	_	Dawn	Cold	Root
Kaladp0015s0048	AT5G51600	ATMAP65-3,MAP65-3,PLE	Microtubule associated protein (MAP65/ASE1) family protein	_	Dawn	Cold	Root
Kaladp0015s0059	AT3G20050	ATTCP-1,TCP-1	T-complex protein 1 alpha subunit	_	Dawn	Cold	Root
Kaladp0015s0069	AT4G00165		Bifunctional inhibitor/lipid-transfer protein/seed storage 2S albumin superfamily protein	_	Dawn	Cold	Root
Kaladp0015s0103	AT2G47810	NF-YB5	nuclear factor Y, subunit B5	CCAAT	Dawn	Cold	Root
Kaladp0015s0165	AT1G19400		Erythronate-4-phosphate dehydrogenase family protein	_	Dawn	Cold	Root
Kaladp0016s0056	AT5G14040	PHT3;1	phosphate transporter 3;1	_	Dawn	Cold	Root
Kaladp0016s0077	AT4G11175		Nucleic acid-binding, OB-fold-like protein	_	Dawn	Cold	Root
Kaladp0016s0105	AT1G20060		ATP binding microtubule motor family protein	_	Dawn	Cold	Root
Kaladp0016s0215	AT3G12500	ATHCHIB,B-CHI,CHI-B,HCHIB,PR-3,PR3	basic chitinase	_	Dawn	Cold	Root
Kaladp0016s0216	AT1G47670		Transmembrane amino acid transporter family protein	_	Dawn	Cold	Root
Kaladp0016s0230	AT4G34950		Major facilitator superfamily protein	_	Dawn	Cold	Root
Kaladp0016s0249	AT4G38970	FBA2	fructose-bisphosphate aldolase 2	_	Dawn	Cold	Root
Kaladp0016s0252	AT2G21340		MATE efflux family protein	_	Dawn	Cold	Root
Kaladp0016s0268	AT1G75250	ATRL6,RL6,RSM3	RAD-like 6	MYB-related	Dawn	Cold	Root
Kaladp0016s0306	AT4G15480	UGT84A1	UDP-Glycosyltransferase superfamily protein	_	Dawn	Cold	Root
Kaladp0016s0319	AT4G33800			_	Dawn	Cold	Root
Kaladp0016s0398	AT2G22590		UDP-Glycosyltransferase superfamily protein	_	Dawn	Cold	Root
Kaladp0018s0026	AT3G02890		RING/FYVE/PHD zinc finger superfamily protein	_	Dawn	Cold	Root
Kaladp0018s0085	AT3G19210	ATRAD54,CHR25,RAD54	homolog of RAD54	SNF2	Dawn	Cold	Root
Kaladp0018s0098	AT1G19190		alpha/beta-Hydrolases superfamily protein	_	Dawn	Cold	Root
Kaladp0018s0110	AT1G49570		Peroxidase superfamily protein	_	Dawn	Cold	Root
Kaladp0018s0114				_	Dawn	Cold	Root
Kaladp0018s0126	AT4G37110		Zinc-finger domain of monoamine-oxidase A repressor R1	_	Dawn	Cold	Root
Kaladp0018s0164	AT5G49030	OVA2	tRNA synthetase class I (I, L, M and V) family protein	_	Dawn	Cold	Root
Kaladp0018s0178	AT3G04790		Ribose 5-phosphate isomerase, type A protein	_	Dawn	Cold	Root
Kaladp0018s0207	AT1G19840		SAUR-like auxin-responsive protein family	_	Dawn	Cold	Root
Kaladp0018s0218	AT2G21280	ATSULA,GC1,SULA	NAD(P)-binding Rossmann-fold superfamily protein	_	Dawn	Cold	Root
Kaladp0018s0225	AT2G21370	XK-1,XK1	xylulose kinase-1	_	Dawn	Cold	Root
Kaladp0018s0274	AT5G27870		Plant invertase/pectin methylesterase inhibitor superfamily	_	Dawn	Cold	Root
Kaladp0019s0016	AT2G16890		UDP-Glycosyltransferase superfamily protein	_	Dawn	Cold	Root
Kaladp0019s0087	AT2G35930	PUB23	plant U-box 23	_	Dawn	Cold	Root
Kaladp0020s0004	AT3G54140	ATPTR1,PTR1	peptide transporter 1	_	Dawn	Cold	Root
Kaladp0020s0029	AT3G52130		Bifunctional inhibitor/lipid-transfer protein/seed storage 2S albumin superfamily protein	_	Dawn	Cold	Root
Kaladp0020s0053				_	Dawn	Cold	Root
Kaladp0020s0067	AT2G38170	ATCAX1,CAX1,RCI4	cation exchanger 1	_	Dawn	Cold	Root
Kaladp0020s0071	AT2G40070			_	Dawn	Cold	Root
Kaladp0020s0148	AT3G49200		O-acyltransferase (WSD1-like) family protein	_	Dawn	Cold	Root
Kaladp0021s0001	AT4G34770		SAUR-like auxin-responsive protein family	_	Dawn	Cold	Root
Kaladp0021s0013	AT1G49760	PAB8,PABP8	poly(A) binding protein 8	_	Dawn	Cold	Root
Kaladp0021s0051	AT1G30380	PSAK	photosystem I subunit K	_	Dawn	Cold	Root
Kaladp0021s0066	AT1G30040	ATGA2OX2,GA2OX2	gibberellin 2-oxidase	_	Dawn	Cold	Root
Kaladp0022s0062	AT4G39210	APL3	Glucose-1-phosphate adenylyltransferase family protein	_	Dawn	Cold	Root
Kaladp0022s0109	AT4G33720		CAP (Cysteine-rich secretory proteins, Antigen 5, and Pathogenesis-related 1 protein) superfamily protein	_	Dawn	Cold	Root
Kaladp0022s0113				_	Dawn	Cold	Root
Kaladp0022s0121				_	Dawn	Cold	Root
Kaladp0022s0174	AT4G28950	ARAC7,ATRAC7,ATROP9,RAC7,ROP9	RHO-related protein from plants 9	_	Dawn	Cold	Root
Kaladp0022s0215	AT3G07130	ATPAP15,PAP15	purple acid phosphatase 15	_	Dawn	Cold	Root
Kaladp0022s0222	AT4G02370		Protein of unknown function, DUF538	_	Dawn	Cold	Root
Kaladp0022s0239	AT3G12280	ATRBR1,RB,RB1,RBR,RBR1	retinoblastoma-related 1	_	Dawn	Cold	Root
Kaladp0022s0253	AT3G59030	ATTT12,TT12	MATE efflux family protein	_	Dawn	Cold	Root
Kaladp0023s0064	AT2G22900		Galactosyl transferase GMA12/MNN10 family protein	_	Dawn	Cold	Root
Kaladp0023s0083	AT5G67020			_	Dawn	Cold	Root
Kaladp0023s0088	AT4G37870	PCK1,PEPCK	phosphoenolpyruvate carboxykinase 1	_	Dawn	Cold	Root
Kaladp0024s0072	AT5G27330		Prefoldin chaperone subunit family protein	_	Dawn	Cold	Root
Kaladp0024s0085	AT1G73880	UGT89B1	UDP-glucosyl transferase 89B1	_	Dawn	Cold	Root
Kaladp0024s0090	AT3G48280	CYP71A25	cytochrome P450, family 71, subfamily A, polypeptide 25	_	Dawn	Cold	Root
Kaladp0024s0176	AT1G26170		ARM repeat superfamily protein	_	Dawn	Cold	Root
Kaladp0024s0203	AT1G68570		Major facilitator superfamily protein	_	Dawn	Cold	Root
Kaladp0024s0261	AT3G54260	TBL36	TRICHOME BIREFRINGENCE-LIKE 36	_	Dawn	Cold	Root
Kaladp0024s0314	AT2G41905			_	Dawn	Cold	Root
Kaladp0024s0327	AT4G28950	ARAC7,ATRAC7,ATROP9,RAC7,ROP9	RHO-related protein from plants 9	_	Dawn	Cold	Root
Kaladp0024s0335	AT4G26790		GDSL-like Lipase/Acylhydrolase superfamily protein	_	Dawn	Cold	Root
Kaladp0024s0355	AT3G55800	SBPASE	sedoheptulose-bisphosphatase	_	Dawn	Cold	Root
Kaladp0024s0379	AT3G09830		Protein kinase superfamily protein	_	Dawn	Cold	Root
Kaladp0024s0433	AT2G38500		2-oxoglutarate (2OG) and Fe(II)-dependent oxygenase superfamily protein	_	Dawn	Cold	Root
Kaladp0024s0484	AT5G55150		Protein of unknown function (DUF295)	_	Dawn	Cold	Root
Kaladp0024s0485				_	Dawn	Cold	Root
Kaladp0024s0515	AT4G15093		catalytic LigB subunit of aromatic ring-opening dioxygenase family	_	Dawn	Cold	Root
Kaladp0024s0543	AT1G09430	ACLA-3	ATP-citrate lyase A-3	_	Dawn	Cold	Root
Kaladp0024s0600	AT5G46280	MCM3	Minichromosome maintenance (MCM2/3/5) family protein	_	Dawn	Cold	Root
Kaladp0024s0604				_	Dawn	Cold	Root
Kaladp0024s0615	AT1G33720	CYP76C6	cytochrome P450, family 76, subfamily C, polypeptide 6	_	Dawn	Cold	Root
Kaladp0024s0629	AT2G47800	ATMRP4,EST3,MRP4	multidrug resistance-associated protein 4	_	Dawn	Cold	Root
Kaladp0024s0690	AT5G40780	LHT1	lysine histidine transporter 1	_	Dawn	Cold	Root
Kaladp0024s0706	AT5G40950	RPL27	ribosomal protein large subunit 27	_	Dawn	Cold	Root
Kaladp0024s0713	AT3G62870		Ribosomal protein L7Ae/L30e/S12e/Gadd45 family protein	_	Dawn	Cold	Root
Kaladp0024s0751	AT1G24020	MLP423	MLP-like protein 423	_	Dawn	Cold	Root
Kaladp0024s0765	AT4G28660	PSB28	photosystem II reaction center PSB28 protein	_	Dawn	Cold	Root
Kaladp0024s0768	AT1G04090		Plant protein of unknown function (DUF946)	_	Dawn	Cold	Root
Kaladp0024s0789	AT2G26650	AKT1,ATAKT1,KT1	K+ transporter 1	_	Dawn	Cold	Root
Kaladp0024s0830	AT5G36100			_	Dawn	Cold	Root
Kaladp0024s0848	AT5G36110	CYP716A1	cytochrome P450, family 716, subfamily A, polypeptide 1	_	Dawn	Cold	Root
Kaladp0024s0890	AT2G23790		Protein of unknown function (DUF607)	_	Dawn	Cold	Root
Kaladp0024s0944	AT4G36530		alpha/beta-Hydrolases superfamily protein	_	Dawn	Cold	Root
Kaladp0024s0946	AT4G29390		Ribosomal protein S30 family protein	_	Dawn	Cold	Root
Kaladp0024s0974	AT2G16440	MCM4	Minichromosome maintenance (MCM2/3/5) family protein	_	Dawn	Cold	Root
Kaladp0024s0978	AT4G38970	FBA2	fructose-bisphosphate aldolase 2	_	Dawn	Cold	Root
Kaladp0025s0019	AT5G61170		Ribosomal protein S19e family protein	_	Dawn	Cold	Root
Kaladp0025s0024	AT1G55320	AAE18	acyl-activating enzyme 18	_	Dawn	Cold	Root
Kaladp0025s0037	AT1G09200		Histone superfamily protein	_	Dawn	Cold	Root
Kaladp0026s0066	AT5G15780		Pollen Ole e 1 allergen and extensin family protein	_	Dawn	Cold	Root
Kaladp0026s0108	AT2G22250	AAT,ATAAT,MEE17	aspartate aminotransferase	_	Dawn	Cold	Root
Kaladp0026s0131	AT3G03190	ATGSTF11,ATGSTF6,GSTF11	glutathione S-transferase F11	_	Dawn	Cold	Root
Kaladp0026s0151	AT1G43770		RING/FYVE/PHD zinc finger superfamily protein	PHD	Dawn	Cold	Root
Kaladp0028s0016				_	Dawn	Cold	Root
Kaladp0028s0098	AT5G67270	ATEB1C,ATEB1H1,EB1C	end binding protein 1C	_	Dawn	Cold	Root
Kaladp0029s0001	AT1G67630	POLA2	DNA polymerase alpha 2	_	Dawn	Cold	Root
Kaladp0029s0015	AT1G67600		Acid phosphatase/vanadium-dependent haloperoxidase-related protein	_	Dawn	Cold	Root
Kaladp0029s0084	AT5G11510	AtMYB3R4,MYB3R-4	myb domain protein 3r-4	MYB	Dawn	Cold	Root
Kaladp0029s0146	AT5G67100	ICU2	DNA-directed DNA polymerases	_	Dawn	Cold	Root
Kaladp0029s0151	AT5G45680	ATFKBP13,FKBP13	FK506-binding protein 13	_	Dawn	Cold	Root
Kaladp0030s0042	AT1G08520	ALB-1V,ALB1,CHLD,PDE166,V157	ALBINA 1	_	Dawn	Cold	Root
Kaladp0030s0064	AT5G51810	AT2353,ATGA20OX2,GA20OX2	gibberellin 20 oxidase 2	_	Dawn	Cold	Root
Kaladp0030s0078	AT5G27850		Ribosomal protein L18e/L15 superfamily protein	_	Dawn	Cold	Root
Kaladp0030s0099	AT5G42650	AOS,CYP74A,DDE2	allene oxide synthase	_	Dawn	Cold	Root
Kaladp0031s0091	AT2G47840		Uncharacterised conserved protein ycf60	_	Dawn	Cold	Root
Kaladp0031s0111	AT3G24515	UBC37	ubiquitin-conjugating enzyme 37	_	Dawn	Cold	Root
Kaladp0031s0124	AT4G13370		Plant protein of unknown function (DUF936)	_	Dawn	Cold	Root
Kaladp0031s0132	AT5G20140		SOUL heme-binding family protein	_	Dawn	Cold	Root
Kaladp0031s0146	AT2G07690	MCM5	Minichromosome maintenance (MCM2/3/5) family protein	_	Dawn	Cold	Root
Kaladp0032s0100	AT5G17540		HXXXD-type acyl-transferase family protein	_	Dawn	Cold	Root
Kaladp0032s0101	AT5G17540		HXXXD-type acyl-transferase family protein	_	Dawn	Cold	Root
Kaladp0032s0146	AT3G11510		Ribosomal protein S11 family protein	_	Dawn	Cold	Root
Kaladp0032s0233				_	Dawn	Cold	Root
Kaladp0032s0321	AT3G45980	H2B,HTB9	Histone superfamily protein	_	Dawn	Cold	Root
Kaladp0032s0414	AT1G61580	ARP2,RPL3B	R-protein L3 B	_	Dawn	Cold	Root
Kaladp0032s0419	AT1G50575		Putative lysine decarboxylase family protein	_	Dawn	Cold	Root
Kaladp0032s0450				_	Dawn	Cold	Root
Kaladp0032s0453	AT4G34880		Amidase family protein	_	Dawn	Cold	Root
Kaladp0033s0021				_	Dawn	Cold	Root
Kaladp0033s0063				_	Dawn	Cold	Root
Kaladp0033s0101	AT2G26580	YAB5	plant-specific transcription factor YABBY family protein	C2C2-YABBY	Dawn	Cold	Root
Kaladp0033s0114	AT4G38130	ATHD1,ATHDA19,HD1,HDA1,HDA19,RPD3A	histone deacetylase 1	_	Dawn	Cold	Root
Kaladp0033s0116				_	Dawn	Cold	Root
Kaladp0033s0152	AT1G18590	ATSOT17,ATST5C,SOT17	sulfotransferase 17	_	Dawn	Cold	Root
Kaladp0033s0241	AT3G18940		clast3-related	_	Dawn	Cold	Root
Kaladp0033s0254				_	Dawn	Cold	Root
Kaladp0033s0270	AT1G49670	NQR	ARP protein (REF)	_	Dawn	Cold	Root
Kaladp0034s0008	AT3G51140		Protein of unknown function (DUF3353)	_	Dawn	Cold	Root
Kaladp0034s0015	AT1G04480		Ribosomal protein L14p/L23e family protein	_	Dawn	Cold	Root
Kaladp0034s0047	AT1G23790		Plant protein of unknown function (DUF936)	_	Dawn	Cold	Root
Kaladp0034s0068	AT1G12950	RSH2	root hair specific 2	_	Dawn	Cold	Root
Kaladp0034s0184	AT5G56610		Phosphotyrosine protein phosphatases superfamily protein	_	Dawn	Cold	Root
Kaladp0034s0230	AT5G67270	ATEB1C,ATEB1H1,EB1C	end binding protein 1C	_	Dawn	Cold	Root
Kaladp0035s0057	AT5G03050			_	Dawn	Cold	Root
Kaladp0035s0075	AT1G17840	ABCG11,ATWBC11,COF1,DSO,WBC11	white-brown complex homolog protein 11	_	Dawn	Cold	Root
Kaladp0036s0057	AT5G23230	NIC2	nicotinamidase 2	_	Dawn	Cold	Root
Kaladp0036s0061	AT1G48405		Kinase interacting (KIP1-like) family protein	_	Dawn	Cold	Root
Kaladp0036s0071	AT3G06350	EMB3004,MEE32	dehydroquinate dehydratase, putative / shikimate dehydrogenase, putative	_	Dawn	Cold	Root
Kaladp0036s0072	AT3G06350	EMB3004,MEE32	dehydroquinate dehydratase, putative / shikimate dehydrogenase, putative	_	Dawn	Cold	Root
Kaladp0036s0075	AT1G72210		basic helix-loop-helix (bHLH) DNA-binding superfamily protein	bHLH	Dawn	Cold	Root
Kaladp0036s0082	AT1G47980			_	Dawn	Cold	Root
Kaladp0036s0107	AT5G27930		Protein phosphatase 2C family protein	_	Dawn	Cold	Root
Kaladp0036s0108	AT5G27020			_	Dawn	Cold	Root
Kaladp0036s0210	AT2G46410	CPC	Homeodomain-like superfamily protein	MYB-related	Dawn	Cold	Root
Kaladp0036s0211	AT1G68040		S-adenosyl-L-methionine-dependent methyltransferases superfamily protein	_	Dawn	Cold	Root
Kaladp0036s0214	AT1G68050	ADO3,FKF1	flavin-binding, kelch repeat, f box 1	_	Dawn	Cold	Root
Kaladp0036s0217	AT1G14830	ADL1C,ADL5,DL1C,DRP1C	DYNAMIN-like 1C	_	Dawn	Cold	Root
Kaladp0037s0010	AT2G36880	MAT3	methionine adenosyltransferase 3	_	Dawn	Cold	Root
Kaladp0037s0060	AT5G57390	AIL5,CHO1,EMK	AINTEGUMENTA-like 5	AP2-EREBP	Dawn	Cold	Root
Kaladp0037s0061	AT5G57390	AIL5,CHO1,EMK	AINTEGUMENTA-like 5	AP2-EREBP	Dawn	Cold	Root
Kaladp0037s0065	AT1G18590	ATSOT17,ATST5C,SOT17	sulfotransferase 17	_	Dawn	Cold	Root
Kaladp0037s0072	AT5G57123			_	Dawn	Cold	Root
Kaladp0037s0107	AT3G52820	ATPAP22,PAP22	purple acid phosphatase 22	_	Dawn	Cold	Root
Kaladp0037s0120	AT3G52610			_	Dawn	Cold	Root
Kaladp0037s0175	AT3G11050	ATFER2,FER2	ferritin 2	_	Dawn	Cold	Root
Kaladp0037s0210	AT5G05340		Peroxidase superfamily protein	_	Dawn	Cold	Root
Kaladp0037s0219	AT3G10840		alpha/beta-Hydrolases superfamily protein	_	Dawn	Cold	Root
Kaladp0037s0222	AT1G55570	sks12	SKU5 similar 12	_	Dawn	Cold	Root
Kaladp0037s0312	AT5G06150	CYC1BAT,CYCB1;2	Cyclin family protein	_	Dawn	Cold	Root
Kaladp0037s0345	AT1G33140	PGY2	Ribosomal protein L6 family	_	Dawn	Cold	Root
Kaladp0037s0387	AT4G13870	ATWEX,ATWRNEXO,WEX,WRNEXO	Werner syndrome-like exonuclease	_	Dawn	Cold	Root
Kaladp0037s0395	AT4G24380			_	Dawn	Cold	Root
Kaladp0037s0435				_	Dawn	Cold	Root
Kaladp0037s0460	AT1G02180		ferredoxin-related	_	Dawn	Cold	Root
Kaladp0037s0469	AT2G38740		Haloacid dehalogenase-like hydrolase (HAD) superfamily protein	_	Dawn	Cold	Root
Kaladp0037s0496	AT5G54970			_	Dawn	Cold	Root
Kaladp0037s0516	AT2G42740	RPL16A	ribosomal protein large subunit 16A	_	Dawn	Cold	Root
Kaladp0038s0057	AT5G10350		RNA-binding (RRM/RBD/RNP motifs) family protein	_	Dawn	Cold	Root
Kaladp0038s0133	AT1G07650		Leucine-rich repeat transmembrane protein kinase	_	Dawn	Cold	Root
Kaladp0038s0134	AT5G58960	GIL1	Plant protein of unknown function (DUF641)	_	Dawn	Cold	Root
Kaladp0039s0015	AT4G36130		Ribosomal protein L2 family	_	Dawn	Cold	Root
Kaladp0039s0117	AT5G63160	BT1	BTB and TAZ domain protein 1	TRAF	Dawn	Cold	Root
Kaladp0039s0160	AT5G19770	TUA3	tubulin alpha-3	_	Dawn	Cold	Root
Kaladp0039s0206	AT2G33810	SPL3	squamosa promoter binding protein-like 3	SBP	Dawn	Cold	Root
Kaladp0039s0214	AT2G34700		Pollen Ole e 1 allergen and extensin family protein	_	Dawn	Cold	Root
Kaladp0039s0237				_	Dawn	Cold	Root
Kaladp0039s0238	AT5G20630	ATGER3,GER3,GLP3,GLP3A,GLP3B	germin 3	_	Dawn	Cold	Root
Kaladp0039s0317	AT5G18600		Thioredoxin superfamily protein	_	Dawn	Cold	Root
Kaladp0039s0339	AT2G33420		Protein of unknown function (DUF810)	_	Dawn	Cold	Root
Kaladp0039s0375				_	Dawn	Cold	Root
Kaladp0039s0384	AT1G77860	KOM	Rhomboid-related intramembrane serine protease family protein	_	Dawn	Cold	Root
Kaladp0039s0498	AT5G38410		Ribulose bisphosphate carboxylase (small chain) family protein	_	Dawn	Cold	Root
Kaladp0039s0559	AT5G04660	CYP77A4	cytochrome P450, family 77, subfamily A, polypeptide 4	_	Dawn	Cold	Root
Kaladp0039s0632	AT5G13840	FZR3	FIZZY-related 3	_	Dawn	Cold	Root
Kaladp0039s0659	AT2G44300		Bifunctional inhibitor/lipid-transfer protein/seed storage 2S albumin superfamily protein	_	Dawn	Cold	Root
Kaladp0039s0685	AT5G03740	HD2C,HDT3	histone deacetylase 2C	C2H2	Dawn	Cold	Root
Kaladp0039s0738	AT2G20740		Tetraspanin family protein	_	Dawn	Cold	Root
Kaladp0039s0743				_	Dawn	Cold	Root
Kaladp0039s0748	AT5G25610	ATRD22,RD22	BURP domain-containing protein	_	Dawn	Cold	Root
Kaladp0039s0756	AT5G25610	ATRD22,RD22	BURP domain-containing protein	_	Dawn	Cold	Root
Kaladp0039s0765	AT3G10610		Ribosomal S17 family protein	_	Dawn	Cold	Root
Kaladp0039s0776	AT5G13750	ZIFL1	zinc induced facilitator-like 1	_	Dawn	Cold	Root
Kaladp0040s0032	AT1G03170		Protein of unknown function (DUF3049)	_	Dawn	Cold	Root
Kaladp0040s0053	AT3G63380		ATPase E1-E2 type family protein / haloacid dehalogenase-like hydrolase family protein	_	Dawn	Cold	Root
Kaladp0040s0054	AT3G63410	APG1,E37,IEP37,VTE3	S-adenosyl-L-methionine-dependent methyltransferases superfamily protein	_	Dawn	Cold	Root
Kaladp0040s0055	AT3G54560	HTA11	histone H2A 11	_	Dawn	Cold	Root
Kaladp0040s0058	AT3G23230		Integrase-type DNA-binding superfamily protein	AP2-EREBP	Dawn	Cold	Root
Kaladp0040s0059	AT3G23240	ATERF1,ERF1	ethylene response factor 1	AP2-EREBP	Dawn	Cold	Root
Kaladp0040s0073	AT5G08640	ATFLS1,FLS,FLS1	flavonol synthase 1	_	Dawn	Cold	Root
Kaladp0040s0076	AT1G44575	NPQ4,PSBS	Chlorophyll A-B binding family protein	_	Dawn	Cold	Root
Kaladp0040s0091	AT2G34790	EDA28,MEE23	FAD-binding Berberine family protein	_	Dawn	Cold	Root
Kaladp0040s0112	AT5G42760		Leucine carboxyl methyltransferase	_	Dawn	Cold	Root
Kaladp0040s0122	AT1G01630		Sec14p-like phosphatidylinositol transfer family protein	_	Dawn	Cold	Root
Kaladp0040s0125	AT4G28950	ARAC7,ATRAC7,ATROP9,RAC7,ROP9	RHO-related protein from plants 9	_	Dawn	Cold	Root
Kaladp0040s0180	AT4G39330	ATCAD9,CAD9	cinnamyl alcohol dehydrogenase 9	_	Dawn	Cold	Root
Kaladp0040s0182	AT1G09880		Rhamnogalacturonate lyase family protein	_	Dawn	Cold	Root
Kaladp0040s0305	AT3G02560		Ribosomal protein S7e family protein	_	Dawn	Cold	Root
Kaladp0040s0310	AT1G48830		Ribosomal protein S7e family protein	_	Dawn	Cold	Root
Kaladp0040s0364	AT4G04900	RIC10	ROP-interactive CRIB motif-containing protein 10	_	Dawn	Cold	Root
Kaladp0040s0366	AT5G56960		basic helix-loop-helix (bHLH) DNA-binding family protein	bHLH	Dawn	Cold	Root
Kaladp0040s0425	AT5G40200	DegP9	DegP protease 9	_	Dawn	Cold	Root
Kaladp0040s0523	AT1G76750		Protein of unknown function (DUF1278)	_	Dawn	Cold	Root
Kaladp0040s0541	AT1G75220		Major facilitator superfamily protein	_	Dawn	Cold	Root
Kaladp0040s0567	AT5G23400		Leucine-rich repeat (LRR) family protein	_	Dawn	Cold	Root
Kaladp0040s0588	AT1G42970	GAPB	glyceraldehyde-3-phosphate dehydrogenase B subunit	_	Dawn	Cold	Root
Kaladp0040s0595	AT5G42330			_	Dawn	Cold	Root
Kaladp0040s0701	AT3G07050		GTP-binding family protein	_	Dawn	Cold	Root
Kaladp0041s0001	AT5G23230	NIC2	nicotinamidase 2	_	Dawn	Cold	Root
Kaladp0041s0027	AT2G40010		Ribosomal protein L10 family protein	_	Dawn	Cold	Root
Kaladp0041s0045	AT2G39750		S-adenosyl-L-methionine-dependent methyltransferases superfamily protein	_	Dawn	Cold	Root
Kaladp0042s0023	AT1G75170		Sec14p-like phosphatidylinositol transfer family protein	_	Dawn	Cold	Root
Kaladp0042s0034	AT1G47530		MATE efflux family protein	_	Dawn	Cold	Root
Kaladp0042s0066	AT4G33400		Vacuolar import/degradation, Vid27-related protein	_	Dawn	Cold	Root
Kaladp0042s0105	AT5G67360	ARA12	Subtilase family protein	_	Dawn	Cold	Root
Kaladp0042s0125	AT5G04800		Ribosomal S17 family protein	_	Dawn	Cold	Root
Kaladp0042s0169	AT5G13000	ATGSL12,gsl12	glucan synthase-like 12	_	Dawn	Cold	Root
Kaladp0042s0220	AT5G40740			_	Dawn	Cold	Root
Kaladp0042s0251	AT5G47560	ATSDAT,ATTDT,TDT	tonoplast dicarboxylate transporter	_	Dawn	Cold	Root
Kaladp0042s0255	AT3G09950			_	Dawn	Cold	Root
Kaladp0042s0290	AT4G18480	CH-42,CH42,CHL11,CHLI-1,CHLI1	P-loop containing nucleoside triphosphate hydrolases superfamily protein	_	Dawn	Cold	Root
Kaladp0042s0293	AT1G06550		ATP-dependent caseinolytic (Clp) protease/crotonase family protein	_	Dawn	Cold	Root
Kaladp0042s0392	AT1G02920	ATGST11,ATGSTF7,ATGSTF8,GST11,GSTF7	glutathione S-transferase 7	_	Dawn	Cold	Root
Kaladp0043s0111	AT1G10370	ATGSTU17,ERD9,GST30,GST30B	Glutathione S-transferase family protein	_	Dawn	Cold	Root
Kaladp0043s0175	AT1G26480	GF14 IOTA,GRF12	general regulatory factor 12	_	Dawn	Cold	Root
Kaladp0043s0216	AT4G09810		Nucleotide-sugar transporter family protein	_	Dawn	Cold	Root
Kaladp0043s0236	AT5G05260	CYP79A2	cytochrome p450 79a2	_	Dawn	Cold	Root
Kaladp0044s0028	AT3G25520	ATL5,OLI5,PGY3,RPL5A	ribosomal protein L5	_	Dawn	Cold	Root
Kaladp0044s0032	AT4G14150	KINESIN-12A,PAKRP1	phragmoplast-associated kinesin-related protein 1	_	Dawn	Cold	Root
Kaladp0044s0064	AT2G47590	PHR2	photolyase/blue-light receptor 2	_	Dawn	Cold	Root
Kaladp0045s0021	AT1G22410		Class-II DAHP synthetase family protein	_	Dawn	Cold	Root
Kaladp0045s0024	AT5G65280	GCL1	GCR2-like 1	_	Dawn	Cold	Root
Kaladp0045s0110	AT3G23740			_	Dawn	Cold	Root
Kaladp0045s0145	AT3G22890	APS1	ATP sulfurylase 1	_	Dawn	Cold	Root
Kaladp0045s0157	AT3G44940		Protein of unknown function (DUF1635)	_	Dawn	Cold	Root
Kaladp0045s0221	AT3G55800	SBPASE	sedoheptulose-bisphosphatase	_	Dawn	Cold	Root
Kaladp0045s0253	AT3G22880	ARLIM15,ATDMC1,DMC1	DNA repair (Rad51) family protein	_	Dawn	Cold	Root
Kaladp0045s0306	AT1G02730	ATCSLD5,CSLD5,SOS6	cellulose synthase-like D5	_	Dawn	Cold	Root
Kaladp0045s0418	AT3G21090		ABC-2 type transporter family protein	_	Dawn	Cold	Root
Kaladp0046s0054	AT4G24204		RING/U-box superfamily protein	_	Dawn	Cold	Root
Kaladp0046s0058				_	Dawn	Cold	Root
Kaladp0046s0068	AT2G06520	PSBX	photosystem II subunit X	_	Dawn	Cold	Root
Kaladp0046s0111	AT5G36930		Disease resistance protein (TIR-NBS-LRR class) family	_	Dawn	Cold	Root
Kaladp0046s0119	AT2G20470		AGC (cAMP-dependent, cGMP-dependent and protein kinase C) kinase family protein	_	Dawn	Cold	Root
Kaladp0046s0123	AT2G38870		Serine protease inhibitor, potato inhibitor I-type family protein	_	Dawn	Cold	Root
Kaladp0046s0127	AT3G63410	APG1,E37,IEP37,VTE3	S-adenosyl-L-methionine-dependent methyltransferases superfamily protein	_	Dawn	Cold	Root
Kaladp0046s0145	AT2G25060	AtENODL14,ENODL14	early nodulin-like protein 14	_	Dawn	Cold	Root
Kaladp0046s0164	AT2G48020		Major facilitator superfamily protein	_	Dawn	Cold	Root
Kaladp0046s0222	AT3G18730	BRU1,MGO3,TSK	tetratricopeptide repeat (TPR)-containing protein	_	Dawn	Cold	Root
Kaladp0046s0225	AT5G09760		Plant invertase/pectin methylesterase inhibitor superfamily	_	Dawn	Cold	Root
Kaladp0046s0227	AT5G64600		O-fucosyltransferase family protein	_	Dawn	Cold	Root
Kaladp0046s0323				_	Dawn	Cold	Root
Kaladp0047s0033	AT1G33540	scpl18	serine carboxypeptidase-like 18	_	Dawn	Cold	Root
Kaladp0047s0072	AT1G33540	scpl18	serine carboxypeptidase-like 18	_	Dawn	Cold	Root
Kaladp0047s0162	AT3G06470		GNS1/SUR4 membrane protein family	_	Dawn	Cold	Root
Kaladp0047s0170	AT1G61580	ARP2,RPL3B	R-protein L3 B	_	Dawn	Cold	Root
Kaladp0047s0221	AT2G19210		Leucine-rich repeat transmembrane protein kinase protein	_	Dawn	Cold	Root
Kaladp0047s0269	AT4G39720		VQ motif-containing protein	_	Dawn	Cold	Root
Kaladp0048s0006	AT2G45700		sterile alpha motif (SAM) domain-containing protein	_	Dawn	Cold	Root
Kaladp0048s0119	AT5G63980	ALX8,ATSAL1,FRY1,HOS2,RON1,SAL1	Inositol monophosphatase family protein	_	Dawn	Cold	Root
Kaladp0048s0162	AT1G67630	POLA2	DNA polymerase alpha 2	_	Dawn	Cold	Root
Kaladp0048s0184	AT2G21940	ATSK1,SK1	shikimate kinase 1	_	Dawn	Cold	Root
Kaladp0048s0240	AT1G28190			_	Dawn	Cold	Root
Kaladp0048s0263				_	Dawn	Cold	Root
Kaladp0048s0338	AT1G47250	PAF2	20S proteasome alpha subunit F2	_	Dawn	Cold	Root
Kaladp0048s0354	AT3G46940	DUT1	DUTP-PYROPHOSPHATASE-LIKE 1	_	Dawn	Cold	Root
Kaladp0048s0505	AT1G72670	iqd8	IQ-domain 8	_	Dawn	Cold	Root
Kaladp0048s0523				_	Dawn	Cold	Root
Kaladp0048s0530	AT1G72430		SAUR-like auxin-responsive protein family	_	Dawn	Cold	Root
Kaladp0048s0548	AT3G21780	UGT71B6	UDP-glucosyl transferase 71B6	_	Dawn	Cold	Root
Kaladp0048s0554	AT3G22210			_	Dawn	Cold	Root
Kaladp0048s0556	AT2G29730	UGT71D1	UDP-glucosyl transferase 71D1	_	Dawn	Cold	Root
Kaladp0048s0734	AT1G80160		Lactoylglutathione lyase / glyoxalase I family protein	_	Dawn	Cold	Root
Kaladp0048s0757	AT2G10940		Bifunctional inhibitor/lipid-transfer protein/seed storage 2S albumin superfamily protein	_	Dawn	Cold	Root
Kaladp0048s0796	AT1G12900	GAPA-2	glyceraldehyde 3-phosphate dehydrogenase A subunit 2	_	Dawn	Cold	Root
Kaladp0048s0832	AT1G68710		ATPase E1-E2 type family protein / haloacid dehalogenase-like hydrolase family protein	_	Dawn	Cold	Root
Kaladp0048s0850	AT3G18440	ALMT9,AtALMT9	aluminum-activated malate transporter 9	_	Dawn	Cold	Root
Kaladp0048s0864	AT5G49690		UDP-Glycosyltransferase superfamily protein	_	Dawn	Cold	Root
Kaladp0048s0892	AT2G26730		Leucine-rich repeat protein kinase family protein	_	Dawn	Cold	Root
Kaladp0048s0911	AT1G74730		Protein of unknown function (DUF1118)	_	Dawn	Cold	Root
Kaladp0048s0967	AT1G09870		histidine acid phosphatase family protein	_	Dawn	Cold	Root
Kaladp0050s0014	AT1G08650	ATPPCK1,PPCK1	phosphoenolpyruvate carboxylase kinase 1	_	Dawn	Cold	Root
Kaladp0050s0017	AT1G54560	ATXIE,XIE	Myosin family protein with Dil domain	_	Dawn	Cold	Root
Kaladp0050s0126	AT5G56660	ILL2	IAA-leucine resistant (ILR)-like 2	_	Dawn	Cold	Root
Kaladp0050s0190	AT3G48990		AMP-dependent synthetase and ligase family protein	_	Dawn	Cold	Root
Kaladp0050s0273	AT1G68780		RNI-like superfamily protein	_	Dawn	Cold	Root
Kaladp0050s0282	AT1G75290		NAD(P)-binding Rossmann-fold superfamily protein	_	Dawn	Cold	Root
Kaladp0050s0322	AT1G68390		Core-2/I-branching beta-1,6-N-acetylglucosaminyltransferase family protein	_	Dawn	Cold	Root
Kaladp0051s0008	AT5G55280	ATFTSZ1-1,CPFTSZ,FTSZ1-1	homolog of bacterial cytokinesis Z-ring protein FTSZ 1-1	_	Dawn	Cold	Root
Kaladp0051s0060	AT5G59240		Ribosomal protein S8e family protein	_	Dawn	Cold	Root
Kaladp0051s0109	AT2G22620		Rhamnogalacturonate lyase family protein	_	Dawn	Cold	Root
Kaladp0052s0001	AT3G59140	ATMRP14,MRP14	multidrug resistance-associated protein 14	_	Dawn	Cold	Root
Kaladp0053s0002	AT2G26560	PLA IIA,PLA2A,PLP2	phospholipase A 2A	_	Dawn	Cold	Root
Kaladp0053s0003	AT2G48070	RPH1	resistance to phytophthora 1	_	Dawn	Cold	Root
Kaladp0053s0019	AT1G02520	PGP11	P-glycoprotein 11	_	Dawn	Cold	Root
Kaladp0053s0086	AT4G18960	AG	K-box region and MADS-box transcription factor family protein	MADS	Dawn	Cold	Root
Kaladp0053s0119	AT1G53210		sodium/calcium exchanger family protein / calcium-binding EF hand family protein	_	Dawn	Cold	Root
Kaladp0053s0206	AT5G15750		Alpha-L RNA-binding motif/Ribosomal protein S4 family protein	_	Dawn	Cold	Root
Kaladp0053s0251	AT3G57490		Ribosomal protein S5 family protein	_	Dawn	Cold	Root
Kaladp0053s0281	AT4G28310			_	Dawn	Cold	Root
Kaladp0053s0400	AT3G46740	MAR1,TOC75-III	translocon at the outer envelope membrane of chloroplasts 75-III	_	Dawn	Cold	Root
Kaladp0053s0403	AT2G29380	HAI3	highly ABA-induced PP2C gene 3	_	Dawn	Cold	Root
Kaladp0053s0436	AT2G29680	ATCDC6,CDC6	cell division control 6	_	Dawn	Cold	Root
Kaladp0053s0546	AT1G05970		RNA-binding (RRM/RBD/RNP motifs) family protein	_	Dawn	Cold	Root
Kaladp0053s0595	AT2G23910		NAD(P)-binding Rossmann-fold superfamily protein	_	Dawn	Cold	Root
Kaladp0054s0001	AT5G15950		Adenosylmethionine decarboxylase family protein	_	Dawn	Cold	Root
Kaladp0054s0011	AT1G04870	ATPRMT10,PRMT10	protein arginine methyltransferase 10	_	Dawn	Cold	Root
Kaladp0055s0086	AT3G46530	RPP13	NB-ARC domain-containing disease resistance protein	_	Dawn	Cold	Root
Kaladp0055s0110	AT1G76310	CYCB2;4	CYCLIN B2;4	_	Dawn	Cold	Root
Kaladp0055s0126	AT2G21060	ATCSP4,ATGRP2B,GRP2B	glycine-rich protein 2B	CSD	Dawn	Cold	Root
Kaladp0055s0156	AT5G05320		FAD/NAD(P)-binding oxidoreductase family protein	_	Dawn	Cold	Root
Kaladp0055s0163	AT1G66330		senescence-associated family protein	_	Dawn	Cold	Root
Kaladp0055s0181	AT1G41830	SKS6	SKU5-similar 6	_	Dawn	Cold	Root
Kaladp0055s0215	AT3G05030	ATNHX2,NHX2	sodium hydrogen exchanger 2	_	Dawn	Cold	Root
Kaladp0055s0230	AT2G21060	ATCSP4,ATGRP2B,GRP2B	glycine-rich protein 2B	CSD	Dawn	Cold	Root
Kaladp0055s0241	AT2G16730	BGAL13	glycosyl hydrolase family 35 protein	_	Dawn	Cold	Root
Kaladp0055s0247	AT4G35070		SBP (S-ribonuclease binding protein) family protein	_	Dawn	Cold	Root
Kaladp0055s0329	AT5G53210	SPCH	basic helix-loop-helix (bHLH) DNA-binding superfamily protein	bHLH	Dawn	Cold	Root
Kaladp0055s0332				_	Dawn	Cold	Root
Kaladp0055s0337	AT5G52950			_	Dawn	Cold	Root
Kaladp0055s0338	AT4G01150			_	Dawn	Cold	Root
Kaladp0055s0437	AT2G01250		Ribosomal protein L30/L7 family protein	_	Dawn	Cold	Root
Kaladp0055s0438	AT1G02840	ATSRP34,SR1,SRP34	RNA-binding (RRM/RBD/RNP motifs) family protein	_	Dawn	Cold	Root
Kaladp0055s0503	AT2G26730		Leucine-rich repeat protein kinase family protein	_	Dawn	Cold	Root
Kaladp0055s0531	AT1G09540	ATMYB61,MYB61	myb domain protein 61	MYB	Dawn	Cold	Root
Kaladp0056s0007	AT3G18490		Eukaryotic aspartyl protease family protein	_	Dawn	Cold	Root
Kaladp0056s0061	AT5G06820	SRF2	STRUBBELIG-receptor family 2	_	Dawn	Cold	Root
Kaladp0056s0102	AT2G27880	AGO5	Argonaute family protein	_	Dawn	Cold	Root
Kaladp0056s0109	AT1G08250	ADT6	arogenate dehydratase 6	_	Dawn	Cold	Root
Kaladp0056s0116	AT4G33790	CER4,FAR3,G7	Jojoba acyl CoA reductase-related male sterility protein	_	Dawn	Cold	Root
Kaladp0056s0129	AT5G22380	anac090,NAC090	NAC domain containing protein 90	NAC	Dawn	Cold	Root
Kaladp0057s0008	AT1G44900	ATMCM2,MCM2	minichromosome maintenance (MCM2/3/5) family protein	_	Dawn	Cold	Root
Kaladp0057s0017	AT2G43990			_	Dawn	Cold	Root
Kaladp0057s0047	AT1G72030		Acyl-CoA N-acyltransferases (NAT) superfamily protein	GNAT	Dawn	Cold	Root
Kaladp0058s0163	AT2G44670		Protein of unknown function (DUF581)	_	Dawn	Cold	Root
Kaladp0058s0203	AT3G22142		Bifunctional inhibitor/lipid-transfer protein/seed storage 2S albumin superfamily protein	_	Dawn	Cold	Root
Kaladp0058s0205	AT5G23860	TUB8	tubulin beta 8	_	Dawn	Cold	Root
Kaladp0058s0219	AT4G28550		Ypt/Rab-GAP domain of gyp1p superfamily protein	_	Dawn	Cold	Root
Kaladp0058s0250	AT3G25030		RING/U-box superfamily protein	_	Dawn	Cold	Root
Kaladp0058s0260	AT3G07250		nuclear transport factor 2 (NTF2) family protein / RNA recognition motif (RRM)-containing protein	_	Dawn	Cold	Root
Kaladp0058s0262				_	Dawn	Cold	Root
Kaladp0058s0311	AT5G14240		Thioredoxin superfamily protein	_	Dawn	Cold	Root
Kaladp0058s0339	AT3G01550	ATPPT2,PPT2	phosphoenolpyruvate (pep)/phosphate translocator 2	_	Dawn	Cold	Root
Kaladp0058s0350	AT3G27950		GDSL-like Lipase/Acylhydrolase superfamily protein	_	Dawn	Cold	Root
Kaladp0058s0363	AT5G16690	ATORC3,ORC3	origin recognition complex subunit 3	_	Dawn	Cold	Root
Kaladp0058s0365	AT4G17900		PLATZ transcription factor family protein	PLATZ	Dawn	Cold	Root
Kaladp0058s0405	AT3G49240	emb1796	Pentatricopeptide repeat (PPR) superfamily protein	_	Dawn	Cold	Root
Kaladp0058s0423	AT1G65060	4CL3	4-coumarate:CoA ligase 3	_	Dawn	Cold	Root
Kaladp0058s0424				_	Dawn	Cold	Root
Kaladp0058s0454	AT1G04820	TOR2,TUA4	tubulin alpha-4 chain	_	Dawn	Cold	Root
Kaladp0058s0457	AT1G33540	scpl18	serine carboxypeptidase-like 18	_	Dawn	Cold	Root
Kaladp0058s0480	AT1G12900	GAPA-2	glyceraldehyde 3-phosphate dehydrogenase A subunit 2	_	Dawn	Cold	Root
Kaladp0058s0491	AT4G12440	APT4	adenine phosphoribosyl transferase 4	_	Dawn	Cold	Root
Kaladp0058s0600	AT3G55610	P5CS2	delta 1-pyrroline-5-carboxylate synthase 2	_	Dawn	Cold	Root
Kaladp0058s0624	AT5G23860	TUB8	tubulin beta 8	_	Dawn	Cold	Root
Kaladp0059s0006	AT1G17260	AHA10	autoinhibited H(+)-ATPase isoform 10	_	Dawn	Cold	Root
Kaladp0059s0020	AT1G06550		ATP-dependent caseinolytic (Clp) protease/crotonase family protein	_	Dawn	Cold	Root
Kaladp0059s0054				_	Dawn	Cold	Root
Kaladp0059s0062	AT2G37980		O-fucosyltransferase family protein	_	Dawn	Cold	Root
Kaladp0059s0106	AT2G36530	ENO2,LOS2	Enolase	_	Dawn	Cold	Root
Kaladp0059s0149	AT1G17520		Homeodomain-like/winged-helix DNA-binding family protein	MYB-related	Dawn	Cold	Root
Kaladp0059s0189	AT2G44480	BGLU17	beta glucosidase 17	_	Dawn	Cold	Root
Kaladp0059s0219				_	Dawn	Cold	Root
Kaladp0059s0332	AT1G23410		Ribosomal protein S27a / Ubiquitin family protein	_	Dawn	Cold	Root
Kaladp0059s0333	AT5G15640		Mitochondrial substrate carrier family protein	_	Dawn	Cold	Root
Kaladp0059s0334	AT3G62270		HCO3- transporter family	_	Dawn	Cold	Root
Kaladp0059s0336	AT1G48100		Pectin lyase-like superfamily protein	_	Dawn	Cold	Root
Kaladp0060s0040	AT4G36250	ALDH3F1	aldehyde dehydrogenase 3F1	_	Dawn	Cold	Root
Kaladp0060s0063	AT2G18260	ATSYP112,SYP112	syntaxin of plants 112	_	Dawn	Cold	Root
Kaladp0060s0110	AT4G37370	CYP81D8	cytochrome P450, family 81, subfamily D, polypeptide 8	_	Dawn	Cold	Root
Kaladp0060s0126				_	Dawn	Cold	Root
Kaladp0060s0195				_	Dawn	Cold	Root
Kaladp0060s0219	AT4G14723			_	Dawn	Cold	Root
Kaladp0060s0236	AT2G38720	MAP65-5	microtubule-associated protein 65-5	_	Dawn	Cold	Root
Kaladp0060s0238	AT5G07050		nodulin MtN21 /EamA-like transporter family protein	_	Dawn	Cold	Root
Kaladp0060s0242	AT3G12270	ATPRMT3,PRMT3	protein arginine methyltransferase 3	_	Dawn	Cold	Root
Kaladp0060s0282	AT1G74060		Ribosomal protein L6 family protein	_	Dawn	Cold	Root
Kaladp0060s0328	AT3G55120	A11,CFI,TT5	Chalcone-flavanone isomerase family protein	_	Dawn	Cold	Root
Kaladp0060s0355	AT1G61720	BAN	NAD(P)-binding Rossmann-fold superfamily protein	_	Dawn	Cold	Root
Kaladp0060s0387	AT1G11840	ATGLX1,GLX1	glyoxalase I homolog	_	Dawn	Cold	Root
Kaladp0060s0408				_	Dawn	Cold	Root
Kaladp0061s0087				_	Dawn	Cold	Root
Kaladp0061s0101	AT1G73010	ATPS2,PS2	phosphate starvation-induced gene 2	_	Dawn	Cold	Root
Kaladp0061s0167	AT1G26480	GF14 IOTA,GRF12	general regulatory factor 12	_	Dawn	Cold	Root
Kaladp0062s0056	AT3G25620		ABC-2 type transporter family protein	_	Dawn	Cold	Root
Kaladp0062s0193	AT5G64080		Bifunctional inhibitor/lipid-transfer protein/seed storage 2S albumin superfamily protein	_	Dawn	Cold	Root
Kaladp0064s0031	AT1G23100		GroES-like family protein	_	Dawn	Cold	Root
Kaladp0064s0041	AT1G23149	CPuORF29	conserved peptide upstream open reading frame 29	_	Dawn	Cold	Root
Kaladp0064s0042	AT1G70780			_	Dawn	Cold	Root
Kaladp0064s0073	AT4G28310			_	Dawn	Cold	Root
Kaladp0064s0076	AT2G32560		F-box family protein	_	Dawn	Cold	Root
Kaladp0064s0089	AT3G56640	SEC15A	exocyst complex component sec15A	_	Dawn	Cold	Root
Kaladp0065s0045	AT1G09000	ANP1,MAPKKK1,NP1	NPK1-related protein kinase 1	_	Dawn	Cold	Root
Kaladp0066s0012	AT3G17030		Nucleic acid-binding proteins superfamily	_	Dawn	Cold	Root
Kaladp0066s0048	AT1G70850	MLP34	MLP-like protein 34	_	Dawn	Cold	Root
Kaladp0066s0059	AT2G46210		Fatty acid/sphingolipid desaturase	_	Dawn	Cold	Root
Kaladp0066s0086	AT5G36000			_	Dawn	Cold	Root
Kaladp0066s0092	AT2G46500	ATPI4K GAMMA 4,PI4K GAMMA 4,UBDK GAMMA 4	phosphoinositide 4-kinase gamma 4	_	Dawn	Cold	Root
Kaladp0066s0109	AT3G13540	ATMYB5,MYB5	myb domain protein 5	MYB	Dawn	Cold	Root
Kaladp0067s0075	AT4G18570		Tetratricopeptide repeat (TPR)-like superfamily protein	_	Dawn	Cold	Root
Kaladp0067s0076	AT4G18570		Tetratricopeptide repeat (TPR)-like superfamily protein	_	Dawn	Cold	Root
Kaladp0067s0091	AT3G61040	CYP76C7	cytochrome P450, family 76, subfamily C, polypeptide 7	_	Dawn	Cold	Root
Kaladp0067s0135	AT3G51240	F3\'H,F3H,TT6	flavanone 3-hydroxylase	_	Dawn	Cold	Root
Kaladp0067s0181	AT5G23910		ATP binding microtubule motor family protein	_	Dawn	Cold	Root
Kaladp0067s0267	AT4G02320		Plant invertase/pectin methylesterase inhibitor superfamily	_	Dawn	Cold	Root
Kaladp0067s0283	AT4G02520	ATGSTF2,ATPM24,ATPM24.1,GST2,GSTF2	glutathione S-transferase PHI 2	_	Dawn	Cold	Root
Kaladp0067s0288	AT2G47880		Glutaredoxin family protein	_	Dawn	Cold	Root
Kaladp0068s0089	AT5G51030		NAD(P)-binding Rossmann-fold superfamily protein	_	Dawn	Cold	Root
Kaladp0068s0128	AT1G44900	ATMCM2,MCM2	minichromosome maintenance (MCM2/3/5) family protein	_	Dawn	Cold	Root
Kaladp0068s0195	AT4G22360		SWIB complex BAF60b domain-containing protein	SWI/SNF-BAF60b	Dawn	Cold	Root
Kaladp0068s0211	AT3G20290	ATEHD1,EHD1	EPS15 homology domain 1	_	Dawn	Cold	Root
Kaladp0068s0257	AT3G06650	ACLB-1	ATP-citrate lyase B-1	_	Dawn	Cold	Root
Kaladp0068s0260	AT2G37970	SOUL-1	SOUL heme-binding family protein	_	Dawn	Cold	Root
Kaladp0068s0282	AT3G06483	ATPDHK,PDK	pyruvate dehydrogenase kinase	_	Dawn	Cold	Root
Kaladp0068s0295	AT1G05940	CAT9	cationic amino acid transporter 9	_	Dawn	Cold	Root
Kaladp0068s0320	AT5G47770	FPS1	farnesyl diphosphate synthase 1	_	Dawn	Cold	Root
Kaladp0068s0369	AT1G20020	ATLFNR2,FNR2	ferredoxin-NADP(+)-oxidoreductase 2	_	Dawn	Cold	Root
Kaladp0069s0002				_	Dawn	Cold	Root
Kaladp0069s0030	AT4G15890		binding	_	Dawn	Cold	Root
Kaladp0069s0034	AT5G49110			_	Dawn	Cold	Root
Kaladp0069s0087	AT1G75280		NmrA-like negative transcriptional regulator family protein	_	Dawn	Cold	Root
Kaladp0069s0113	AT2G48020		Major facilitator superfamily protein	_	Dawn	Cold	Root
Kaladp0070s0074	AT1G64520	RPN12a	regulatory particle non-ATPase 12A	_	Dawn	Cold	Root
Kaladp0070s0153	AT3G11400	ATEIF3G1,EIF3G1	eukaryotic translation initiation factor 3G1	_	Dawn	Cold	Root
Kaladp0070s0168	AT2G40260		Homeodomain-like superfamily protein	G2-like	Dawn	Cold	Root
Kaladp0071s0087	AT2G38620	CDKB1;2	cyclin-dependent kinase B1;2	_	Dawn	Cold	Root
Kaladp0071s0121	AT3G28857		basic helix-loop-helix (bHLH) DNA-binding family protein	_	Dawn	Cold	Root
Kaladp0071s0218				_	Dawn	Cold	Root
Kaladp0071s0270	AT1G07870		Protein kinase superfamily protein	_	Dawn	Cold	Root
Kaladp0071s0282	AT3G53750	ACT3	actin 3	_	Dawn	Cold	Root
Kaladp0071s0294	AT2G29630	PY,THIC	thiaminC	_	Dawn	Cold	Root
Kaladp0071s0337	AT3G01750		Ankyrin repeat family protein	_	Dawn	Cold	Root
Kaladp0071s0338	AT3G01750		Ankyrin repeat family protein	_	Dawn	Cold	Root
Kaladp0071s0416	AT3G18420		Protein prenylyltransferase superfamily protein	_	Dawn	Cold	Root
Kaladp0072s0065	AT2G15790	CYP40,SQN	peptidyl-prolyl cis-trans isomerase / cyclophilin-40 (CYP40) / rotamase	_	Dawn	Cold	Root
Kaladp0072s0071	AT5G66800			_	Dawn	Cold	Root
Kaladp0072s0081	ATCG00120		ATP synthase subunit alpha	_	Dawn	Cold	Root
Kaladp0072s0082	AT2G07689		NADH-Ubiquinone/plastoquinone (complex I) protein	_	Dawn	Cold	Root
Kaladp0072s0098	ATMG00160		cytochrome oxidase 2	_	Dawn	Cold	Root
Kaladp0073s0035	AT5G23100		Protein of unknown function, DUF617	_	Dawn	Cold	Root
Kaladp0073s0050	AT1G13590	ATPSK1,PSK1	phytosulfokine 1 precursor	_	Dawn	Cold	Root
Kaladp0073s0068				_	Dawn	Cold	Root
Kaladp0073s0108	AT5G54800	ATGPT1,GPT1	glucose 6-phosphate/phosphate translocator 1	_	Dawn	Cold	Root
Kaladp0074s0022	AT5G06470		Glutaredoxin family protein	_	Dawn	Cold	Root
Kaladp0074s0047	AT1G58170		Disease resistance-responsive (dirigent-like protein) family protein	_	Dawn	Cold	Root
Kaladp0074s0054	AT5G19770	TUA3	tubulin alpha-3	_	Dawn	Cold	Root
Kaladp0074s0059	AT5G56500		TCP-1/cpn60 chaperonin family protein	_	Dawn	Cold	Root
Kaladp0074s0071				_	Dawn	Cold	Root
Kaladp0074s0080	AT5G05270		Chalcone-flavanone isomerase family protein	_	Dawn	Cold	Root
Kaladp0075s0014	AT2G33590		NAD(P)-binding Rossmann-fold superfamily protein	_	Dawn	Cold	Root
Kaladp0075s0017	AT1G20930	CDKB2;2	cyclin-dependent kinase B2;2	_	Dawn	Cold	Root
Kaladp0075s0065	AT1G64780	AMT1;2,ATAMT1;2	ammonium transporter 1;2	_	Dawn	Cold	Root
Kaladp0075s0070	AT3G27820	ATMDAR4,MDAR4	monodehydroascorbate reductase 4	_	Dawn	Cold	Root
Kaladp0076s0023	AT4G09060			_	Dawn	Cold	Root
Kaladp0076s0060	AT1G36160	ACC1,AT-ACC1,EMB22,GK,PAS3	acetyl-CoA carboxylase 1	_	Dawn	Cold	Root
Kaladp0076s0182	AT1G75020	LPAT4	lysophosphatidyl acyltransferase 4	_	Dawn	Cold	Root
Kaladp0076s0192	AT1G75150			_	Dawn	Cold	Root
Kaladp0076s0195	AT5G41880	POLA3,POLA4	DNA primases;DNA primases	_	Dawn	Cold	Root
Kaladp0076s0206	AT5G58420		Ribosomal protein S4 (RPS4A) family protein	_	Dawn	Cold	Root
Kaladp0076s0244	AT5G27240		DNAJ heat shock N-terminal domain-containing protein	_	Dawn	Cold	Root
Kaladp0076s0250	AT5G18700	EMB3013,RUK	Protein kinase family protein with ARM repeat domain	_	Dawn	Cold	Root
Kaladp0076s0261	AT5G18660	PCB2	NAD(P)-binding Rossmann-fold superfamily protein	_	Dawn	Cold	Root
Kaladp0076s0304	AT4G21440	ATM4,ATMYB102,MYB102	MYB-like 102	MYB	Dawn	Cold	Root
Kaladp0076s0330	AT4G18700	ATWL4,CIPK12,SnRK3.9,WL4	CBL-interacting protein kinase 12	_	Dawn	Cold	Root
Kaladp0076s0353	AT1G55760		BTB/POZ domain-containing protein	TRAF	Dawn	Cold	Root
Kaladp0077s0001	ATCG00180		DNA-directed RNA polymerase family protein	_	Dawn	Cold	Root
Kaladp0077s0002	ATCG00170		DNA-directed RNA polymerase family protein	_	Dawn	Cold	Root
Kaladp0078s0002	AT1G71500		Rieske (2Fe-2S) domain-containing protein	_	Dawn	Cold	Root
Kaladp0079s0001	ATCG00670		plastid-encoded CLP P	_	Dawn	Cold	Root
Kaladp0079s0012	ATCG00740		RNA polymerase subunit alpha	_	Dawn	Cold	Root
Kaladp0079s0075	AT1G63220		Calcium-dependent lipid-binding (CaLB domain) family protein	_	Dawn	Cold	Root
Kaladp0079s0091	AT4G22880	ANS,LDOX,TDS4,TT18	leucoanthocyanidin dioxygenase	_	Dawn	Cold	Root
Kaladp0079s0095	AT1G62790		Bifunctional inhibitor/lipid-transfer protein/seed storage 2S albumin superfamily protein	_	Dawn	Cold	Root
Kaladp0079s0147	AT2G21970	2019-09-02	stress enhanced protein 2	_	Dawn	Cold	Root
Kaladp0079s0194	AT5G67385		Phototropic-responsive NPH3 family protein	_	Dawn	Cold	Root
Kaladp0080s0008	AT3G27120		P-loop containing nucleoside triphosphate hydrolases superfamily protein	_	Dawn	Cold	Root
Kaladp0080s0039	AT5G13930	ATCHS,CHS,TT4	Chalcone and stilbene synthase family protein	_	Dawn	Cold	Root
Kaladp0080s0082	AT4G17240			_	Dawn	Cold	Root
Kaladp0080s0142				_	Dawn	Cold	Root
Kaladp0081s0005	AT3G61050	NTMC2T4,NTMC2TYPE4	Calcium-dependent lipid-binding (CaLB domain) family protein	_	Dawn	Cold	Root
Kaladp0081s0022	AT3G59360	ATUTR6,UTR6	UDP-galactose transporter 6	_	Dawn	Cold	Root
Kaladp0081s0038	AT3G23670	KINESIN-12B,PAKRP1L	phragmoplast-associated kinesin-related protein, putative	_	Dawn	Cold	Root
Kaladp0081s0052	AT4G13870	ATWEX,ATWRNEXO,WEX,WRNEXO	Werner syndrome-like exonuclease	_	Dawn	Cold	Root
Kaladp0081s0072	AT1G04760	ATVAMP726,VAMP726	vesicle-associated membrane protein 726	_	Dawn	Cold	Root
Kaladp0081s0076	AT5G13930	ATCHS,CHS,TT4	Chalcone and stilbene synthase family protein	_	Dawn	Cold	Root
Kaladp0081s0078	AT5G13930	ATCHS,CHS,TT4	Chalcone and stilbene synthase family protein	_	Dawn	Cold	Root
Kaladp0081s0079	AT5G13930	ATCHS,CHS,TT4	Chalcone and stilbene synthase family protein	_	Dawn	Cold	Root
Kaladp0081s0088	AT1G04650			_	Dawn	Cold	Root
Kaladp0081s0122				_	Dawn	Cold	Root
Kaladp0081s0218	AT3G56160		Sodium Bile acid symporter family	_	Dawn	Cold	Root
Kaladp0081s0281				_	Dawn	Cold	Root
Kaladp0081s0336	AT2G24490	ATRPA2,ATRPA32A,ROR1,RPA2,RPA32A	replicon protein A2	_	Dawn	Cold	Root
Kaladp0081s0375	AT5G50930		Histone superfamily protein	_	Dawn	Cold	Root
Kaladp0081s0400	AT1G76450		Photosystem II reaction center PsbP family protein	_	Dawn	Cold	Root
Kaladp0081s0402	AT4G35300	TMT2	tonoplast monosaccharide transporter2	_	Dawn	Cold	Root
Kaladp0082s0030	AT1G42970	GAPB	glyceraldehyde-3-phosphate dehydrogenase B subunit	_	Dawn	Cold	Root
Kaladp0082s0035	AT1G20930	CDKB2;2	cyclin-dependent kinase B2;2	_	Dawn	Cold	Root
Kaladp0082s0072	AT5G44635	MCM6	minichromosome maintenance (MCM2/3/5) family protein	_	Dawn	Cold	Root
Kaladp0082s0083	AT1G31130			_	Dawn	Cold	Root
Kaladp0082s0145	AT1G04040		HAD superfamily, subfamily IIIB acid phosphatase	_	Dawn	Cold	Root
Kaladp0082s0163	AT5G43700	ATAUX2-11,IAA4	AUX/IAA transcriptional regulator family protein	AUX/IAA	Dawn	Cold	Root
Kaladp0082s0164	AT4G14550	IAA14,SLR	indole-3-acetic acid inducible 14	AUX/IAA	Dawn	Cold	Root
Kaladp0082s0166	AT2G30580	DRIP2	DREB2A-interacting protein 2	_	Dawn	Cold	Root
Kaladp0082s0168	AT2G25737		Sulfite exporter TauE/SafE family protein	_	Dawn	Cold	Root
Kaladp0082s0202	AT4G14310		Transducin/WD40 repeat-like superfamily protein	_	Dawn	Cold	Root
Kaladp0082s0211	AT2G26980	CIPK3,SnRK3.17	CBL-interacting protein kinase 3	_	Dawn	Cold	Root
Kaladp0083s0052	AT1G13330	AHP2	Arabidopsis Hop2 homolog	_	Dawn	Cold	Root
Kaladp0083s0076	AT3G55580		Regulator of chromosome condensation (RCC1) family protein	_	Dawn	Cold	Root
Kaladp0083s0077	AT3G55605		Mitochondrial glycoprotein family protein	_	Dawn	Cold	Root
Kaladp0084s0076	AT5G58420		Ribosomal protein S4 (RPS4A) family protein	_	Dawn	Cold	Root
Kaladp0085s0084	AT2G46980			_	Dawn	Cold	Root
Kaladp0085s0102	AT2G47180	AtGolS1,GolS1	galactinol synthase 1	_	Dawn	Cold	Root
Kaladp0087s0020	ATCG01080		NADH:ubiquinone/plastoquinone oxidoreductase, chain 6	_	Dawn	Cold	Root
Kaladp0087s0057	AT1G18250	ATLP-1	Pathogenesis-related thaumatin superfamily protein	_	Dawn	Cold	Root
Kaladp0087s0074	AT2G36200		P-loop containing nucleoside triphosphate hydrolases superfamily protein	_	Dawn	Cold	Root
Kaladp0087s0079				_	Dawn	Cold	Root
Kaladp0087s0103	AT5G06560		Protein of unknown function, DUF593	_	Dawn	Cold	Root
Kaladp0087s0191	AT2G38905		Low temperature and salt responsive protein family	_	Dawn	Cold	Root
Kaladp0088s0021	AT1G58250	SAB	Golgi-body localisation protein domain ;RNA pol II promoter Fmp27 protein domain	_	Dawn	Cold	Root
Kaladp0088s0081	AT1G67510		Leucine-rich repeat protein kinase family protein	_	Dawn	Cold	Root
Kaladp0089s0018	AT4G34110	ATPAB2,PAB2,PABP2	poly(A) binding protein 2	_	Dawn	Cold	Root
Kaladp0089s0027	AT2G32720	ATCB5-B,B5		_	Dawn	Cold	Root
Kaladp0089s0061	AT5G65380		MATE efflux family protein	_	Dawn	Cold	Root
Kaladp0089s0062	AT5G65380		MATE efflux family protein	_	Dawn	Cold	Root
Kaladp0090s0029	AT3G01750		Ankyrin repeat family protein	_	Dawn	Cold	Root
Kaladp0091s0006	AT1G32470		Single hybrid motif superfamily protein	_	Dawn	Cold	Root
Kaladp0091s0052	AT5G50260		Cysteine proteinases superfamily protein	_	Dawn	Cold	Root
Kaladp0091s0091	AT3G15460		Ribosomal RNA processing Brix domain protein	_	Dawn	Cold	Root
Kaladp0091s0171				_	Dawn	Cold	Root
Kaladp0092s0041	AT4G35160		O-methyltransferase family protein	_	Dawn	Cold	Root
Kaladp0092s0049	AT2G17040	anac036,NAC036	NAC domain containing protein 36	NAC	Dawn	Cold	Root
Kaladp0092s0061	AT3G55780		Glycosyl hydrolase superfamily protein	_	Dawn	Cold	Root
Kaladp0092s0069	AT2G17120	LYM2	lysm domain GPI-anchored protein 2 precursor	_	Dawn	Cold	Root
Kaladp0092s0085	AT3G55780		Glycosyl hydrolase superfamily protein	_	Dawn	Cold	Root
Kaladp0092s0096	AT4G38140		RING/U-box superfamily protein	_	Dawn	Cold	Root
Kaladp0092s0171	AT3G16490	IQD26	IQ-domain 26	_	Dawn	Cold	Root
Kaladp0092s0217	AT3G16360	AHP4	HPT phosphotransmitter 4	_	Dawn	Cold	Root
Kaladp0093s0003	AT2G41705		camphor resistance CrcB family protein	_	Dawn	Cold	Root
Kaladp0093s0150	AT2G35930	PUB23	plant U-box 23	_	Dawn	Cold	Root
Kaladp0094s0147	ATCG00150		ATPase, F0 complex, subunit A protein	_	Dawn	Cold	Root
Kaladp0094s0148	ATCG00140		ATP synthase subunit C family protein	_	Dawn	Cold	Root
Kaladp0095s0033	AT5G54250	ATCNGC4,CNGC4,DND2,HLM1	cyclic nucleotide-gated cation channel 4	_	Dawn	Cold	Root
Kaladp0095s0054	AT1G29140		Pollen Ole e 1 allergen and extensin family protein	_	Dawn	Cold	Root
Kaladp0095s0094	AT5G10170	ATMIPS3,MIPS3	myo-inositol-1-phosphate synthase 3	_	Dawn	Cold	Root
Kaladp0095s0098	AT4G39710	FKBP16-2	FK506-binding protein 16-2	_	Dawn	Cold	Root
Kaladp0095s0173	AT4G18590		Nucleic acid-binding, OB-fold-like protein	_	Dawn	Cold	Root
Kaladp0095s0203	AT5G15410	ATCNGC2,CNGC2,DND1	Cyclic nucleotide-regulated ion channel family protein	_	Dawn	Cold	Root
Kaladp0095s0233	AT5G62670	AHA11,HA11	H(+)-ATPase 11	_	Dawn	Cold	Root
Kaladp0095s0272	AT4G23420		NAD(P)-binding Rossmann-fold superfamily protein	_	Dawn	Cold	Root
Kaladp0095s0282				_	Dawn	Cold	Root
Kaladp0095s0322	AT1G11080	scpl31	serine carboxypeptidase-like 31	_	Dawn	Cold	Root
Kaladp0095s0333	AT4G11650	ATOSM34,OSM34	osmotin 34	_	Dawn	Cold	Root
Kaladp0095s0381	AT1G07890	APX1,ATAPX01,ATAPX1,CS1,MEE6	ascorbate peroxidase 1	_	Dawn	Cold	Root
Kaladp0095s0397	AT1G09750		Eukaryotic aspartyl protease family protein	_	Dawn	Cold	Root
Kaladp0095s0403	AT5G60930		P-loop containing nucleoside triphosphate hydrolases superfamily protein	_	Dawn	Cold	Root
Kaladp0095s0512	AT3G16360	AHP4	HPT phosphotransmitter 4	_	Dawn	Cold	Root
Kaladp0095s0514	AT5G11910		alpha/beta-Hydrolases superfamily protein	_	Dawn	Cold	Root
Kaladp0095s0515	AT2G46210		Fatty acid/sphingolipid desaturase	_	Dawn	Cold	Root
Kaladp0095s0540	AT2G06040			_	Dawn	Cold	Root
Kaladp0095s0581	AT3G47780	ATATH6,ATH6	ABC2 homolog 6	_	Dawn	Cold	Root
Kaladp0095s0640	AT4G14960	TUA6	Tubulin/FtsZ family protein	_	Dawn	Cold	Root
Kaladp0095s0649	AT5G56540	AGP14,ATAGP14	arabinogalactan protein 14	_	Dawn	Cold	Root
Kaladp0095s0664	AT1G60420		DC1 domain-containing protein	_	Dawn	Cold	Root
Kaladp0095s0693	AT1G75690		DnaJ/Hsp40 cysteine-rich domain superfamily protein	_	Dawn	Cold	Root
Kaladp0095s0713	AT5G42760		Leucine carboxyl methyltransferase	_	Dawn	Cold	Root
Kaladp0095s0729	AT4G33300	ADR1-L1	ADR1-like 1	_	Dawn	Cold	Root
Kaladp0095s0751	AT5G28540	BIP1	heat shock protein 70 (Hsp 70) family protein	_	Dawn	Cold	Root
Kaladp0095s0828	AT1G02920	ATGST11,ATGSTF7,ATGSTF8,GST11,GSTF7	glutathione S-transferase 7	_	Dawn	Cold	Root
Kaladp0095s0838	AT5G66140	PAD2	proteasome alpha subunit D2	_	Dawn	Cold	Root
Kaladp0096s0005	AT2G38740		Haloacid dehalogenase-like hydrolase (HAD) superfamily protein	_	Dawn	Cold	Root
Kaladp0096s0097	AT1G66370	AtMYB113,MYB113	myb domain protein 113	MYB	Dawn	Cold	Root
Kaladp0096s0115	AT1G12910	ATAN11,LWD1	Transducin/WD40 repeat-like superfamily protein	_	Dawn	Cold	Root
Kaladp0096s0131	AT5G52340	ATEXO70A2,EXO70A2	exocyst subunit exo70 family protein A2	_	Dawn	Cold	Root
Kaladp0098s0017	AT1G77090		Mog1/PsbP/DUF1795-like photosystem II reaction center PsbP family protein	_	Dawn	Cold	Root
Kaladp0098s0042	AT3G59340		Eukaryotic protein of unknown function (DUF914)	_	Dawn	Cold	Root
Kaladp0098s0051	AT2G36630		Sulfite exporter TauE/SafE family protein	_	Dawn	Cold	Root
Kaladp0098s0055	AT3G52990		Pyruvate kinase family protein	_	Dawn	Cold	Root
Kaladp0098s0089	AT5G06530		ABC-2 type transporter family protein	_	Dawn	Cold	Root
Kaladp0098s0104	AT5G01860		C2H2 and C2HC zinc fingers superfamily protein	C2H2	Dawn	Cold	Root
Kaladp0098s0137	AT1G54870		NAD(P)-binding Rossmann-fold superfamily protein	_	Dawn	Cold	Root
Kaladp0098s0141	AT3G05330	ATN,ATTAN	cyclin family	_	Dawn	Cold	Root
Kaladp0098s0155	AT4G02290	AtGH9B13,GH9B13	glycosyl hydrolase 9B13	_	Dawn	Cold	Root
Kaladp0098s0156	AT3G52990		Pyruvate kinase family protein	_	Dawn	Cold	Root
Kaladp0098s0220	AT2G30490	ATC4H,C4H,CYP73A5,REF3	cinnamate-4-hydroxylase	_	Dawn	Cold	Root
Kaladp0098s0223	AT2G37030		SAUR-like auxin-responsive protein family	_	Dawn	Cold	Root
Kaladp0098s0259	AT2G24370		Protein kinase protein with adenine nucleotide alpha hydrolases-like domain	_	Dawn	Cold	Root
Kaladp0098s0274	AT2G42740	RPL16A	ribosomal protein large subunit 16A	_	Dawn	Cold	Root
Kaladp0098s0277	AT1G71695		Peroxidase superfamily protein	_	Dawn	Cold	Root
Kaladp0099s0025	AT3G46940	DUT1	DUTP-PYROPHOSPHATASE-LIKE 1	_	Dawn	Cold	Root
Kaladp0099s0049	AT5G42800	DFR,M318,TT3	dihydroflavonol 4-reductase	_	Dawn	Cold	Root
Kaladp0099s0050	AT5G42800	DFR,M318,TT3	dihydroflavonol 4-reductase	_	Dawn	Cold	Root
Kaladp0099s0092	AT3G52290	IQD3	IQ-domain 3	_	Dawn	Cold	Root
Kaladp0099s0134	AT1G07060			_	Dawn	Cold	Root
Kaladp0100s0127	ATCG00040		maturase K	_	Dawn	Cold	Root
Kaladp0101s0036	AT4G30230			_	Dawn	Cold	Root
Kaladp0101s0076	AT2G22240	ATIPS2,ATMIPS2,MIPS2	myo-inositol-1-phosphate synthase 2	_	Dawn	Cold	Root
Kaladp0101s0116	AT5G10170	ATMIPS3,MIPS3	myo-inositol-1-phosphate synthase 3	_	Dawn	Cold	Root
Kaladp0101s0201	AT1G53035			_	Dawn	Cold	Root
Kaladp0101s0243	AT1G26761		Arabinanase/levansucrase/invertase	_	Dawn	Cold	Root
Kaladp0102s0114	AT5G25880	ATNADP-ME3,NADP-ME3	NADP-malic enzyme 3	_	Dawn	Cold	Root
Kaladp0102s0140	AT4G26150	CGA1,GATA22	cytokinin-responsive gata factor 1	C2C2-GATA	Dawn	Cold	Root
Kaladp0102s0146	AT4G33040		Thioredoxin superfamily protein	_	Dawn	Cold	Root
Kaladp0102s0147	AT2G26150	ATHSFA2,HSFA2	heat shock transcription factor A2	HSF	Dawn	Cold	Root
Kaladp0110s0001	AT1G03220		Eukaryotic aspartyl protease family protein	_	Dawn	Cold	Root
Kaladp0152s0013	AT2G26560	PLA IIA,PLA2A,PLP2	phospholipase A 2A	_	Dawn	Cold	Root
Kaladp0152s0019	AT1G47530		MATE efflux family protein	_	Dawn	Cold	Root
Kaladp0172s0024	AT4G19390		Uncharacterised protein family (UPF0114)	_	Dawn	Cold	Root
Kaladp0192s0041	AT1G49760	PAB8,PABP8	poly(A) binding protein 8	_	Dawn	Cold	Root
Kaladp0201s0002	AT1G54560	ATXIE,XIE	Myosin family protein with Dil domain	_	Dawn	Cold	Root
Kaladp0208s0016	AT4G11150	emb2448,TUF,TUFF,VHA-E1	vacuolar ATP synthase subunit E1	_	Dawn	Cold	Root
Kaladp0210s0003				_	Dawn	Cold	Root
Kaladp0255s0007	AT1G18560		BED zinc finger ;hAT family dimerisation domain	_	Dawn	Cold	Root
Kaladp0262s0010	AT1G73480		alpha/beta-Hydrolases superfamily protein	_	Dawn	Cold	Root
Kaladp0266s0001	AT5G54160	ATOMT1,OMT1	O-methyltransferase 1	_	Dawn	Cold	Root
Kaladp0278s0019	AT2G25100		Polynucleotidyl transferase, ribonuclease H-like superfamily protein	_	Dawn	Cold	Root
Kaladp0332s0002	AT1G12950	RSH2	root hair specific 2	_	Dawn	Cold	Root
Kaladp0332s0003	AT1G12950	RSH2	root hair specific 2	_	Dawn	Cold	Root
Kaladp0334s0001	AT5G33370		GDSL-like Lipase/Acylhydrolase superfamily protein	_	Dawn	Cold	Root
Kaladp0340s0001	AT5G09760		Plant invertase/pectin methylesterase inhibitor superfamily	_	Dawn	Cold	Root
Kaladp0351s0002	AT1G29670		GDSL-like Lipase/Acylhydrolase superfamily protein	_	Dawn	Cold	Root
Kaladp0357s0001	AT2G36050	ATOFP15,OFP15	ovate family protein 15	OFP	Dawn	Cold	Root
Kaladp0376s0003				_	Dawn	Cold	Root
Kaladp0381s0002	AT4G09460	AtMYB6,MYB6	myb domain protein 6	MYB	Dawn	Cold	Root
Kaladp0395s0043	AT2G34500	CYP710A1	cytochrome P450, family 710, subfamily A, polypeptide 1	_	Dawn	Cold	Root
Kaladp0423s0005	AT3G52760		Integral membrane Yip1 family protein	_	Dawn	Cold	Root
Kaladp0440s0003	AT5G58420		Ribosomal protein S4 (RPS4A) family protein	_	Dawn	Cold	Root
Kaladp0442s0049	AT5G38410		Ribulose bisphosphate carboxylase (small chain) family protein	_	Dawn	Cold	Root
Kaladp0472s0015	AT5G13930	ATCHS,CHS,TT4	Chalcone and stilbene synthase family protein	_	Dawn	Cold	Root
Kaladp0472s0030	AT3G61490		Pectin lyase-like superfamily protein	_	Dawn	Cold	Root
Kaladp0476s0010				_	Dawn	Cold	Root
Kaladp0477s0002	AT1G20450	ERD10,LTI29,LTI45	Dehydrin family protein	_	Dawn	Cold	Root
Kaladp0489s0001	AT5G03490		UDP-Glycosyltransferase superfamily protein	_	Dawn	Cold	Root
Kaladp0496s0009	AT3G26060	ATPRX Q	Thioredoxin superfamily protein	_	Dawn	Cold	Root
Kaladp0515s0041	AT5G48310			_	Dawn	Cold	Root
Kaladp0515s0102	AT5G13140		Pollen Ole e 1 allergen and extensin family protein	_	Dawn	Cold	Root
Kaladp0515s0125	AT3G53260	ATPAL2,PAL2	phenylalanine ammonia-lyase 2	_	Dawn	Cold	Root
Kaladp0515s0134	AT3G57150	AtCBF5,AtNAP57,CBF5,NAP57	homologue of NAP57	_	Dawn	Cold	Root
Kaladp0515s0177	AT2G38540	ATLTP1,LP1,LTP1	lipid transfer protein 1	_	Dawn	Cold	Root
Kaladp0515s0196	AT3G43860	AtGH9A4,GH9A4	glycosyl hydrolase 9A4	_	Dawn	Cold	Root
Kaladp0515s0214	AT5G55360		MBOAT (membrane bound O-acyl transferase) family protein	_	Dawn	Cold	Root
Kaladp0520s0006	AT1G47510	5PTASE11,AT5PTASE11	inositol polyphosphate 5-phosphatase 11	_	Dawn	Cold	Root
Kaladp0538s0001	AT1G65060	4CL3	4-coumarate:CoA ligase 3	_	Dawn	Cold	Root
Kaladp0577s0017				_	Dawn	Cold	Root
Kaladp0577s0019	AT2G37240		Thioredoxin superfamily protein	_	Dawn	Cold	Root
Kaladp0577s0028				_	Dawn	Cold	Root
Kaladp0606s0010	AT5G07990	CYP75B1,D501,TT7	Cytochrome P450 superfamily protein	_	Dawn	Cold	Root
Kaladp0606s0022	AT5G62740	ATHIR1,HIR1	SPFH/Band 7/PHB domain-containing membrane-associated protein family	_	Dawn	Cold	Root
Kaladp0606s0023	AT5G62550			_	Dawn	Cold	Root
Kaladp0610s0004	AT3G09660	MCM8	minichromosome maintenance 8	_	Dawn	Cold	Root
Kaladp0628s0001				_	Dawn	Cold	Root
Kaladp0640s0001	AT1G49570		Peroxidase superfamily protein	_	Dawn	Cold	Root
Kaladp0664s0003	AT5G16960		Zinc-binding dehydrogenase family protein	_	Dawn	Cold	Root
Kaladp0666s0047	AT3G12320			_	Dawn	Cold	Root
Kaladp0667s0002	AT3G13540	ATMYB5,MYB5	myb domain protein 5	MYB	Dawn	Cold	Root
Kaladp0674s0028	AT4G24820		26S proteasome, regulatory subunit Rpn7;Proteasome component (PCI) domain	_	Dawn	Cold	Root
Kaladp0674s0034	AT3G26210	CYP71B23	cytochrome P450, family 71, subfamily B, polypeptide 23	_	Dawn	Cold	Root
Kaladp0674s0065	AT1G70600		Ribosomal protein L18e/L15 superfamily protein	_	Dawn	Cold	Root
Kaladp0746s0002	AT2G33810	SPL3	squamosa promoter binding protein-like 3	SBP	Dawn	Cold	Root
Kaladp0747s0006	AT3G45140	ATLOX2,LOX2	lipoxygenase 2	_	Dawn	Cold	Root
Kaladp0752s0003	AT4G21380	ARK3,RK3	receptor kinase 3	_	Dawn	Cold	Root
Kaladp0778s0006	AT1G02920	ATGST11,ATGSTF7,ATGSTF8,GST11,GSTF7	glutathione S-transferase 7	_	Dawn	Cold	Root
Kaladp0779s0001				_	Dawn	Cold	Root
Kaladp0779s0019	AT2G01120	ATORC4,ORC4	origin recognition complex subunit 4	_	Dawn	Cold	Root
Kaladp0808s0040	AT4G17520		Hyaluronan / mRNA binding family	_	Dawn	Cold	Root
Kaladp0808s0057	AT4G16970		Protein kinase superfamily protein	_	Dawn	Cold	Root
Kaladp0809s0033	AT2G32720	ATCB5-B,B5		_	Dawn	Cold	Root
Kaladp0809s0052	AT1G08560	ATSYP111,KN,SYP111	syntaxin of plants 111	_	Dawn	Cold	Root
Kaladp0809s0055	AT2G24090		Ribosomal protein L35	_	Dawn	Cold	Root
Kaladp0809s0061	AT2G23910		NAD(P)-binding Rossmann-fold superfamily protein	_	Dawn	Cold	Root
Kaladp0809s0072	AT4G30420		nodulin MtN21 /EamA-like transporter family protein	_	Dawn	Cold	Root
Kaladp0809s0077	AT5G57620	AtMYB36,MYB36	myb domain protein 36	MYB	Dawn	Cold	Root
Kaladp0809s0132	AT4G02060	MCM7,PRL	Minichromosome maintenance (MCM2/3/5) family protein	_	Dawn	Cold	Root
Kaladp0824s0034	AT4G11650	ATOSM34,OSM34	osmotin 34	_	Dawn	Cold	Root
Kaladp0833s0002	AT3G30340		nodulin MtN21 /EamA-like transporter family protein	_	Dawn	Cold	Root
Kaladp0836s0002	AT3G56160		Sodium Bile acid symporter family	_	Dawn	Cold	Root
Kaladp0836s0008	AT5G23240		DNAJ heat shock N-terminal domain-containing protein	_	Dawn	Cold	Root
Kaladp0840s0004	AT3G18280		Bifunctional inhibitor/lipid-transfer protein/seed storage 2S albumin superfamily protein	_	Dawn	Cold	Root
Kaladp0844s0007				_	Dawn	Cold	Root
Kaladp0844s0009	AT1G78590	ATNADK-3,NADK3	NAD(H) kinase 3	_	Dawn	Cold	Root
Kaladp0872s0006				_	Dawn	Cold	Root
Kaladp0877s0008				_	Dawn	Cold	Root
Kaladp0878s0002	AT5G58610		PHD finger transcription factor, putative	PHD	Dawn	Cold	Root
Kaladp0878s0008				_	Dawn	Cold	Root
Kaladp0904s0001	AT4G31870	ATGPX7,GPX7	glutathione peroxidase 7	_	Dawn	Cold	Root
Kaladp0912s0009	AT3G03660	WOX11	WUSCHEL related homeobox 11	HB	Dawn	Cold	Root
Kaladp0921s0003				_	Dawn	Cold	Root
Kaladp0951s0006	AT4G05460		RNI-like superfamily protein	_	Dawn	Cold	Root
Kaladp0955s0010	AT5G45890	SAG12	senescence-associated gene 12	_	Dawn	Cold	Root
Kaladp0955s0014	AT1G78950		Terpenoid cyclases family protein	_	Dawn	Cold	Root
Kaladp0955s0015	AT1G78960	ATLUP2,LUP2	lupeol synthase 2	_	Dawn	Cold	Root
Kaladp0964s0004	AT1G23100		GroES-like family protein	_	Dawn	Cold	Root
Kaladp0972s0017	AT4G35410		Clathrin adaptor complex small chain family protein	_	Dawn	Cold	Root
Kaladp0996s0004				_	Dawn	Cold	Root
Kaladp1016s0009	AT2G47840		Uncharacterised conserved protein ycf60	_	Dawn	Cold	Root
Kaladp1036s0004	AT5G13930	ATCHS,CHS,TT4	Chalcone and stilbene synthase family protein	_	Dawn	Cold	Root
Kaladp1048s0001	AT1G55370	NDF5	NDH-dependent cyclic electron flow 5	_	Dawn	Cold	Root
Kaladp1050s0002	AT4G24204		RING/U-box superfamily protein	_	Dawn	Cold	Root
Kaladp1054s0001	AT4G14145			_	Dawn	Cold	Root
Kaladp1128s0005	AT4G25630	ATFIB2,FIB2	fibrillarin 2	_	Dawn	Cold	Root
Kaladp1129s0025	AT5G57260	CYP71B10	cytochrome P450, family 71, subfamily B, polypeptide 10	_	Dawn	Cold	Root
Kaladp1129s0037	AT4G17550		Major facilitator superfamily protein	_	Dawn	Cold	Root
Kaladp1153s0003	AT3G23670	KINESIN-12B,PAKRP1L	phragmoplast-associated kinesin-related protein, putative	_	Dawn	Cold	Root
Kaladp1156s0001	AT2G41480		Peroxidase superfamily protein	_	Dawn	Cold	Root
Kaladp1201s0014	AT1G60690		NAD(P)-linked oxidoreductase superfamily protein	_	Dawn	Cold	Root
Kaladp1208s0001	AT3G22840	ELIP,ELIP1	Chlorophyll A-B binding family protein	_	Dawn	Cold	Root
Kaladp1222s0002	AT5G59190		subtilase family protein	_	Dawn	Cold	Root
Kaladp1233s0001	AT1G44000			_	Dawn	Cold	Root
Kaladp1241s0005	AT2G44300		Bifunctional inhibitor/lipid-transfer protein/seed storage 2S albumin superfamily protein	_	Dawn	Cold	Root
Kaladp1246s0015	AT5G62620		Galactosyltransferase family protein	_	Dawn	Cold	Root
Kaladp1249s0001	AT1G15980	NDF1,NDH48	NDH-dependent cyclic electron flow 1	_	Dawn	Cold	Root
Kaladp1251s0003	AT3G47090		Leucine-rich repeat protein kinase family protein	_	Dawn	Cold	Root
Kaladp1262s0006	AT1G07180	ATNDI1,NDA1	alternative NAD(P)H dehydrogenase 1	_	Dawn	Cold	Root
Kaladp1268s0001	AT5G03190	CPUORF47	conserved peptide upstream open reading frame 47	_	Dawn	Cold	Root
Kaladp1298s0003	AT4G34160	CYCD3,CYCD3;1	CYCLIN D3;1	_	Dawn	Cold	Root
Kaladp1310s0007	AT5G13930	ATCHS,CHS,TT4	Chalcone and stilbene synthase family protein	_	Dawn	Cold	Root
Kaladp1314s0019	AT1G09520			_	Dawn	Cold	Root
Kaladp1322s0005	AT5G43250	NF-YC13	nuclear factor Y, subunit C13	CCAAT	Dawn	Cold	Root
Kaladp1322s0006	AT5G43250	NF-YC13	nuclear factor Y, subunit C13	CCAAT	Dawn	Cold	Root
Kaladp1324s0014	AT3G03620		MATE efflux family protein	_	Dawn	Cold	Root
					Dawn	Cold	Root
					Dawn	Cold	Root
					Dawn	Cold	Root
					Dawn	Cold	Root
					Dawn	Cold	Root
					Dawn	Cold	Root
					Dawn	Cold	Root
					Dawn	Cold	Root
					Dawn	Cold	Root
					Dawn	Cold	Root
					Dawn	Cold	Root
					Dawn	Cold	Root
					Dawn	Cold	Root
					Dawn	Cold	Root
					Dawn	Cold	Root
					Dawn	Cold	Root
					Dawn	Cold	Root
					Dawn	Cold	Root
					Dawn	Cold	Root
					Dawn	Cold	Root
					Dawn	Cold	Root
					Dawn	Cold	Root
					Dawn	Cold	Root
					Dawn	Cold	Root
					Dawn	Cold	Root
					Dawn	Cold	Root
					Dawn	Cold	Root
					Dawn	Cold	Root
					Dawn	Cold	Root
					Dawn	Cold	Root
					Dawn	Cold	Root
					Dawn	Cold	Root
					Dawn	Cold	Root
					Dawn	Cold	Root
					Dawn	Cold	Root
					Dawn	Cold	Root
					Dawn	Cold	Root
					Dawn	Cold	Root
					Dawn	Cold	Root
					Dawn	Cold	Root
					Dawn	Cold	Root
					Dawn	Cold	Root
					Dawn	Cold	Root
					Dawn	Cold	Root
					Dawn	Cold	Root
					Dawn	Cold	Root
					Dawn	Cold	Root
					Dawn	Cold	Root
					Dawn	Cold	Root
					Dawn	Cold	Root
					Dawn	Cold	Root
					Dawn	Cold	Root
					Dawn	Cold	Root
					Dawn	Cold	Root
					Dawn	Cold	Root
					Dawn	Cold	Root
					Dawn	Cold	Root
					Dawn	Cold	Root
					Dawn	Cold	Root
					Dawn	Cold	Root
					Dawn	Cold	Root
					Dawn	Cold	Root
					Dawn	Cold	Root
					Dawn	Cold	Root
					Dawn	Cold	Root
					Dawn	Cold	Root
					Dawn	Cold	Root
					Dawn	Cold	Root
					Dawn	Cold	Root
					Dawn	Cold	Root
					Dawn	Cold	Root
					Dawn	Cold	Root
					Dawn	Cold	Root
					Dawn	Cold	Root
					Dawn	Cold	Root
					Dawn	Cold	Root
					Dawn	Cold	Root
					Dawn	Cold	Root
					Dawn	Cold	Root
					Dawn	Cold	Root
					Dawn	Cold	Root
					Dawn	Cold	Root
					Dawn	Cold	Root
					Dawn	Cold	Root
					Dawn	Cold	Root
					Dawn	Cold	Root
					Dawn	Cold	Root
					Dawn	Cold	Root
					Dawn	Cold	Root
					Dawn	Cold	Root
					Dawn	Cold	Root
					Dawn	Cold	Root
					Dawn	Cold	Root
					Dawn	Cold	Root
					Dawn	Cold	Root
					Dawn	Cold	Root
					Dawn	Cold	Root
					Dawn	Cold	Root
					Dawn	Cold	Root
					Dawn	Cold	Root
					Dawn	Cold	Root
					Dawn	Cold	Root
					Dawn	Cold	Root
					Dawn	Cold	Root
					Dawn	Cold	Root
					Dawn	Cold	Root
					Dawn	Cold	Root
					Dawn	Cold	Root
					Dawn	Cold	Root
					Dawn	Cold	Root
					Dawn	Cold	Root
					Dawn	Cold	Root
					Dawn	Cold	Root
					Dawn	Cold	Root
					Dawn	Cold	Root
					Dawn	Cold	Root
					Dawn	Cold	Root
					Dawn	Cold	Root
					Dawn	Cold	Root
					Dawn	Cold	Root
					Dawn	Cold	Root
					Dawn	Cold	Root
					Dawn	Cold	Root
					Dawn	Cold	Root
					Dawn	Cold	Root
					Dawn	Cold	Root
					Dawn	Cold	Root
					Dawn	Cold	Root
					Dawn	Cold	Root
					Dawn	Cold	Root
					Dawn	Cold	Root
					Dawn	Cold	Root
					Dawn	Cold	Root
					Dawn	Cold	Root
					Dawn	Cold	Root
					Dawn	Cold	Root
					Dawn	Cold	Root
					Dawn	Cold	Root
					Dawn	Cold	Root
					Dawn	Cold	Root
					Dawn	Cold	Root
					Dawn	Cold	Root
					Dawn	Cold	Root
					Dawn	Cold	Root
					Dawn	Cold	Root
					Dawn	Cold	Root
					Dawn	Cold	Root
					Dawn	Cold	Root
					Dawn	Cold	Root
					Dawn	Cold	Root
					Dawn	Cold	Root
					Dawn	Cold	Root
					Dawn	Cold	Root
					Dawn	Cold	Root
					Dawn	Cold	Root
					Dawn	Cold	Root
					Dawn	Cold	Root
					Dawn	Cold	Root
					Dawn	Cold	Root
					Dawn	Cold	Root
					Dawn	Cold	Root
					Dawn	Cold	Root
					Dawn	Cold	Root
					Dawn	Cold	Root
					Dawn	Cold	Root
					Dawn	Cold	Root
					Dawn	Cold	Root
					Dawn	Cold	Root
					Dawn	Cold	Root
					Dawn	Cold	Root
					Dawn	Cold	Root
					Dawn	Cold	Root
					Dawn	Cold	Root
					Dawn	Cold	Root
					Dawn	Cold	Root
					Dawn	Cold	Root
					Dawn	Cold	Root
					Dawn	Cold	Root
					Dawn	Cold	Root
					Dawn	Cold	Root
					Dawn	Cold	Root
					Dawn	Cold	Root
					Dawn	Cold	Root
					Dawn	Cold	Root
					Dawn	Cold	Root
					Dawn	Cold	Root
					Dawn	Cold	Root
					Dawn	Cold	Root
					Dawn	Cold	Root
					Dawn	Cold	Root
					Dawn	Cold	Root
					Dawn	Cold	Root
					Dawn	Cold	Root
					Dawn	Cold	Root
					Dawn	Cold	Root
					Dawn	Cold	Root
					Dawn	Cold	Root
					Dawn	Cold	Root
					Dawn	Cold	Root
					Dawn	Cold	Root
					Dawn	Cold	Root
					Dawn	Cold	Root
					Dawn	Cold	Root
					Dawn	Cold	Root
					Dawn	Cold	Root
					Dawn	Cold	Root
					Dawn	Cold	Root
					Dawn	Cold	Root
					Dawn	Cold	Root
					Dawn	Cold	Root
					Dawn	Cold	Root
					Dawn	Cold	Root
					Dawn	Cold	Root
					Dawn	Cold	Root
					Dawn	Cold	Root
					Dawn	Cold	Root
					Dawn	Cold	Root
					Dawn	Cold	Root
					Dawn	Cold	Root
					Dawn	Cold	Root
					Dawn	Cold	Root
					Dawn	Cold	Root
					Dawn	Cold	Root
					Dawn	Cold	Root
					Dawn	Cold	Root
					Dawn	Cold	Root
					Dawn	Cold	Root
					Dawn	Cold	Root
					Dawn	Cold	Root
					Dawn	Cold	Root
					Dawn	Cold	Root
					Dawn	Cold	Root
					Dawn	Cold	Root
					Dawn	Cold	Root
					Dawn	Cold	Root
					Dawn	Cold	Root
					Dawn	Cold	Root
					Dawn	Cold	Root
					Dawn	Cold	Root
					Dawn	Cold	Root
					Dawn	Cold	Root
					Dawn	Cold	Root
					Dawn	Cold	Root
					Dawn	Cold	Root
					Dawn	Cold	Root
					Dawn	Cold	Root
					Dawn	Cold	Root
					Dawn	Cold	Root
					Dawn	Cold	Root
					Dawn	Cold	Root
					Dawn	Cold	Root
					Dawn	Cold	Root
					Dawn	Cold	Root
					Dawn	Cold	Root
					Dawn	Cold	Root
					Dawn	Cold	Root
					Dawn	Cold	Root
					Dawn	Cold	Root
					Dawn	Cold	Root
					Dawn	Cold	Root
					Dawn	Cold	Root
					Dawn	Cold	Root
					Dawn	Cold	Root
					Dawn	Cold	Root
					Dawn	Cold	Root
					Dawn	Cold	Root
					Dawn	Cold	Root
					Dawn	Cold	Root
					Dawn	Cold	Root
					Dawn	Cold	Root
					Dawn	Cold	Root
					Dawn	Cold	Root
					Dawn	Cold	Root
					Dawn	Cold	Root
					Dawn	Cold	Root
					Dawn	Cold	Root
					Dawn	Cold	Root
					Dawn	Cold	Root
					Dawn	Cold	Root
					Dawn	Cold	Root
					Dawn	Cold	Root
					Dawn	Cold	Root
					Dawn	Cold	Root
					Dawn	Cold	Root
					Dawn	Cold	Root
					Dawn	Cold	Root
					Dawn	Cold	Root
					Dawn	Cold	Root
					Dawn	Cold	Root
					Dawn	Cold	Root
					Dawn	Cold	Root
					Dawn	Cold	Root
					Dawn	Cold	Root
					Dawn	Cold	Root
					Dawn	Cold	Root
					Dawn	Cold	Root
					Dawn	Cold	Root
					Dawn	Cold	Root
					Dawn	Cold	Root
					Dawn	Cold	Root
					Dawn	Cold	Root
					Dawn	Cold	Root
					Dawn	Cold	Root
					Dawn	Cold	Root
					Dawn	Cold	Root
					Dawn	Cold	Root
					Dawn	Cold	Root
					Dawn	Cold	Root
					Dawn	Cold	Root
					Dawn	Cold	Root
					Dawn	Cold	Root
					Dawn	Cold	Root
					Dawn	Cold	Root
					Dawn	Cold	Root
					Dawn	Cold	Root
					Dawn	Cold	Root
					Dawn	Cold	Root
					Dawn	Cold	Root
					Dawn	Cold	Root
					Dawn	Cold	Root
					Dawn	Cold	Root
					Dawn	Cold	Root
					Dawn	Cold	Root
					Dawn	Cold	Root
					Dawn	Cold	Root
					Dawn	Cold	Root
					Dawn	Cold	Root
					Dawn	Cold	Root
					Dawn	Cold	Root
					Dawn	Cold	Root
					Dawn	Cold	Root
					Dawn	Cold	Root
					Dawn	Cold	Root
					Dawn	Cold	Root
					Dawn	Cold	Root
					Dawn	Cold	Root
					Dawn	Cold	Root
					Dawn	Cold	Root
					Dawn	Cold	Root
					Dawn	Cold	Root
					Dawn	Cold	Root
					Dawn	Cold	Root
					Dawn	Cold	Root
					Dawn	Cold	Root
					Dawn	Cold	Root
					Dawn	Cold	Root
					Dawn	Cold	Root
					Dawn	Cold	Root
					Dawn	Cold	Root
					Dawn	Cold	Root
					Dawn	Cold	Root
					Dawn	Cold	Root
					Dawn	Cold	Root
					Dawn	Cold	Root
					Dawn	Cold	Root
					Dawn	Cold	Root
					Dawn	Cold	Root
					Dawn	Cold	Root
					Dawn	Cold	Root
					Dawn	Cold	Root
					Dawn	Cold	Root
					Dawn	Cold	Root
					Dawn	Cold	Root
					Dawn	Cold	Root
					Dawn	Cold	Root
					Dawn	Cold	Root
					Dawn	Cold	Root
					Dawn	Cold	Root
					Dawn	Cold	Root
					Dawn	Cold	Root
					Dawn	Cold	Root
					Dawn	Cold	Root
					Dawn	Cold	Root
					Dawn	Cold	Root
					Dawn	Cold	Root
					Dawn	Cold	Root
					Dawn	Cold	Root
					Dawn	Cold	Root
					Dawn	Cold	Root
					Dawn	Cold	Root
					Dawn	Cold	Root
					Dawn	Cold	Root
					Dawn	Cold	Root
					Dawn	Cold	Root
					Dawn	Cold	Root
					Dawn	Cold	Root
					Dawn	Cold	Root
					Dawn	Cold	Root
					Dawn	Cold	Root
					Dawn	Cold	Root
					Dawn	Cold	Root
					Dawn	Cold	Root
					Dawn	Cold	Root
					Dawn	Cold	Root
					Dawn	Cold	Root
					Dawn	Cold	Root
					Dawn	Cold	Root
					Dawn	Cold	Root
					Dawn	Cold	Root
					Dawn	Cold	Root
					Dawn	Cold	Root
					Dawn	Cold	Root
					Dawn	Cold	Root
					Dawn	Cold	Root
					Dawn	Cold	Root
					Dawn	Cold	Root
					Dawn	Cold	Root
					Dawn	Cold	Root
					Dawn	Cold	Root
					Dawn	Cold	Root
					Dawn	Cold	Root
					Dawn	Cold	Root
					Dawn	Cold	Root
					Dawn	Cold	Root
					Dawn	Cold	Root
					Dawn	Cold	Root
					Dawn	Cold	Root
					Dawn	Cold	Root
					Dawn	Cold	Root
					Dawn	Cold	Root
					Dawn	Cold	Root
					Dawn	Cold	Root
					Dawn	Cold	Root
					Dawn	Cold	Root
					Dawn	Cold	Root
					Dawn	Cold	Root
					Dawn	Cold	Root
					Dawn	Cold	Root
					Dawn	Cold	Root
					Dawn	Cold	Root
					Dawn	Cold	Root
					Dawn	Cold	Root
					Dawn	Cold	Root
					Dawn	Cold	Root
					Dawn	Cold	Root
					Dawn	Cold	Root
					Dawn	Cold	Root
					Dawn	Cold	Root
					Dawn	Cold	Root
					Dawn	Cold	Root
					Dawn	Cold	Root
					Dawn	Cold	Root
					Dawn	Cold	Root
					Dawn	Cold	Root
					Dawn	Cold	Root
					Dawn	Cold	Root
					Dawn	Cold	Root
					Dawn	Cold	Root
					Dawn	Cold	Root
					Dawn	Cold	Root
					Dawn	Cold	Root
					Dawn	Cold	Root
					Dawn	Cold	Root
					Dawn	Cold	Root
					Dawn	Cold	Root
					Dawn	Cold	Root
					Dawn	Cold	Root
					Dawn	Cold	Root
					Dawn	Cold	Root
					Dawn	Cold	Root
					Dawn	Cold	Root
					Dawn	Cold	Root
					Dawn	Cold	Root
					Dawn	Cold	Root
					Dawn	Cold	Root
					Dawn	Cold	Root
					Dawn	Cold	Root
					Dawn	Cold	Root
					Dawn	Cold	Root
					Dawn	Cold	Root
					Dawn	Cold	Root
					Dawn	Cold	Root
					Dawn	Cold	Root
					Dawn	Cold	Root
					Dawn	Cold	Root
					Dawn	Cold	Root
					Dawn	Cold	Root
					Dawn	Cold	Root
					Dawn	Cold	Root
					Dawn	Cold	Root
					Dawn	Cold	Root
					Dawn	Cold	Root
					Dawn	Cold	Root
					Dawn	Cold	Root
					Dawn	Cold	Root
					Dawn	Cold	Root
					Dawn	Cold	Root
					Dawn	Cold	Root
					Dawn	Cold	Root
					Dawn	Cold	Root
					Dawn	Cold	Root
					Dawn	Cold	Root
					Dawn	Cold	Root
					Dawn	Cold	Root
					Dawn	Cold	Root
					Dawn	Cold	Root
					Dawn	Cold	Root
					Dawn	Cold	Root
					Dawn	Cold	Root
					Dawn	Cold	Root
					Dawn	Cold	Root
					Dawn	Cold	Root
					Dawn	Cold	Root
					Dawn	Cold	Root
					Dawn	Cold	Root
					Dawn	Cold	Root
					Dawn	Cold	Root
					Dawn	Cold	Root
					Dawn	Cold	Root
					Dawn	Cold	Root
					Dawn	Cold	Root
					Dawn	Cold	Root
					Dawn	Cold	Root
					Dawn	Cold	Root
					Dawn	Cold	Root
					Dawn	Cold	Root
					Dawn	Cold	Root
					Dawn	Cold	Root
					Dawn	Cold	Root
					Dawn	Cold	Root
					Dawn	Cold	Root
					Dawn	Cold	Root
					Dawn	Cold	Root
					Dawn	Cold	Root
					Dawn	Cold	Root
					Dawn	Cold	Root
					Dawn	Cold	Root
					Dawn	Cold	Root
					Dawn	Cold	Root
					Dawn	Cold	Root
					Dawn	Cold	Root
					Dawn	Cold	Root
					Dawn	Cold	Root
					Dawn	Cold	Root
					Dawn	Cold	Root
					Dawn	Cold	Root
					Dawn	Cold	Root
					Dawn	Cold	Root
					Dawn	Cold	Root
					Dawn	Cold	Root
					Dawn	Cold	Root
					Dawn	Cold	Root
					Dawn	Cold	Root
					Dawn	Cold	Root
					Dawn	Cold	Root
					Dawn	Cold	Root
					Dawn	Cold	Root
					Dawn	Cold	Root
					Dawn	Cold	Root
					Dawn	Cold	Root
					Dawn	Cold	Root
					Dawn	Cold	Root
					Dawn	Cold	Root
					Dawn	Cold	Root
					Dawn	Cold	Root
					Dawn	Cold	Root
					Dawn	Cold	Root
					Dawn	Cold	Root
					Dawn	Cold	Root
					Dawn	Cold	Root
					Dawn	Cold	Root
					Dawn	Cold	Root
					Dawn	Cold	Root
					Dawn	Cold	Root
					Dawn	Cold	Root
					Dawn	Cold	Root
					Dawn	Cold	Root
					Dawn	Cold	Root
					Dawn	Cold	Root
					Dawn	Cold	Root
					Dawn	Cold	Root
					Dawn	Cold	Root
					Dawn	Cold	Root
					Dawn	Cold	Root
					Dawn	Cold	Root
					Dawn	Cold	Root
					Dawn	Cold	Root
					Dawn	Cold	Root
					Dawn	Cold	Root
					Dawn	Cold	Root
					Dawn	Cold	Root
					Dawn	Cold	Root
					Dawn	Cold	Root
					Dawn	Cold	Root
					Dawn	Cold	Root
					Dawn	Cold	Root
					Dawn	Cold	Root
					Dawn	Cold	Root
					Dawn	Cold	Root
					Dawn	Cold	Root
					Dawn	Cold	Root
					Dawn	Cold	Root
					Dawn	Cold	Root
					Dawn	Cold	Root
					Dawn	Cold	Root
					Dawn	Cold	Root
					Dawn	Cold	Root
					Dawn	Cold	Root
					Dawn	Cold	Root
					Dawn	Cold	Root
					Dawn	Cold	Root
					Dawn	Cold	Root
					Dawn	Cold	Root
					Dawn	Cold	Root
					Dawn	Cold	Root
					Dawn	Cold	Root
					Dawn	Cold	Root
					Dawn	Cold	Root
					Dawn	Cold	Root
					Dawn	Cold	Root
					Dawn	Cold	Root
					Dawn	Cold	Root
					Dawn	Cold	Root
					Dawn	Cold	Root
					Dawn	Cold	Root
					Dawn	Cold	Root
					Dawn	Cold	Root
					Dawn	Cold	Root
					Dawn	Cold	Root
					Dawn	Cold	Root
					Dawn	Cold	Root
					Dawn	Cold	Root
					Dawn	Cold	Root
					Dawn	Cold	Root
					Dawn	Cold	Root
					Dawn	Cold	Root
					Dawn	Cold	Root
					Dawn	Cold	Root
					Dawn	Cold	Root
					Dawn	Cold	Root
					Dawn	Cold	Root
					Dawn	Cold	Root
					Dawn	Cold	Root
					Dawn	Cold	Root
					Dawn	Cold	Root
					Dawn	Cold	Root
					Dawn	Cold	Root
					Dawn	Cold	Root
					Dawn	Cold	Root
					Dawn	Cold	Root
					Dawn	Cold	Root
					Dawn	Cold	Root
					Dawn	Cold	Root
					Dawn	Cold	Root
					Dawn	Cold	Root
					Dawn	Cold	Root
					Dawn	Cold	Root
					Dawn	Cold	Root
					Dawn	Cold	Root
					Dawn	Cold	Root
					Dawn	Cold	Root
					Dawn	Cold	Root
					Dawn	Cold	Root
					Dawn	Cold	Root
					Dawn	Cold	Root
					Dawn	Cold	Root
					Dawn	Cold	Root
					Dawn	Cold	Root
					Dawn	Cold	Root
					Dawn	Cold	Root
					Dawn	Cold	Root
					Dawn	Cold	Root
					Dawn	Cold	Root
					Dawn	Cold	Root
					Dawn	Cold	Root
					Dawn	Cold	Root
					Dawn	Cold	Root
					Dawn	Cold	Root
					Dawn	Cold	Root
					Dawn	Cold	Root
					Dawn	Cold	Root
					Dawn	Cold	Root
					Dawn	Cold	Root
					Dawn	Cold	Root
					Dawn	Cold	Root
					Dawn	Cold	Root
					Dawn	Cold	Root
					Dawn	Cold	Root
					Dawn	Cold	Root
					Dawn	Cold	Root
					Dawn	Cold	Root
					Dawn	Cold	Root
					Dawn	Cold	Root
					Dawn	Cold	Root
					Dawn	Cold	Root
					Dawn	Cold	Root
					Dawn	Cold	Root
					Dawn	Cold	Root
					Dawn	Cold	Root
					Dawn	Cold	Root
					Dawn	Cold	Root
					Dawn	Cold	Root
					Dawn	Cold	Root
					Dawn	Cold	Root
					Dawn	Cold	Root
					Dawn	Cold	Root
					Dawn	Cold	Root
					Dawn	Cold	Root
					Dawn	Cold	Root
					Dawn	Cold	Root
					Dawn	Cold	Root
					Dawn	Cold	Root
					Dawn	Cold	Root
					Dawn	Cold	Root
					Dawn	Cold	Root
					Dawn	Cold	Root
					Dawn	Cold	Root
					Dawn	Cold	Root
					Dawn	Cold	Root
					Dawn	Cold	Root
					Dawn	Cold	Root
					Dawn	Cold	Root
					Dawn	Cold	Root
					Dawn	Cold	Root
					Dawn	Cold	Root
					Dawn	Cold	Root
					Dawn	Cold	Root
					Dawn	Cold	Root
					Dawn	Cold	Root
					Dawn	Cold	Root
					Dawn	Cold	Root
					Dawn	Cold	Root
					Dawn	Cold	Root
					Dawn	Cold	Root
					Dawn	Cold	Root
					Dawn	Cold	Root
					Dawn	Cold	Root
					Dawn	Cold	Root
					Dawn	Cold	Root
					Dawn	Cold	Root
					Dawn	Cold	Root
					Dawn	Cold	Root
					Dawn	Cold	Root
					Dawn	Cold	Root
					Dawn	Cold	Root
					Dawn	Cold	Root
					Dawn	Cold	Root
					Dawn	Cold	Root
					Dawn	Cold	Root
					Dawn	Cold	Root
					Dawn	Cold	Root
					Dawn	Cold	Root
					Dawn	Cold	Root
					Dawn	Cold	Root
					Dawn	Cold	Root
					Dawn	Cold	Root
					Dawn	Cold	Root
					Dawn	Cold	Root
					Dawn	Cold	Root
					Dawn	Cold	Root
					Dawn	Cold	Root
					Dawn	Cold	Root
					Dawn	Cold	Root
					Dawn	Cold	Root
					Dawn	Cold	Root
					Dawn	Cold	Root
					Dawn	Cold	Root
					Dawn	Cold	Root
					Dawn	Cold	Root
					Dawn	Cold	Root
					Dawn	Cold	Root
					Dawn	Cold	Root
					Dawn	Cold	Root
					Dawn	Cold	Root
					Dawn	Cold	Root
					Dawn	Cold	Root
					Dawn	Cold	Root
					Dawn	Cold	Root
					Dawn	Cold	Root
					Dawn	Cold	Root
					Dawn	Cold	Root
					Dawn	Cold	Root
					Dawn	Cold	Root
					Dawn	Cold	Root
					Dawn	Cold	Root
					Dawn	Cold	Root
					Dawn	Cold	Root
					Dawn	Cold	Root
					Dawn	Cold	Root
					Dawn	Cold	Root
					Dawn	Cold	Root
					Dawn	Cold	Root
					Dawn	Cold	Root
					Dawn	Cold	Root
					Dawn	Cold	Root
					Dawn	Cold	Root
					Dawn	Cold	Root
					Dawn	Cold	Root
					Dawn	Cold	Root
					Dawn	Cold	Root
					Dawn	Cold	Root
					Dawn	Cold	Root
					Dawn	Cold	Root
					Dawn	Cold	Root
					Dawn	Cold	Root
					Dawn	Cold	Root
					Dawn	Cold	Root
					Dawn	Cold	Root
					Dawn	Cold	Root
					Dawn	Cold	Root
					Dawn	Cold	Root
					Dawn	Cold	Root
					Dawn	Cold	Root
					Dawn	Cold	Root
					Dawn	Cold	Root
					Dawn	Cold	Root
					Dawn	Cold	Root
					Dawn	Cold	Root
					Dawn	Cold	Root
					Dawn	Cold	Root
					Dawn	Cold	Root
					Dawn	Cold	Root
					Dawn	Cold	Root
					Dawn	Cold	Root
					Dawn	Cold	Root
					Dawn	Cold	Root
					Dawn	Cold	Root
					Dawn	Cold	Root
					Dawn	Cold	Root
					Dawn	Cold	Root
					Dawn	Cold	Root
					Dawn	Cold	Root
					Dawn	Cold	Root
					Dawn	Cold	Root
					Dawn	Cold	Root
					Dawn	Cold	Root
					Dawn	Cold	Root
					Dawn	Cold	Root
					Dawn	Cold	Root
					Dawn	Cold	Root
					Dawn	Cold	Root
					Dawn	Cold	Root
					Dawn	Cold	Root
					Dawn	Cold	Root
					Dawn	Cold	Root
					Dawn	Cold	Root
					Dawn	Cold	Root
					Dawn	Cold	Root
					Dawn	Cold	Root
					Dawn	Cold	Root
					Dawn	Cold	Root
					Dawn	Cold	Root
					Dawn	Cold	Root
					Dawn	Cold	Root
					Dawn	Cold	Root
					Dawn	Cold	Root
					Dawn	Cold	Root
					Dawn	Cold	Root
					Dawn	Cold	Root
					Dawn	Cold	Root
					Dawn	Cold	Root
					Dawn	Cold	Root
					Dawn	Cold	Root
					Dawn	Cold	Root
					Dawn	Cold	Root
					Dawn	Cold	Root
					Dawn	Cold	Root
					Dawn	Cold	Root
					Dawn	Cold	Root
					Dawn	Cold	Root
					Dawn	Cold	Root
					Dawn	Cold	Root
					Dawn	Cold	Root
					Dawn	Cold	Root
					Dawn	Cold	Root
					Dawn	Cold	Root
					Dawn	Cold	Root
					Dawn	Cold	Root
					Dawn	Cold	Root
					Dawn	Cold	Root
					Dawn	Cold	Root
					Dawn	Cold	Root
					Dawn	Cold	Root
					Dawn	Cold	Root
					Dawn	Cold	Root
					Dawn	Cold	Root
					Dawn	Cold	Root
					Dawn	Cold	Root
					Dawn	Cold	Root
					Dawn	Cold	Root
					Dawn	Cold	Root
					Dawn	Cold	Root
					Dawn	Cold	Root
					Dawn	Cold	Root
					Dawn	Cold	Root
					Dawn	Cold	Root
					Dawn	Cold	Root
					Dawn	Cold	Root
					Dawn	Cold	Root
					Dawn	Cold	Root
					Dawn	Cold	Root
					Dawn	Cold	Root
					Dawn	Cold	Root
					Dawn	Cold	Root
					Dawn	Cold	Root
					Dawn	Cold	Root
					Dawn	Cold	Root
					Dawn	Cold	Root
					Dawn	Cold	Root
					Dawn	Cold	Root
					Dawn	Cold	Root
					Dawn	Cold	Root
					Dawn	Cold	Root
					Dawn	Cold	Root
					Dawn	Cold	Root
					Dawn	Cold	Root
					Dawn	Cold	Root
					Dawn	Cold	Root
					Dawn	Cold	Root
					Dawn	Cold	Root
					Dawn	Cold	Root
					Dawn	Cold	Root
					Dawn	Cold	Root
					Dawn	Cold	Root
					Dawn	Cold	Root
					Dawn	Cold	Root
					Dawn	Cold	Root
					Dawn	Cold	Root
					Dawn	Cold	Root
					Dawn	Cold	Root
					Dawn	Cold	Root
					Dawn	Cold	Root
					Dawn	Cold	Root
					Dawn	Cold	Root
					Dawn	Cold	Root
					Dawn	Cold	Root
					Dawn	Cold	Root
					Dawn	Cold	Root
					Dawn	Cold	Root
					Dawn	Cold	Root
					Dawn	Cold	Root
					Dawn	Cold	Root
					Dawn	Cold	Root
					Dawn	Cold	Root
					Dawn	Cold	Root
					Dawn	Cold	Root
					Dawn	Cold	Root
					Dawn	Cold	Root
					Dawn	Cold	Root
					Dawn	Cold	Root
					Dawn	Cold	Root
					Dawn	Cold	Root
					Dawn	Cold	Root
					Dawn	Cold	Root
					Dawn	Cold	Root
					Dawn	Cold	Root
					Dawn	Cold	Root
					Dawn	Cold	Root
					Dawn	Cold	Root
					Dawn	Cold	Root
					Dawn	Cold	Root
					Dawn	Cold	Root
					Dawn	Cold	Root
					Dawn	Cold	Root
					Dawn	Cold	Root
					Dawn	Cold	Root
					Dawn	Cold	Root
					Dawn	Cold	Root
					Dawn	Cold	Root
					Dawn	Cold	Root
					Dawn	Cold	Root
					Dawn	Cold	Root
					Dawn	Cold	Root
					Dawn	Cold	Root
					Dawn	Cold	Root
					Dawn	Cold	Root
					Dawn	Cold	Root
					Dawn	Cold	Root
					Dawn	Cold	Root
					Dawn	Cold	Root
					Dawn	Cold	Root
					Dawn	Cold	Root
					Dawn	Cold	Root
					Dawn	Cold	Root
					Dawn	Cold	Root
					Dawn	Cold	Root
					Dawn	Cold	Root
					Dawn	Cold	Root
					Dawn	Cold	Root
					Dawn	Cold	Root
					Dawn	Cold	Root
					Dawn	Cold	Root
					Dawn	Cold	Root
					Dawn	Cold	Root
					Dawn	Cold	Root
					Dawn	Cold	Root
					Dawn	Cold	Root
					Dawn	Cold	Root
					Dawn	Cold	Root
					Dawn	Cold	Root
					Dawn	Cold	Root
					Dawn	Cold	Root
					Dawn	Cold	Root
					Dawn	Cold	Root
					Dawn	Cold	Root
					Dawn	Cold	Root
					Dawn	Cold	Root
					Dawn	Cold	Root
					Dawn	Cold	Root
					Dawn	Cold	Root
					Dawn	Cold	Root
					Dawn	Cold	Root
					Dawn	Cold	Root
					Dawn	Cold	Root
					Dawn	Cold	Root
					Dawn	Cold	Root
					Dawn	Cold	Root
					Dawn	Cold	Root
					Dawn	Cold	Root
					Dawn	Cold	Root
					Dawn	Cold	Root
					Dawn	Cold	Root
					Dawn	Cold	Root
					Dawn	Cold	Root
					Dawn	Cold	Root
					Dawn	Cold	Root
					Dawn	Cold	Root
					Dawn	Cold	Root
					Dawn	Cold	Root
					Dawn	Cold	Root
					Dawn	Cold	Root
					Dawn	Cold	Root
					Dawn	Cold	Root
					Dawn	Cold	Root
					Dawn	Cold	Root
					Dawn	Cold	Root
					Dawn	Cold	Root
					Dawn	Cold	Root
					Dawn	Cold	Root
					Dawn	Cold	Root
					Dawn	Cold	Root
					Dawn	Cold	Root
					Dawn	Cold	Root
					Dawn	Cold	Root
					Dawn	Cold	Root
					Dawn	Cold	Root
					Dawn	Cold	Root
					Dawn	Cold	Root
					Dawn	Cold	Root
					Dawn	Cold	Root
					Dawn	Cold	Root
					Dawn	Cold	Root
					Dawn	Cold	Root
					Dawn	Cold	Root
					Dawn	Cold	Root
					Dawn	Cold	Root
					Dawn	Cold	Root
					Dawn	Cold	Root
					Dawn	Cold	Root
					Dawn	Cold	Root
					Dawn	Cold	Root
					Dawn	Cold	Root
					Dawn	Cold	Root
					Dawn	Cold	Root
					Dawn	Cold	Root
					Dawn	Cold	Root
					Dawn	Cold	Root
					Dawn	Cold	Root
					Dawn	Cold	Root
					Dawn	Cold	Root
					Dawn	Cold	Root
					Dawn	Cold	Root
					Dawn	Cold	Root
					Dawn	Cold	Root
					Dawn	Cold	Root
					Dawn	Cold	Root
					Dawn	Cold	Root
					Dawn	Cold	Root
					Dawn	Cold	Root
					Dawn	Cold	Root
					Dawn	Cold	Root
					Dawn	Cold	Root
					Dawn	Cold	Root
					Dawn	Cold	Root
					Dawn	Cold	Root
					Dawn	Cold	Root
					Dawn	Cold	Root
					Dawn	Cold	Root
					Dawn	Cold	Root
					Dawn	Cold	Root
					Dawn	Cold	Root
					Dawn	Cold	Root
					Dawn	Cold	Root
					Dawn	Cold	Root
					Dawn	Cold	Root
					Dawn	Cold	Root
					Dawn	Cold	Root
					Dawn	Cold	Root
					Dawn	Cold	Root
					Dawn	Cold	Root
					Dawn	Cold	Root
					Dawn	Cold	Root
					Dawn	Cold	Root
					Dawn	Cold	Root
					Dawn	Cold	Root
					Dawn	Cold	Root
					Dawn	Cold	Root
					Dawn	Cold	Root
					Dawn	Cold	Root
					Dawn	Cold	Root
					Dawn	Cold	Root
					Dawn	Cold	Root
					Dawn	Cold	Root
					Dawn	Cold	Root
					Dawn	Cold	Root
					Dawn	Cold	Root
					Dawn	Cold	Root
					Dawn	Cold	Root
					Dawn	Cold	Root
					Dawn	Cold	Root
					Dawn	Cold	Root
					Dawn	Cold	Root
					Dawn	Cold	Root
					Dawn	Cold	Root
					Dawn	Cold	Root
					Dawn	Cold	Root
					Dawn	Cold	Root
					Dawn	Cold	Root
					Dawn	Cold	Root
					Dawn	Cold	Root
					Dawn	Cold	Root
					Dawn	Cold	Root
					Dawn	Cold	Root
					Dawn	Cold	Root
					Dawn	Cold	Root
					Dawn	Cold	Root
					Dawn	Cold	Root
					Dawn	Cold	Root
					Dawn	Cold	Root
					Dawn	Cold	Root
					Dawn	Cold	Root
					Dawn	Cold	Root
					Dawn	Cold	Root
					Dawn	Cold	Root
					Dawn	Cold	Root
					Dawn	Cold	Root
					Dawn	Cold	Root
					Dawn	Cold	Root
					Dawn	Cold	Root
					Dawn	Cold	Root
					Dawn	Cold	Root
					Dawn	Cold	Root
					Dawn	Cold	Root
					Dawn	Cold	Root
					Dawn	Cold	Root
					Dawn	Cold	Root
					Dawn	Cold	Root
					Dawn	Cold	Root
					Dawn	Cold	Root
					Dawn	Cold	Root
					Dawn	Cold	Root
					Dawn	Cold	Root
[truncated: 782 more rows]

## Sheet: Dusk_UpRegulation
GeneID	At_Ortholog	At_Name	At_Anno	At_Tffamily	Time	Treatment	Tissue
Kaladp0001s0078	AT1G54840		HSP20-like chaperones superfamily protein	_	Dusk	Cold	Root
Kaladp0001s0101	AT1G80670		Transducin/WD40 repeat-like superfamily protein	_	Dusk	Cold	Root
Kaladp0001s0112	AT4G20325			_	Dusk	Cold	Root
Kaladp0001s0117	AT4G01370	ATMPK4,MPK4	MAP kinase 4	_	Dusk	Cold	Root
Kaladp0001s0145				_	Dusk	Cold	Root
Kaladp0001s0185	AT5G10730		NAD(P)-binding Rossmann-fold superfamily protein	_	Dusk	Cold	Root
Kaladp0001s0268	AT1G34580		Major facilitator superfamily protein	_	Dusk	Cold	Root
Kaladp0003s0004	AT4G23700	ATCHX17,CHX17	cation/H+ exchanger 17	_	Dusk	Cold	Root
Kaladp0003s0006	AT4G23640	ATKT3,KUP4,TRH1	Potassium transporter family protein	_	Dusk	Cold	Root
Kaladp0003s0099	AT1G75780	TUB1	tubulin beta-1 chain	_	Dusk	Cold	Root
Kaladp0003s0134	AT2G47460	ATMYB12,MYB12,PFG1	myb domain protein 12	MYB	Dusk	Cold	Root
Kaladp0004s0007	AT1G04260	MPI7,MPIP7,PRA1.D	CAMV movement protein interacting protein 7	_	Dusk	Cold	Root
Kaladp0004s0033	AT2G04220		Plant protein of unknown function (DUF868)	_	Dusk	Cold	Root
Kaladp0004s0040	ATCG01310		ribosomal protein L2	_	Dusk	Cold	Root
Kaladp0005s0008	AT1G80710	DRS1	DROUGHT SENSITIVE 1	_	Dusk	Cold	Root
Kaladp0005s0018	AT1G75280		NmrA-like negative transcriptional regulator family protein	_	Dusk	Cold	Root
Kaladp0005s0024	AT4G39230		NmrA-like negative transcriptional regulator family protein	_	Dusk	Cold	Root
Kaladp0006s0040	AT4G24780		Pectin lyase-like superfamily protein	_	Dusk	Cold	Root
Kaladp0006s0043	AT3G19690		CAP (Cysteine-rich secretory proteins, Antigen 5, and Pathogenesis-related 1 protein) superfamily protein	_	Dusk	Cold	Root
Kaladp0006s0119	ATCG00190		RNA polymerase subunit beta	_	Dusk	Cold	Root
Kaladp0006s0121	ATCG00830		ribosomal protein L2	_	Dusk	Cold	Root
Kaladp0006s0123	ATCG01310		ribosomal protein L2	_	Dusk	Cold	Root
Kaladp0007s0013	AT3G30340		nodulin MtN21 /EamA-like transporter family protein	_	Dusk	Cold	Root
Kaladp0007s0015	AT3G49190		O-acyltransferase (WSD1-like) family protein	_	Dusk	Cold	Root
Kaladp0007s0076	AT1G75280		NmrA-like negative transcriptional regulator family protein	_	Dusk	Cold	Root
Kaladp0007s0081	AT5G54630		zinc finger protein-related	_	Dusk	Cold	Root
Kaladp0008s0019	AT1G78580	ATTPS1,TPS1	trehalose-6-phosphate synthase	_	Dusk	Cold	Root
Kaladp0008s0032	AT1G64080			_	Dusk	Cold	Root
Kaladp0008s0052	AT5G51330	DYAD,SWI1	SWITCH1	_	Dusk	Cold	Root
Kaladp0008s0054	AT2G45180		Bifunctional inhibitor/lipid-transfer protein/seed storage 2S albumin superfamily protein	_	Dusk	Cold	Root
Kaladp0008s0096	AT2G46680	ATHB-7,ATHB7,HB-7	homeobox 7	HB	Dusk	Cold	Root
Kaladp0008s0209	AT2G30310		GDSL-like Lipase/Acylhydrolase family protein	_	Dusk	Cold	Root
Kaladp0008s0300	AT2G04480			_	Dusk	Cold	Root
Kaladp0008s0367	AT2G07696		Ribosomal protein S7p/S5e family protein	_	Dusk	Cold	Root
Kaladp0008s0376				_	Dusk	Cold	Root
Kaladp0008s0379				_	Dusk	Cold	Root
Kaladp0008s0391	AT2G16720	ATMYB7,ATY49,MYB7	myb domain protein 7	MYB	Dusk	Cold	Root
Kaladp0008s0415				_	Dusk	Cold	Root
Kaladp0008s0417	AT2G37040	ATPAL1,PAL1	PHE ammonia lyase 1	_	Dusk	Cold	Root
Kaladp0008s0436	AT5G65790	ATMYB68,MYB68	myb domain protein 68	MYB	Dusk	Cold	Root
Kaladp0008s0500	AT2G47460	ATMYB12,MYB12,PFG1	myb domain protein 12	MYB	Dusk	Cold	Root
Kaladp0008s0593	ATMG00270		NADH dehydrogenase 6	_	Dusk	Cold	Root
Kaladp0008s0600	AT1G08730	ATXIC,XIC	Myosin family protein with Dil domain	_	Dusk	Cold	Root
Kaladp0008s0622	AT4G14090		UDP-Glycosyltransferase superfamily protein	_	Dusk	Cold	Root
Kaladp0008s0644	AT5G04620	ATBIOF,BIOF	biotin F	_	Dusk	Cold	Root
Kaladp0008s0690				_	Dusk	Cold	Root
Kaladp0008s0710	AT2G34790	EDA28,MEE23	FAD-binding Berberine family protein	_	Dusk	Cold	Root
Kaladp0008s0755	AT1G16950			_	Dusk	Cold	Root
Kaladp0008s0765	AT1G29680		Protein of unknown function (DUF1264)	_	Dusk	Cold	Root
Kaladp0008s0789	AT5G46240	KAT1	potassium channel in Arabidopsis thaliana 1	_	Dusk	Cold	Root
Kaladp0008s0811				_	Dusk	Cold	Root
Kaladp0008s0834	AT1G34575		FAD-binding Berberine family protein	_	Dusk	Cold	Root
Kaladp0008s0846	AT5G54270	LHCB3,LHCB3*1	light-harvesting chlorophyll B-binding protein 3	_	Dusk	Cold	Root
Kaladp0008s0914	AT5G03530	ATRAB,ATRAB ALPHA,ATRAB18B,ATRABC2A,RABC2A	RAB GTPase homolog C2A	_	Dusk	Cold	Root
Kaladp0009s0042	AT5G39660	CDF2	cycling DOF factor 2	C2C2-Dof	Dusk	Cold	Root
Kaladp0010s0001	AT4G18170	ATWRKY28,WRKY28	WRKY DNA-binding protein 28	WRKY	Dusk	Cold	Root
Kaladp0010s0009	AT1G78580	ATTPS1,TPS1	trehalose-6-phosphate synthase	_	Dusk	Cold	Root
Kaladp0010s0083				_	Dusk	Cold	Root
Kaladp0010s0113	AT5G54770	THI1,THI4,TZ	thiazole biosynthetic enzyme, chloroplast (ARA6) (THI1) (THI4)	_	Dusk	Cold	Root
Kaladp0010s0129	AT1G11790	ADT1	arogenate dehydratase 1	_	Dusk	Cold	Root
Kaladp0011s0014	AT3G11510		Ribosomal protein S11 family protein	_	Dusk	Cold	Root
Kaladp0011s0043				_	Dusk	Cold	Root
Kaladp0011s0191	AT4G30960	ATCIPK6,CIPK6,SIP3,SNRK3.14	SOS3-interacting protein 3	_	Dusk	Cold	Root
Kaladp0011s0205	AT1G64500		Glutaredoxin family protein	_	Dusk	Cold	Root
Kaladp0011s0276	AT3G52990		Pyruvate kinase family protein	_	Dusk	Cold	Root
Kaladp0011s0317	AT1G16770			_	Dusk	Cold	Root
Kaladp0011s0381	AT3G59030	ATTT12,TT12	MATE efflux family protein	_	Dusk	Cold	Root
Kaladp0011s0382	AT3G59040		Tetratricopeptide repeat (TPR)-like superfamily protein	_	Dusk	Cold	Root
Kaladp0011s0384	AT3G59030	ATTT12,TT12	MATE efflux family protein	_	Dusk	Cold	Root
Kaladp0011s0388	AT3G22260		Cysteine proteinases superfamily protein	_	Dusk	Cold	Root
Kaladp0011s0430	AT4G38620	ATMYB4,MYB4	myb domain protein 4	MYB	Dusk	Cold	Root
Kaladp0011s0533	AT3G03620		MATE efflux family protein	_	Dusk	Cold	Root
Kaladp0011s0575	AT3G52180	ATPTPKIS1,ATSEX4,DSP4,SEX4	dual specificity protein phosphatase (DsPTP1) family protein	_	Dusk	Cold	Root
Kaladp0011s0597				_	Dusk	Cold	Root
Kaladp0011s0721	AT1G51440		alpha/beta-Hydrolases superfamily protein	_	Dusk	Cold	Root
Kaladp0011s0746	AT5G17800	AtMYB56,MYB56	myb domain protein 56	MYB	Dusk	Cold	Root
Kaladp0011s0772	AT1G49760	PAB8,PABP8	poly(A) binding protein 8	_	Dusk	Cold	Root
Kaladp0011s0785	AT3G57650	LPAT2	lysophosphatidyl acyltransferase 2	_	Dusk	Cold	Root
Kaladp0011s0806	AT5G25610	ATRD22,RD22	BURP domain-containing protein	_	Dusk	Cold	Root
Kaladp0011s0860	AT5G22060	ATJ2,J2	DNAJ homologue 2	_	Dusk	Cold	Root
Kaladp0011s0894	AT4G27310		B-box type zinc finger family protein	Orphans	Dusk	Cold	Root
Kaladp0011s0922	AT2G32990	AtGH9B8,GH9B8	glycosyl hydrolase 9B8	_	Dusk	Cold	Root
Kaladp0011s0933	AT2G04570		GDSL-like Lipase/Acylhydrolase superfamily protein	_	Dusk	Cold	Root
Kaladp0011s0935				_	Dusk	Cold	Root
Kaladp0011s0947	AT2G05100	LHCB2,LHCB2.1	photosystem II light harvesting complex gene 2.1	_	Dusk	Cold	Root
Kaladp0011s0999	AT2G30490	ATC4H,C4H,CYP73A5,REF3	cinnamate-4-hydroxylase	_	Dusk	Cold	Root
Kaladp0011s1018	AT5G50300	ATAZG2,AZG2	Xanthine/uracil permease family protein	_	Dusk	Cold	Root
Kaladp0011s1031	AT3G48360	ATBT2,BT2	BTB and TAZ domain protein 2	TRAF	Dusk	Cold	Root
Kaladp0011s1094	AT2G05100	LHCB2,LHCB2.1	photosystem II light harvesting complex gene 2.1	_	Dusk	Cold	Root
Kaladp0011s1150	AT4G31980			_	Dusk	Cold	Root
Kaladp0011s1151	AT4G31980			_	Dusk	Cold	Root
Kaladp0011s1155				_	Dusk	Cold	Root
Kaladp0011s1169	AT5G08640	ATFLS1,FLS,FLS1	flavonol synthase 1	_	Dusk	Cold	Root
Kaladp0011s1172	AT4G08150	BP,BP1,KNAT1	KNOTTED-like from Arabidopsis thaliana	HB	Dusk	Cold	Root
Kaladp0011s1228	AT5G42900	COR27	cold regulated gene 27	_	Dusk	Cold	Root
Kaladp0011s1294	AT5G49970	ATPPOX,PDX3,PPOX	pyridoxin (pyrodoxamine) 5\'-phosphate oxidase	_	Dusk	Cold	Root
Kaladp0011s1295	AT5G22460		alpha/beta-Hydrolases superfamily protein	_	Dusk	Cold	Root
Kaladp0011s1302	AT3G15520		Cyclophilin-like peptidyl-prolyl cis-trans isomerase family protein	_	Dusk	Cold	Root
Kaladp0011s1308	AT5G54190	PORA	protochlorophyllide oxidoreductase A	_	Dusk	Cold	Root
Kaladp0012s0069	AT4G09820	BHLH42,TT8	basic helix-loop-helix (bHLH) DNA-binding superfamily protein	bHLH	Dusk	Cold	Root
Kaladp0012s0095	AT3G63000	NPL41	NPL4-like protein 1	_	Dusk	Cold	Root
Kaladp0012s0120	ATCG01280		Chloroplast Ycf2;ATPase, AAA type, core	_	Dusk	Cold	Root
Kaladp0013s0019				_	Dusk	Cold	Root
Kaladp0014s0041	AT5G03530	ATRAB,ATRAB ALPHA,ATRAB18B,ATRABC2A,RABC2A	RAB GTPase homolog C2A	_	Dusk	Cold	Root
Kaladp0015s0103	AT2G47810	NF-YB5	nuclear factor Y, subunit B5	CCAAT	Dusk	Cold	Root
Kaladp0016s0001	AT1G66370	AtMYB113,MYB113	myb domain protein 113	MYB	Dusk	Cold	Root
Kaladp0016s0056	AT5G14040	PHT3;1	phosphate transporter 3;1	_	Dusk	Cold	Root
Kaladp0016s0077	AT4G11175		Nucleic acid-binding, OB-fold-like protein	_	Dusk	Cold	Root
Kaladp0016s0082	AT4G35550	ATWOX13,HB-4,WOX13	WUSCHEL related homeobox 13	HB	Dusk	Cold	Root
Kaladp0016s0215	AT3G12500	ATHCHIB,B-CHI,CHI-B,HCHIB,PR-3,PR3	basic chitinase	_	Dusk	Cold	Root
Kaladp0016s0216	AT1G47670		Transmembrane amino acid transporter family protein	_	Dusk	Cold	Root
Kaladp0016s0252	AT2G21340		MATE efflux family protein	_	Dusk	Cold	Root
Kaladp0016s0266	AT4G36470		S-adenosyl-L-methionine-dependent methyltransferases superfamily protein	_	Dusk	Cold	Root
Kaladp0016s0268	AT1G75250	ATRL6,RL6,RSM3	RAD-like 6	MYB-related	Dusk	Cold	Root
Kaladp0016s0284	AT5G66600		Protein of unknown function, DUF547	_	Dusk	Cold	Root
Kaladp0016s0286	AT3G18950		Transducin/WD40 repeat-like superfamily protein	_	Dusk	Cold	Root
Kaladp0016s0306	AT4G15480	UGT84A1	UDP-Glycosyltransferase superfamily protein	_	Dusk	Cold	Root
Kaladp0016s0322	AT4G14960	TUA6	Tubulin/FtsZ family protein	_	Dusk	Cold	Root
Kaladp0016s0398	AT2G22590		UDP-Glycosyltransferase superfamily protein	_	Dusk	Cold	Root
Kaladp0018s0026	AT3G02890		RING/FYVE/PHD zinc finger superfamily protein	_	Dusk	Cold	Root
Kaladp0018s0098	AT1G19190		alpha/beta-Hydrolases superfamily protein	_	Dusk	Cold	Root
Kaladp0018s0114				_	Dusk	Cold	Root
Kaladp0018s0126	AT4G37110		Zinc-finger domain of monoamine-oxidase A repressor R1	_	Dusk	Cold	Root
Kaladp0018s0128	AT3G44150			_	Dusk	Cold	Root
Kaladp0018s0169	AT1G49380		cytochrome c biogenesis protein family	_	Dusk	Cold	Root
Kaladp0018s0175	AT1G31470	NFD4	Major facilitator superfamily protein	_	Dusk	Cold	Root
Kaladp0018s0178	AT3G04790		Ribose 5-phosphate isomerase, type A protein	_	Dusk	Cold	Root
Kaladp0018s0187	AT4G35420	DRL1	dihydroflavonol 4-reductase-like1	_	Dusk	Cold	Root
Kaladp0018s0218	AT2G21280	ATSULA,GC1,SULA	NAD(P)-binding Rossmann-fold superfamily protein	_	Dusk	Cold	Root
Kaladp0018s0274	AT5G27870		Plant invertase/pectin methylesterase inhibitor superfamily	_	Dusk	Cold	Root
Kaladp0018s0301	AT5G18550		Zinc finger C-x8-C-x5-C-x3-H type family protein	C3H	Dusk	Cold	Root
Kaladp0019s0014	AT5G40240		nodulin MtN21 /EamA-like transporter family protein	_	Dusk	Cold	Root
Kaladp0019s0016	AT2G16890		UDP-Glycosyltransferase superfamily protein	_	Dusk	Cold	Root
Kaladp0020s0032	AT3G07970	QRT2	Pectin lyase-like superfamily protein	_	Dusk	Cold	Root
Kaladp0020s0053				_	Dusk	Cold	Root
Kaladp0020s0067	AT2G38170	ATCAX1,CAX1,RCI4	cation exchanger 1	_	Dusk	Cold	Root
Kaladp0020s0070	AT3G09010		Protein kinase superfamily protein	_	Dusk	Cold	Root
Kaladp0020s0071	AT2G40070			_	Dusk	Cold	Root
Kaladp0020s0133	AT5G66600		Protein of unknown function, DUF547	_	Dusk	Cold	Root
Kaladp0020s0135	AT5G42650	AOS,CYP74A,DDE2	allene oxide synthase	_	Dusk	Cold	Root
Kaladp0020s0203	AT2G48140	EDA4	Bifunctional inhibitor/lipid-transfer protein/seed storage 2S albumin superfamily protein	_	Dusk	Cold	Root
Kaladp0021s0001	AT4G34770		SAUR-like auxin-responsive protein family	_	Dusk	Cold	Root
Kaladp0021s0051	AT1G30380	PSAK	photosystem I subunit K	_	Dusk	Cold	Root
Kaladp0021s0063	AT1G78390	ATNCED9,NCED9	nine-cis-epoxycarotenoid dioxygenase 9	_	Dusk	Cold	Root
Kaladp0021s0066	AT1G30040	ATGA2OX2,GA2OX2	gibberellin 2-oxidase	_	Dusk	Cold	Root
Kaladp0021s0097	AT4G18910	ATNLM2,NIP1;2,NLM2	NOD26-like intrinsic protein 1;2	_	Dusk	Cold	Root
Kaladp0022s0011	ATCG00130		ATPase, F0 complex, subunit B/B\', bacterial/chloroplast	_	Dusk	Cold	Root
Kaladp0022s0056	AT2G45550	CYP76C4	cytochrome P450, family 76, subfamily C, polypeptide 4	_	Dusk	Cold	Root
Kaladp0022s0109	AT4G33720		CAP (Cysteine-rich secretory proteins, Antigen 5, and Pathogenesis-related 1 protein) superfamily protein	_	Dusk	Cold	Root
Kaladp0022s0121				_	Dusk	Cold	Root
Kaladp0022s0215	AT3G07130	ATPAP15,PAP15	purple acid phosphatase 15	_	Dusk	Cold	Root
Kaladp0022s0222	AT4G02370		Protein of unknown function, DUF538	_	Dusk	Cold	Root
Kaladp0022s0239	AT3G12280	ATRBR1,RB,RB1,RBR,RBR1	retinoblastoma-related 1	_	Dusk	Cold	Root
Kaladp0022s0253	AT3G59030	ATTT12,TT12	MATE efflux family protein	_	Dusk	Cold	Root
Kaladp0023s0019	AT5G18020		SAUR-like auxin-responsive protein family	_	Dusk	Cold	Root
Kaladp0023s0083	AT5G67020			_	Dusk	Cold	Root
Kaladp0023s0090	AT5G65640	bHLH093	beta HLH protein 93	bHLH	Dusk	Cold	Root
Kaladp0023s0097	AT4G37980	ATCAD7,CAD7,ELI3,ELI3-1	elicitor-activated gene 3-1	_	Dusk	Cold	Root
Kaladp0023s0098	AT4G37980	ATCAD7,CAD7,ELI3,ELI3-1	elicitor-activated gene 3-1	_	Dusk	Cold	Root
Kaladp0024s0037	AT2G43460		Ribosomal L38e protein family	_	Dusk	Cold	Root
Kaladp0024s0094	AT4G32720	AtLa1,La1	La protein 1	_	Dusk	Cold	Root
Kaladp0024s0102	AT3G26590		MATE efflux family protein	_	Dusk	Cold	Root
Kaladp0024s0176	AT1G26170		ARM repeat superfamily protein	_	Dusk	Cold	Root
Kaladp0024s0203	AT1G68570		Major facilitator superfamily protein	_	Dusk	Cold	Root
Kaladp0024s0261	AT3G54260	TBL36	TRICHOME BIREFRINGENCE-LIKE 36	_	Dusk	Cold	Root
Kaladp0024s0305	AT3G26040		HXXXD-type acyl-transferase family protein	_	Dusk	Cold	Root
Kaladp0024s0314	AT2G41905			_	Dusk	Cold	Root
Kaladp0024s0327	AT4G28950	ARAC7,ATRAC7,ATROP9,RAC7,ROP9	RHO-related protein from plants 9	_	Dusk	Cold	Root
Kaladp0024s0330	AT3G08040	ATFRD3,FRD3,MAN1	MATE efflux family protein	_	Dusk	Cold	Root
Kaladp0024s0432	AT4G18830	ATOFP5,OFP5	ovate family protein 5	OFP	Dusk	Cold	Root
Kaladp0024s0433	AT2G38500		2-oxoglutarate (2OG) and Fe(II)-dependent oxygenase superfamily protein	_	Dusk	Cold	Root
Kaladp0024s0484	AT5G55150		Protein of unknown function (DUF295)	_	Dusk	Cold	Root
Kaladp0024s0485				_	Dusk	Cold	Root
Kaladp0024s0543	AT1G09430	ACLA-3	ATP-citrate lyase A-3	_	Dusk	Cold	Root
Kaladp0024s0600	AT5G46280	MCM3	Minichromosome maintenance (MCM2/3/5) family protein	_	Dusk	Cold	Root
Kaladp0024s0615	AT1G33720	CYP76C6	cytochrome P450, family 76, subfamily C, polypeptide 6	_	Dusk	Cold	Root
Kaladp0024s0629	AT2G47800	ATMRP4,EST3,MRP4	multidrug resistance-associated protein 4	_	Dusk	Cold	Root
Kaladp0024s0765	AT4G28660	PSB28	photosystem II reaction center PSB28 protein	_	Dusk	Cold	Root
Kaladp0024s0768	AT1G04090		Plant protein of unknown function (DUF946)	_	Dusk	Cold	Root
Kaladp0024s0823				_	Dusk	Cold	Root
Kaladp0024s0830	AT5G36100			_	Dusk	Cold	Root
Kaladp0024s0848	AT5G36110	CYP716A1	cytochrome P450, family 716, subfamily A, polypeptide 1	_	Dusk	Cold	Root
Kaladp0024s0881	AT1G19300	ATGATL1,GATL1,GLZ1,PARVUS	Nucleotide-diphospho-sugar transferases superfamily protein	_	Dusk	Cold	Root
Kaladp0024s0890	AT2G23790		Protein of unknown function (DUF607)	_	Dusk	Cold	Root
Kaladp0024s0937	AT1G75250	ATRL6,RL6,RSM3	RAD-like 6	MYB-related	Dusk	Cold	Root
Kaladp0024s0944	AT4G36530		alpha/beta-Hydrolases superfamily protein	_	Dusk	Cold	Root
Kaladp0024s0946	AT4G29390		Ribosomal protein S30 family protein	_	Dusk	Cold	Root
Kaladp0025s0024	AT1G55320	AAE18	acyl-activating enzyme 18	_	Dusk	Cold	Root
Kaladp0025s0030				_	Dusk	Cold	Root
Kaladp0026s0131	AT3G03190	ATGSTF11,ATGSTF6,GSTF11	glutathione S-transferase F11	_	Dusk	Cold	Root
Kaladp0026s0151	AT1G43770		RING/FYVE/PHD zinc finger superfamily protein	PHD	Dusk	Cold	Root
Kaladp0028s0058				_	Dusk	Cold	Root
Kaladp0028s0067	AT4G36990	AT-HSFB1,ATHSF4,HSF4,HSFB1	heat shock factor 4	HSF	Dusk	Cold	Root
Kaladp0029s0001	AT1G67630	POLA2	DNA polymerase alpha 2	_	Dusk	Cold	Root
Kaladp0029s0015	AT1G67600		Acid phosphatase/vanadium-dependent haloperoxidase-related protein	_	Dusk	Cold	Root
Kaladp0029s0065	AT5G11460		Protein of unknown function (DUF581)	_	Dusk	Cold	Root
Kaladp0029s0073	AT1G18950		DDT domain superfamily	_	Dusk	Cold	Root
Kaladp0029s0151	AT5G45680	ATFKBP13,FKBP13	FK506-binding protein 13	_	Dusk	Cold	Root
Kaladp0030s0099	AT5G42650	AOS,CYP74A,DDE2	allene oxide synthase	_	Dusk	Cold	Root
Kaladp0030s0150	AT4G17760		damaged DNA binding;exodeoxyribonuclease IIIs	_	Dusk	Cold	Root
Kaladp0031s0029	AT2G36540		Haloacid dehalogenase-like hydrolase (HAD) superfamily protein	_	Dusk	Cold	Root
Kaladp0031s0111	AT3G24515	UBC37	ubiquitin-conjugating enzyme 37	_	Dusk	Cold	Root
Kaladp0032s0059	AT5G61620		myb-like transcription factor family protein	MYB-related	Dusk	Cold	Root
Kaladp0032s0115	AT5G24470	APRR5,PRR5	pseudo-response regulator 5	Pseudo ARR-B	Dusk	Cold	Root
Kaladp0032s0146	AT3G11510		Ribosomal protein S11 family protein	_	Dusk	Cold	Root
Kaladp0032s0311	AT2G28550	RAP2.7,TOE1	related to AP2.7	AP2-EREBP	Dusk	Cold	Root
Kaladp0032s0399	AT2G45450	ZPR1	protein binding	_	Dusk	Cold	Root
Kaladp0032s0419	AT1G50575		Putative lysine decarboxylase family protein	_	Dusk	Cold	Root
Kaladp0033s0063				_	Dusk	Cold	Root
Kaladp0033s0092	AT2G26660	ATSPX2,SPX2	SPX domain gene 2	_	Dusk	Cold	Root
Kaladp0033s0093	AT1G15360	SHN1,WIN1	Integrase-type DNA-binding superfamily protein	AP2-EREBP	Dusk	Cold	Root
Kaladp0033s0106	AT1G64390	AtGH9C2,GH9C2	glycosyl hydrolase 9C2	_	Dusk	Cold	Root
Kaladp0033s0114	AT4G38130	ATHD1,ATHDA19,HD1,HDA1,HDA19,RPD3A	histone deacetylase 1	_	Dusk	Cold	Root
Kaladp0033s0152	AT1G18590	ATSOT17,ATST5C,SOT17	sulfotransferase 17	_	Dusk	Cold	Root
Kaladp0033s0172	AT1G53490		RING/U-box superfamily protein	_	Dusk	Cold	Root
Kaladp0033s0175	AT3G14440	ATNCED3,NCED3,SIS7,STO1	nine-cis-epoxycarotenoid dioxygenase 3	_	Dusk	Cold	Root
Kaladp0033s0227	AT3G18830	ATPLT5,ATPMT5,PMT5	polyol/monosaccharide transporter 5	_	Dusk	Cold	Root
Kaladp0033s0270	AT1G49670	NQR	ARP protein (REF)	_	Dusk	Cold	Root
Kaladp0033s0297	AT5G42830		HXXXD-type acyl-transferase family protein	_	Dusk	Cold	Root
Kaladp0033s0310	AT3G07700		Protein kinase superfamily protein	_	Dusk	Cold	Root
Kaladp0033s0336				_	Dusk	Cold	Root
Kaladp0034s0008	AT3G51140		Protein of unknown function (DUF3353)	_	Dusk	Cold	Root
Kaladp0034s0068	AT1G12950	RSH2	root hair specific 2	_	Dusk	Cold	Root
Kaladp0034s0149	AT1G68680			_	Dusk	Cold	Root
Kaladp0034s0208	AT3G22490		Seed maturation protein	_	Dusk	Cold	Root
Kaladp0035s0057	AT5G03050			_	Dusk	Cold	Root
Kaladp0035s0077				_	Dusk	Cold	Root
Kaladp0036s0057	AT5G23230	NIC2	nicotinamidase 2	_	Dusk	Cold	Root
Kaladp0036s0071	AT3G06350	EMB3004,MEE32	dehydroquinate dehydratase, putative / shikimate dehydrogenase, putative	_	Dusk	Cold	Root
Kaladp0036s0072	AT3G06350	EMB3004,MEE32	dehydroquinate dehydratase, putative / shikimate dehydrogenase, putative	_	Dusk	Cold	Root
Kaladp0036s0075	AT1G72210		basic helix-loop-helix (bHLH) DNA-binding superfamily protein	bHLH	Dusk	Cold	Root
Kaladp0036s0082	AT1G47980			_	Dusk	Cold	Root
Kaladp0036s0108	AT5G27020			_	Dusk	Cold	Root
Kaladp0036s0148	AT3G15840	PIFI	post-illumination chlorophyll fluorescence increase	_	Dusk	Cold	Root
Kaladp0036s0210	AT2G46410	CPC	Homeodomain-like superfamily protein	MYB-related	Dusk	Cold	Root
Kaladp0036s0211	AT1G68040		S-adenosyl-L-methionine-dependent methyltransferases superfamily protein	_	Dusk	Cold	Root
Kaladp0036s0241	AT5G59100		Subtilisin-like serine endopeptidase family protein	_	Dusk	Cold	Root
Kaladp0036s0249	AT2G29540	ATRPAC14,ATRPC14,RPC14	RNApolymerase 14 kDa subunit	_	Dusk	Cold	Root
Kaladp0037s0010	AT2G36880	MAT3	methionine adenosyltransferase 3	_	Dusk	Cold	Root
Kaladp0037s0061	AT5G57390	AIL5,CHO1,EMK	AINTEGUMENTA-like 5	AP2-EREBP	Dusk	Cold	Root
Kaladp0037s0065	AT1G18590	ATSOT17,ATST5C,SOT17	sulfotransferase 17	_	Dusk	Cold	Root
Kaladp0037s0067	AT1G74100	ATSOT16,ATST5A,CORI-7,SOT16	sulfotransferase 16	_	Dusk	Cold	Root
Kaladp0037s0072	AT5G57123			_	Dusk	Cold	Root
Kaladp0037s0107	AT3G52820	ATPAP22,PAP22	purple acid phosphatase 22	_	Dusk	Cold	Root
Kaladp0037s0210	AT5G05340		Peroxidase superfamily protein	_	Dusk	Cold	Root
Kaladp0037s0233	AT4G04220	AtRLP46,RLP46	receptor like protein 46	_	Dusk	Cold	Root
Kaladp0037s0262	AT5G44640	BGLU13	beta glucosidase 13	_	Dusk	Cold	Root
Kaladp0037s0324	AT2G35150	EXL1	EXORDIUM like 1	_	Dusk	Cold	Root
Kaladp0037s0395	AT4G24380			_	Dusk	Cold	Root
Kaladp0037s0435				_	Dusk	Cold	Root
Kaladp0037s0462	AT3G10950		Zinc-binding ribosomal protein family protein	_	Dusk	Cold	Root
Kaladp0037s0469	AT2G38740		Haloacid dehalogenase-like hydrolase (HAD) superfamily protein	_	Dusk	Cold	Root
Kaladp0037s0489	AT4G15248		B-box type zinc finger family protein	Orphans	Dusk	Cold	Root
Kaladp0038s0025	AT3G21250	ATMRP6,MRP6	multidrug resistance-associated protein 6	_	Dusk	Cold	Root
Kaladp0038s0057	AT5G10350		RNA-binding (RRM/RBD/RNP motifs) family protein	_	Dusk	Cold	Root
Kaladp0038s0089	AT1G78530		Protein kinase superfamily protein	_	Dusk	Cold	Root
Kaladp0038s0132	AT3G42170		BED zinc finger ;hAT family dimerisation domain	_	Dusk	Cold	Root
Kaladp0039s0023	AT4G21440	ATM4,ATMYB102,MYB102	MYB-like 102	MYB	Dusk	Cold	Root
Kaladp0039s0117	AT5G63160	BT1	BTB and TAZ domain protein 1	TRAF	Dusk	Cold	Root
Kaladp0039s0159	AT5G19760		Mitochondrial substrate carrier family protein	_	Dusk	Cold	Root
Kaladp0039s0160	AT5G19770	TUA3	tubulin alpha-3	_	Dusk	Cold	Root
Kaladp0039s0206	AT2G33810	SPL3	squamosa promoter binding protein-like 3	SBP	Dusk	Cold	Root
Kaladp0039s0213	AT1G28280		VQ motif-containing protein	_	Dusk	Cold	Root
Kaladp0039s0214	AT2G34700		Pollen Ole e 1 allergen and extensin family protein	_	Dusk	Cold	Root
Kaladp0039s0276	AT3G63440	ATCKX6,ATCKX7,CKX6	cytokinin oxidase/dehydrogenase 6	_	Dusk	Cold	Root
Kaladp0039s0339	AT2G33420		Protein of unknown function (DUF810)	_	Dusk	Cold	Root
Kaladp0039s0374	AT1G22170		Phosphoglycerate mutase family protein	_	Dusk	Cold	Root
Kaladp0039s0375				_	Dusk	Cold	Root
Kaladp0039s0443	ATCG00430		photosystem II reaction center protein G	_	Dusk	Cold	Root
Kaladp0039s0534	AT2G01340	At17.1		_	Dusk	Cold	Root
Kaladp0039s0553	AT1G09950	RAS1	RESPONSE TO ABA AND SALT 1	_	Dusk	Cold	Root
Kaladp0039s0612	AT3G55330	PPL1	PsbP-like protein 1	_	Dusk	Cold	Root
Kaladp0039s0659	AT2G44300		Bifunctional inhibitor/lipid-transfer protein/seed storage 2S albumin superfamily protein	_	Dusk	Cold	Root
Kaladp0039s0719				_	Dusk	Cold	Root
Kaladp0039s0738	AT2G20740		Tetraspanin family protein	_	Dusk	Cold	Root
Kaladp0039s0748	AT5G25610	ATRD22,RD22	BURP domain-containing protein	_	Dusk	Cold	Root
Kaladp0040s0054	AT3G63410	APG1,E37,IEP37,VTE3	S-adenosyl-L-methionine-dependent methyltransferases superfamily protein	_	Dusk	Cold	Root
Kaladp0040s0058	AT3G23230		Integrase-type DNA-binding superfamily protein	AP2-EREBP	Dusk	Cold	Root
Kaladp0040s0059	AT3G23240	ATERF1,ERF1	ethylene response factor 1	AP2-EREBP	Dusk	Cold	Root
Kaladp0040s0073	AT5G08640	ATFLS1,FLS,FLS1	flavonol synthase 1	_	Dusk	Cold	Root
Kaladp0040s0076	AT1G44575	NPQ4,PSBS	Chlorophyll A-B binding family protein	_	Dusk	Cold	Root
Kaladp0040s0201	AT1G50010	TUA2	tubulin alpha-2 chain	_	Dusk	Cold	Root
Kaladp0040s0257	AT2G14860		Peroxisomal membrane 22 kDa (Mpv17/PMP22) family protein	_	Dusk	Cold	Root
Kaladp0040s0310	AT1G48830		Ribosomal protein S7e family protein	_	Dusk	Cold	Root
Kaladp0040s0364	AT4G04900	RIC10	ROP-interactive CRIB motif-containing protein 10	_	Dusk	Cold	Root
Kaladp0040s0430				_	Dusk	Cold	Root
Kaladp0040s0469	AT5G07990	CYP75B1,D501,TT7	Cytochrome P450 superfamily protein	_	Dusk	Cold	Root
Kaladp0040s0554	AT4G35930		F-box family protein	_	Dusk	Cold	Root
Kaladp0040s0577	AT1G44446	ATCAO,CAO,CH1	Pheophorbide a oxygenase family protein with Rieske [2Fe-2S] domain	_	Dusk	Cold	Root
Kaladp0040s0585	AT2G33620		AT hook motif DNA-binding family protein	_	Dusk	Cold	Root
Kaladp0040s0591	AT1G20650		Protein kinase superfamily protein	_	Dusk	Cold	Root
Kaladp0040s0701	AT3G07050		GTP-binding family protein	_	Dusk	Cold	Root
Kaladp0040s0751	AT3G26790	FUS3	AP2/B3-like transcriptional factor family protein	ABI3VP1	Dusk	Cold	Root
Kaladp0041s0001	AT5G23230	NIC2	nicotinamidase 2	_	Dusk	Cold	Root
Kaladp0041s0027	AT2G40010		Ribosomal protein L10 family protein	_	Dusk	Cold	Root
Kaladp0042s0034	AT1G47530		MATE efflux family protein	_	Dusk	Cold	Root
Kaladp0042s0045	AT1G26680		transcriptional factor B3 family protein	ABI3VP1	Dusk	Cold	Root
Kaladp0042s0169	AT5G13000	ATGSL12,gsl12	glucan synthase-like 12	_	Dusk	Cold	Root
Kaladp0042s0220	AT5G40740			_	Dusk	Cold	Root
Kaladp0042s0251	AT5G47560	ATSDAT,ATTDT,TDT	tonoplast dicarboxylate transporter	_	Dusk	Cold	Root
Kaladp0042s0253	AT3G02870	VTC4	Inositol monophosphatase family protein	_	Dusk	Cold	Root
Kaladp0042s0290	AT4G18480	CH-42,CH42,CHL11,CHLI-1,CHLI1	P-loop containing nucleoside triphosphate hydrolases superfamily protein	_	Dusk	Cold	Root
Kaladp0042s0292	AT5G57150		basic helix-loop-helix (bHLH) DNA-binding superfamily protein	bHLH	Dusk	Cold	Root
Kaladp0042s0293	AT1G06550		ATP-dependent caseinolytic (Clp) protease/crotonase family protein	_	Dusk	Cold	Root
Kaladp0042s0366	AT1G64625		Serine/threonine-protein kinase WNK (With No Lysine)-related	_	Dusk	Cold	Root
Kaladp0042s0392	AT1G02920	ATGST11,ATGSTF7,ATGSTF8,GST11,GSTF7	glutathione S-transferase 7	_	Dusk	Cold	Root
Kaladp0043s0049	ATCG01100		NADH dehydrogenase family protein	_	Dusk	Cold	Root
Kaladp0043s0111	AT1G10370	ATGSTU17,ERD9,GST30,GST30B	Glutathione S-transferase family protein	_	Dusk	Cold	Root
Kaladp0043s0195	AT4G01970	AtSTS,STS	stachyose synthase	_	Dusk	Cold	Root
Kaladp0043s0228	AT5G09820		Plastid-lipid associated protein PAP / fibrillin family protein	_	Dusk	Cold	Root
Kaladp0043s0236	AT5G05260	CYP79A2	cytochrome p450 79a2	_	Dusk	Cold	Root
Kaladp0043s0257	AT2G28410			_	Dusk	Cold	Root
Kaladp0043s0270	AT3G16490	IQD26	IQ-domain 26	_	Dusk	Cold	Root
Kaladp0043s0282	AT1G79840	GL2	HD-ZIP IV family of homeobox-leucine zipper protein with lipid-binding START domain	HB	Dusk	Cold	Root
Kaladp0044s0043	AT3G23805	RALFL24	ralf-like 24	_	Dusk	Cold	Root
Kaladp0044s0057	AT2G47810	NF-YB5	nuclear factor Y, subunit B5	CCAAT	Dusk	Cold	Root
Kaladp0044s0064	AT2G47590	PHR2	photolyase/blue-light receptor 2	_	Dusk	Cold	Root
Kaladp0045s0021	AT1G22410		Class-II DAHP synthetase family protein	_	Dusk	Cold	Root
Kaladp0045s0032	AT4G40060	ATHB-16,ATHB16,HB16	homeobox protein 16	HB	Dusk	Cold	Root
Kaladp0045s0113	AT3G18360		VQ motif-containing protein	_	Dusk	Cold	Root
Kaladp0045s0215	AT2G39980		HXXXD-type acyl-transferase family protein	_	Dusk	Cold	Root
Kaladp0045s0221	AT3G55800	SBPASE	sedoheptulose-bisphosphatase	_	Dusk	Cold	Root
Kaladp0045s0238	AT3G20830		AGC (cAMP-dependent, cGMP-dependent and protein kinase C) kinase family protein	_	Dusk	Cold	Root
Kaladp0045s0300				_	Dusk	Cold	Root
Kaladp0045s0345				_	Dusk	Cold	Root
Kaladp0045s0418	AT3G21090		ABC-2 type transporter family protein	_	Dusk	Cold	Root
Kaladp0046s0054	AT4G24204		RING/U-box superfamily protein	_	Dusk	Cold	Root
Kaladp0046s0058				_	Dusk	Cold	Root
Kaladp0046s0119	AT2G20470		AGC (cAMP-dependent, cGMP-dependent and protein kinase C) kinase family protein	_	Dusk	Cold	Root
Kaladp0046s0127	AT3G63410	APG1,E37,IEP37,VTE3	S-adenosyl-L-methionine-dependent methyltransferases superfamily protein	_	Dusk	Cold	Root
Kaladp0046s0164	AT2G48020		Major facilitator superfamily protein	_	Dusk	Cold	Root
Kaladp0046s0222	AT3G18730	BRU1,MGO3,TSK	tetratricopeptide repeat (TPR)-containing protein	_	Dusk	Cold	Root
Kaladp0046s0227	AT5G64600		O-fucosyltransferase family protein	_	Dusk	Cold	Root
Kaladp0046s0257	AT5G64440	AtFAAH,FAAH	fatty acid amide hydrolase	_	Dusk	Cold	Root
Kaladp0046s0323				_	Dusk	Cold	Root
Kaladp0047s0033	AT1G33540	scpl18	serine carboxypeptidase-like 18	_	Dusk	Cold	Root
Kaladp0047s0072	AT1G33540	scpl18	serine carboxypeptidase-like 18	_	Dusk	Cold	Root
Kaladp0047s0077	AT5G60440	AGL62	AGAMOUS-like 62	MADS	Dusk	Cold	Root
Kaladp0047s0123	AT5G64170		dentin sialophosphoprotein-related	_	Dusk	Cold	Root
Kaladp0047s0244	AT1G78930		Mitochondrial transcription termination factor family protein	mTERF	Dusk	Cold	Root
Kaladp0047s0269	AT4G39720		VQ motif-containing protein	_	Dusk	Cold	Root
Kaladp0048s0119	AT5G63980	ALX8,ATSAL1,FRY1,HOS2,RON1,SAL1	Inositol monophosphatase family protein	_	Dusk	Cold	Root
Kaladp0048s0130	AT1G77380	AAP3,ATAAP3	amino acid permease 3	_	Dusk	Cold	Root
Kaladp0048s0162	AT1G67630	POLA2	DNA polymerase alpha 2	_	Dusk	Cold	Root
Kaladp0048s0184	AT2G21940	ATSK1,SK1	shikimate kinase 1	_	Dusk	Cold	Root
Kaladp0048s0240	AT1G28190			_	Dusk	Cold	Root
Kaladp0048s0305	AT3G12320			_	Dusk	Cold	Root
Kaladp0048s0337	AT5G66440			_	Dusk	Cold	Root
Kaladp0048s0354	AT3G46940	DUT1	DUTP-PYROPHOSPHATASE-LIKE 1	_	Dusk	Cold	Root
Kaladp0048s0408	AT4G16447			_	Dusk	Cold	Root
Kaladp0048s0523				_	Dusk	Cold	Root
Kaladp0048s0537	AT3G54070		Ankyrin repeat family protein	_	Dusk	Cold	Root
Kaladp0048s0556	AT2G29730	UGT71D1	UDP-glucosyl transferase 71D1	_	Dusk	Cold	Root
Kaladp0048s0714	AT5G16450		Ribonuclease E inhibitor RraA/Dimethylmenaquinone methyltransferase	_	Dusk	Cold	Root
Kaladp0048s0818	AT2G45180		Bifunctional inhibitor/lipid-transfer protein/seed storage 2S albumin superfamily protein	_	Dusk	Cold	Root
Kaladp0048s0864	AT5G49690		UDP-Glycosyltransferase superfamily protein	_	Dusk	Cold	Root
Kaladp0048s0869				_	Dusk	Cold	Root
Kaladp0048s0892	AT2G26730		Leucine-rich repeat protein kinase family protein	_	Dusk	Cold	Root
Kaladp0048s0920	AT1G18800	NRP2	NAP1-related protein 2	_	Dusk	Cold	Root
Kaladp0048s0967	AT1G09870		histidine acid phosphatase family protein	_	Dusk	Cold	Root
Kaladp0050s0008	AT2G46225	ABIL1	ABI-1-like 1	_	Dusk	Cold	Root
Kaladp0050s0014	AT1G08650	ATPPCK1,PPCK1	phosphoenolpyruvate carboxylase kinase 1	_	Dusk	Cold	Root
Kaladp0050s0016	AT3G04550			_	Dusk	Cold	Root
Kaladp0050s0017	AT1G54560	ATXIE,XIE	Myosin family protein with Dil domain	_	Dusk	Cold	Root
Kaladp0050s0061	AT2G43870		Pectin lyase-like superfamily protein	_	Dusk	Cold	Root
Kaladp0050s0175	AT1G63820		CCT motif family protein	Orphans	Dusk	Cold	Root
Kaladp0050s0227	AT1G62780			_	Dusk	Cold	Root
Kaladp0050s0253	AT5G64940	ATATH13,ATH13,ATOSA1,OSA1	ABC2 homolog 13	_	Dusk	Cold	Root
Kaladp0050s0254	AT5G64940	ATATH13,ATH13,ATOSA1,OSA1	ABC2 homolog 13	_	Dusk	Cold	Root
Kaladp0050s0282	AT1G75290		NAD(P)-binding Rossmann-fold superfamily protein	_	Dusk	Cold	Root
Kaladp0050s0294	AT1G25510		Eukaryotic aspartyl protease family protein	_	Dusk	Cold	Root
Kaladp0051s0008	AT5G55280	ATFTSZ1-1,CPFTSZ,FTSZ1-1	homolog of bacterial cytokinesis Z-ring protein FTSZ 1-1	_	Dusk	Cold	Root
Kaladp0051s0014	AT1G55915		zinc ion binding	_	Dusk	Cold	Root
Kaladp0051s0097	AT3G13310		Chaperone DnaJ-domain superfamily protein	_	Dusk	Cold	Root
Kaladp0051s0109	AT2G22620		Rhamnogalacturonate lyase family protein	_	Dusk	Cold	Root
Kaladp0052s0001	AT3G59140	ATMRP14,MRP14	multidrug resistance-associated protein 14	_	Dusk	Cold	Root
Kaladp0053s0002	AT2G26560	PLA IIA,PLA2A,PLP2	phospholipase A 2A	_	Dusk	Cold	Root
Kaladp0053s0064	AT1G29930	AB140,CAB1,CAB140,LHCB1.3	chlorophyll A/B binding protein 1	_	Dusk	Cold	Root
Kaladp0053s0065	AT1G29930	AB140,CAB1,CAB140,LHCB1.3	chlorophyll A/B binding protein 1	_	Dusk	Cold	Root
Kaladp0053s0119	AT1G53210		sodium/calcium exchanger family protein / calcium-binding EF hand family protein	_	Dusk	Cold	Root
Kaladp0053s0400	AT3G46740	MAR1,TOC75-III	translocon at the outer envelope membrane of chloroplasts 75-III	_	Dusk	Cold	Root
Kaladp0053s0403	AT2G29380	HAI3	highly ABA-induced PP2C gene 3	_	Dusk	Cold	Root
Kaladp0053s0423	AT3G46970	ATPHS2,PHS2	alpha-glucan phosphorylase 2	_	Dusk	Cold	Root
Kaladp0053s0479	AT5G24760		GroES-like zinc-binding dehydrogenase family protein	_	Dusk	Cold	Root
Kaladp0053s0498	AT4G15760	MO1	monooxygenase 1	_	Dusk	Cold	Root
Kaladp0053s0569	AT4G18020	APRR2,PRR2	CheY-like two-component responsive regulator family protein	ARR-B	Dusk	Cold	Root
Kaladp0053s0612				_	Dusk	Cold	Root
Kaladp0054s0001	AT5G15950		Adenosylmethionine decarboxylase family protein	_	Dusk	Cold	Root
Kaladp0054s0002	AT5G15948	CPuORF10	conserved peptide upstream open reading frame 10	_	Dusk	Cold	Root
Kaladp0054s0011	AT1G04870	ATPRMT10,PRMT10	protein arginine methyltransferase 10	_	Dusk	Cold	Root
Kaladp0054s0043				_	Dusk	Cold	Root
Kaladp0054s0078	AT2G26700	PID2	AGC (cAMP-dependent, cGMP-dependent and protein kinase C) kinase family protein	_	Dusk	Cold	Root
Kaladp0055s0063	AT5G58140	NPL1,PHOT2	phototropin 2	_	Dusk	Cold	Root
Kaladp0055s0127	AT2G21050	LAX2	like AUXIN RESISTANT 2	_	Dusk	Cold	Root
Kaladp0055s0163	AT1G66330		senescence-associated family protein	_	Dusk	Cold	Root
Kaladp0055s0247	AT4G35070		SBP (S-ribonuclease binding protein) family protein	_	Dusk	Cold	Root
Kaladp0055s0329	AT5G53210	SPCH	basic helix-loop-helix (bHLH) DNA-binding superfamily protein	bHLH	Dusk	Cold	Root
Kaladp0055s0332				_	Dusk	Cold	Root
Kaladp0055s0360	AT5G52420			_	Dusk	Cold	Root
Kaladp0055s0414	AT2G37530			_	Dusk	Cold	Root
Kaladp0055s0438	AT1G02840	ATSRP34,SR1,SRP34	RNA-binding (RRM/RBD/RNP motifs) family protein	_	Dusk	Cold	Root
Kaladp0055s0488	AT1G15260			_	Dusk	Cold	Root
Kaladp0055s0531	AT1G09540	ATMYB61,MYB61	myb domain protein 61	MYB	Dusk	Cold	Root
Kaladp0056s0061	AT5G06820	SRF2	STRUBBELIG-receptor family 2	_	Dusk	Cold	Root
Kaladp0056s0090	AT2G36870	XTH32	xyloglucan endotransglucosylase/hydrolase 32	_	Dusk	Cold	Root
Kaladp0056s0102	AT2G27880	AGO5	Argonaute family protein	_	Dusk	Cold	Root
Kaladp0056s0109	AT1G08250	ADT6	arogenate dehydratase 6	_	Dusk	Cold	Root
Kaladp0056s0116	AT4G33790	CER4,FAR3,G7	Jojoba acyl CoA reductase-related male sterility protein	_	Dusk	Cold	Root
Kaladp0057s0008	AT1G44900	ATMCM2,MCM2	minichromosome maintenance (MCM2/3/5) family protein	_	Dusk	Cold	Root
Kaladp0057s0035	AT5G37980		Zinc-binding dehydrogenase family protein	_	Dusk	Cold	Root
Kaladp0057s0047	AT1G72030		Acyl-CoA N-acyltransferases (NAT) superfamily protein	GNAT	Dusk	Cold	Root
Kaladp0057s0062	AT5G28960			_	Dusk	Cold	Root
Kaladp0058s0058	AT5G11260	HY5,TED 5	Basic-leucine zipper (bZIP) transcription factor family protein	bZIP	Dusk	Cold	Root
Kaladp0058s0206	AT1G02850	BGLU11	beta glucosidase 11	_	Dusk	Cold	Root
Kaladp0058s0219	AT4G28550		Ypt/Rab-GAP domain of gyp1p superfamily protein	_	Dusk	Cold	Root
Kaladp0058s0250	AT3G25030		RING/U-box superfamily protein	_	Dusk	Cold	Root
Kaladp0058s0260	AT3G07250		nuclear transport factor 2 (NTF2) family protein / RNA recognition motif (RRM)-containing protein	_	Dusk	Cold	Root
Kaladp0058s0339	AT3G01550	ATPPT2,PPT2	phosphoenolpyruvate (pep)/phosphate translocator 2	_	Dusk	Cold	Root
Kaladp0058s0343	AT2G46150		Late embryogenesis abundant (LEA) hydroxyproline-rich glycoprotein family	_	Dusk	Cold	Root
Kaladp0058s0423	AT1G65060	4CL3	4-coumarate:CoA ligase 3	_	Dusk	Cold	Root
Kaladp0058s0424				_	Dusk	Cold	Root
Kaladp0058s0436	AT3G57450			_	Dusk	Cold	Root
Kaladp0058s0437	AT3G57450			_	Dusk	Cold	Root
Kaladp0058s0457	AT1G33540	scpl18	serine carboxypeptidase-like 18	_	Dusk	Cold	Root
Kaladp0058s0470	AT5G52290	SHOC1	shortage in chiasmata 1	_	Dusk	Cold	Root
Kaladp0058s0480	AT1G12900	GAPA-2	glyceraldehyde 3-phosphate dehydrogenase A subunit 2	_	Dusk	Cold	Root
Kaladp0058s0503	AT1G59740		Major facilitator superfamily protein	_	Dusk	Cold	Root
Kaladp0058s0570	AT1G29200		O-fucosyltransferase family protein	_	Dusk	Cold	Root
Kaladp0058s0600	AT3G55610	P5CS2	delta 1-pyrroline-5-carboxylate synthase 2	_	Dusk	Cold	Root
Kaladp0058s0610	AT5G59830			_	Dusk	Cold	Root
Kaladp0058s0649	AT3G46200	aTNUDT9,NUDT9	nudix hydrolase homolog 9	_	Dusk	Cold	Root
Kaladp0058s0650	AT1G07710		Ankyrin repeat family protein	_	Dusk	Cold	Root
Kaladp0059s0006	AT1G17260	AHA10	autoinhibited H(+)-ATPase isoform 10	_	Dusk	Cold	Root
Kaladp0059s0020	AT1G06550		ATP-dependent caseinolytic (Clp) protease/crotonase family protein	_	Dusk	Cold	Root
Kaladp0059s0024	AT1G29930	AB140,CAB1,CAB140,LHCB1.3	chlorophyll A/B binding protein 1	_	Dusk	Cold	Root
Kaladp0059s0097	AT2G27690	CYP94C1	cytochrome P450, family 94, subfamily C, polypeptide 1	_	Dusk	Cold	Root
Kaladp0059s0106	AT2G36530	ENO2,LOS2	Enolase	_	Dusk	Cold	Root
Kaladp0059s0149	AT1G17520		Homeodomain-like/winged-helix DNA-binding family protein	MYB-related	Dusk	Cold	Root
Kaladp0059s0189	AT2G44480	BGLU17	beta glucosidase 17	_	Dusk	Cold	Root
Kaladp0059s0219				_	Dusk	Cold	Root
Kaladp0059s0285				_	Dusk	Cold	Root
Kaladp0059s0333	AT5G15640		Mitochondrial substrate carrier family protein	_	Dusk	Cold	Root
Kaladp0059s0334	AT3G62270		HCO3- transporter family	_	Dusk	Cold	Root
Kaladp0059s0336	AT1G48100		Pectin lyase-like superfamily protein	_	Dusk	Cold	Root
Kaladp0060s0051	AT4G18690			_	Dusk	Cold	Root
Kaladp0060s0053	AT5G66460		Glycosyl hydrolase superfamily protein	_	Dusk	Cold	Root
Kaladp0060s0110	AT4G37370	CYP81D8	cytochrome P450, family 81, subfamily D, polypeptide 8	_	Dusk	Cold	Root
Kaladp0060s0126				_	Dusk	Cold	Root
Kaladp0060s0196	AT4G33920		Protein phosphatase 2C family protein	_	Dusk	Cold	Root
Kaladp0060s0238	AT5G07050		nodulin MtN21 /EamA-like transporter family protein	_	Dusk	Cold	Root
Kaladp0060s0242	AT3G12270	ATPRMT3,PRMT3	protein arginine methyltransferase 3	_	Dusk	Cold	Root
Kaladp0060s0243	AT3G12320			_	Dusk	Cold	Root
Kaladp0060s0264	AT3G54500			_	Dusk	Cold	Root
Kaladp0060s0328	AT3G55120	A11,CFI,TT5	Chalcone-flavanone isomerase family protein	_	Dusk	Cold	Root
Kaladp0060s0355	AT1G61720	BAN	NAD(P)-binding Rossmann-fold superfamily protein	_	Dusk	Cold	Root
Kaladp0060s0371	AT5G54770	THI1,THI4,TZ	thiazole biosynthetic enzyme, chloroplast (ARA6) (THI1) (THI4)	_	Dusk	Cold	Root
Kaladp0060s0408				_	Dusk	Cold	Root
Kaladp0061s0037	AT5G13550	SULTR4;1	sulfate transporter 4.1	_	Dusk	Cold	Root
Kaladp0061s0075				_	Dusk	Cold	Root
Kaladp0061s0087				_	Dusk	Cold	Root
Kaladp0061s0167	AT1G26480	GF14 IOTA,GRF12	general regulatory factor 12	_	Dusk	Cold	Root
Kaladp0062s0056	AT3G25620		ABC-2 type transporter family protein	_	Dusk	Cold	Root
Kaladp0062s0084	AT5G43630	TZP	zinc knuckle (CCHC-type) family protein	_	Dusk	Cold	Root
Kaladp0062s0088	AT5G43580		Serine protease inhibitor, potato inhibitor I-type family protein	_	Dusk	Cold	Root
Kaladp0062s0111	AT5G66460		Glycosyl hydrolase superfamily protein	_	Dusk	Cold	Root
Kaladp0062s0125	AT3G61220		NAD(P)-binding Rossmann-fold superfamily protein	_	Dusk	Cold	Root
Kaladp0063s0056	AT3G51970	ASAT1,ATASAT1,ATSAT1	acyl-CoA sterol acyl transferase 1	_	Dusk	Cold	Root
Kaladp0064s0018	AT2G24270	ALDH11A3	aldehyde dehydrogenase 11A3	_	Dusk	Cold	Root
Kaladp0064s0076	AT2G32560		F-box family protein	_	Dusk	Cold	Root
Kaladp0064s0089	AT3G56640	SEC15A	exocyst complex component sec15A	_	Dusk	Cold	Root
Kaladp0065s0014				_	Dusk	Cold	Root
Kaladp0065s0019	AT1G56310		Polynucleotidyl transferase, ribonuclease H-like superfamily protein	_	Dusk	Cold	Root
Kaladp0065s0031	AT3G05640		Protein phosphatase 2C family protein	_	Dusk	Cold	Root
Kaladp0065s0057	AT1G54820		Protein kinase superfamily protein	_	Dusk	Cold	Root
Kaladp0066s0012	AT3G17030		Nucleic acid-binding proteins superfamily	_	Dusk	Cold	Root
Kaladp0066s0048	AT1G70850	MLP34	MLP-like protein 34	_	Dusk	Cold	Root
Kaladp0066s0079	AT4G01050	TROL	thylakoid rhodanese-like	_	Dusk	Cold	Root
Kaladp0066s0092	AT2G46500	ATPI4K GAMMA 4,PI4K GAMMA 4,UBDK GAMMA 4	phosphoinositide 4-kinase gamma 4	_	Dusk	Cold	Root
Kaladp0066s0109	AT3G13540	ATMYB5,MYB5	myb domain protein 5	MYB	Dusk	Cold	Root
Kaladp0067s0051	AT5G54010		UDP-Glycosyltransferase superfamily protein	_	Dusk	Cold	Root
Kaladp0067s0053	AT5G54010		UDP-Glycosyltransferase superfamily protein	_	Dusk	Cold	Root
Kaladp0067s0054	AT4G27560		UDP-Glycosyltransferase superfamily protein	_	Dusk	Cold	Root
Kaladp0067s0085	AT5G66460		Glycosyl hydrolase superfamily protein	_	Dusk	Cold	Root
Kaladp0067s0091	AT3G61040	CYP76C7	cytochrome P450, family 76, subfamily C, polypeptide 7	_	Dusk	Cold	Root
Kaladp0067s0109	AT1G76690	ATOPR2,OPR2	12-oxophytodienoate reductase 2	_	Dusk	Cold	Root
Kaladp0067s0111	AT1G76690	ATOPR2,OPR2	12-oxophytodienoate reductase 2	_	Dusk	Cold	Root
Kaladp0067s0120	AT4G38960		B-box type zinc finger family protein	Orphans	Dusk	Cold	Root
Kaladp0067s0135	AT3G51240	F3\'H,F3H,TT6	flavanone 3-hydroxylase	_	Dusk	Cold	Root
Kaladp0067s0149				_	Dusk	Cold	Root
Kaladp0067s0151				_	Dusk	Cold	Root
Kaladp0067s0162	AT4G35920	MCA1	PLAC8 family protein	_	Dusk	Cold	Root
Kaladp0067s0211	AT1G32900		UDP-Glycosyltransferase superfamily protein	_	Dusk	Cold	Root
Kaladp0067s0283	AT4G02520	ATGSTF2,ATPM24,ATPM24.1,GST2,GSTF2	glutathione S-transferase PHI 2	_	Dusk	Cold	Root
Kaladp0067s0288	AT2G47880		Glutaredoxin family protein	_	Dusk	Cold	Root
Kaladp0068s0089	AT5G51030		NAD(P)-binding Rossmann-fold superfamily protein	_	Dusk	Cold	Root
Kaladp0068s0093	AT5G61890		Integrase-type DNA-binding superfamily protein	AP2-EREBP	Dusk	Cold	Root
Kaladp0068s0128	AT1G44900	ATMCM2,MCM2	minichromosome maintenance (MCM2/3/5) family protein	_	Dusk	Cold	Root
Kaladp0068s0195	AT4G22360		SWIB complex BAF60b domain-containing protein	SWI/SNF-BAF60b	Dusk	Cold	Root
Kaladp0068s0257	AT3G06650	ACLB-1	ATP-citrate lyase B-1	_	Dusk	Cold	Root
Kaladp0068s0295	AT1G05940	CAT9	cationic amino acid transporter 9	_	Dusk	Cold	Root
Kaladp0068s0320	AT5G47770	FPS1	farnesyl diphosphate synthase 1	_	Dusk	Cold	Root
Kaladp0068s0369	AT1G20020	ATLFNR2,FNR2	ferredoxin-NADP(+)-oxidoreductase 2	_	Dusk	Cold	Root
Kaladp0069s0002				_	Dusk	Cold	Root
Kaladp0069s0030	AT4G15890		binding	_	Dusk	Cold	Root
Kaladp0069s0034	AT5G49110			_	Dusk	Cold	Root
Kaladp0069s0052				_	Dusk	Cold	Root
Kaladp0069s0079	AT4G39230		NmrA-like negative transcriptional regulator family protein	_	Dusk	Cold	Root
Kaladp0069s0087	AT1G75280		NmrA-like negative transcriptional regulator family protein	_	Dusk	Cold	Root
Kaladp0069s0113	AT2G48020		Major facilitator superfamily protein	_	Dusk	Cold	Root
Kaladp0070s0113	AT2G29380	HAI3	highly ABA-induced PP2C gene 3	_	Dusk	Cold	Root
Kaladp0070s0153	AT3G11400	ATEIF3G1,EIF3G1	eukaryotic translation initiation factor 3G1	_	Dusk	Cold	Root
Kaladp0070s0168	AT2G40260		Homeodomain-like superfamily protein	G2-like	Dusk	Cold	Root
Kaladp0071s0121	AT3G28857		basic helix-loop-helix (bHLH) DNA-binding family protein	_	Dusk	Cold	Root
Kaladp0071s0142	AT3G45070		P-loop containing nucleoside triphosphate hydrolases superfamily protein	_	Dusk	Cold	Root
Kaladp0071s0191	AT1G72210		basic helix-loop-helix (bHLH) DNA-binding superfamily protein	bHLH	Dusk	Cold	Root
Kaladp0071s0208	AT5G64200	ATSC35,SC35	ortholog of human splicing factor SC35	_	Dusk	Cold	Root
Kaladp0071s0216	AT1G22490		basic helix-loop-helix (bHLH) DNA-binding superfamily protein	bHLH	Dusk	Cold	Root
Kaladp0071s0233	AT2G28500	LBD11	LOB domain-containing protein 11	LOB	Dusk	Cold	Root
Kaladp0071s0294	AT2G29630	PY,THIC	thiaminC	_	Dusk	Cold	Root
Kaladp0071s0322	AT1G28390		Protein kinase superfamily protein	_	Dusk	Cold	Root
Kaladp0071s0337	AT3G01750		Ankyrin repeat family protein	_	Dusk	Cold	Root
Kaladp0071s0338	AT3G01750		Ankyrin repeat family protein	_	Dusk	Cold	Root
Kaladp0072s0081	ATCG00120		ATP synthase subunit alpha	_	Dusk	Cold	Root
Kaladp0072s0082	AT2G07689		NADH-Ubiquinone/plastoquinone (complex I) protein	_	Dusk	Cold	Root
Kaladp0072s0094				_	Dusk	Cold	Root
Kaladp0072s0098	ATMG00160		cytochrome oxidase 2	_	Dusk	Cold	Root
Kaladp0072s0099				_	Dusk	Cold	Root
Kaladp0073s0029	AT1G13245	DVL4,RTFL17	ROTUNDIFOLIA like 17	_	Dusk	Cold	Root
Kaladp0073s0068				_	Dusk	Cold	Root
Kaladp0073s0108	AT5G54800	ATGPT1,GPT1	glucose 6-phosphate/phosphate translocator 1	_	Dusk	Cold	Root
Kaladp0073s0142				_	Dusk	Cold	Root
Kaladp0074s0022	AT5G06470		Glutaredoxin family protein	_	Dusk	Cold	Root
Kaladp0074s0054	AT5G19770	TUA3	tubulin alpha-3	_	Dusk	Cold	Root
Kaladp0074s0059	AT5G56500		TCP-1/cpn60 chaperonin family protein	_	Dusk	Cold	Root
Kaladp0074s0071				_	Dusk	Cold	Root
Kaladp0074s0080	AT5G05270		Chalcone-flavanone isomerase family protein	_	Dusk	Cold	Root
Kaladp0075s0010	AT2G33670	ATMLO5,MLO5	Seven transmembrane MLO family protein	_	Dusk	Cold	Root
Kaladp0075s0014	AT2G33590		NAD(P)-binding Rossmann-fold superfamily protein	_	Dusk	Cold	Root
Kaladp0075s0027	AT1G76690	ATOPR2,OPR2	12-oxophytodienoate reductase 2	_	Dusk	Cold	Root
Kaladp0075s0065	AT1G64780	AMT1;2,ATAMT1;2	ammonium transporter 1;2	_	Dusk	Cold	Root
Kaladp0075s0070	AT3G27820	ATMDAR4,MDAR4	monodehydroascorbate reductase 4	_	Dusk	Cold	Root
Kaladp0076s0060	AT1G36160	ACC1,AT-ACC1,EMB22,GK,PAS3	acetyl-CoA carboxylase 1	_	Dusk	Cold	Root
Kaladp0076s0099				_	Dusk	Cold	Root
Kaladp0076s0144	AT5G40645		RPM1-interacting protein 4 (RIN4) family protein	_	Dusk	Cold	Root
Kaladp0076s0182	AT1G75020	LPAT4	lysophosphatidyl acyltransferase 4	_	Dusk	Cold	Root
Kaladp0076s0192	AT1G75150			_	Dusk	Cold	Root
Kaladp0076s0195	AT5G41880	POLA3,POLA4	DNA primases;DNA primases	_	Dusk	Cold	Root
Kaladp0076s0207	ATCG00860		Chloroplast Ycf2;ATPase, AAA type, core	_	Dusk	Cold	Root
Kaladp0076s0283	AT4G15770		RNA binding	_	Dusk	Cold	Root
Kaladp0076s0300	AT4G15960		alpha/beta-Hydrolases superfamily protein	_	Dusk	Cold	Root
Kaladp0076s0304	AT4G21440	ATM4,ATMYB102,MYB102	MYB-like 102	MYB	Dusk	Cold	Root
Kaladp0076s0306	AT1G01630		Sec14p-like phosphatidylinositol transfer family protein	_	Dusk	Cold	Root
Kaladp0076s0353	AT1G55760		BTB/POZ domain-containing protein	TRAF	Dusk	Cold	Root
Kaladp0076s0386	AT3G07010		Pectin lyase-like superfamily protein	_	Dusk	Cold	Root
Kaladp0077s0001	ATCG00180		DNA-directed RNA polymerase family protein	_	Dusk	Cold	Root
Kaladp0077s0002	ATCG00170		DNA-directed RNA polymerase family protein	_	Dusk	Cold	Root
Kaladp0077s0003	ATCG00170		DNA-directed RNA polymerase family protein	_	Dusk	Cold	Root
Kaladp0078s0002	AT1G71500		Rieske (2Fe-2S) domain-containing protein	_	Dusk	Cold	Root
Kaladp0078s0039	ATCG00780		ribosomal protein L14	_	Dusk	Cold	Root
Kaladp0079s0012	ATCG00740		RNA polymerase subunit alpha	_	Dusk	Cold	Root
Kaladp0079s0013	ATCG00750		ribosomal protein S11	_	Dusk	Cold	Root
Kaladp0079s0075	AT1G63220		Calcium-dependent lipid-binding (CaLB domain) family protein	_	Dusk	Cold	Root
Kaladp0079s0091	AT4G22880	ANS,LDOX,TDS4,TT18	leucoanthocyanidin dioxygenase	_	Dusk	Cold	Root
Kaladp0079s0110	AT5G24080		Protein kinase superfamily protein	_	Dusk	Cold	Root
Kaladp0079s0115	AT1G64080			_	Dusk	Cold	Root
Kaladp0079s0147	AT2G21970	2019-09-02	stress enhanced protein 2	_	Dusk	Cold	Root
Kaladp0079s0194	AT5G67385		Phototropic-responsive NPH3 family protein	_	Dusk	Cold	Root
Kaladp0080s0008	AT3G27120		P-loop containing nucleoside triphosphate hydrolases superfamily protein	_	Dusk	Cold	Root
Kaladp0080s0022				_	Dusk	Cold	Root
Kaladp0080s0039	AT5G13930	ATCHS,CHS,TT4	Chalcone and stilbene synthase family protein	_	Dusk	Cold	Root
Kaladp0080s0142				_	Dusk	Cold	Root
Kaladp0081s0072	AT1G04760	ATVAMP726,VAMP726	vesicle-associated membrane protein 726	_	Dusk	Cold	Root
Kaladp0081s0076	AT5G13930	ATCHS,CHS,TT4	Chalcone and stilbene synthase family protein	_	Dusk	Cold	Root
Kaladp0081s0078	AT5G13930	ATCHS,CHS,TT4	Chalcone and stilbene synthase family protein	_	Dusk	Cold	Root
Kaladp0081s0079	AT5G13930	ATCHS,CHS,TT4	Chalcone and stilbene synthase family protein	_	Dusk	Cold	Root
Kaladp0081s0088	AT1G04650			_	Dusk	Cold	Root
Kaladp0081s0097	ATCG00480		ATP synthase subunit beta	_	Dusk	Cold	Root
Kaladp0081s0122				_	Dusk	Cold	Root
Kaladp0081s0218	AT3G56160		Sodium Bile acid symporter family	_	Dusk	Cold	Root
Kaladp0081s0256	AT2G28310		Protein of unknown function (DUF707)	_	Dusk	Cold	Root
Kaladp0081s0281				_	Dusk	Cold	Root
Kaladp0081s0295	AT1G42440			_	Dusk	Cold	Root
Kaladp0081s0336	AT2G24490	ATRPA2,ATRPA32A,ROR1,RPA2,RPA32A	replicon protein A2	_	Dusk	Cold	Root
Kaladp0081s0375	AT5G50930		Histone superfamily protein	_	Dusk	Cold	Root
Kaladp0081s0402	AT4G35300	TMT2	tonoplast monosaccharide transporter2	_	Dusk	Cold	Root
Kaladp0082s0030	AT1G42970	GAPB	glyceraldehyde-3-phosphate dehydrogenase B subunit	_	Dusk	Cold	Root
Kaladp0082s0072	AT5G44635	MCM6	minichromosome maintenance (MCM2/3/5) family protein	_	Dusk	Cold	Root
Kaladp0082s0090	AT3G18990	REM39,VRN1	AP2/B3-like transcriptional factor family protein	ABI3VP1	Dusk	Cold	Root
Kaladp0082s0100				_	Dusk	Cold	Root
Kaladp0082s0132				_	Dusk	Cold	Root
Kaladp0082s0142	AT2G05590		TLD-domain containing nucleolar protein	_	Dusk	Cold	Root
Kaladp0082s0166	AT2G30580	DRIP2	DREB2A-interacting protein 2	_	Dusk	Cold	Root
Kaladp0082s0168	AT2G25737		Sulfite exporter TauE/SafE family protein	_	Dusk	Cold	Root
Kaladp0082s0172	AT5G43630	TZP	zinc knuckle (CCHC-type) family protein	_	Dusk	Cold	Root
Kaladp0082s0211	AT2G26980	CIPK3,SnRK3.17	CBL-interacting protein kinase 3	_	Dusk	Cold	Root
Kaladp0083s0052	AT1G13330	AHP2	Arabidopsis Hop2 homolog	_	Dusk	Cold	Root
Kaladp0083s0056	AT2G39700	ATEXP4,ATEXPA4,ATHEXP ALPHA 1.6,EXPA4	expansin A4	_	Dusk	Cold	Root
Kaladp0083s0072	AT3G11410	AHG3,ATPP2CA,PP2CA	protein phosphatase 2CA	_	Dusk	Cold	Root
Kaladp0083s0076	AT3G55580		Regulator of chromosome condensation (RCC1) family protein	_	Dusk	Cold	Root
Kaladp0083s0077	AT3G55605		Mitochondrial glycoprotein family protein	_	Dusk	Cold	Root
Kaladp0084s0071	AT1G20823		RING/U-box superfamily protein	_	Dusk	Cold	Root
Kaladp0085s0022	AT4G39250	ATRL1,RL1,RSM2	RAD-like 1	MYB-related	Dusk	Cold	Root
Kaladp0085s0079	ATCG00180		DNA-directed RNA polymerase family protein	_	Dusk	Cold	Root
Kaladp0085s0102	AT2G47180	AtGolS1,GolS1	galactinol synthase 1	_	Dusk	Cold	Root
Kaladp0086s0048	AT3G27250			_	Dusk	Cold	Root
Kaladp0087s0002	ATCG01010		NADH-Ubiquinone oxidoreductase (complex I), chain 5 protein	_	Dusk	Cold	Root
Kaladp0087s0059	ATCG01100		NADH dehydrogenase family protein	_	Dusk	Cold	Root
Kaladp0087s0191	AT2G38905		Low temperature and salt responsive protein family	_	Dusk	Cold	Root
Kaladp0088s0015	AT1G58280		Phosphoglycerate mutase family protein	_	Dusk	Cold	Root
Kaladp0088s0059	AT3G48660		Protein of unknown function (DUF 3339)	_	Dusk	Cold	Root
Kaladp0088s0081	AT1G67510		Leucine-rich repeat protein kinase family protein	_	Dusk	Cold	Root
Kaladp0089s0011	AT1G45249	ABF2,AREB1,ATAREB1	abscisic acid responsive elements-binding factor 2	bZIP	Dusk	Cold	Root
Kaladp0089s0019	AT1G46480	WOX4	WUSCHEL related homeobox 4	HB	Dusk	Cold	Root
Kaladp0089s0027	AT2G32720	ATCB5-B,B5		_	Dusk	Cold	Root
Kaladp0089s0062	AT5G65380		MATE efflux family protein	_	Dusk	Cold	Root
Kaladp0090s0029	AT3G01750		Ankyrin repeat family protein	_	Dusk	Cold	Root
Kaladp0091s0065	AT5G50360			_	Dusk	Cold	Root
Kaladp0091s0178				_	Dusk	Cold	Root
Kaladp0091s0182				_	Dusk	Cold	Root
Kaladp0092s0013	ATCG00170		DNA-directed RNA polymerase family protein	_	Dusk	Cold	Root
Kaladp0092s0041	AT4G35160		O-methyltransferase family protein	_	Dusk	Cold	Root
Kaladp0092s0061	AT3G55780		Glycosyl hydrolase superfamily protein	_	Dusk	Cold	Root
Kaladp0092s0096	AT4G38140		RING/U-box superfamily protein	_	Dusk	Cold	Root
Kaladp0092s0140				_	Dusk	Cold	Root
Kaladp0092s0157	AT3G16240	AQP1,ATTIP2;1,DELTA-TIP,DELTA-TIP1,TIP2;1	delta tonoplast integral protein	_	Dusk	Cold	Root
Kaladp0092s0171	AT3G16490	IQD26	IQ-domain 26	_	Dusk	Cold	Root
Kaladp0092s0217	AT3G16360	AHP4	HPT phosphotransmitter 4	_	Dusk	Cold	Root
Kaladp0093s0009	AT1G01800		NAD(P)-binding Rossmann-fold superfamily protein	_	Dusk	Cold	Root
Kaladp0093s0030	AT4G00730	AHDP,ANL2	Homeobox-leucine zipper family protein / lipid-binding START domain-containing protein	HB	Dusk	Cold	Root
Kaladp0093s0040	AT4G22990		Major Facilitator Superfamily with SPX (SYG1/Pho81/XPR1) domain-containing protein	_	Dusk	Cold	Root
Kaladp0093s0044	AT5G51910		TCP family transcription factor	TCP	Dusk	Cold	Root
Kaladp0093s0131	AT1G54740		Protein of unknown function (DUF3049)	_	Dusk	Cold	Root
Kaladp0093s0141	AT3G11600			_	Dusk	Cold	Root
Kaladp0093s0176	AT5G19500		Tryptophan/tyrosine permease	_	Dusk	Cold	Root
Kaladp0093s0188	AT1G54730		Major facilitator superfamily protein	_	Dusk	Cold	Root
Kaladp0094s0054	AT4G29190		Zinc finger C-x8-C-x5-C-x3-H type family protein	C3H	Dusk	Cold	Root
Kaladp0094s0122	ATCG00160		ribosomal protein S2	_	Dusk	Cold	Root
Kaladp0094s0146	ATCG00160		ribosomal protein S2	_	Dusk	Cold	Root
Kaladp0094s0147	ATCG00150		ATPase, F0 complex, subunit A protein	_	Dusk	Cold	Root
Kaladp0095s0024	AT5G10360	EMB3010,RPS6B	Ribosomal protein S6e	_	Dusk	Cold	Root
Kaladp0095s0033	AT5G54250	ATCNGC4,CNGC4,DND2,HLM1	cyclic nucleotide-gated cation channel 4	_	Dusk	Cold	Root
Kaladp0095s0042	AT1G53090	SPA4	SPA1-related 4	_	Dusk	Cold	Root
Kaladp0095s0094	AT5G10170	ATMIPS3,MIPS3	myo-inositol-1-phosphate synthase 3	_	Dusk	Cold	Root
Kaladp0095s0098	AT4G39710	FKBP16-2	FK506-binding protein 16-2	_	Dusk	Cold	Root
Kaladp0095s0123	AT5G61980	AGD1	ARF-GAP domain 1	_	Dusk	Cold	Root
Kaladp0095s0167	AT2G27550	ATC	centroradialis	_	Dusk	Cold	Root
Kaladp0095s0203	AT5G15410	ATCNGC2,CNGC2,DND1	Cyclic nucleotide-regulated ion channel family protein	_	Dusk	Cold	Root
Kaladp0095s0211	AT5G39660	CDF2	cycling DOF factor 2	C2C2-Dof	Dusk	Cold	Root
Kaladp0095s0233	AT5G62670	AHA11,HA11	H(+)-ATPase 11	_	Dusk	Cold	Root
Kaladp0095s0282				_	Dusk	Cold	Root
Kaladp0095s0291	ATCG00190		RNA polymerase subunit beta	_	Dusk	Cold	Root
Kaladp0095s0322	AT1G11080	scpl31	serine carboxypeptidase-like 31	_	Dusk	Cold	Root
Kaladp0095s0329	AT1G69770	CMT3	chromomethylase 3	_	Dusk	Cold	Root
Kaladp0095s0333	AT4G11650	ATOSM34,OSM34	osmotin 34	_	Dusk	Cold	Root
Kaladp0095s0381	AT1G07890	APX1,ATAPX01,ATAPX1,CS1,MEE6	ascorbate peroxidase 1	_	Dusk	Cold	Root
Kaladp0095s0488	AT2G25680	MOT1	molybdate transporter 1	_	Dusk	Cold	Root
Kaladp0095s0512	AT3G16360	AHP4	HPT phosphotransmitter 4	_	Dusk	Cold	Root
Kaladp0095s0513	AT5G11910		alpha/beta-Hydrolases superfamily protein	_	Dusk	Cold	Root
Kaladp0095s0514	AT5G11910		alpha/beta-Hydrolases superfamily protein	_	Dusk	Cold	Root
Kaladp0095s0538	AT3G13540	ATMYB5,MYB5	myb domain protein 5	MYB	Dusk	Cold	Root
Kaladp0095s0540	AT2G06040			_	Dusk	Cold	Root
Kaladp0095s0601	AT1G74830		Protein of unknown function, DUF593	_	Dusk	Cold	Root
Kaladp0095s0649	AT5G56540	AGP14,ATAGP14	arabinogalactan protein 14	_	Dusk	Cold	Root
Kaladp0095s0664	AT1G60420		DC1 domain-containing protein	_	Dusk	Cold	Root
Kaladp0095s0696	AT2G16580		SAUR-like auxin-responsive protein family	_	Dusk	Cold	Root
Kaladp0095s0713	AT5G42760		Leucine carboxyl methyltransferase	_	Dusk	Cold	Root
Kaladp0095s0751	AT5G28540	BIP1	heat shock protein 70 (Hsp 70) family protein	_	Dusk	Cold	Root
Kaladp0095s0765	AT4G31820	ENP,MAB4,NPY1	Phototropic-responsive NPH3 family protein	_	Dusk	Cold	Root
Kaladp0095s0817	AT1G18200	AtRABA6b,RABA6b	RAB GTPase homolog A6B	_	Dusk	Cold	Root
Kaladp0095s0828	AT1G02920	ATGST11,ATGSTF7,ATGSTF8,GST11,GSTF7	glutathione S-transferase 7	_	Dusk	Cold	Root
Kaladp0095s0838	AT5G66140	PAD2	proteasome alpha subunit D2	_	Dusk	Cold	Root
Kaladp0096s0072	AT1G18835	MIF3	mini zinc finger	zf-HD	Dusk	Cold	Root
Kaladp0096s0097	AT1G66370	AtMYB113,MYB113	myb domain protein 113	MYB	Dusk	Cold	Root
Kaladp0096s0115	AT1G12910	ATAN11,LWD1	Transducin/WD40 repeat-like superfamily protein	_	Dusk	Cold	Root
Kaladp0098s0022	AT1G22340	AtUGT85A7,UGT85A7	UDP-glucosyl transferase 85A7	_	Dusk	Cold	Root
Kaladp0098s0042	AT3G59340		Eukaryotic protein of unknown function (DUF914)	_	Dusk	Cold	Root
Kaladp0098s0055	AT3G52990		Pyruvate kinase family protein	_	Dusk	Cold	Root
Kaladp0098s0089	AT5G06530		ABC-2 type transporter family protein	_	Dusk	Cold	Root
Kaladp0098s0181	AT5G19940		Plastid-lipid associated protein PAP / fibrillin family protein	_	Dusk	Cold	Root
Kaladp0098s0220	AT2G30490	ATC4H,C4H,CYP73A5,REF3	cinnamate-4-hydroxylase	_	Dusk	Cold	Root
Kaladp0098s0259	AT2G24370		Protein kinase protein with adenine nucleotide alpha hydrolases-like domain	_	Dusk	Cold	Root
Kaladp0099s0025	AT3G46940	DUT1	DUTP-PYROPHOSPHATASE-LIKE 1	_	Dusk	Cold	Root
Kaladp0099s0049	AT5G42800	DFR,M318,TT3	dihydroflavonol 4-reductase	_	Dusk	Cold	Root
Kaladp0099s0050	AT5G42800	DFR,M318,TT3	dihydroflavonol 4-reductase	_	Dusk	Cold	Root
Kaladp0099s0052	AT1G27680	APL2	ADPGLC-PPase large subunit	_	Dusk	Cold	Root
Kaladp0099s0058	AT1G27620		HXXXD-type acyl-transferase family protein	_	Dusk	Cold	Root
Kaladp0099s0080	AT5G02810	APRR7,PRR7	pseudo-response regulator 7	Pseudo ARR-B	Dusk	Cold	Root
Kaladp0099s0129	AT3G54500			_	Dusk	Cold	Root
Kaladp0099s0134	AT1G07060			_	Dusk	Cold	Root
Kaladp0100s0015	AT1G19850	ARF5,IAA24,MP	Transcriptional factor B3 family protein / auxin-responsive factor AUX/IAA-related	ARF	Dusk	Cold	Root
Kaladp0100s0073	AT2G39700	ATEXP4,ATEXPA4,ATHEXP ALPHA 1.6,EXPA4	expansin A4	_	Dusk	Cold	Root
Kaladp0100s0077	AT2G39705	DVL11,RTFL8	ROTUNDIFOLIA like 8	_	Dusk	Cold	Root
Kaladp0100s0087	AT3G55580		Regulator of chromosome condensation (RCC1) family protein	_	Dusk	Cold	Root
Kaladp0101s0002	AT4G09350		Chaperone DnaJ-domain superfamily protein	_	Dusk	Cold	Root
Kaladp0101s0076	AT2G22240	ATIPS2,ATMIPS2,MIPS2	myo-inositol-1-phosphate synthase 2	_	Dusk	Cold	Root
Kaladp0101s0116	AT5G10170	ATMIPS3,MIPS3	myo-inositol-1-phosphate synthase 3	_	Dusk	Cold	Root
Kaladp0101s0170	AT3G54700	PHT1;7	phosphate transporter 1;7	_	Dusk	Cold	Root
Kaladp0101s0190				_	Dusk	Cold	Root
Kaladp0101s0201	AT1G53035			_	Dusk	Cold	Root
Kaladp0101s0243	AT1G26761		Arabinanase/levansucrase/invertase	_	Dusk	Cold	Root
Kaladp0101s0251	AT2G03090	ATEXP15,ATEXPA15,ATHEXP ALPHA 1.3,EXP15,EXPA15	expansin A15	_	Dusk	Cold	Root
Kaladp0101s0311	AT2G28550	RAP2.7,TOE1	related to AP2.7	AP2-EREBP	Dusk	Cold	Root
Kaladp0102s0063	AT4G13710		Pectin lyase-like superfamily protein	_	Dusk	Cold	Root
Kaladp0102s0098	AT3G63520	ATCCD1,ATNCED1,CCD1,NCED1	carotenoid cleavage dioxygenase 1	_	Dusk	Cold	Root
Kaladp0102s0099	AT3G63520	ATCCD1,ATNCED1,CCD1,NCED1	carotenoid cleavage dioxygenase 1	_	Dusk	Cold	Root
Kaladp0102s0101	AT3G63520	ATCCD1,ATNCED1,CCD1,NCED1	carotenoid cleavage dioxygenase 1	_	Dusk	Cold	Root
Kaladp0102s0114	AT5G25880	ATNADP-ME3,NADP-ME3	NADP-malic enzyme 3	_	Dusk	Cold	Root
Kaladp0102s0117	AT5G25940		early nodulin-related	_	Dusk	Cold	Root
Kaladp0102s0140	AT4G26150	CGA1,GATA22	cytokinin-responsive gata factor 1	C2C2-GATA	Dusk	Cold	Root
Kaladp0102s0146	AT4G33040		Thioredoxin superfamily protein	_	Dusk	Cold	Root
Kaladp0110s0001	AT1G03220		Eukaryotic aspartyl protease family protein	_	Dusk	Cold	Root
Kaladp0119s0002	AT1G15260			_	Dusk	Cold	Root
Kaladp0152s0013	AT2G26560	PLA IIA,PLA2A,PLP2	phospholipase A 2A	_	Dusk	Cold	Root
Kaladp0152s0019	AT1G47530		MATE efflux family protein	_	Dusk	Cold	Root
Kaladp0154s0002	AT2G23620	ATMES1,MES1	methyl esterase 1	_	Dusk	Cold	Root
Kaladp0172s0024	AT4G19390		Uncharacterised protein family (UPF0114)	_	Dusk	Cold	Root
Kaladp0175s0001	AT5G06470		Glutaredoxin family protein	_	Dusk	Cold	Root
Kaladp0201s0002	AT1G54560	ATXIE,XIE	Myosin family protein with Dil domain	_	Dusk	Cold	Root
Kaladp0210s0002	AT2G31210		basic helix-loop-helix (bHLH) DNA-binding superfamily protein	bHLH	Dusk	Cold	Root
Kaladp0210s0003				_	Dusk	Cold	Root
Kaladp0249s0001	AT4G14640	CAM8	calmodulin 8	_	Dusk	Cold	Root
Kaladp0255s0007	AT1G18560		BED zinc finger ;hAT family dimerisation domain	_	Dusk	Cold	Root
Kaladp0262s0005	AT2G40540	ATKT2,ATKUP2,KT2,KUP2,SHY3,TRK2	potassium transporter 2	_	Dusk	Cold	Root
Kaladp0262s0010	AT1G73480		alpha/beta-Hydrolases superfamily protein	_	Dusk	Cold	Root
Kaladp0262s0029	AT1G50010	TUA2	tubulin alpha-2 chain	_	Dusk	Cold	Root
Kaladp0266s0001	AT5G54160	ATOMT1,OMT1	O-methyltransferase 1	_	Dusk	Cold	Root
Kaladp0278s0019	AT2G25100		Polynucleotidyl transferase, ribonuclease H-like superfamily protein	_	Dusk	Cold	Root
Kaladp0292s0003	AT4G22730		Leucine-rich repeat protein kinase family protein	_	Dusk	Cold	Root
Kaladp0332s0002	AT1G12950	RSH2	root hair specific 2	_	Dusk	Cold	Root
Kaladp0337s0008	AT2G16910	AMS	basic helix-loop-helix (bHLH) DNA-binding superfamily protein	bHLH	Dusk	Cold	Root
Kaladp0357s0001	AT2G36050	ATOFP15,OFP15	ovate family protein 15	OFP	Dusk	Cold	Root
Kaladp0376s0003				_	Dusk	Cold	Root
Kaladp0381s0002	AT4G09460	AtMYB6,MYB6	myb domain protein 6	MYB	Dusk	Cold	Root
Kaladp0393s0006				_	Dusk	Cold	Root
Kaladp0403s0008	AT1G50920		Nucleolar GTP-binding protein	_	Dusk	Cold	Root
Kaladp0403s0009	AT3G08500	AtMYB83,MYB83	myb domain protein 83	MYB	Dusk	Cold	Root
Kaladp0418s0016	AT1G78590	ATNADK-3,NADK3	NAD(H) kinase 3	_	Dusk	Cold	Root
Kaladp0427s0035	AT3G51895	AST12,SULTR3;1	sulfate transporter 3;1	_	Dusk	Cold	Root
Kaladp0441s0001	AT2G47460	ATMYB12,MYB12,PFG1	myb domain protein 12	MYB	Dusk	Cold	Root
Kaladp0472s0014	AT1G74960	ATKAS2,FAB1,KAS2	fatty acid biosynthesis 1	_	Dusk	Cold	Root
Kaladp0472s0015	AT5G13930	ATCHS,CHS,TT4	Chalcone and stilbene synthase family protein	_	Dusk	Cold	Root
Kaladp0472s0030	AT3G61490		Pectin lyase-like superfamily protein	_	Dusk	Cold	Root
Kaladp0472s0035				_	Dusk	Cold	Root
Kaladp0476s0010				_	Dusk	Cold	Root
Kaladp0489s0001	AT5G03490		UDP-Glycosyltransferase superfamily protein	_	Dusk	Cold	Root
Kaladp0515s0029	AT5G08640	ATFLS1,FLS,FLS1	flavonol synthase 1	_	Dusk	Cold	Root
Kaladp0515s0102	AT5G13140		Pollen Ole e 1 allergen and extensin family protein	_	Dusk	Cold	Root
Kaladp0515s0134	AT3G57150	AtCBF5,AtNAP57,CBF5,NAP57	homologue of NAP57	_	Dusk	Cold	Root
Kaladp0515s0145	AT5G13730	SIG4,SIGD	sigma factor 4	Sigma70-like	Dusk	Cold	Root
Kaladp0515s0196	AT3G43860	AtGH9A4,GH9A4	glycosyl hydrolase 9A4	_	Dusk	Cold	Root
Kaladp0515s0214	AT5G55360		MBOAT (membrane bound O-acyl transferase) family protein	_	Dusk	Cold	Root
Kaladp0515s0220	AT5G01130		Protein of unknown function (DUF674)	_	Dusk	Cold	Root
Kaladp0516s0003	AT1G04820	TOR2,TUA4	tubulin alpha-4 chain	_	Dusk	Cold	Root
Kaladp0520s0006	AT1G47510	5PTASE11,AT5PTASE11	inositol polyphosphate 5-phosphatase 11	_	Dusk	Cold	Root
Kaladp0538s0001	AT1G65060	4CL3	4-coumarate:CoA ligase 3	_	Dusk	Cold	Root
Kaladp0538s0016	AT3G20580	COBL10	COBRA-like protein 10 precursor	_	Dusk	Cold	Root
Kaladp0550s0024	AT2G27830			_	Dusk	Cold	Root
Kaladp0550s0047	AT5G22930		Protein of unknown function (DUF1635)	_	Dusk	Cold	Root
Kaladp0574s0016	AT3G48360	ATBT2,BT2	BTB and TAZ domain protein 2	TRAF	Dusk	Cold	Root
Kaladp0577s0017				_	Dusk	Cold	Root
Kaladp0577s0019	AT2G37240		Thioredoxin superfamily protein	_	Dusk	Cold	Root
Kaladp0606s0005	AT5G12260			_	Dusk	Cold	Root
Kaladp0606s0010	AT5G07990	CYP75B1,D501,TT7	Cytochrome P450 superfamily protein	_	Dusk	Cold	Root
Kaladp0606s0022	AT5G62740	ATHIR1,HIR1	SPFH/Band 7/PHB domain-containing membrane-associated protein family	_	Dusk	Cold	Root
Kaladp0607s0017	AT1G79950		RAD3-like DNA-binding helicase protein	_	Dusk	Cold	Root
Kaladp0607s0044				_	Dusk	Cold	Root
Kaladp0607s0046	AT5G64170		dentin sialophosphoprotein-related	_	Dusk	Cold	Root
Kaladp0610s0004	AT3G09660	MCM8	minichromosome maintenance 8	_	Dusk	Cold	Root
Kaladp0628s0001				_	Dusk	Cold	Root
Kaladp0630s0058	AT3G14690	CYP72A15	cytochrome P450, family 72, subfamily A, polypeptide 15	_	Dusk	Cold	Root
Kaladp0664s0003	AT5G16960		Zinc-binding dehydrogenase family protein	_	Dusk	Cold	Root
Kaladp0666s0035	AT3G56630	CYP94D2	cytochrome P450, family 94, subfamily D, polypeptide 2	_	Dusk	Cold	Root
Kaladp0666s0047	AT3G12320			_	Dusk	Cold	Root
Kaladp0671s0017	AT4G28670		Protein kinase family protein with domain of unknown function (DUF26)	_	Dusk	Cold	Root
Kaladp0674s0024	AT5G50360			_	Dusk	Cold	Root
Kaladp0674s0030	AT3G48360	ATBT2,BT2	BTB and TAZ domain protein 2	TRAF	Dusk	Cold	Root
Kaladp0674s0082	AT3G27960		Tetratricopeptide repeat (TPR)-like superfamily protein	_	Dusk	Cold	Root
Kaladp0674s0095	AT2G41350			_	Dusk	Cold	Root
Kaladp0742s0005	AT2G40610	ATEXP8,ATEXPA8,ATHEXP ALPHA 1.11,EXP8,EXPA8	expansin A8	_	Dusk	Cold	Root
Kaladp0746s0002	AT2G33810	SPL3	squamosa promoter binding protein-like 3	SBP	Dusk	Cold	Root
Kaladp0747s0013	AT1G22340	AtUGT85A7,UGT85A7	UDP-glucosyl transferase 85A7	_	Dusk	Cold	Root
Kaladp0757s0002	AT3G09660	MCM8	minichromosome maintenance 8	_	Dusk	Cold	Root
Kaladp0778s0006	AT1G02920	ATGST11,ATGSTF7,ATGSTF8,GST11,GSTF7	glutathione S-transferase 7	_	Dusk	Cold	Root
Kaladp0779s0001				_	Dusk	Cold	Root
Kaladp0779s0017	AT1G68040		S-adenosyl-L-methionine-dependent methyltransferases superfamily protein	_	Dusk	Cold	Root
Kaladp0808s0062	AT4G17030	AT-EXPR,ATEXLB1,ATEXPR1,ATHEXP BETA 3.1,EXLB1,EXPR	expansin-like B1	_	Dusk	Cold	Root
Kaladp0809s0033	AT2G32720	ATCB5-B,B5		_	Dusk	Cold	Root
Kaladp0809s0038				_	Dusk	Cold	Root
Kaladp0809s0039				_	Dusk	Cold	Root
Kaladp0809s0061	AT2G23910		NAD(P)-binding Rossmann-fold superfamily protein	_	Dusk	Cold	Root
Kaladp0809s0072	AT4G30420		nodulin MtN21 /EamA-like transporter family protein	_	Dusk	Cold	Root
Kaladp0809s0081	AT5G57660	ATCOL5,COL5	CONSTANS-like 5	C2C2-CO-like	Dusk	Cold	Root
Kaladp0809s0132	AT4G02060	MCM7,PRL	Minichromosome maintenance (MCM2/3/5) family protein	_	Dusk	Cold	Root
Kaladp0824s0034	AT4G11650	ATOSM34,OSM34	osmotin 34	_	Dusk	Cold	Root
Kaladp0833s0002	AT3G30340		nodulin MtN21 /EamA-like transporter family protein	_	Dusk	Cold	Root
Kaladp0836s0002	AT3G56160		Sodium Bile acid symporter family	_	Dusk	Cold	Root
Kaladp0836s0008	AT5G23240		DNAJ heat shock N-terminal domain-containing protein	_	Dusk	Cold	Root
Kaladp0840s0004	AT3G18280		Bifunctional inhibitor/lipid-transfer protein/seed storage 2S albumin superfamily protein	_	Dusk	Cold	Root
Kaladp0840s0024				_	Dusk	Cold	Root
Kaladp0844s0009	AT1G78590	ATNADK-3,NADK3	NAD(H) kinase 3	_	Dusk	Cold	Root
Kaladp0844s0026	AT5G47470		Nodulin MtN21 /EamA-like transporter family protein	_	Dusk	Cold	Root
Kaladp0867s0002	AT1G20823		RING/U-box superfamily protein	_	Dusk	Cold	Root
Kaladp0872s0006				_	Dusk	Cold	Root
Kaladp0877s0008				_	Dusk	Cold	Root
Kaladp0878s0002	AT5G58610		PHD finger transcription factor, putative	PHD	Dusk	Cold	Root
Kaladp0881s0003				_	Dusk	Cold	Root
Kaladp0911s0002	AT3G59340		Eukaryotic protein of unknown function (DUF914)	_	Dusk	Cold	Root
Kaladp0955s0010	AT5G45890	SAG12	senescence-associated gene 12	_	Dusk	Cold	Root
Kaladp0955s0015	AT1G78960	ATLUP2,LUP2	lupeol synthase 2	_	Dusk	Cold	Root
Kaladp0964s0006	AT3G54700	PHT1;7	phosphate transporter 1;7	_	Dusk	Cold	Root
Kaladp0972s0017	AT4G35410		Clathrin adaptor complex small chain family protein	_	Dusk	Cold	Root
Kaladp0977s0005	AT2G32500		Stress responsive alpha-beta barrel domain protein	_	Dusk	Cold	Root
Kaladp0979s0005				_	Dusk	Cold	Root
Kaladp0996s0004				_	Dusk	Cold	Root
Kaladp1002s0007	AT1G02205	CER1	Fatty acid hydroxylase superfamily	_	Dusk	Cold	Root
Kaladp1036s0004	AT5G13930	ATCHS,CHS,TT4	Chalcone and stilbene synthase family protein	_	Dusk	Cold	Root
Kaladp1050s0002	AT4G24204		RING/U-box superfamily protein	_	Dusk	Cold	Root
Kaladp1129s0025	AT5G57260	CYP71B10	cytochrome P450, family 71, subfamily B, polypeptide 10	_	Dusk	Cold	Root
Kaladp1129s0037	AT4G17550		Major facilitator superfamily protein	_	Dusk	Cold	Root
Kaladp1154s0002	AT3G47500	CDF3	cycling DOF factor 3	C2C2-Dof	Dusk	Cold	Root
Kaladp1201s0014	AT1G60690		NAD(P)-linked oxidoreductase superfamily protein	_	Dusk	Cold	Root
Kaladp1208s0001	AT3G22840	ELIP,ELIP1	Chlorophyll A-B binding family protein	_	Dusk	Cold	Root
Kaladp1241s0005	AT2G44300		Bifunctional inhibitor/lipid-transfer protein/seed storage 2S albumin superfamily protein	_	Dusk	Cold	Root
Kaladp1246s0015	AT5G62620		Galactosyltransferase family protein	_	Dusk	Cold	Root
Kaladp1260s0010	AT5G49630	AAP6	amino acid permease 6	_	Dusk	Cold	Root
Kaladp1260s0014	AT1G58360	AAP1,NAT2	amino acid permease 1	_	Dusk	Cold	Root
Kaladp1268s0001	AT5G03190	CPUORF47	conserved peptide upstream open reading frame 47	_	Dusk	Cold	Root
Kaladp1310s0007	AT5G13930	ATCHS,CHS,TT4	Chalcone and stilbene synthase family protein	_	Dusk	Cold	Root
Kaladp1324s0013	AT3G03620		MATE efflux family protein	_	Dusk	Cold	Root
Kaladp1324s0014	AT3G03620		MATE efflux family protein	_	Dusk	Cold	Root

## Sheet: Dawn_DownRegulation
GeneID	At_Ortholog	At_Name	At_Anno	At_Tffamily	Time	Treatment	Tissue
Kaladp0001s0002	AT1G55020	ATLOX1,LOX1	lipoxygenase 1	_	Dawn	Cold	Root
Kaladp0001s0052	AT4G36040		Chaperone DnaJ-domain superfamily protein	_	Dawn	Cold	Root
Kaladp0001s0086	AT1G26270		Phosphatidylinositol 3- and 4-kinase family protein	_	Dawn	Cold	Root
Kaladp0001s0207	AT5G60600	CLB4,CSB3,GCPE,HDS,ISPG	4-hydroxy-3-methylbut-2-enyl diphosphate synthase	_	Dawn	Cold	Root
Kaladp0001s0235	AT1G70880		Polyketide cyclase/dehydrase and lipid transport superfamily protein	_	Dawn	Cold	Root
Kaladp0001s0237	AT2G14900		Gibberellin-regulated family protein	_	Dawn	Cold	Root
Kaladp0001s0239	AT4G33920		Protein phosphatase 2C family protein	_	Dawn	Cold	Root
Kaladp0001s0298	AT5G57240	ORP4C	OSBP(oxysterol binding protein)-related protein 4C	_	Dawn	Cold	Root
Kaladp0002s0092				_	Dawn	Cold	Root
Kaladp0002s0096	AT3G09780	ATCRR1,CCR1	CRINKLY4 related 1	_	Dawn	Cold	Root
Kaladp0003s0073	AT4G35750		SEC14 cytosolic factor family protein / phosphoglyceride transfer family protein	_	Dawn	Cold	Root
Kaladp0003s0079	AT1G20270		2-oxoglutarate (2OG) and Fe(II)-dependent oxygenase superfamily protein	_	Dawn	Cold	Root
Kaladp0003s0094				_	Dawn	Cold	Root
Kaladp0003s0101	AT4G34860		Plant neutral invertase family protein	_	Dawn	Cold	Root
Kaladp0003s0131	AT1G02610		RING/FYVE/PHD zinc finger superfamily protein	_	Dawn	Cold	Root
Kaladp0003s0149	AT3G61370		Protein of unknown function (DUF3245)	_	Dawn	Cold	Root
Kaladp0003s0163	AT1G02820		Late embryogenesis abundant 3 (LEA3) family protein	_	Dawn	Cold	Root
Kaladp0005s0002				_	Dawn	Cold	Root
Kaladp0005s0026	AT5G59350			_	Dawn	Cold	Root
Kaladp0006s0005	AT1G19000		Homeodomain-like superfamily protein	MYB-related	Dawn	Cold	Root
Kaladp0006s0047	AT3G48530	KING1	SNF1-related protein kinase regulatory subunit gamma 1	_	Dawn	Cold	Root
Kaladp0006s0058				_	Dawn	Cold	Root
Kaladp0006s0059				_	Dawn	Cold	Root
Kaladp0006s0061	AT2G16600	ROC3	rotamase CYP 3	_	Dawn	Cold	Root
Kaladp0006s0088	AT1G76650	CML38	calmodulin-like 38	_	Dawn	Cold	Root
Kaladp0006s0097	AT1G80120		Protein of unknown function (DUF567)	_	Dawn	Cold	Root
Kaladp0007s0001	AT2G46660	CYP78A6	cytochrome P450, family 78, subfamily A, polypeptide 6	_	Dawn	Cold	Root
Kaladp0007s0004	AT3G61880	CYP78A9	cytochrome p450 78a9	_	Dawn	Cold	Root
Kaladp0007s0021	AT5G53130	ATCNGC1,CNGC1	cyclic nucleotide gated channel 1	_	Dawn	Cold	Root
Kaladp0007s0030	AT3G01680			_	Dawn	Cold	Root
Kaladp0007s0064	AT3G24530		AAA-type ATPase family protein / ankyrin repeat family protein	_	Dawn	Cold	Root
Kaladp0007s0101	AT1G06770	DRIP1	DREB2A-interacting protein 1	_	Dawn	Cold	Root
Kaladp0008s0003	AT1G79380		Ca(2)-dependent phospholipid-binding protein (Copine) family	_	Dawn	Cold	Root
Kaladp0008s0080	AT1G64230	UBC28	ubiquitin-conjugating enzyme 28	_	Dawn	Cold	Root
Kaladp0008s0200	AT1G34370	STOP1	C2H2 and C2HC zinc fingers superfamily protein	C2H2	Dawn	Cold	Root
Kaladp0008s0222	AT5G13400		Major facilitator superfamily protein	_	Dawn	Cold	Root
Kaladp0008s0226	AT2G33550		Homeodomain-like superfamily protein	Trihelix	Dawn	Cold	Root
Kaladp0008s0242				_	Dawn	Cold	Root
Kaladp0008s0253	AT4G16447			_	Dawn	Cold	Root
Kaladp0008s0304	AT4G30190	AHA2,HA2,PMA2	H(+)-ATPase 2	_	Dawn	Cold	Root
Kaladp0008s0349	AT5G04770	ATCAT6,CAT6	cationic amino acid transporter 6	_	Dawn	Cold	Root
Kaladp0008s0428				_	Dawn	Cold	Root
Kaladp0008s0432	AT2G28080		UDP-Glycosyltransferase superfamily protein	_	Dawn	Cold	Root
Kaladp0008s0512	AT4G18010	5PTASE2,AT5PTASE2,IP5PII	myo-inositol polyphosphate 5-phosphatase 2	_	Dawn	Cold	Root
Kaladp0008s0514	AT5G07990	CYP75B1,D501,TT7	Cytochrome P450 superfamily protein	_	Dawn	Cold	Root
Kaladp0008s0553	AT4G25450	ATNAP8,NAP8	non-intrinsic ABC protein 8	_	Dawn	Cold	Root
Kaladp0008s0579	AT1G14860	atnudt18,NUDT18	nudix hydrolase homolog 18	_	Dawn	Cold	Root
Kaladp0008s0617				_	Dawn	Cold	Root
Kaladp0008s0620	AT5G51190		Integrase-type DNA-binding superfamily protein	AP2-EREBP	Dawn	Cold	Root
Kaladp0008s0624	AT4G25130	PMSR4	peptide met sulfoxide reductase 4	_	Dawn	Cold	Root
Kaladp0008s0639	AT5G51190		Integrase-type DNA-binding superfamily protein	AP2-EREBP	Dawn	Cold	Root
Kaladp0008s0693	AT5G54160	ATOMT1,OMT1	O-methyltransferase 1	_	Dawn	Cold	Root
Kaladp0008s0709	AT3G20640		basic helix-loop-helix (bHLH) DNA-binding superfamily protein	_	Dawn	Cold	Root
Kaladp0008s0720	AT4G21610	LOL2	lsd one like 2	_	Dawn	Cold	Root
Kaladp0008s0726	AT3G47160		RING/U-box superfamily protein	_	Dawn	Cold	Root
Kaladp0008s0794	AT1G30040	ATGA2OX2,GA2OX2	gibberellin 2-oxidase	_	Dawn	Cold	Root
Kaladp0008s0799	AT1G30190			_	Dawn	Cold	Root
Kaladp0008s0803	AT1G72280	AERO1,ERO1	endoplasmic reticulum oxidoreductins 1	_	Dawn	Cold	Root
Kaladp0008s0921				_	Dawn	Cold	Root
Kaladp0009s0081	AT3G13790	ATBFRUCT1,ATCWINV1	Glycosyl hydrolases family 32 protein	_	Dawn	Cold	Root
Kaladp0010s0015	AT4G16730	TPS02	terpene synthase 02	_	Dawn	Cold	Root
Kaladp0010s0058	AT5G44210	ATERF-9,ATERF9,ERF9	erf domain protein 9	AP2-EREBP	Dawn	Cold	Root
Kaladp0010s0059	AT1G28330	DRM1,DYL1	dormancy-associated protein-like 1	_	Dawn	Cold	Root
Kaladp0010s0060	AT1G28310		Dof-type zinc finger DNA-binding family protein	C2C2-Dof	Dawn	Cold	Root
Kaladp0010s0070				_	Dawn	Cold	Root
Kaladp0010s0087				_	Dawn	Cold	Root
Kaladp0010s0097	AT1G61660		basic helix-loop-helix (bHLH) DNA-binding superfamily protein	bHLH	Dawn	Cold	Root
Kaladp0010s0098				_	Dawn	Cold	Root
Kaladp0010s0103	AT4G21280	PSBQ,PSBQ-1,PSBQA	photosystem II subunit QA	_	Dawn	Cold	Root
Kaladp0010s0137	AT1G11925		Stigma-specific Stig1 family protein	_	Dawn	Cold	Root
Kaladp0010s0169	AT2G38310	PYL4,RCAR10	PYR1-like 4	_	Dawn	Cold	Root
Kaladp0010s0197	AT3G48710		DEK domain-containing chromatin associated protein	_	Dawn	Cold	Root
Kaladp0010s0211	AT1G47620	CYP96A8	cytochrome P450, family 96, subfamily A, polypeptide 8	_	Dawn	Cold	Root
Kaladp0011s0007				_	Dawn	Cold	Root
Kaladp0011s0013	AT1G09560	GLP5	germin-like protein 5	_	Dawn	Cold	Root
Kaladp0011s0017	AT2G27310		F-box family protein	_	Dawn	Cold	Root
Kaladp0011s0101	AT4G35790	ATPLDDELTA,PLDDELTA	phospholipase D delta	_	Dawn	Cold	Root
Kaladp0011s0124	AT5G24750		UDP-Glycosyltransferase superfamily protein	_	Dawn	Cold	Root
Kaladp0011s0126	AT5G61680		Pectin lyase-like superfamily protein	_	Dawn	Cold	Root
Kaladp0011s0147	AT4G32060		calcium-binding EF hand family protein	_	Dawn	Cold	Root
Kaladp0011s0150	AT5G11090		serine-rich protein-related	_	Dawn	Cold	Root
Kaladp0011s0190				_	Dawn	Cold	Root
Kaladp0011s0223	AT5G57550	XTH25,XTR3	xyloglucan endotransglucosylase/hydrolase 25	_	Dawn	Cold	Root
Kaladp0011s0235	AT4G30420		nodulin MtN21 /EamA-like transporter family protein	_	Dawn	Cold	Root
Kaladp0011s0236	AT1G67170			_	Dawn	Cold	Root
Kaladp0011s0272	AT5G03720	AT-HSFA3,HSFA3	heat shock transcription factor A3	HSF	Dawn	Cold	Root
Kaladp0011s0321	AT2G30770	CYP71A13	cytochrome P450, family 71, subfamily A, polypeptide 13	_	Dawn	Cold	Root
Kaladp0011s0463	AT1G52230	PSAH-2,PSAH2,PSI-H	photosystem I subunit H2	_	Dawn	Cold	Root
Kaladp0011s0542	AT3G09520	ATEXO70H4,EXO70H4	exocyst subunit exo70 family protein H4	_	Dawn	Cold	Root
Kaladp0011s0564	AT5G04390		C2H2-type zinc finger family protein	C2H2	Dawn	Cold	Root
Kaladp0011s0570	AT1G20510	OPCL1	OPC-8:0 CoA ligase1	_	Dawn	Cold	Root
Kaladp0011s0580	AT5G03760	ATCSLA09,ATCSLA9,CSLA09,CSLA9,RAT4	Nucleotide-diphospho-sugar transferases superfamily protein	_	Dawn	Cold	Root
Kaladp0011s0616	AT3G52240			_	Dawn	Cold	Root
Kaladp0011s0654	AT2G26040	PYL2,RCAR14	PYR1-like 2	_	Dawn	Cold	Root
Kaladp0011s0676	AT5G02160			_	Dawn	Cold	Root
Kaladp0011s0682	AT2G38900		Serine protease inhibitor, potato inhibitor I-type family protein	_	Dawn	Cold	Root
Kaladp0011s0683	AT2G38870		Serine protease inhibitor, potato inhibitor I-type family protein	_	Dawn	Cold	Root
Kaladp0011s0731				_	Dawn	Cold	Root
Kaladp0011s0732	AT3G54010	DEI1,PAS1	FKBP-type peptidyl-prolyl cis-trans isomerase family protein	_	Dawn	Cold	Root
Kaladp0011s0755	AT5G39890		Protein of unknown function (DUF1637)	_	Dawn	Cold	Root
Kaladp0011s0779				_	Dawn	Cold	Root
Kaladp0011s0782	AT5G06560		Protein of unknown function, DUF593	_	Dawn	Cold	Root
Kaladp0011s0830	AT5G12110		Glutathione S-transferase, C-terminal-like;Translation elongation factor EF1B/ribosomal protein S6	_	Dawn	Cold	Root
Kaladp0011s0846	AT5G63710		Leucine-rich repeat protein kinase family protein	_	Dawn	Cold	Root
Kaladp0011s0869	AT3G44260		Polynucleotidyl transferase, ribonuclease H-like superfamily protein	_	Dawn	Cold	Root
Kaladp0011s0938	AT2G44480	BGLU17	beta glucosidase 17	_	Dawn	Cold	Root
Kaladp0011s0978	AT2G40330	PYL6,RCAR9	PYR1-like 6	_	Dawn	Cold	Root
Kaladp0011s1003				_	Dawn	Cold	Root
Kaladp0011s1034	AT3G48330	ATPIMT1,PIMT1	protein-l-isoaspartate methyltransferase 1	_	Dawn	Cold	Root
Kaladp0011s1063				_	Dawn	Cold	Root
Kaladp0011s1067	AT3G21870	CYCP2;1	cyclin p2;1	_	Dawn	Cold	Root
Kaladp0011s1075	AT2G16600	ROC3	rotamase CYP 3	_	Dawn	Cold	Root
Kaladp0011s1077	AT2G32530	ATCSLB03,ATCSLB3,CSLB03	cellulose synthase-like B3	_	Dawn	Cold	Root
Kaladp0011s1124	AT3G23730	XTH16	xyloglucan endotransglucosylase/hydrolase 16	_	Dawn	Cold	Root
Kaladp0011s1159	AT4G31320		SAUR-like auxin-responsive protein family	_	Dawn	Cold	Root
Kaladp0011s1160	AT3G14200		Chaperone DnaJ-domain superfamily protein	_	Dawn	Cold	Root
Kaladp0011s1181	AT1G58440	SQE1,XF1	FAD/NAD(P)-binding oxidoreductase family protein	_	Dawn	Cold	Root
Kaladp0011s1200	AT1G27730	STZ,ZAT10	salt tolerance zinc finger	C2H2	Dawn	Cold	Root
Kaladp0011s1236	AT3G15850	ADS3,FAD5,FADB,JB67	fatty acid desaturase 5	_	Dawn	Cold	Root
Kaladp0011s1259	AT3G63470	scpl40	serine carboxypeptidase-like 40	_	Dawn	Cold	Root
Kaladp0011s1280	AT2G46690		SAUR-like auxin-responsive protein family	_	Dawn	Cold	Root
Kaladp0012s0029	AT3G54610	BGT,GCN5,HAC3,HAG01,HAG1,HAT1	histone acetyltransferase of the GNAT family 1	GNAT	Dawn	Cold	Root
Kaladp0012s0056	AT3G63200	PLA IIIB,PLP9	PATATIN-like protein 9	_	Dawn	Cold	Root
Kaladp0012s0078	AT2G21110		Disease resistance-responsive (dirigent-like protein) family protein	_	Dawn	Cold	Root
Kaladp0013s0006	AT5G19140	AILP1,ATAILP1	Aluminium induced protein with YGL and LRDR motifs	_	Dawn	Cold	Root
Kaladp0013s0022				_	Dawn	Cold	Root
Kaladp0015s0003	AT2G31050		Cupredoxin superfamily protein	_	Dawn	Cold	Root
Kaladp0015s0018	AT4G11660	AT-HSFB2B,HSFB2B	winged-helix DNA-binding transcription factor family protein	HSF	Dawn	Cold	Root
Kaladp0015s0085	AT5G19790	RAP2.11	related to AP2 11	AP2-EREBP	Dawn	Cold	Root
Kaladp0015s0087	AT3G47150		F-box and associated interaction domains-containing protein	_	Dawn	Cold	Root
Kaladp0015s0089	AT3G07500		Far-red impaired responsive (FAR1) family protein	FAR1	Dawn	Cold	Root
Kaladp0015s0179	AT2G21520		Sec14p-like phosphatidylinositol transfer family protein	_	Dawn	Cold	Root
Kaladp0016s0005	AT5G15900	TBL19	TRICHOME BIREFRINGENCE-LIKE 19	_	Dawn	Cold	Root
Kaladp0016s0089	AT1G75540	STH2	salt tolerance homolog2	Orphans	Dawn	Cold	Root
Kaladp0016s0098	AT2G17880		Chaperone DnaJ-domain superfamily protein	_	Dawn	Cold	Root
Kaladp0016s0099				_	Dawn	Cold	Root
Kaladp0016s0100				_	Dawn	Cold	Root
Kaladp0016s0102	AT4G25810	XTH23,XTR6	xyloglucan endotransglycosylase 6	_	Dawn	Cold	Root
Kaladp0016s0103	AT5G57560	TCH4,XTH22	Xyloglucan endotransglucosylase/hydrolase family protein	_	Dawn	Cold	Root
Kaladp0016s0166	AT1G02070			_	Dawn	Cold	Root
Kaladp0016s0198	AT5G03140		Concanavalin A-like lectin protein kinase family protein	_	Dawn	Cold	Root
Kaladp0016s0262				_	Dawn	Cold	Root
Kaladp0016s0321	AT4G33780			_	Dawn	Cold	Root
Kaladp0016s0328				_	Dawn	Cold	Root
Kaladp0018s0011	AT1G68490			_	Dawn	Cold	Root
Kaladp0018s0019	AT1G08570	ACHT4	atypical CYS HIS rich thioredoxin 4	_	Dawn	Cold	Root
Kaladp0018s0044	AT5G08100		N-terminal nucleophile aminohydrolases (Ntn hydrolases) superfamily protein	_	Dawn	Cold	Root
Kaladp0018s0056	AT4G02780	ABC33,ATCPS1,CPS,CPS1,GA1	Terpenoid cyclases/Protein prenyltransferases superfamily protein	_	Dawn	Cold	Root
Kaladp0018s0063				_	Dawn	Cold	Root
Kaladp0018s0109	AT1G49570		Peroxidase superfamily protein	_	Dawn	Cold	Root
Kaladp0018s0140	AT2G16060	AHB1,ARATH GLB1,ATGLB1,GLB1,HB1,NSHB1	hemoglobin 1	_	Dawn	Cold	Root
Kaladp0018s0238	AT2G16385			_	Dawn	Cold	Root
Kaladp0018s0270	AT1G24020	MLP423	MLP-like protein 423	_	Dawn	Cold	Root
Kaladp0018s0286	AT2G47710		Adenine nucleotide alpha hydrolases-like superfamily protein	_	Dawn	Cold	Root
Kaladp0018s0308	AT4G15610		Uncharacterised protein family (UPF0497)	_	Dawn	Cold	Root
Kaladp0018s0318	AT5G18860		inosine-uridine preferring nucleoside hydrolase family protein	_	Dawn	Cold	Root
Kaladp0019s0005	AT5G17560		BolA-like family protein	_	Dawn	Cold	Root
Kaladp0019s0082	AT2G42760			_	Dawn	Cold	Root
Kaladp0020s0013				_	Dawn	Cold	Root
Kaladp0020s0038	AT1G66950	ATPDR11,PDR11	pleiotropic drug resistance 11	_	Dawn	Cold	Root
Kaladp0020s0082	AT3G51670		SEC14 cytosolic factor family protein / phosphoglyceride transfer family protein	_	Dawn	Cold	Root
Kaladp0020s0108	AT4G34530	CIB1	cryptochrome-interacting basic-helix-loop-helix 1	bHLH	Dawn	Cold	Root
Kaladp0020s0136	AT3G18950		Transducin/WD40 repeat-like superfamily protein	_	Dawn	Cold	Root
Kaladp0020s0140	AT1G49570		Peroxidase superfamily protein	_	Dawn	Cold	Root
Kaladp0020s0142	AT3G19130	ATRBP47B,RBP47B	RNA-binding protein 47B	_	Dawn	Cold	Root
Kaladp0020s0178	AT4G01150			_	Dawn	Cold	Root
Kaladp0020s0189	AT2G30620		winged-helix DNA-binding transcription factor family protein	_	Dawn	Cold	Root
Kaladp0021s0004	AT1G45230		Protein of unknown function (DUF3223)	_	Dawn	Cold	Root
Kaladp0021s0020	AT3G16150		N-terminal nucleophile aminohydrolases (Ntn hydrolases) superfamily protein	_	Dawn	Cold	Root
Kaladp0021s0079	AT4G18160	ATKCO6,ATTPK3,KCO6,TPK3	Ca2+ activated outward rectifying K+ channel 6	_	Dawn	Cold	Root
Kaladp0021s0105				_	Dawn	Cold	Root
Kaladp0021s0111	AT4G24130		Protein of unknown function, DUF538	_	Dawn	Cold	Root
Kaladp0022s0009	AT2G46780		RNA-binding (RRM/RBD/RNP motifs) family protein	_	Dawn	Cold	Root
Kaladp0022s0032	AT2G45760	BAL,BAP2	BON association protein 2	_	Dawn	Cold	Root
Kaladp0022s0036	AT3G16857	ARR1,RR1	response regulator 1	ARR-B	Dawn	Cold	Root
Kaladp0022s0042	AT4G38740	ROC1	rotamase CYP 1	_	Dawn	Cold	Root
Kaladp0022s0043	AT2G16600	ROC3	rotamase CYP 3	_	Dawn	Cold	Root
Kaladp0022s0045				_	Dawn	Cold	Root
Kaladp0022s0068	AT1G19400		Erythronate-4-phosphate dehydrogenase family protein	_	Dawn	Cold	Root
Kaladp0022s0081	AT2G15890	MEE14	maternal effect embryo arrest 14	_	Dawn	Cold	Root
Kaladp0022s0110	AT2G22830	SQE2	squalene epoxidase 2	_	Dawn	Cold	Root
Kaladp0022s0138	AT4G24290		MAC/Perforin domain-containing protein	_	Dawn	Cold	Root
Kaladp0022s0171	AT1G52140			_	Dawn	Cold	Root
Kaladp0023s0041	AT4G37540	LBD39	LOB domain-containing protein 39	LOB	Dawn	Cold	Root
Kaladp0023s0073	AT1G58440	SQE1,XF1	FAD/NAD(P)-binding oxidoreductase family protein	_	Dawn	Cold	Root
Kaladp0023s0104	AT2G44670		Protein of unknown function (DUF581)	_	Dawn	Cold	Root
Kaladp0024s0002	AT2G19830	SNF7.2,VPS32	SNF7 family protein	_	Dawn	Cold	Root
Kaladp0024s0013	AT3G16500	IAA26,PAP1	phytochrome-associated protein 1	AUX/IAA	Dawn	Cold	Root
Kaladp0024s0053	AT1G70520	CRK2	cysteine-rich RLK (RECEPTOR-like protein kinase) 2	_	Dawn	Cold	Root
Kaladp0024s0113	AT1G10630	ARFA1F,ATARFA1F	ADP-ribosylation factor A1F	_	Dawn	Cold	Root
Kaladp0024s0124	AT1G23550	SRO2	similar to RCD one 2	_	Dawn	Cold	Root
Kaladp0024s0160	AT2G03890	ATPI4K GAMMA 7,PI4K GAMMA 7,UBDK GAMMA 7	phosphoinositide 4-kinase gamma 7	_	Dawn	Cold	Root
Kaladp0024s0186	AT1G25560	EDF1,TEM1	AP2/B3 transcription factor family protein	AP2-EREBP	Dawn	Cold	Root
Kaladp0024s0187	AT1G25550		myb-like transcription factor family protein	G2-like	Dawn	Cold	Root
Kaladp0024s0275	AT5G22060	ATJ2,J2	DNAJ homologue 2	_	Dawn	Cold	Root
Kaladp0024s0333	AT3G20290	ATEHD1,EHD1	EPS15 homology domain 1	_	Dawn	Cold	Root
Kaladp0024s0366	AT3G11410	AHG3,ATPP2CA,PP2CA	protein phosphatase 2CA	_	Dawn	Cold	Root
Kaladp0024s0385	AT2G39000		Acyl-CoA N-acyltransferases (NAT) superfamily protein	GNAT	Dawn	Cold	Root
Kaladp0024s0397	AT1G71692	AGL12,XAL1	AGAMOUS-like 12	MADS	Dawn	Cold	Root
Kaladp0024s0402	AT3G55970	ATJRG21,JRG21	jasmonate-regulated gene 21	_	Dawn	Cold	Root
Kaladp0024s0417	AT2G38470	ATWRKY33,WRKY33	WRKY DNA-binding protein 33	WRKY	Dawn	Cold	Root
Kaladp0024s0420	AT1G79630		Protein phosphatase 2C family protein	_	Dawn	Cold	Root
Kaladp0024s0456				_	Dawn	Cold	Root
Kaladp0024s0466	AT4G39780		Integrase-type DNA-binding superfamily protein	AP2-EREBP	Dawn	Cold	Root
Kaladp0024s0480	AT1G22380	AtUGT85A3,UGT85A3	UDP-glucosyl transferase 85A3	_	Dawn	Cold	Root
Kaladp0024s0659	AT1G32928			_	Dawn	Cold	Root
Kaladp0024s0727	AT3G46530	RPP13	NB-ARC domain-containing disease resistance protein	_	Dawn	Cold	Root
Kaladp0024s0734	AT1G53350		Disease resistance protein (CC-NBS-LRR class) family	_	Dawn	Cold	Root
Kaladp0024s0737	AT1G24120	ARL1	ARG1-like 1	_	Dawn	Cold	Root
Kaladp0024s0739	AT5G14920		Gibberellin-regulated family protein	_	Dawn	Cold	Root
Kaladp0024s0782	AT1G15400			_	Dawn	Cold	Root
Kaladp0024s0799	AT4G13395	DVL10,RTFL12	ROTUNDIFOLIA like 12	_	Dawn	Cold	Root
Kaladp0024s0900	AT4G36740	ATHB40,HB-5,HB40	homeobox protein 40	HB	Dawn	Cold	Root
Kaladp0024s0906	AT1G10390		Nucleoporin autopeptidase	_	Dawn	Cold	Root
Kaladp0024s0926	AT1G10390		Nucleoporin autopeptidase	_	Dawn	Cold	Root
Kaladp0024s0937	AT1G75250	ATRL6,RL6,RSM3	RAD-like 6	MYB-related	Dawn	Cold	Root
Kaladp0024s0958	AT4G34560			_	Dawn	Cold	Root
Kaladp0024s1002	AT2G16040		hAT dimerisation domain-containing protein / transposase-related	_	Dawn	Cold	Root
Kaladp0025s0017	AT1G55230		Family of unknown function (DUF716)	_	Dawn	Cold	Root
Kaladp0025s0041	AT3G01170		Ribosomal protein L34e superfamily protein	_	Dawn	Cold	Root
Kaladp0026s0007	AT2G44480	BGLU17	beta glucosidase 17	_	Dawn	Cold	Root
Kaladp0026s0012	AT4G10265		Wound-responsive family protein	_	Dawn	Cold	Root
Kaladp0026s0014				_	Dawn	Cold	Root
Kaladp0026s0022	AT4G03420		Protein of unknown function (DUF789)	_	Dawn	Cold	Root
Kaladp0026s0023	AT1G54540		Late embryogenesis abundant (LEA) hydroxyproline-rich glycoprotein family	_	Dawn	Cold	Root
Kaladp0026s0026	AT4G03510	ATRMA1,RMA1	RING membrane-anchor 1	_	Dawn	Cold	Root
Kaladp0026s0033	AT3G18670		Ankyrin repeat family protein	_	Dawn	Cold	Root
Kaladp0026s0083	AT3G02550	LBD41	LOB domain-containing protein 41	LOB	Dawn	Cold	Root
Kaladp0026s0111	AT5G65207			_	Dawn	Cold	Root
Kaladp0026s0114	AT5G65210	TGA1	bZIP transcription factor family protein	bZIP	Dawn	Cold	Root
Kaladp0027s0004	AT2G47710		Adenine nucleotide alpha hydrolases-like superfamily protein	_	Dawn	Cold	Root
Kaladp0027s0015	AT4G19810		Glycosyl hydrolase family protein with chitinase insertion domain	_	Dawn	Cold	Root
Kaladp0027s0042				_	Dawn	Cold	Root
Kaladp0027s0054	AT1G68570		Major facilitator superfamily protein	_	Dawn	Cold	Root
Kaladp0027s0059	AT1G27170		transmembrane receptors;ATP binding	_	Dawn	Cold	Root
Kaladp0028s0012	AT5G66580			_	Dawn	Cold	Root
Kaladp0028s0072	AT5G67030	ABA1,ATABA1,ATZEP,IBS3,LOS6,NPQ2,ZEP	zeaxanthin epoxidase (ZEP) (ABA1)	FHA	Dawn	Cold	Root
Kaladp0028s0076	AT4G36950	MAPKKK21	mitogen-activated protein kinase kinase kinase 21	_	Dawn	Cold	Root
Kaladp0029s0019	AT3G26040		HXXXD-type acyl-transferase family protein	_	Dawn	Cold	Root
Kaladp0029s0114	AT5G35090			_	Dawn	Cold	Root
Kaladp0029s0115				_	Dawn	Cold	Root
Kaladp0029s0139	AT5G10770		Eukaryotic aspartyl protease family protein	_	Dawn	Cold	Root
Kaladp0029s0149	AT1G53280		Class I glutamine amidotransferase-like superfamily protein	_	Dawn	Cold	Root
Kaladp0030s0025	AT5G45890	SAG12	senescence-associated gene 12	_	Dawn	Cold	Root
Kaladp0030s0079	AT1G02820		Late embryogenesis abundant 3 (LEA3) family protein	_	Dawn	Cold	Root
Kaladp0030s0080	AT1G02820		Late embryogenesis abundant 3 (LEA3) family protein	_	Dawn	Cold	Root
Kaladp0030s0102	AT2G48010	RKF3	receptor-like kinase in in flowers 3	_	Dawn	Cold	Root
Kaladp0030s0107	AT3G06190	ATBPM2,BPM2	BTB-POZ and MATH domain 2	_	Dawn	Cold	Root
Kaladp0031s0009	AT2G47140		NAD(P)-binding Rossmann-fold superfamily protein	_	Dawn	Cold	Root
Kaladp0031s0011				_	Dawn	Cold	Root
Kaladp0031s0014	AT4G17870	PYR1,RCAR11	Polyketide cyclase/dehydrase and lipid transport superfamily protein	_	Dawn	Cold	Root
Kaladp0031s0068	AT5G54490	PBP1	pinoid-binding protein 1	_	Dawn	Cold	Root
Kaladp0031s0071	AT2G20340		Pyridoxal phosphate (PLP)-dependent transferases superfamily protein	_	Dawn	Cold	Root
Kaladp0031s0082				_	Dawn	Cold	Root
Kaladp0031s0106	AT4G13260	YUC2	Flavin-binding monooxygenase family protein	_	Dawn	Cold	Root
Kaladp0031s0140	AT4G10310	ATHKT1,HKT1	high-affinity K+ transporter 1	_	Dawn	Cold	Root
Kaladp0032s0040	AT1G19530			_	Dawn	Cold	Root
Kaladp0032s0076				_	Dawn	Cold	Root
Kaladp0032s0135	AT5G36110	CYP716A1	cytochrome P450, family 716, subfamily A, polypeptide 1	_	Dawn	Cold	Root
Kaladp0032s0192	AT4G36470		S-adenosyl-L-methionine-dependent methyltransferases superfamily protein	_	Dawn	Cold	Root
Kaladp0032s0204	AT1G70850	MLP34	MLP-like protein 34	_	Dawn	Cold	Root
Kaladp0032s0244	AT4G32590		2Fe-2S ferredoxin-like superfamily protein	_	Dawn	Cold	Root
Kaladp0032s0273	AT5G25190		Integrase-type DNA-binding superfamily protein	AP2-EREBP	Dawn	Cold	Root
Kaladp0032s0353	AT2G45050	GATA2	GATA transcription factor 2	C2C2-GATA	Dawn	Cold	Root
Kaladp0032s0425	AT2G21210		SAUR-like auxin-responsive protein family	_	Dawn	Cold	Root
Kaladp0032s0440	AT2G21210		SAUR-like auxin-responsive protein family	_	Dawn	Cold	Root
Kaladp0033s0069	AT5G16530	PIN5	Auxin efflux carrier family protein	_	Dawn	Cold	Root
Kaladp0033s0109				_	Dawn	Cold	Root
Kaladp0033s0135	AT2G44670		Protein of unknown function (DUF581)	_	Dawn	Cold	Root
Kaladp0033s0143				_	Dawn	Cold	Root
Kaladp0033s0150	AT4G10265		Wound-responsive family protein	_	Dawn	Cold	Root
Kaladp0033s0155	AT1G18590	ATSOT17,ATST5C,SOT17	sulfotransferase 17	_	Dawn	Cold	Root
Kaladp0033s0185	AT1G49230		RING/U-box superfamily protein	_	Dawn	Cold	Root
Kaladp0033s0191	AT5G10050		NAD(P)-binding Rossmann-fold superfamily protein	_	Dawn	Cold	Root
Kaladp0033s0197	AT4G34588	CPuORF2	conserved peptide upstream open reading frame 2	_	Dawn	Cold	Root
Kaladp0033s0200	AT2G21540	ATSFH3,SFH3	SEC14-like 3	_	Dawn	Cold	Root
Kaladp0033s0213	AT4G34530	CIB1	cryptochrome-interacting basic-helix-loop-helix 1	bHLH	Dawn	Cold	Root
Kaladp0033s0215	AT1G19440	KCS4	3-ketoacyl-CoA synthase 4	_	Dawn	Cold	Root
Kaladp0033s0228	AT4G36800	RCE1	RUB1 conjugating enzyme 1	_	Dawn	Cold	Root
Kaladp0033s0239				_	Dawn	Cold	Root
Kaladp0033s0287	AT2G16385			_	Dawn	Cold	Root
Kaladp0034s0034	AT1G70260		nodulin MtN21 /EamA-like transporter family protein	_	Dawn	Cold	Root
Kaladp0034s0044	AT1G21760	ATFBP7,FBP7	F-box protein 7	_	Dawn	Cold	Root
Kaladp0034s0054	AT4G16144	AMSH3	associated molecule with the SH3 domain of STAM 3	_	Dawn	Cold	Root
Kaladp0034s0056	AT1G23550	SRO2	similar to RCD one 2	_	Dawn	Cold	Root
Kaladp0034s0079	AT4G10500		2-oxoglutarate (2OG) and Fe(II)-dependent oxygenase superfamily protein	_	Dawn	Cold	Root
Kaladp0034s0080	AT1G24577			_	Dawn	Cold	Root
Kaladp0034s0096	AT1G24530		Transducin/WD40 repeat-like superfamily protein	_	Dawn	Cold	Root
Kaladp0034s0125	AT2G46330	AGP16,ATAGP16	arabinogalactan protein 16	_	Dawn	Cold	Root
Kaladp0034s0126	AT3G24500	ATMBF1C,MBF1C	multiprotein bridging factor 1C	MBF1	Dawn	Cold	Root
Kaladp0034s0155	AT2G35658			_	Dawn	Cold	Root
Kaladp0034s0177	AT1G09530	PAP3,PIF3,POC1	phytochrome interacting factor 3	bHLH	Dawn	Cold	Root
Kaladp0034s0240	AT4G36010		Pathogenesis-related thaumatin superfamily protein	_	Dawn	Cold	Root
Kaladp0035s0014	AT4G00990		Transcription factor jumonji (jmjC) domain-containing protein	Jumonji	Dawn	Cold	Root
Kaladp0035s0036	AT1G66140	ZFP4	zinc finger protein 4	C2H2	Dawn	Cold	Root
Kaladp0035s0064	AT5G66460		Glycosyl hydrolase superfamily protein	_	Dawn	Cold	Root
Kaladp0036s0095	AT1G56220		Dormancy/auxin associated family protein	_	Dawn	Cold	Root
Kaladp0036s0167	AT2G38310	PYL4,RCAR10	PYR1-like 4	_	Dawn	Cold	Root
Kaladp0036s0181	AT2G02050		NADH-ubiquinone oxidoreductase B18 subunit, putative	_	Dawn	Cold	Root
Kaladp0036s0312	AT2G30370	CHAL,EPFL6	allergen-related	_	Dawn	Cold	Root
Kaladp0037s0027	AT1G80920	J8	Chaperone DnaJ-domain superfamily protein	_	Dawn	Cold	Root
Kaladp0037s0036	AT2G18670		RING/U-box superfamily protein	_	Dawn	Cold	Root
Kaladp0037s0057	AT4G30240		Syntaxin/t-SNARE family protein	_	Dawn	Cold	Root
Kaladp0037s0115	AT3G52740			_	Dawn	Cold	Root
Kaladp0037s0127	AT3G51680		NAD(P)-binding Rossmann-fold superfamily protein	_	Dawn	Cold	Root
Kaladp0037s0181	AT2G40340	AtERF48,DREB2C	Integrase-type DNA-binding superfamily protein	AP2-EREBP	Dawn	Cold	Root
Kaladp0037s0212	AT2G40430			_	Dawn	Cold	Root
Kaladp0037s0231				_	Dawn	Cold	Root
Kaladp0037s0379	AT3G56960	PIP5K4	phosphatidyl inositol monophosphate 5 kinase 4	_	Dawn	Cold	Root
Kaladp0037s0427	AT1G10150		Carbohydrate-binding protein	_	Dawn	Cold	Root
Kaladp0037s0487	AT3G49950		GRAS family transcription factor	GRAS	Dawn	Cold	Root
Kaladp0038s0019	AT1G52190		Major facilitator superfamily protein	_	Dawn	Cold	Root
Kaladp0038s0039	AT2G22590		UDP-Glycosyltransferase superfamily protein	_	Dawn	Cold	Root
Kaladp0039s0004	AT3G47600	ATMYB94,ATMYBCP70,MYB94	myb domain protein 94	MYB	Dawn	Cold	Root
Kaladp0039s0020	AT2G46600		Calcium-binding EF-hand family protein	_	Dawn	Cold	Root
Kaladp0039s0021	AT5G08240			_	Dawn	Cold	Root
Kaladp0039s0028	AT4G10265		Wound-responsive family protein	_	Dawn	Cold	Root
Kaladp0039s0029				_	Dawn	Cold	Root
Kaladp0039s0030	AT4G10265		Wound-responsive family protein	_	Dawn	Cold	Root
Kaladp0039s0031	AT4G10265		Wound-responsive family protein	_	Dawn	Cold	Root
Kaladp0039s0032	AT4G10265		Wound-responsive family protein	_	Dawn	Cold	Root
Kaladp0039s0033	AT4G10265		Wound-responsive family protein	_	Dawn	Cold	Root
Kaladp0039s0145				_	Dawn	Cold	Root
Kaladp0039s0183				_	Dawn	Cold	Root
Kaladp0039s0215	AT4G32480		Protein of unknown function (DUF506)	_	Dawn	Cold	Root
Kaladp0039s0228	AT3G47160		RING/U-box superfamily protein	_	Dawn	Cold	Root
Kaladp0039s0232	AT4G27450		Aluminium induced protein with YGL and LRDR motifs	_	Dawn	Cold	Root
Kaladp0039s0246	AT1G28330	DRM1,DYL1	dormancy-associated protein-like 1	_	Dawn	Cold	Root
Kaladp0039s0247				_	Dawn	Cold	Root
Kaladp0039s0291	AT3G58130		N-acetylglucosaminylphosphatidylinositol de-N-acetylase family protein	_	Dawn	Cold	Root
Kaladp0039s0328	AT1G05450		Bifunctional inhibitor/lipid-transfer protein/seed storage 2S albumin superfamily protein	_	Dawn	Cold	Root
Kaladp0039s0381	AT5G65210	TGA1	bZIP transcription factor family protein	bZIP	Dawn	Cold	Root
Kaladp0039s0413	AT2G20570	ATGLK1,GLK1,GPRI1	GBF\'s pro-rich region-interacting factor 1	G2-like	Dawn	Cold	Root
Kaladp0039s0422	AT4G03420		Protein of unknown function (DUF789)	_	Dawn	Cold	Root
Kaladp0039s0425	AT4G28190	ULT,ULT1	Developmental regulator, ULTRAPETALA	ULT	Dawn	Cold	Root
Kaladp0039s0485	AT5G24580		Heavy metal transport/detoxification superfamily protein	_	Dawn	Cold	Root
Kaladp0039s0558	AT5G04500		glycosyltransferase family protein 47	_	Dawn	Cold	Root
Kaladp0039s0610	AT3G55240		Plant protein 1589 of unknown function	_	Dawn	Cold	Root
Kaladp0039s0643	AT1G20480		AMP-dependent synthetase and ligase family protein	_	Dawn	Cold	Root
Kaladp0039s0656				_	Dawn	Cold	Root
Kaladp0039s0658	AT1G55230		Family of unknown function (DUF716)	_	Dawn	Cold	Root
Kaladp0039s0676	AT5G22580		Stress responsive A/B Barrel Domain	_	Dawn	Cold	Root
Kaladp0039s0684	AT2G27830			_	Dawn	Cold	Root
Kaladp0039s0692	AT5G22890		C2H2 and C2HC zinc fingers superfamily protein	C2H2	Dawn	Cold	Root
Kaladp0039s0703	AT2G38680		5\'-nucleotidases;magnesium ion binding	_	Dawn	Cold	Root
Kaladp0039s0775	AT5G22040			_	Dawn	Cold	Root
Kaladp0040s0012	AT4G02330	ATPMEPCRB	Plant invertase/pectin methylesterase inhibitor superfamily	_	Dawn	Cold	Root
Kaladp0040s0028	AT3G63110	ATIPT3,IPT3	isopentenyltransferase 3	_	Dawn	Cold	Root
Kaladp0040s0095	AT2G30900	TBL43	TRICHOME BIREFRINGENCE-LIKE 43	_	Dawn	Cold	Root
Kaladp0040s0190	AT4G37940	AGL21	AGAMOUS-like 21	MADS	Dawn	Cold	Root
Kaladp0040s0205				_	Dawn	Cold	Root
Kaladp0040s0211	AT2G22850	AtbZIP6,bZIP6	basic leucine-zipper 6	bZIP	Dawn	Cold	Root
Kaladp0040s0214				_	Dawn	Cold	Root
Kaladp0040s0265	AT1G27730	STZ,ZAT10	salt tolerance zinc finger	C2H2	Dawn	Cold	Root
Kaladp0040s0282	AT5G49630	AAP6	amino acid permease 6	_	Dawn	Cold	Root
Kaladp0040s0289	AT2G14520		CBS domain-containing protein with a domain of unknown function (DUF21)	_	Dawn	Cold	Root
Kaladp0040s0304	AT3G48280	CYP71A25	cytochrome P450, family 71, subfamily A, polypeptide 25	_	Dawn	Cold	Root
Kaladp0040s0389	AT5G14410			_	Dawn	Cold	Root
Kaladp0040s0408	AT5G13530	KEG	protein kinases;ubiquitin-protein ligases	_	Dawn	Cold	Root
Kaladp0040s0442	AT4G12860	UNE14	EF hand calcium-binding protein family	_	Dawn	Cold	Root
Kaladp0040s0460	AT5G24090	ATCHIA,CHIA	chitinase A	_	Dawn	Cold	Root
Kaladp0040s0540	AT4G36740	ATHB40,HB-5,HB40	homeobox protein 40	HB	Dawn	Cold	Root
Kaladp0040s0594	AT1G75130	CYP721A1	cytochrome P450, family 721, subfamily A, polypeptide 1	_	Dawn	Cold	Root
Kaladp0040s0627				_	Dawn	Cold	Root
Kaladp0040s0628	AT2G31390		pfkB-like carbohydrate kinase family protein	_	Dawn	Cold	Root
Kaladp0040s0655	AT5G44060			_	Dawn	Cold	Root
Kaladp0040s0694	AT3G25150		Nuclear transport factor 2 (NTF2) family protein with RNA binding (RRM-RBD-RNP motifs) domain	_	Dawn	Cold	Root
Kaladp0040s0720	AT3G25250	AGC2,AGC2-1,AtOXI1,OXI1	AGC (cAMP-dependent, cGMP-dependent and protein kinase C) kinase family protein	_	Dawn	Cold	Root
Kaladp0041s0036	AT1G53540		HSP20-like chaperones superfamily protein	_	Dawn	Cold	Root
Kaladp0042s0006				_	Dawn	Cold	Root
Kaladp0042s0031	AT4G15053		Protein of Unknown Function (DUF239)	_	Dawn	Cold	Root
Kaladp0042s0035	AT3G50820	OEC33,PSBO-2,PSBO2	photosystem II subunit O-2	_	Dawn	Cold	Root
Kaladp0042s0075	AT1G45688			_	Dawn	Cold	Root
Kaladp0042s0084	AT2G23320	WRKY15	WRKY DNA-binding protein 15	WRKY	Dawn	Cold	Root
Kaladp0042s0087	AT1G60060		Serine/threonine-protein kinase WNK (With No Lysine)-related	_	Dawn	Cold	Root
Kaladp0042s0101	AT2G39540		Gibberellin-regulated family protein	_	Dawn	Cold	Root
Kaladp0042s0107	AT4G24230	ACBP3	acyl-CoA-binding domain 3	_	Dawn	Cold	Root
Kaladp0042s0108	AT1G27730	STZ,ZAT10	salt tolerance zinc finger	C2H2	Dawn	Cold	Root
Kaladp0042s0128	AT5G22060	ATJ2,J2	DNAJ homologue 2	_	Dawn	Cold	Root
Kaladp0042s0189	AT3G09030		BTB/POZ domain-containing protein	_	Dawn	Cold	Root
Kaladp0042s0296	AT4G05200	CRK25	cysteine-rich RLK (RECEPTOR-like protein kinase) 25	_	Dawn	Cold	Root
Kaladp0042s0324	AT1G11580	ATPMEPCRA,PMEPCRA	methylesterase PCR A	_	Dawn	Cold	Root
Kaladp0042s0350	AT1G64230	UBC28	ubiquitin-conjugating enzyme 28	_	Dawn	Cold	Root
Kaladp0042s0382	AT2G27310		F-box family protein	_	Dawn	Cold	Root
Kaladp0043s0019	AT2G19450	ABX45,AS11,ATDGAT,DGAT1,RDS1,TAG1	membrane bound O-acyl transferase (MBOAT) family protein	_	Dawn	Cold	Root
Kaladp0043s0038	AT4G26260	MIOX4	myo-inositol oxygenase 4	_	Dawn	Cold	Root
Kaladp0043s0101	AT1G70000		myb-like transcription factor family protein	_	Dawn	Cold	Root
Kaladp0043s0104	AT2G38110	ATGPAT6,GPAT6	glycerol-3-phosphate acyltransferase 6	_	Dawn	Cold	Root
Kaladp0043s0171	AT1G26580			_	Dawn	Cold	Root
Kaladp0043s0198	AT1G12870		F-box and associated interaction domains-containing protein	_	Dawn	Cold	Root
Kaladp0043s0269	AT5G56550	ATOXS3,OXS3	oxidative stress 3	_	Dawn	Cold	Root
Kaladp0043s0273	AT3G26750			_	Dawn	Cold	Root
Kaladp0044s0021				_	Dawn	Cold	Root
Kaladp0044s0075	AT3G62580		Late embryogenesis abundant protein (LEA) family protein	_	Dawn	Cold	Root
Kaladp0045s0013	AT1G09380		nodulin MtN21 /EamA-like transporter family protein	_	Dawn	Cold	Root
Kaladp0045s0018	AT1G09380		nodulin MtN21 /EamA-like transporter family protein	_	Dawn	Cold	Root
Kaladp0045s0026	AT4G40050		Protein of unknown function (DUF3550/UPF0682)	_	Dawn	Cold	Root
Kaladp0045s0076	AT5G49470		PAS domain-containing protein tyrosine kinase family protein	_	Dawn	Cold	Root
Kaladp0045s0083				_	Dawn	Cold	Root
Kaladp0045s0086	AT5G49510	PFD3	prefoldin 3	_	Dawn	Cold	Root
Kaladp0045s0091	AT5G49170			_	Dawn	Cold	Root
Kaladp0045s0142				_	Dawn	Cold	Root
Kaladp0045s0155	AT3G45010	scpl48	serine carboxypeptidase-like 48	_	Dawn	Cold	Root
Kaladp0045s0174	AT1G58210	EMB1674	kinase interacting family protein	Orphans	Dawn	Cold	Root
Kaladp0045s0177	AT3G43660		Vacuolar iron transporter (VIT) family protein	_	Dawn	Cold	Root
Kaladp0045s0212	AT5G20480	EFR	EF-TU receptor	_	Dawn	Cold	Root
Kaladp0045s0437	AT1G52140			_	Dawn	Cold	Root
Kaladp0045s0508	AT5G14180	MPL1	Myzus persicae-induced lipase 1	_	Dawn	Cold	Root
Kaladp0045s0520	AT5G26220		ChaC-like family protein	_	Dawn	Cold	Root
Kaladp0045s0521	AT5G47530		Auxin-responsive family protein	_	Dawn	Cold	Root
Kaladp0046s0046	AT5G25880	ATNADP-ME3,NADP-ME3	NADP-malic enzyme 3	_	Dawn	Cold	Root
Kaladp0046s0069	AT5G12080	ATMSL10,MSL10	mechanosensitive channel of small conductance-like 10	_	Dawn	Cold	Root
Kaladp0046s0106	AT2G43410	FPA	RNA binding	_	Dawn	Cold	Root
Kaladp0046s0120	AT3G23250	ATMYB15,ATY19,MYB15	myb domain protein 15	MYB	Dawn	Cold	Root
Kaladp0046s0159	AT4G02900		ERD (early-responsive to dehydration stress) family protein	_	Dawn	Cold	Root
Kaladp0046s0315	AT1G21910		Integrase-type DNA-binding superfamily protein	AP2-EREBP	Dawn	Cold	Root
Kaladp0046s0338				_	Dawn	Cold	Root
Kaladp0047s0062	AT1G27730	STZ,ZAT10	salt tolerance zinc finger	C2H2	Dawn	Cold	Root
Kaladp0047s0068	AT1G80133			_	Dawn	Cold	Root
Kaladp0047s0079	AT1G10020		Protein of unknown function (DUF1005)	_	Dawn	Cold	Root
Kaladp0047s0081	AT4G33700		CBS domain-containing protein with a domain of unknown function (DUF21)	_	Dawn	Cold	Root
Kaladp0047s0099	AT1G58120			_	Dawn	Cold	Root
Kaladp0047s0232	AT1G17720	ATB BETA	Protein phosphatase 2A, regulatory subunit PR55	_	Dawn	Cold	Root
Kaladp0047s0247				_	Dawn	Cold	Root
Kaladp0047s0275	AT2G02760	ATUBC2,UBC2	ubiquiting-conjugating enzyme 2	_	Dawn	Cold	Root
Kaladp0048s0030	AT5G60700		glycosyltransferase family protein 2	_	Dawn	Cold	Root
Kaladp0048s0041	AT2G22475	GEM	GRAM domain family protein	_	Dawn	Cold	Root
Kaladp0048s0048	AT1G03050		ENTH/ANTH/VHS superfamily protein	_	Dawn	Cold	Root
Kaladp0048s0049	AT5G64530	ANAC104,XND1	xylem NAC domain 1	NAC	Dawn	Cold	Root
Kaladp0048s0067	AT5G60910	AGL8,FUL	AGAMOUS-like 8	MADS	Dawn	Cold	Root
Kaladp0048s0075	AT5G61280		Remorin family protein	_	Dawn	Cold	Root
Kaladp0048s0308	AT2G44730		Alcohol dehydrogenase transcription factor Myb/SANT-like family protein	Trihelix	Dawn	Cold	Root
Kaladp0048s0316	AT2G44280		Major facilitator superfamily protein	_	Dawn	Cold	Root
Kaladp0048s0317	AT2G44290		Bifunctional inhibitor/lipid-transfer protein/seed storage 2S albumin superfamily protein	_	Dawn	Cold	Root
Kaladp0048s0324	AT3G55240		Plant protein 1589 of unknown function	_	Dawn	Cold	Root
Kaladp0048s0348	AT2G16250		Leucine-rich repeat protein kinase family protein	_	Dawn	Cold	Root
Kaladp0048s0351	AT1G75180		Erythronate-4-phosphate dehydrogenase family protein	_	Dawn	Cold	Root
Kaladp0048s0379	AT3G13310		Chaperone DnaJ-domain superfamily protein	_	Dawn	Cold	Root
Kaladp0048s0444	AT4G21920			_	Dawn	Cold	Root
Kaladp0048s0453	AT1G54290		Translation initiation factor SUI1 family protein	_	Dawn	Cold	Root
Kaladp0048s0466	AT3G21240	4CL2,AT4CL2	4-coumarate:CoA ligase 2	_	Dawn	Cold	Root
Kaladp0048s0496	AT3G13840		GRAS family transcription factor	GRAS	Dawn	Cold	Root
Kaladp0048s0587	AT5G43150			_	Dawn	Cold	Root
Kaladp0048s0605	AT2G30750	CYP71A12	cytochrome P450, family 71, subfamily A, polypeptide 12	_	Dawn	Cold	Root
Kaladp0048s0612	AT2G30770	CYP71A13	cytochrome P450, family 71, subfamily A, polypeptide 13	_	Dawn	Cold	Root
Kaladp0048s0615	AT4G23420		NAD(P)-binding Rossmann-fold superfamily protein	_	Dawn	Cold	Root
Kaladp0048s0631	AT4G19230	CYP707A1	cytochrome P450, family 707, subfamily A, polypeptide 1	_	Dawn	Cold	Root
Kaladp0048s0636				_	Dawn	Cold	Root
Kaladp0048s0728	AT5G13170	SAG29	senescence-associated gene 29	_	Dawn	Cold	Root
Kaladp0048s0753				_	Dawn	Cold	Root
Kaladp0048s0782				_	Dawn	Cold	Root
Kaladp0048s0846	AT1G73920		alpha/beta-Hydrolases superfamily protein	_	Dawn	Cold	Root
Kaladp0048s0901	AT5G62600		ARM repeat superfamily protein	_	Dawn	Cold	Root
Kaladp0048s0925	AT4G17260		Lactate/malate dehydrogenase family protein	_	Dawn	Cold	Root
Kaladp0049s0026	AT4G33950	ATOST1,OST1,P44,SNRK2-6,SNRK2.6,SRK2E	Protein kinase superfamily protein	_	Dawn	Cold	Root
Kaladp0050s0006	AT1G52190		Major facilitator superfamily protein	_	Dawn	Cold	Root
Kaladp0050s0009	AT3G24620	ATROPGEF8,ROPGEF8	RHO guanyl-nucleotide exchange factor 8	_	Dawn	Cold	Root
Kaladp0050s0021	AT5G28770	AtbZIP63,BZO2H3	bZIP transcription factor family protein	bZIP	Dawn	Cold	Root
Kaladp0050s0028	AT5G08240			_	Dawn	Cold	Root
Kaladp0050s0043	AT3G46540		ENTH/VHS family protein	_	Dawn	Cold	Root
Kaladp0050s0058	AT2G43970		RNA-binding protein	_	Dawn	Cold	Root
Kaladp0050s0083	AT5G53590		SAUR-like auxin-responsive protein family	_	Dawn	Cold	Root
Kaladp0050s0096	AT1G27150		Tetratricopeptide repeat (TPR)-like superfamily protein	_	Dawn	Cold	Root
Kaladp0050s0124	AT1G60010			_	Dawn	Cold	Root
Kaladp0050s0130	AT1G70330	ENT1,ENT1AT	equilibrative nucleotide transporter 1	_	Dawn	Cold	Root
Kaladp0050s0151				_	Dawn	Cold	Root
Kaladp0050s0182	AT4G23340		2-oxoglutarate (2OG) and Fe(II)-dependent oxygenase superfamily protein	_	Dawn	Cold	Root
Kaladp0050s0193	AT3G14260		Protein of unknown function (DUF567)	_	Dawn	Cold	Root
Kaladp0050s0198	AT4G11780			_	Dawn	Cold	Root
Kaladp0050s0207	AT1G04110	SDD1	Subtilase family protein	_	Dawn	Cold	Root
Kaladp0050s0226	AT4G22680	AtMYB85,MYB85	myb domain protein 85	MYB	Dawn	Cold	Root
Kaladp0050s0240	AT4G39780		Integrase-type DNA-binding superfamily protein	AP2-EREBP	Dawn	Cold	Root
Kaladp0050s0281	AT1G68820		Transmembrane Fragile-X-F-associated protein	_	Dawn	Cold	Root
Kaladp0050s0283	AT3G25717	DVL6,RTFL16	ROTUNDIFOLIA like 16	_	Dawn	Cold	Root
Kaladp0050s0289	AT1G13260	EDF4,RAV1	related to ABI3/VP1 1	AP2-EREBP	Dawn	Cold	Root
Kaladp0050s0303	AT3G12750	ZIP1	zinc transporter 1 precursor	_	Dawn	Cold	Root
Kaladp0050s0307	AT1G68500			_	Dawn	Cold	Root
Kaladp0050s0308	AT5G16110			_	Dawn	Cold	Root
Kaladp0050s0317	AT1G68300		Adenine nucleotide alpha hydrolases-like superfamily protein	_	Dawn	Cold	Root
Kaladp0050s0350				_	Dawn	Cold	Root
Kaladp0051s0010	AT5G55300	MGO1,TOP1,TOP1ALPHA	DNA topoisomerase I alpha	_	Dawn	Cold	Root
Kaladp0051s0040	AT5G55310	TOP1,TOP1BETA	DNA topoisomerase 1 beta	_	Dawn	Cold	Root
Kaladp0051s0047	AT3G20330	PYRB	PYRIMIDINE B	_	Dawn	Cold	Root
Kaladp0051s0049	AT1G50640	ATERF3,ERF3	ethylene responsive element binding factor 3	AP2-EREBP	Dawn	Cold	Root
Kaladp0053s0015	AT1G17180	ATGSTU25,GSTU25	glutathione S-transferase TAU 25	_	Dawn	Cold	Root
Kaladp0053s0078	AT1G17020	ATSRG1,SRG1	senescence-related gene 1	_	Dawn	Cold	Root
Kaladp0053s0087	AT5G45690		Protein of unknown function (DUF1264)	_	Dawn	Cold	Root
Kaladp0053s0104	AT1G29195			_	Dawn	Cold	Root
Kaladp0053s0112	AT1G29050	TBL38	TRICHOME BIREFRINGENCE-LIKE 38	_	Dawn	Cold	Root
Kaladp0053s0135	AT1G53540		HSP20-like chaperones superfamily protein	_	Dawn	Cold	Root
Kaladp0053s0140	AT2G21890	ATCAD3,CAD3	cinnamyl alcohol dehydrogenase homolog 3	_	Dawn	Cold	Root
Kaladp0053s0161	AT2G18420		Gibberellin-regulated family protein	_	Dawn	Cold	Root
Kaladp0053s0179	AT3G28180	ATCSLC04,ATCSLC4,CSLC04,CSLC4	Cellulose-synthase-like C4	_	Dawn	Cold	Root
Kaladp0053s0189	AT4G07960	ATCSLC12,CSLC12	Cellulose-synthase-like C12	_	Dawn	Cold	Root
Kaladp0053s0256				_	Dawn	Cold	Root
Kaladp0053s0321				_	Dawn	Cold	Root
Kaladp0053s0326	AT1G14780		MAC/Perforin domain-containing protein	_	Dawn	Cold	Root
Kaladp0053s0348	AT1G24530		Transducin/WD40 repeat-like superfamily protein	_	Dawn	Cold	Root
Kaladp0053s0363	AT5G08240			_	Dawn	Cold	Root
Kaladp0053s0364	AT5G54490	PBP1	pinoid-binding protein 1	_	Dawn	Cold	Root
Kaladp0053s0382	AT2G28800	ALB3	63 kDa inner membrane family protein	_	Dawn	Cold	Root
Kaladp0053s0430	AT5G17910			_	Dawn	Cold	Root
Kaladp0053s0439	AT4G14010	RALFL32	ralf-like 32	_	Dawn	Cold	Root
Kaladp0053s0495	AT4G15760	MO1	monooxygenase 1	_	Dawn	Cold	Root
Kaladp0053s0524				_	Dawn	Cold	Root
Kaladp0053s0529	AT3G54070		Ankyrin repeat family protein	_	Dawn	Cold	Root
Kaladp0053s0570	AT4G18010	5PTASE2,AT5PTASE2,IP5PII	myo-inositol polyphosphate 5-phosphatase 2	_	Dawn	Cold	Root
Kaladp0053s0575	AT4G10250	ATHSP22.0	HSP20-like chaperones superfamily protein	_	Dawn	Cold	Root
Kaladp0053s0579				_	Dawn	Cold	Root
Kaladp0053s0597	AT4G17900		PLATZ transcription factor family protein	PLATZ	Dawn	Cold	Root
Kaladp0053s0599	AT4G17890	AGD8	ARF-GAP domain 8	_	Dawn	Cold	Root
Kaladp0053s0600	AT4G17870	PYR1,RCAR11	Polyketide cyclase/dehydrase and lipid transport superfamily protein	_	Dawn	Cold	Root
Kaladp0053s0650	AT1G74310	ATHSP101,HOT1,HSP101	heat shock protein 101	_	Dawn	Cold	Root
Kaladp0053s0653	AT5G47230	ATERF-5,ATERF5,ERF5	ethylene responsive element binding factor 5	AP2-EREBP	Dawn	Cold	Root
Kaladp0054s0034	AT2G23690			_	Dawn	Cold	Root
Kaladp0054s0038	AT3G09280			_	Dawn	Cold	Root
Kaladp0055s0013	AT4G00960		Protein kinase superfamily protein	_	Dawn	Cold	Root
Kaladp0055s0015	AT4G05200	CRK25	cysteine-rich RLK (RECEPTOR-like protein kinase) 25	_	Dawn	Cold	Root
Kaladp0055s0035	AT5G47060		Protein of unknown function (DUF581)	_	Dawn	Cold	Root
Kaladp0055s0036	AT5G47060		Protein of unknown function (DUF581)	_	Dawn	Cold	Root
Kaladp0055s0039	AT1G28710		Nucleotide-diphospho-sugar transferase family protein	_	Dawn	Cold	Root
Kaladp0055s0103	AT2G17230	EXL5	EXORDIUM like 5	_	Dawn	Cold	Root
Kaladp0055s0140	AT1G12740	CYP87A2	cytochrome P450, family 87, subfamily A, polypeptide 2	_	Dawn	Cold	Root
Kaladp0055s0148				_	Dawn	Cold	Root
Kaladp0055s0168	AT2G17710			_	Dawn	Cold	Root
Kaladp0055s0205				_	Dawn	Cold	Root
Kaladp0055s0271				_	Dawn	Cold	Root
Kaladp0055s0275	AT3G49260	iqd21	IQ-domain 21	_	Dawn	Cold	Root
Kaladp0055s0297	AT5G53588	CPuORF50	conserved peptide upstream open reading frame 50	_	Dawn	Cold	Root
Kaladp0055s0355	AT4G23420		NAD(P)-binding Rossmann-fold superfamily protein	_	Dawn	Cold	Root
Kaladp0055s0375	AT2G28100	ATFUC1,FUC1	alpha-L-fucosidase 1	_	Dawn	Cold	Root
Kaladp0055s0415	AT2G03760	AtSOT1,AtSOT12,ATST1,RAR047,SOT12,ST,ST1	sulphotransferase 12	_	Dawn	Cold	Root
Kaladp0055s0432	AT5G27710			_	Dawn	Cold	Root
Kaladp0055s0448	AT5G16530	PIN5	Auxin efflux carrier family protein	_	Dawn	Cold	Root
Kaladp0055s0496	AT3G24330		O-Glycosyl hydrolases family 17 protein	_	Dawn	Cold	Root
Kaladp0055s0524	AT5G26731			_	Dawn	Cold	Root
Kaladp0056s0029	AT5G23660	MTN3	homolog of Medicago truncatula MTN3	_	Dawn	Cold	Root
Kaladp0056s0033	AT5G41060		DHHC-type zinc finger family protein	_	Dawn	Cold	Root
Kaladp0056s0042	AT3G13980			_	Dawn	Cold	Root
Kaladp0056s0108	AT3G44735	ATPSK3,PSK1,PSK3	PHYTOSULFOKINE 3 PRECURSOR	_	Dawn	Cold	Root
Kaladp0057s0027				_	Dawn	Cold	Root
Kaladp0057s0072	AT1G09570	FHY2,FRE1,HY8,PHYA	phytochrome A	_	Dawn	Cold	Root
Kaladp0057s0074	AT5G48670	AGL80,FEM111	AGAMOUS-like 80	MADS	Dawn	Cold	Root
Kaladp0057s0084	AT3G62240		RING/U-box superfamily protein	_	Dawn	Cold	Root
Kaladp0057s0111	AT5G49525			_	Dawn	Cold	Root
Kaladp0057s0119	AT1G56350		Peptide chain release factor 2	_	Dawn	Cold	Root
Kaladp0057s0126	AT3G05760		C2H2 and C2HC zinc fingers superfamily protein	_	Dawn	Cold	Root
Kaladp0057s0127	AT3G62630		Protein of unknown function (DUF1645)	_	Dawn	Cold	Root
Kaladp0058s0022	AT4G31820	ENP,MAB4,NPY1	Phototropic-responsive NPH3 family protein	_	Dawn	Cold	Root
Kaladp0058s0024	AT5G25110	CIPK25,SnRK3.25	CBL-interacting protein kinase 25	_	Dawn	Cold	Root
Kaladp0058s0036	AT5G35090			_	Dawn	Cold	Root
Kaladp0058s0037	AT4G32030			_	Dawn	Cold	Root
Kaladp0058s0064	AT5G20010	ATRAN1,RAN-1,RAN1	RAS-related nuclear protein-1	_	Dawn	Cold	Root
Kaladp0058s0085	AT5G25620	YUC6	Flavin-binding monooxygenase family protein	_	Dawn	Cold	Root
Kaladp0058s0098	AT1G10340		Ankyrin repeat family protein	_	Dawn	Cold	Root
Kaladp0058s0145	AT3G28480		Oxoglutarate/iron-dependent oxygenase	_	Dawn	Cold	Root
Kaladp0058s0149	AT3G62150	PGP21	P-glycoprotein 21	_	Dawn	Cold	Root
Kaladp0058s0187	AT5G18840		Major facilitator superfamily protein	_	Dawn	Cold	Root
Kaladp0058s0188	AT5G18910		Protein kinase superfamily protein	_	Dawn	Cold	Root
Kaladp0058s0201	AT3G06070			_	Dawn	Cold	Root
Kaladp0058s0243	AT3G07060	emb1974	NHL domain-containing protein	_	Dawn	Cold	Root
Kaladp0058s0259	AT3G25150		Nuclear transport factor 2 (NTF2) family protein with RNA binding (RRM-RBD-RNP motifs) domain	_	Dawn	Cold	Root
Kaladp0058s0395	AT5G24430		Calcium-dependent protein kinase (CDPK) family protein	_	Dawn	Cold	Root
Kaladp0058s0404	AT3G49260	iqd21	IQ-domain 21	_	Dawn	Cold	Root
Kaladp0058s0439	AT2G16600	ROC3	rotamase CYP 3	_	Dawn	Cold	Root
Kaladp0058s0476	AT1G43710	emb1075	Pyridoxal phosphate (PLP)-dependent transferases superfamily protein	_	Dawn	Cold	Root
Kaladp0058s0555	AT1G33055			_	Dawn	Cold	Root
Kaladp0058s0567	AT3G47510			_	Dawn	Cold	Root
Kaladp0058s0579	AT5G61440	ACHT5	atypical CYS HIS rich thioredoxin 5	_	Dawn	Cold	Root
Kaladp0058s0599	AT5G67150		HXXXD-type acyl-transferase family protein	_	Dawn	Cold	Root
Kaladp0058s0643	AT4G01470	ATTIP1.3,GAMMA-TIP3,TIP1;3	tonoplast intrinsic protein 1;3	_	Dawn	Cold	Root
Kaladp0059s0002	AT3G14200		Chaperone DnaJ-domain superfamily protein	_	Dawn	Cold	Root
Kaladp0059s0013	AT4G14965	AtMAPR4,MAPR4	membrane-associated progesterone binding protein 4	_	Dawn	Cold	Root
Kaladp0059s0032	AT2G40140	ATSZF2,CZF1,SZF2,ZFAR1	zinc finger (CCCH-type) family protein	C3H	Dawn	Cold	Root
Kaladp0059s0040	AT2G40095		Alpha/beta hydrolase related protein	_	Dawn	Cold	Root
Kaladp0059s0048	AT4G00430	PIP1;4,PIP1E,TMP-C	plasma membrane intrinsic protein 1;4	_	Dawn	Cold	Root
Kaladp0059s0059	AT3G55770		GATA type zinc finger transcription factor family protein	LIM	Dawn	Cold	Root
Kaladp0059s0187	AT5G03795		Exostosin family protein	_	Dawn	Cold	Root
Kaladp0059s0281	AT1G71040	LPR2	Cupredoxin superfamily protein	_	Dawn	Cold	Root
Kaladp0059s0308	AT1G55920	ATSERAT2;1,SAT1,SAT5,SERAT2;1	serine acetyltransferase 2;1	_	Dawn	Cold	Root
Kaladp0060s0101	AT4G36740	ATHB40,HB-5,HB40	homeobox protein 40	HB	Dawn	Cold	Root
Kaladp0060s0127	AT5G66210	CPK28	calcium-dependent protein kinase 28	_	Dawn	Cold	Root
Kaladp0060s0132				_	Dawn	Cold	Root
Kaladp0060s0134				_	Dawn	Cold	Root
Kaladp0060s0135	AT5G66980		AP2/B3-like transcriptional factor family protein	ABI3VP1	Dawn	Cold	Root
Kaladp0060s0194	AT2G14960	GH3.1	Auxin-responsive GH3 family protein	_	Dawn	Cold	Root
Kaladp0060s0201	AT5G67390			_	Dawn	Cold	Root
Kaladp0060s0205	AT5G26220		ChaC-like family protein	_	Dawn	Cold	Root
Kaladp0060s0214	AT3G22970		Protein of unknown function (DUF506)	_	Dawn	Cold	Root
Kaladp0060s0218	AT2G15580		RING/U-box superfamily protein	_	Dawn	Cold	Root
Kaladp0060s0281	AT5G48030	GFA2	gametophytic factor 2	_	Dawn	Cold	Root
Kaladp0060s0426	AT4G17220	ATMAP70-5,MAP70-5	microtubule-associated proteins 70-5	_	Dawn	Cold	Root
Kaladp0060s0471	AT5G49620	AtMYB78,MYB78	myb domain protein 78	MYB	Dawn	Cold	Root
Kaladp0060s0482	AT5G55150		Protein of unknown function (DUF295)	_	Dawn	Cold	Root
Kaladp0060s0483	AT1G65740		Protein of unknown function (DUF295)	_	Dawn	Cold	Root
Kaladp0061s0011				_	Dawn	Cold	Root
Kaladp0061s0018	AT5G49610		F-box family protein	_	Dawn	Cold	Root
Kaladp0061s0021	AT1G47960	ATC/VIF1,C/VIF1	cell wall / vacuolar inhibitor of fructosidase 1	_	Dawn	Cold	Root
Kaladp0061s0058	AT1G56220		Dormancy/auxin associated family protein	_	Dawn	Cold	Root
Kaladp0061s0062				_	Dawn	Cold	Root
Kaladp0061s0063				_	Dawn	Cold	Root
Kaladp0061s0103	AT1G06800	PLA-I{gamma}1	alpha/beta-Hydrolases superfamily protein	_	Dawn	Cold	Root
Kaladp0061s0125				_	Dawn	Cold	Root
Kaladp0061s0140	AT3G30530	ATBZIP42,bZIP42	basic leucine-zipper 42	bZIP	Dawn	Cold	Root
Kaladp0061s0178	AT1G14280	PKS2	phytochrome kinase substrate 2	_	Dawn	Cold	Root
Kaladp0062s0028	AT1G68500			_	Dawn	Cold	Root
Kaladp0062s0032	AT3G25900	ATHMT-1,HMT-1	Homocysteine S-methyltransferase family protein	_	Dawn	Cold	Root
Kaladp0062s0047	AT1G75290		NAD(P)-binding Rossmann-fold superfamily protein	_	Dawn	Cold	Root
Kaladp0062s0086	AT3G23090		TPX2 (targeting protein for Xklp2) protein family	_	Dawn	Cold	Root
Kaladp0062s0096	AT4G14465	AHL20	AT-hook motif nuclear-localized protein 20	_	Dawn	Cold	Root
Kaladp0062s0199	AT3G43660		Vacuolar iron transporter (VIT) family protein	_	Dawn	Cold	Root
Kaladp0062s0200	AT1G03050		ENTH/ANTH/VHS superfamily protein	_	Dawn	Cold	Root
Kaladp0063s0017				_	Dawn	Cold	Root
Kaladp0063s0022	AT1G49010		Duplicated homeodomain-like superfamily protein	MYB	Dawn	Cold	Root
Kaladp0064s0026				_	Dawn	Cold	Root
Kaladp0064s0063	AT2G02800	APK2B	protein kinase 2B	_	Dawn	Cold	Root
Kaladp0064s0080	AT5G19430		RING/U-box superfamily protein	_	Dawn	Cold	Root
Kaladp0064s0110	AT5G19890		Peroxidase superfamily protein	_	Dawn	Cold	Root
Kaladp0064s0119	AT5G47920			_	Dawn	Cold	Root
Kaladp0064s0126	AT1G55360		Protein of Unknown Function (DUF239)	_	Dawn	Cold	Root
Kaladp0064s0155	AT3G56200		Transmembrane amino acid transporter family protein	_	Dawn	Cold	Root
Kaladp0065s0012	AT1G55920	ATSERAT2;1,SAT1,SAT5,SERAT2;1	serine acetyltransferase 2;1	_	Dawn	Cold	Root
Kaladp0065s0033	AT1G56220		Dormancy/auxin associated family protein	_	Dawn	Cold	Root
Kaladp0066s0007	AT3G62420	ATBZIP53,BZIP53	basic region/leucine zipper motif 53	bZIP	Dawn	Cold	Root
Kaladp0066s0046	AT1G70850	MLP34	MLP-like protein 34	_	Dawn	Cold	Root
Kaladp0066s0065	AT4G01130		GDSL-like Lipase/Acylhydrolase superfamily protein	_	Dawn	Cold	Root
Kaladp0066s0074	AT4G01100	ADNT1	adenine nucleotide transporter 1	_	Dawn	Cold	Root
Kaladp0066s0093	AT1G01260		basic helix-loop-helix (bHLH) DNA-binding superfamily protein	bHLH	Dawn	Cold	Root
Kaladp0066s0095	AT2G46530	ARF11	auxin response factor 11	ARF	Dawn	Cold	Root
Kaladp0066s0105	AT2G46660	CYP78A6	cytochrome P450, family 78, subfamily A, polypeptide 6	_	Dawn	Cold	Root
Kaladp0067s0047	AT5G53980	ATHB52,HB52	homeobox protein 52	HB	Dawn	Cold	Root
Kaladp0067s0074	AT5G54960	PDC2	pyruvate decarboxylase-2	_	Dawn	Cold	Root
Kaladp0067s0077	AT1G29050	TBL38	TRICHOME BIREFRINGENCE-LIKE 38	_	Dawn	Cold	Root
Kaladp0067s0079	AT2G40200		basic helix-loop-helix (bHLH) DNA-binding superfamily protein	bHLH	Dawn	Cold	Root
Kaladp0067s0081	AT1G29195			_	Dawn	Cold	Root
Kaladp0067s0086	AT5G66470		RNA binding;GTP binding	_	Dawn	Cold	Root
Kaladp0067s0097	AT1G64940	CYP89A6	cytochrome P450, family 87, subfamily A, polypeptide 6	_	Dawn	Cold	Root
Kaladp0067s0174	AT4G21192		Cytochrome c oxidase biogenesis protein Cmc1-like	_	Dawn	Cold	Root
Kaladp0067s0190	AT5G57990	UBP23	ubiquitin-specific protease 23	_	Dawn	Cold	Root
Kaladp0067s0209	AT1G33055			_	Dawn	Cold	Root
Kaladp0067s0262	AT3G02600	ATLPP3,LPP3	lipid phosphate phosphatase 3	_	Dawn	Cold	Root
Kaladp0067s0266	AT2G32030		Acyl-CoA N-acyltransferases (NAT) superfamily protein	GNAT	Dawn	Cold	Root
Kaladp0067s0276	AT4G02485		2-oxoglutarate (2OG) and Fe(II)-dependent oxygenase superfamily protein	_	Dawn	Cold	Root
Kaladp0068s0113	AT5G22860		Serine carboxypeptidase S28 family protein	_	Dawn	Cold	Root
Kaladp0068s0127	AT3G01210		RNA-binding (RRM/RBD/RNP motifs) family protein	_	Dawn	Cold	Root
Kaladp0068s0186				_	Dawn	Cold	Root
Kaladp0068s0189	AT4G12570	UPL5	ubiquitin protein ligase 5	_	Dawn	Cold	Root
Kaladp0068s0228	AT3G55770		GATA type zinc finger transcription factor family protein	_	Dawn	Cold	Root
Kaladp0068s0241	AT4G21970		Protein of unknown function, DUF584	_	Dawn	Cold	Root
Kaladp0068s0268	AT5G49510	PFD3	prefoldin 3	_	Dawn	Cold	Root
Kaladp0068s0367				_	Dawn	Cold	Root
Kaladp0069s0007	AT3G17510	CIPK1,SnRK3.16	CBL-interacting protein kinase 1	_	Dawn	Cold	Root
Kaladp0069s0040	AT3G16720	ATL2,TL2	TOXICOS EN LEVADURA 2	_	Dawn	Cold	Root
Kaladp0069s0063				_	Dawn	Cold	Root
Kaladp0069s0104	AT2G31200	ADF6,ATADF6	actin depolymerizing factor 6	_	Dawn	Cold	Root
Kaladp0070s0040				_	Dawn	Cold	Root
Kaladp0070s0042	AT1G32920			_	Dawn	Cold	Root
Kaladp0070s0043	AT1G32920			_	Dawn	Cold	Root
Kaladp0070s0044	AT1G32920			_	Dawn	Cold	Root
Kaladp0070s0048				_	Dawn	Cold	Root
Kaladp0070s0056	AT4G24110			_	Dawn	Cold	Root
Kaladp0070s0092	AT1G07630	PLL5	pol-like 5	_	Dawn	Cold	Root
Kaladp0070s0132	AT2G16600	ROC3	rotamase CYP 3	_	Dawn	Cold	Root
Kaladp0070s0137	AT1G42540	ATGLR3.3,GLR3.3	glutamate receptor 3.3	_	Dawn	Cold	Root
Kaladp0070s0175	AT1G25240		ENTH/VHS/GAT family protein	_	Dawn	Cold	Root
Kaladp0070s0189	AT4G32285		ENTH/ANTH/VHS superfamily protein	_	Dawn	Cold	Root
Kaladp0071s0014	AT1G11530	ATCXXS1,CXXS1	C-terminal cysteine residue is changed to a serine 1	_	Dawn	Cold	Root
Kaladp0071s0032	AT4G10270		Wound-responsive family protein	_	Dawn	Cold	Root
Kaladp0071s0033	AT4G28240		Wound-responsive family protein	_	Dawn	Cold	Root
Kaladp0071s0047	AT2G26710	BAS1,CYP72B1,CYP734A1	Cytochrome P450 superfamily protein	_	Dawn	Cold	Root
Kaladp0071s0049	AT1G13700	PGL1	6-phosphogluconolactonase 1	_	Dawn	Cold	Root
Kaladp0071s0054	AT1G69290		Pentatricopeptide repeat (PPR) superfamily protein	_	Dawn	Cold	Root
Kaladp0071s0135	AT2G02740	ATWHY3,PTAC11,WHY3	ssDNA-binding transcriptional regulator	PBF-2-like	Dawn	Cold	Root
Kaladp0071s0157	AT1G70090	GATL9,LGT8	glucosyl transferase family 8	_	Dawn	Cold	Root
Kaladp0071s0180				_	Dawn	Cold	Root
Kaladp0071s0214	AT1G78080	RAP2.4	related to AP2 4	AP2-EREBP	Dawn	Cold	Root
Kaladp0071s0261	AT5G60400			_	Dawn	Cold	Root
Kaladp0071s0285	AT3G57450			_	Dawn	Cold	Root
Kaladp0071s0311	AT4G08950	EXO	Phosphate-responsive 1 family protein	_	Dawn	Cold	Root
Kaladp0071s0347				_	Dawn	Cold	Root
Kaladp0071s0348				_	Dawn	Cold	Root
Kaladp0071s0384	AT4G33800			_	Dawn	Cold	Root
Kaladp0071s0390	AT2G22850	AtbZIP6,bZIP6	basic leucine-zipper 6	_	Dawn	Cold	Root
Kaladp0071s0412	AT4G37810			_	Dawn	Cold	Root
Kaladp0071s0445	AT4G28140		Integrase-type DNA-binding superfamily protein	AP2-EREBP	Dawn	Cold	Root
Kaladp0071s0459				_	Dawn	Cold	Root
Kaladp0071s0473	AT2G20562			_	Dawn	Cold	Root
Kaladp0072s0033	AT5G25280		serine-rich protein-related	_	Dawn	Cold	Root
Kaladp0072s0058				_	Dawn	Cold	Root
Kaladp0072s0078	AT3G49940	LBD38	LOB domain-containing protein 38	LOB	Dawn	Cold	Root
Kaladp0073s0007	AT1G30040	ATGA2OX2,GA2OX2	gibberellin 2-oxidase	_	Dawn	Cold	Root
Kaladp0073s0026	AT1G25550		myb-like transcription factor family protein	G2-like	Dawn	Cold	Root
Kaladp0073s0028	AT1G25560	EDF1,TEM1	AP2/B3 transcription factor family protein	AP2-EREBP	Dawn	Cold	Root
Kaladp0073s0086	AT5G50740		Heavy metal transport/detoxification superfamily protein	_	Dawn	Cold	Root
Kaladp0073s0096	AT3G09950			_	Dawn	Cold	Root
Kaladp0073s0103	AT2G17730	NIP2	NEP-interacting protein 2	_	Dawn	Cold	Root
Kaladp0073s0121	AT1G61250	SC3	secretory carrier 3	_	Dawn	Cold	Root
Kaladp0074s0041	AT4G12560	CPR30	F-box and associated interaction domains-containing protein	_	Dawn	Cold	Root
Kaladp0074s0042	AT4G12560	CPR30	F-box and associated interaction domains-containing protein	_	Dawn	Cold	Root
Kaladp0074s0060	AT3G13460	ECT2	evolutionarily conserved C-terminal region 2	_	Dawn	Cold	Root
Kaladp0075s0051	AT2G28930	APK1B,PK1B	protein kinase 1B	_	Dawn	Cold	Root
Kaladp0076s0003	AT1G09530	PAP3,PIF3,POC1	phytochrome interacting factor 3	bHLH	Dawn	Cold	Root
Kaladp0076s0005				_	Dawn	Cold	Root
Kaladp0076s0020	AT3G05200	ATL6	RING/U-box superfamily protein	_	Dawn	Cold	Root
Kaladp0076s0037	AT1G34780	APRL4,ATAPRL4	APR-like 4	_	Dawn	Cold	Root
Kaladp0076s0051				_	Dawn	Cold	Root
Kaladp0076s0055	AT5G65140		Haloacid dehalogenase-like hydrolase (HAD) superfamily protein	_	Dawn	Cold	Root
Kaladp0076s0057	AT1G78070		Transducin/WD40 repeat-like superfamily protein	_	Dawn	Cold	Root
Kaladp0076s0116	AT3G46730		NB-ARC domain-containing disease resistance protein	_	Dawn	Cold	Root
Kaladp0076s0137	AT1G24020	MLP423	MLP-like protein 423	_	Dawn	Cold	Root
Kaladp0076s0247	AT3G60130	BGLU16	beta glucosidase 16	_	Dawn	Cold	Root
Kaladp0076s0255	AT5G18670	BAM9,BMY3	beta-amylase 3	_	Dawn	Cold	Root
Kaladp0076s0256	AT5G18670	BAM9,BMY3	beta-amylase 3	_	Dawn	Cold	Root
Kaladp0076s0329	AT1G69850	ATNRT1:2,NRT1:2,NTL1	nitrate transporter 1:2	_	Dawn	Cold	Root
Kaladp0079s0038	AT1G79020		Enhancer of polycomb-like transcription factor protein	_	Dawn	Cold	Root
Kaladp0079s0046	AT2G44670		Protein of unknown function (DUF581)	_	Dawn	Cold	Root
Kaladp0079s0059	AT1G14550		Peroxidase superfamily protein	_	Dawn	Cold	Root
Kaladp0079s0150	AT5G10050		NAD(P)-binding Rossmann-fold superfamily protein	_	Dawn	Cold	Root
Kaladp0079s0173				_	Dawn	Cold	Root
Kaladp0080s0003	AT1G51540		Galactose oxidase/kelch repeat superfamily protein	_	Dawn	Cold	Root
Kaladp0080s0011	AT3G27090		DCD (Development and Cell Death) domain protein	_	Dawn	Cold	Root
Kaladp0080s0028	AT3G54220	SCR,SGR1	GRAS family transcription factor	GRAS	Dawn	Cold	Root
Kaladp0080s0110	AT5G22060	ATJ2,J2	DNAJ homologue 2	_	Dawn	Cold	Root
Kaladp0080s0115	AT1G09890		Rhamnogalacturonate lyase family protein	_	Dawn	Cold	Root
Kaladp0080s0137	AT4G23420		NAD(P)-binding Rossmann-fold superfamily protein	_	Dawn	Cold	Root
Kaladp0080s0140	AT2G23970		Class I glutamine amidotransferase-like superfamily protein	_	Dawn	Cold	Root
Kaladp0080s0158	AT1G80920	J8	Chaperone DnaJ-domain superfamily protein	_	Dawn	Cold	Root
Kaladp0081s0118	AT3G52070			_	Dawn	Cold	Root
Kaladp0081s0186				_	Dawn	Cold	Root
Kaladp0081s0293	AT4G32690	ATGLB3,GLB3	hemoglobin 3	_	Dawn	Cold	Root
Kaladp0081s0308	AT5G25360			_	Dawn	Cold	Root
Kaladp0081s0329	AT5G10695			_	Dawn	Cold	Root
Kaladp0081s0333				_	Dawn	Cold	Root
Kaladp0081s0339	AT3G54820	PIP2;5,PIP2D	plasma membrane intrinsic protein 2;5	_	Dawn	Cold	Root
Kaladp0081s0385	AT1G76560	CP12-3	CP12 domain-containing protein 3	_	Dawn	Cold	Root
Kaladp0082s0014	AT4G14380			_	Dawn	Cold	Root
Kaladp0082s0038	AT3G57540		Remorin family protein	_	Dawn	Cold	Root
Kaladp0082s0084				_	Dawn	Cold	Root
Kaladp0082s0185	AT1G04330			_	Dawn	Cold	Root
Kaladp0083s0014	AT4G10265		Wound-responsive family protein	_	Dawn	Cold	Root
Kaladp0083s0015	AT4G10265		Wound-responsive family protein	_	Dawn	Cold	Root
Kaladp0084s0013				_	Dawn	Cold	Root
Kaladp0084s0017	AT1G67730	ATKCR1,KCR1,YBR159	beta-ketoacyl reductase 1	_	Dawn	Cold	Root
Kaladp0084s0024	AT5G66060		2-oxoglutarate (2OG) and Fe(II)-dependent oxygenase superfamily protein	_	Dawn	Cold	Root
Kaladp0085s0009	AT3G04070	anac047,NAC047	NAC domain containing protein 47	NAC	Dawn	Cold	Root
Kaladp0085s0021				_	Dawn	Cold	Root
Kaladp0085s0065	AT3G05410		Photosystem II reaction center PsbP family protein	_	Dawn	Cold	Root
Kaladp0085s0075	AT5G04250		Cysteine proteinases superfamily protein	_	Dawn	Cold	Root
Kaladp0085s0082	AT3G62040		Haloacid dehalogenase-like hydrolase (HAD) superfamily protein	_	Dawn	Cold	Root
Kaladp0085s0093	AT3G62200		Putative endonuclease or glycosyl hydrolase	_	Dawn	Cold	Root
Kaladp0085s0152	AT2G46780		RNA-binding (RRM/RBD/RNP motifs) family protein	_	Dawn	Cold	Root
Kaladp0086s0013	AT1G31170	ATSRX,SRX	sulfiredoxin	_	Dawn	Cold	Root
Kaladp0087s0056	AT1G18210		Calcium-binding EF-hand family protein	_	Dawn	Cold	Root
Kaladp0087s0123	AT5G24090	ATCHIA,CHIA	chitinase A	_	Dawn	Cold	Root
Kaladp0087s0127	AT5G27730		Protein of unknown function (DUF1624)	_	Dawn	Cold	Root
Kaladp0088s0011				_	Dawn	Cold	Root
Kaladp0088s0034	AT2G48010	RKF3	receptor-like kinase in in flowers 3	_	Dawn	Cold	Root
Kaladp0088s0036	AT3G62950		Thioredoxin superfamily protein	_	Dawn	Cold	Root
Kaladp0088s0043	AT1G28070			_	Dawn	Cold	Root
Kaladp0088s0076	AT1G67580		Protein kinase superfamily protein	_	Dawn	Cold	Root
Kaladp0088s0089	AT1G67700			_	Dawn	Cold	Root
Kaladp0088s0117	AT1G64110		P-loop containing nucleoside triphosphate hydrolases superfamily protein	_	Dawn	Cold	Root
Kaladp0088s0122				_	Dawn	Cold	Root
Kaladp0089s0008	AT1G18210		Calcium-binding EF-hand family protein	_	Dawn	Cold	Root
Kaladp0089s0013	AT5G67060	HEC1	basic helix-loop-helix (bHLH) DNA-binding superfamily protein	bHLH	Dawn	Cold	Root
Kaladp0089s0040	AT2G22942		growth factors	_	Dawn	Cold	Root
Kaladp0089s0098	AT3G23250	ATMYB15,ATY19,MYB15	myb domain protein 15	MYB	Dawn	Cold	Root
Kaladp0089s0111	AT3G17340		ARM repeat superfamily protein	_	Dawn	Cold	Root
Kaladp0090s0006				_	Dawn	Cold	Root
Kaladp0090s0086	AT3G17510	CIPK1,SnRK3.16	CBL-interacting protein kinase 1	_	Dawn	Cold	Root
Kaladp0091s0031				_	Dawn	Cold	Root
Kaladp0091s0043	AT3G27090		DCD (Development and Cell Death) domain protein	_	Dawn	Cold	Root
Kaladp0091s0056	AT1G30920		F-box family protein	_	Dawn	Cold	Root
Kaladp0091s0068	AT4G35530		phosphatidylinositolglycan-related	_	Dawn	Cold	Root
Kaladp0091s0135	AT5G46910		Transcription factor jumonji (jmj) family protein / zinc finger (C5HC2 type) family protein	Jumonji	Dawn	Cold	Root
Kaladp0091s0186	AT2G30580	DRIP2	DREB2A-interacting protein 2	_	Dawn	Cold	Root
Kaladp0092s0025	AT4G38620	ATMYB4,MYB4	myb domain protein 4	MYB	Dawn	Cold	Root
Kaladp0092s0075	AT1G12740	CYP87A2	cytochrome P450, family 87, subfamily A, polypeptide 2	_	Dawn	Cold	Root
Kaladp0092s0117	AT1G21710	ATOGG1,OGG1	8-oxoguanine-DNA glycosylase 1	_	Dawn	Cold	Root
Kaladp0092s0122	AT1G15670		Galactose oxidase/kelch repeat superfamily protein	_	Dawn	Cold	Root
Kaladp0092s0213	AT1G52140			_	Dawn	Cold	Root
Kaladp0093s0075	AT1G12160		Flavin-binding monooxygenase family protein	_	Dawn	Cold	Root
Kaladp0093s0087	AT1G02070			_	Dawn	Cold	Root
Kaladp0093s0097	AT5G48150	PAT1	GRAS family transcription factor	GRAS	Dawn	Cold	Root
Kaladp0093s0098	AT5G48150	PAT1	GRAS family transcription factor	GRAS	Dawn	Cold	Root
Kaladp0093s0102	AT3G48280	CYP71A25	cytochrome P450, family 71, subfamily A, polypeptide 25	_	Dawn	Cold	Root
Kaladp0093s0104	AT5G23960	ATTPS21,TPS21	terpene synthase 21	_	Dawn	Cold	Root
Kaladp0093s0128	AT2G27550	ATC	centroradialis	_	Dawn	Cold	Root
Kaladp0093s0133	AT1G09560	GLP5	germin-like protein 5	_	Dawn	Cold	Root
Kaladp0095s0062	AT1G53400		Ubiquitin domain-containing protein	_	Dawn	Cold	Root
Kaladp0095s0093	AT5G65140		Haloacid dehalogenase-like hydrolase (HAD) superfamily protein	_	Dawn	Cold	Root
Kaladp0095s0113				_	Dawn	Cold	Root
Kaladp0095s0117	AT1G49230		RING/U-box superfamily protein	_	Dawn	Cold	Root
Kaladp0095s0119	AT5G64667	IDL2	inflorescence deficient in abscission (IDA)-like 2	_	Dawn	Cold	Root
Kaladp0095s0183	AT3G53150	UGT73D1	UDP-glucosyl transferase 73D1	_	Dawn	Cold	Root
Kaladp0095s0201	AT5G39360	EDL2	EID1-like 2	_	Dawn	Cold	Root
Kaladp0095s0223	AT5G15150	ATHB-3,ATHB3,HAT7,HB-3	homeobox 3	HB	Dawn	Cold	Root
Kaladp0095s0227	AT5G15120		Protein of unknown function (DUF1637)	_	Dawn	Cold	Root
Kaladp0095s0250	AT3G47420	ATPS3,PS3	phosphate starvation-induced gene 3	_	Dawn	Cold	Root
Kaladp0095s0255	AT5G62360		Plant invertase/pectin methylesterase inhibitor superfamily protein	_	Dawn	Cold	Root
Kaladp0095s0265	AT5G51970		GroES-like zinc-binding alcohol dehydrogenase family protein	_	Dawn	Cold	Root
Kaladp0095s0290	AT5G39360	EDL2	EID1-like 2	_	Dawn	Cold	Root
Kaladp0095s0292	AT5G11090		serine-rich protein-related	_	Dawn	Cold	Root
Kaladp0095s0310	AT4G27450		Aluminium induced protein with YGL and LRDR motifs	_	Dawn	Cold	Root
Kaladp0095s0380	AT2G28570			_	Dawn	Cold	Root
Kaladp0095s0402	AT1G58200	MSL3	MSCS-like 3	_	Dawn	Cold	Root
Kaladp0095s0408	AT5G49690		UDP-Glycosyltransferase superfamily protein	_	Dawn	Cold	Root
Kaladp0095s0412	AT3G24060		Plant self-incompatibility protein S1 family	_	Dawn	Cold	Root
Kaladp0095s0438	AT3G47000		Glycosyl hydrolase family protein	_	Dawn	Cold	Root
Kaladp0095s0470	AT2G38290	AMT2,AMT2;1,ATAMT2	ammonium transporter 2	_	Dawn	Cold	Root
Kaladp0095s0477	AT1G15460	ATBOR4,BOR4	HCO3- transporter family	_	Dawn	Cold	Root
Kaladp0095s0491	AT5G23530	AtCXE18,CXE18	carboxyesterase 18	_	Dawn	Cold	Root
Kaladp0095s0507	AT1G10340		Ankyrin repeat family protein	_	Dawn	Cold	Root
Kaladp0095s0547	AT5G36110	CYP716A1	cytochrome P450, family 716, subfamily A, polypeptide 1	_	Dawn	Cold	Root
Kaladp0095s0646	AT4G10200		TTF-type zinc finger protein with HAT dimerisation domain	_	Dawn	Cold	Root
Kaladp0095s0656	AT3G26590		MATE efflux family protein	_	Dawn	Cold	Root
Kaladp0095s0675	AT1G53540		HSP20-like chaperones superfamily protein	_	Dawn	Cold	Root
Kaladp0095s0676	AT1G53540		HSP20-like chaperones superfamily protein	_	Dawn	Cold	Root
Kaladp0095s0686	AT5G39670		Calcium-binding EF-hand family protein	_	Dawn	Cold	Root
Kaladp0095s0688				_	Dawn	Cold	Root
Kaladp0095s0716	AT5G07580		Integrase-type DNA-binding superfamily protein	AP2-EREBP	Dawn	Cold	Root
Kaladp0095s0721	AT1G47740		PPPDE putative thiol peptidase family protein	_	Dawn	Cold	Root
Kaladp0095s0759	AT5G10930	CIPK5,SnRK3.24	CBL-interacting protein kinase 5	_	Dawn	Cold	Root
Kaladp0095s0771	AT5G62720		Integral membrane HPP family protein	_	Dawn	Cold	Root
Kaladp0095s0800	AT1G14860	atnudt18,NUDT18	nudix hydrolase homolog 18	_	Dawn	Cold	Root
Kaladp0095s0831	AT4G35785		RNA-binding (RRM/RBD/RNP motifs) family protein	_	Dawn	Cold	Root
Kaladp0095s0836	AT4G38620	ATMYB4,MYB4	myb domain protein 4	MYB	Dawn	Cold	Root
Kaladp0095s0839	AT2G17820	AHK1,ATHK1,HK1	histidine kinase 1	Orphans	Dawn	Cold	Root
Kaladp0096s0016	AT5G02890		HXXXD-type acyl-transferase family protein	_	Dawn	Cold	Root
Kaladp0096s0024	AT5G67020			_	Dawn	Cold	Root
Kaladp0096s0052	AT4G22680	AtMYB85,MYB85	myb domain protein 85	MYB	Dawn	Cold	Root
Kaladp0096s0116	AT2G36090		F-box family protein	_	Dawn	Cold	Root
Kaladp0096s0162	AT1G58030	CAT2	cationic amino acid transporter 2	_	Dawn	Cold	Root
Kaladp0098s0014	AT4G10265		Wound-responsive family protein	_	Dawn	Cold	Root
Kaladp0098s0054	AT3G10040		sequence-specific DNA binding transcription factors	_	Dawn	Cold	Root
Kaladp0098s0095				_	Dawn	Cold	Root
Kaladp0098s0129	AT4G10265		Wound-responsive family protein	_	Dawn	Cold	Root
Kaladp0098s0232	AT5G03680	PTL	Duplicated homeodomain-like superfamily protein	Trihelix	Dawn	Cold	Root
Kaladp0099s0032				_	Dawn	Cold	Root
Kaladp0099s0133	AT3G57040	ARR9,ATRR4	response regulator 9	Orphans	Dawn	Cold	Root
Kaladp0100s0017	AT4G31500	ATR4,CYP83B1,RED1,RNT1,SUR2	cytochrome P450, family 83, subfamily B, polypeptide 1	_	Dawn	Cold	Root
Kaladp0100s0019	AT5G48810	ATB5-B,ATCB5-D,B5		_	Dawn	Cold	Root
Kaladp0100s0064	AT5G02500	AT-HSC70-1,HSC70,HSC70-1,HSP70-1	heat shock cognate protein 70-1	_	Dawn	Cold	Root
Kaladp0100s0067	AT2G39650		Protein of unknown function (DUF506)	_	Dawn	Cold	Root
Kaladp0100s0076				_	Dawn	Cold	Root
Kaladp0100s0107	AT3G52450	PUB22	plant U-box 22	_	Dawn	Cold	Root
Kaladp0101s0015				_	Dawn	Cold	Root
Kaladp0101s0028	AT2G28440		proline-rich family protein	_	Dawn	Cold	Root
Kaladp0101s0037	AT1G07920		GTP binding Elongation factor Tu family protein	_	Dawn	Cold	Root
Kaladp0101s0070	AT2G39770	CYT1,EMB101,GMP1,SOZ1,VTC1	Glucose-1-phosphate adenylyltransferase family protein	_	Dawn	Cold	Root
Kaladp0101s0107				_	Dawn	Cold	Root
Kaladp0101s0108	AT1G12360	KEU	Sec1/munc18-like (SM) proteins superfamily	_	Dawn	Cold	Root
Kaladp0101s0148	AT5G43180		Protein of unknown function, DUF599	_	Dawn	Cold	Root
Kaladp0101s0158				_	Dawn	Cold	Root
Kaladp0101s0176				_	Dawn	Cold	Root
Kaladp0101s0199	AT1G77120	ADH,ADH1,ATADH,ATADH1	alcohol dehydrogenase 1	_	Dawn	Cold	Root
Kaladp0101s0205				_	Dawn	Cold	Root
Kaladp0101s0209	AT4G31400	CTF7	damaged DNA binding;DNA-directed DNA polymerases	_	Dawn	Cold	Root
Kaladp0102s0016	AT1G06620		2-oxoglutarate (2OG) and Fe(II)-dependent oxygenase superfamily protein	_	Dawn	Cold	Root
Kaladp0102s0161	AT5G26170	ATWRKY50,WRKY50	WRKY DNA-binding protein 50	WRKY	Dawn	Cold	Root
Kaladp0103s0015	AT3G60220	ATL4,TL4	TOXICOS EN LEVADURA 4	_	Dawn	Cold	Root
Kaladp0110s0009	AT3G21570			_	Dawn	Cold	Root
Kaladp0110s0012	AT3G06180		Ribosomal protein L34e superfamily protein	_	Dawn	Cold	Root
Kaladp0131s0018	AT3G27150		Galactose oxidase/kelch repeat superfamily protein	_	Dawn	Cold	Root
Kaladp0131s0021	AT5G42380	CML37,CML39	calmodulin like 37	_	Dawn	Cold	Root
Kaladp0152s0004	AT2G26570		Plant protein of unknown function (DUF827)	_	Dawn	Cold	Root
Kaladp0168s0001	AT3G45970	ATEXLA1,ATEXPL1,ATHEXP BETA 2.1,EXLA1,EXPL1	expansin-like A1	_	Dawn	Cold	Root
Kaladp0168s0003	AT3G06070			_	Dawn	Cold	Root
Kaladp0177s0004	AT4G15560	CLA,CLA1,DEF,DXPS2,DXS	Deoxyxylulose-5-phosphate synthase	_	Dawn	Cold	Root
Kaladp0188s0005	AT1G19260		TTF-type zinc finger protein with HAT dimerisation domain	_	Dawn	Cold	Root
Kaladp0192s0008	AT3G50930	BCS1	cytochrome BC1 synthesis	_	Dawn	Cold	Root
Kaladp0192s0039	AT5G53950	ANAC098,ATCUC2,CUC2	NAC (No Apical Meristem) domain transcriptional regulator superfamily protein	NAC	Dawn	Cold	Root
Kaladp0230s0003				_	Dawn	Cold	Root
Kaladp0233s0010	AT3G29970		B12D protein	_	Dawn	Cold	Root
Kaladp0250s0010	AT2G07050	CAS1	cycloartenol synthase 1	_	Dawn	Cold	Root
Kaladp0266s0019	AT2G24210	TPS10	terpene synthase 10	_	Dawn	Cold	Root
Kaladp0266s0020	AT3G25810		Terpenoid cyclases/Protein prenyltransferases superfamily protein	_	Dawn	Cold	Root
Kaladp0266s0030	AT3G15850	ADS3,FAD5,FADB,JB67	fatty acid desaturase 5	_	Dawn	Cold	Root
Kaladp0278s0011	AT1G48650		DEA(D/H)-box RNA helicase family protein	_	Dawn	Cold	Root
Kaladp0300s0001				_	Dawn	Cold	Root
Kaladp0300s0008				_	Dawn	Cold	Root
Kaladp0325s0003	AT4G37280		MRG family protein	_	Dawn	Cold	Root
Kaladp0351s0019	AT1G16250		Galactose oxidase/kelch repeat superfamily protein	_	Dawn	Cold	Root
Kaladp0358s0001	AT1G12110	ATNRT1,B-1,CHL1,CHL1-1,NRT1,NRT1.1	nitrate transporter 1.1	_	Dawn	Cold	Root
Kaladp0375s0009	AT5G13690	CYL1,NAGLU	alpha-N-acetylglucosaminidase family / NAGLU family	_	Dawn	Cold	Root
Kaladp0383s0001	AT4G08950	EXO	Phosphate-responsive 1 family protein	_	Dawn	Cold	Root
Kaladp0384s0001	AT1G70260		nodulin MtN21 /EamA-like transporter family protein	_	Dawn	Cold	Root
Kaladp0395s0021	AT1G11650	ATRBP45B,RBP45B	RNA-binding (RRM/RBD/RNP motifs) family protein	_	Dawn	Cold	Root
Kaladp0399s0002	AT3G06250	FRS7	FAR1-related sequence 7	FAR1	Dawn	Cold	Root
Kaladp0402s0001	AT3G16640	TCTP	translationally controlled tumor protein	_	Dawn	Cold	Root
Kaladp0403s0001	AT5G07580		Integrase-type DNA-binding superfamily protein	AP2-EREBP	Dawn	Cold	Root
Kaladp0417s0010	AT5G23370		GRAM domain-containing protein / ABA-responsive protein-related	_	Dawn	Cold	Root
Kaladp0418s0032	AT5G51190		Integrase-type DNA-binding superfamily protein	AP2-EREBP	Dawn	Cold	Root
Kaladp0422s0002	AT3G45140	ATLOX2,LOX2	lipoxygenase 2	_	Dawn	Cold	Root
Kaladp0424s0006	AT5G54160	ATOMT1,OMT1	O-methyltransferase 1	_	Dawn	Cold	Root
Kaladp0424s0009	AT3G50800			_	Dawn	Cold	Root
Kaladp0424s0012				_	Dawn	Cold	Root
Kaladp0427s0002	AT1G03220		Eukaryotic aspartyl protease family protein	_	Dawn	Cold	Root
Kaladp0427s0007	AT5G19140	AILP1,ATAILP1	Aluminium induced protein with YGL and LRDR motifs	_	Dawn	Cold	Root
Kaladp0427s0012	AT3G06070			_	Dawn	Cold	Root
Kaladp0427s0021	AT2G32150		Haloacid dehalogenase-like hydrolase (HAD) superfamily protein	_	Dawn	Cold	Root
Kaladp0439s0002				_	Dawn	Cold	Root
Kaladp0442s0031	AT1G15100	RHA2A	RING-H2 finger A2A	_	Dawn	Cold	Root
Kaladp0442s0033	AT1G73500	ATMKK9,MKK9	MAP kinase kinase 9	_	Dawn	Cold	Root
Kaladp0442s0042	AT1G54610		Protein kinase superfamily protein	_	Dawn	Cold	Root
Kaladp0442s0048	AT1G68490			_	Dawn	Cold	Root
Kaladp0457s0009				_	Dawn	Cold	Root
Kaladp0478s0002	AT3G18570		Oleosin family protein	_	Dawn	Cold	Root
Kaladp0488s0018	AT5G46230		Protein of unknown function, DUF538	_	Dawn	Cold	Root
Kaladp0490s0009	AT2G18280	AtTLP2,TLP2	tubby like protein 2	TUB	Dawn	Cold	Root
Kaladp0494s0001	AT3G53540			_	Dawn	Cold	Root
Kaladp0515s0039	AT5G56260		Ribonuclease E inhibitor RraA/Dimethylmenaquinone methyltransferase	_	Dawn	Cold	Root
Kaladp0515s0060				_	Dawn	Cold	Root
Kaladp0515s0189	AT5G26220		ChaC-like family protein	_	Dawn	Cold	Root
Kaladp0515s0207	AT3G42790	AL3	alfin-like 3	Alfin-like	Dawn	Cold	Root
Kaladp0515s0233	AT1G55120	AtcwINV3,ATFRUCT5,FRUCT5	beta-fructofuranosidase 5	_	Dawn	Cold	Root
Kaladp0517s0006	AT5G25940		early nodulin-related	_	Dawn	Cold	Root
Kaladp0517s0007	AT2G46490			_	Dawn	Cold	Root
Kaladp0520s0008	AT4G01070	GT72B1,UGT72B1	UDP-Glycosyltransferase superfamily protein	_	Dawn	Cold	Root
Kaladp0532s0002				_	Dawn	Cold	Root
Kaladp0538s0022	AT1G05010	ACO4,EAT1,EFE	ethylene-forming enzyme	_	Dawn	Cold	Root
Kaladp0543s0005	AT5G52640	ATHS83,AtHsp90-1,ATHSP90.1,HSP81-1,HSP81.1,HSP83,HSP90.1	heat shock protein 90.1	_	Dawn	Cold	Root
Kaladp0550s0045	AT5G22920		CHY-type/CTCHY-type/RING-type Zinc finger protein	_	Dawn	Cold	Root
Kaladp0550s0046	AT2G28150		Domain of unknown function (DUF966)	_	Dawn	Cold	Root
Kaladp0550s0073	AT3G08910		DNAJ heat shock family protein	_	Dawn	Cold	Root
Kaladp0571s0005	AT5G13870	EXGT-A4,XTH5	xyloglucan endotransglucosylase/hydrolase 5	_	Dawn	Cold	Root
Kaladp0589s0008	AT3G14690	CYP72A15	cytochrome P450, family 72, subfamily A, polypeptide 15	_	Dawn	Cold	Root
Kaladp0607s0006	AT3G55090		ABC-2 type transporter family protein	_	Dawn	Cold	Root
Kaladp0607s0056	AT4G13010		Oxidoreductase, zinc-binding dehydrogenase family protein	_	Dawn	Cold	Root
Kaladp0607s0057	AT3G07310		Protein of unknown function (DUF760)	_	Dawn	Cold	Root
Kaladp0609s0004	AT2G44480	BGLU17	beta glucosidase 17	_	Dawn	Cold	Root
Kaladp0623s0007	AT1G12110	ATNRT1,B-1,CHL1,CHL1-1,NRT1,NRT1.1	nitrate transporter 1.1	_	Dawn	Cold	Root
Kaladp0623s0008	AT1G12110	ATNRT1,B-1,CHL1,CHL1-1,NRT1,NRT1.1	nitrate transporter 1.1	_	Dawn	Cold	Root
Kaladp0630s0029	AT2G42590	GF14 MU,GRF9	general regulatory factor 9	_	Dawn	Cold	Root
Kaladp0630s0051	AT3G14690	CYP72A15	cytochrome P450, family 72, subfamily A, polypeptide 15	_	Dawn	Cold	Root
Kaladp0630s0053	AT3G14690	CYP72A15	cytochrome P450, family 72, subfamily A, polypeptide 15	_	Dawn	Cold	Root
Kaladp0638s0001	AT5G38260		Protein kinase superfamily protein	_	Dawn	Cold	Root
Kaladp0651s0005	AT4G18010	5PTASE2,AT5PTASE2,IP5PII	myo-inositol polyphosphate 5-phosphatase 2	_	Dawn	Cold	Root
Kaladp0664s0001	AT1G33760		Integrase-type DNA-binding superfamily protein	AP2-EREBP	Dawn	Cold	Root
Kaladp0666s0032	AT3G10760		Homeodomain-like superfamily protein	G2-like	Dawn	Cold	Root
Kaladp0667s0001	AT5G02890		HXXXD-type acyl-transferase family protein	_	Dawn	Cold	Root
Kaladp0671s0015	AT3G06480		DEAD box RNA helicase family protein	_	Dawn	Cold	Root
Kaladp0671s0027				_	Dawn	Cold	Root
Kaladp0674s0128	AT1G05160	ATKAO1,CYP88A3,KAO1	cytochrome P450, family 88, subfamily A, polypeptide 3	_	Dawn	Cold	Root
Kaladp0674s0169				_	Dawn	Cold	Root
Kaladp0674s0179	AT1G68630		PLAC8 family protein	_	Dawn	Cold	Root
Kaladp0697s0002	AT5G11950		Putative lysine decarboxylase family protein	_	Dawn	Cold	Root
Kaladp0728s0001	AT3G46530	RPP13	NB-ARC domain-containing disease resistance protein	_	Dawn	Cold	Root
Kaladp0740s0007	AT4G34160	CYCD3,CYCD3;1	CYCLIN D3;1	_	Dawn	Cold	Root
Kaladp0746s0005	AT1G28330	DRM1,DYL1	dormancy-associated protein-like 1	_	Dawn	Cold	Root
Kaladp0748s0009	AT1G60010			_	Dawn	Cold	Root
Kaladp0748s0030	AT1G10690			_	Dawn	Cold	Root
Kaladp0748s0032	AT3G26580		Tetratricopeptide repeat (TPR)-like superfamily protein	_	Dawn	Cold	Root
Kaladp0748s0048	AT5G40460			_	Dawn	Cold	Root
Kaladp0748s0049	AT3G26580		Tetratricopeptide repeat (TPR)-like superfamily protein	_	Dawn	Cold	Root
Kaladp0750s0003	AT4G27130		Translation initiation factor SUI1 family protein	_	Dawn	Cold	Root
Kaladp0779s0011	AT1G71110			_	Dawn	Cold	Root
Kaladp0779s0013	AT3G03280			_	Dawn	Cold	Root
Kaladp0791s0001	AT4G37060	AtPLAIVB,PLA IVB,PLP5	PATATIN-like protein 5	_	Dawn	Cold	Root
Kaladp0808s0002				_	Dawn	Cold	Root
Kaladp0808s0044	AT2G35680		Phosphotyrosine protein phosphatases superfamily protein	_	Dawn	Cold	Root
Kaladp0809s0018	AT1G61330		FBD, F-box and Leucine Rich Repeat domains containing protein	_	Dawn	Cold	Root
Kaladp0809s0020				_	Dawn	Cold	Root
Kaladp0809s0050	AT5G63140	ATPAP29,PAP29	purple acid phosphatase 29	_	Dawn	Cold	Root
Kaladp0809s0095				_	Dawn	Cold	Root
Kaladp0809s0107	AT4G31550	ATWRKY11,WRKY11	WRKY DNA-binding protein 11	WRKY	Dawn	Cold	Root
Kaladp0809s0126	AT2G34830	AtWRKY35,MEE24,WRKY35	WRKY DNA-binding protein 35	WRKY	Dawn	Cold	Root
Kaladp0822s0014	AT1G14860	atnudt18,NUDT18	nudix hydrolase homolog 18	_	Dawn	Cold	Root
Kaladp0822s0022	AT3G55090		ABC-2 type transporter family protein	_	Dawn	Cold	Root
Kaladp0828s0001	AT3G47570		Leucine-rich repeat protein kinase family protein	_	Dawn	Cold	Root
Kaladp0840s0023	AT1G65030		Transducin/WD40 repeat-like superfamily protein	_	Dawn	Cold	Root
Kaladp0863s0023	AT3G24620	ATROPGEF8,ROPGEF8	RHO guanyl-nucleotide exchange factor 8	_	Dawn	Cold	Root
Kaladp0867s0024	AT1G67480		Galactose oxidase/kelch repeat superfamily protein	_	Dawn	Cold	Root
Kaladp0867s0036	AT4G27670	HSP21	heat shock protein 21	_	Dawn	Cold	Root
Kaladp0868s0009	AT1G65230		Uncharacterized conserved protein (DUF2358)	_	Dawn	Cold	Root
Kaladp0868s0015	AT3G02800		Tyrosine phosphatase family protein	_	Dawn	Cold	Root
Kaladp0868s0016	AT5G16480		Phosphotyrosine protein phosphatases superfamily protein	_	Dawn	Cold	Root
Kaladp0878s0052	AT1G31930	XLG3	extra-large GTP-binding protein 3	_	Dawn	Cold	Root
Kaladp0902s0016	AT5G41810			_	Dawn	Cold	Root
Kaladp0906s0006				_	Dawn	Cold	Root
Kaladp0911s0006	AT5G36940	CAT3	cationic amino acid transporter 3	_	Dawn	Cold	Root
Kaladp0912s0002	AT5G03380		Heavy metal transport/detoxification superfamily protein	_	Dawn	Cold	Root
Kaladp0912s0004	AT1G08710		F-box family protein	_	Dawn	Cold	Root
Kaladp0912s0018	AT5G06560		Protein of unknown function, DUF593	_	Dawn	Cold	Root
Kaladp0921s0021	AT3G47570		Leucine-rich repeat protein kinase family protein	_	Dawn	Cold	Root
Kaladp0955s0013	AT5G66880	SNRK2-3,SNRK2.3,SRK2I	sucrose nonfermenting 1(SNF1)-related protein kinase 2.3	_	Dawn	Cold	Root
Kaladp0964s0036	AT5G22090		Protein of unknown function (DUF3049)	_	Dawn	Cold	Root
Kaladp0965s0006	AT1G06980			_	Dawn	Cold	Root
Kaladp0967s0025	AT3G26020		Protein phosphatase 2A regulatory B subunit family protein	_	Dawn	Cold	Root
Kaladp0967s0027	AT3G26310	CYP71B35	cytochrome P450, family 71, subfamily B, polypeptide 35	_	Dawn	Cold	Root
Kaladp0975s0001	AT5G67420	ASL39,LBD37	LOB domain-containing protein 37	LOB	Dawn	Cold	Root
Kaladp0977s0001	AT2G42960		Protein kinase superfamily protein	_	Dawn	Cold	Root
Kaladp0977s0013	AT3G17560		F-box and associated interaction domains-containing protein	_	Dawn	Cold	Root
Kaladp0977s0014	AT5G47300		F-box and associated interaction domains-containing protein	_	Dawn	Cold	Root
Kaladp0979s0005				_	Dawn	Cold	Root
Kaladp0979s0008	AT1G23550	SRO2	similar to RCD one 2	_	Dawn	Cold	Root
Kaladp1006s0001	AT3G47570		Leucine-rich repeat protein kinase family protein	_	Dawn	Cold	Root
Kaladp1006s0012	AT1G52800		2-oxoglutarate (2OG) and Fe(II)-dependent oxygenase superfamily protein	_	Dawn	Cold	Root
Kaladp1006s0022	AT5G25540	CID6	CTC-interacting domain 6	_	Dawn	Cold	Root
Kaladp1013s0003	AT2G16600	ROC3	rotamase CYP 3	_	Dawn	Cold	Root
Kaladp1015s0002	AT5G45890	SAG12	senescence-associated gene 12	_	Dawn	Cold	Root
Kaladp1047s0008	AT5G38450	CYP735A1	cytochrome P450, family 735, subfamily A, polypeptide 1	_	Dawn	Cold	Root
Kaladp1071s0020	AT2G47350		HIT zinc finger ;PAPA-1-like conserved region	_	Dawn	Cold	Root
Kaladp1106s0003	AT4G24050		NAD(P)-binding Rossmann-fold superfamily protein	_	Dawn	Cold	Root
Kaladp1112s0001	AT3G46730		NB-ARC domain-containing disease resistance protein	_	Dawn	Cold	Root
Kaladp1141s0006	AT5G50120		Transducin/WD40 repeat-like superfamily protein	_	Dawn	Cold	Root
Kaladp1144s0001	AT3G32940		RNA-binding KH domain-containing protein	_	Dawn	Cold	Root
Kaladp1192s0012	AT4G39970		Haloacid dehalogenase-like hydrolase (HAD) superfamily protein	_	Dawn	Cold	Root
Kaladp1201s0008	AT4G15230	ATPDR2,PDR2	pleiotropic drug resistance 2	_	Dawn	Cold	Root
Kaladp1201s0012	AT3G20015		Eukaryotic aspartyl protease family protein	_	Dawn	Cold	Root
Kaladp1201s0015	AT5G28770	AtbZIP63,BZO2H3	bZIP transcription factor family protein	bZIP	Dawn	Cold	Root
Kaladp1203s0004	AT5G18670	BAM9,BMY3	beta-amylase 3	_	Dawn	Cold	Root
Kaladp1221s0028	AT4G26620		Sucrase/ferredoxin-like family protein	_	Dawn	Cold	Root
Kaladp1260s0003	AT1G58340	ZF14	MATE efflux family protein	_	Dawn	Cold	Root
Kaladp1277s0003	AT4G21280	PSBQ,PSBQ-1,PSBQA	photosystem II subunit QA	_	Dawn	Cold	Root
Kaladp1298s0002	AT2G15270			_	Dawn	Cold	Root
Kaladp1314s0009	AT3G62550		Adenine nucleotide alpha hydrolases-like superfamily protein	_	Dawn	Cold	Root
Kaladp1314s0010	AT2G47430	CKI1	Signal transduction histidine kinase	Orphans	Dawn	Cold	Root
Kaladp1319s0009				_	Dawn	Cold	Root
Kaladp1319s0027	AT5G45890	SAG12	senescence-associated gene 12	_	Dawn	Cold	Root
Kaladp1324s0017	AT5G17560		BolA-like family protein	_	Dawn	Cold	Root
					Dawn	Cold	Root
					Dawn	Cold	Root
					Dawn	Cold	Root
					Dawn	Cold	Root
					Dawn	Cold	Root
					Dawn	Cold	Root
					Dawn	Cold	Root
					Dawn	Cold	Root
					Dawn	Cold	Root
					Dawn	Cold	Root
					Dawn	Cold	Root
					Dawn	Cold	Root
					Dawn	Cold	Root
					Dawn	Cold	Root
					Dawn	Cold	Root
					Dawn	Cold	Root
					Dawn	Cold	Root
					Dawn	Cold	Root
					Dawn	Cold	Root
					Dawn	Cold	Root
					Dawn	Cold	Root
					Dawn	Cold	Root
					Dawn	Cold	Root
					Dawn	Cold	Root
					Dawn	Cold	Root
					Dawn	Cold	Root
					Dawn	Cold	Root
					Dawn	Cold	Root
					Dawn	Cold	Root
					Dawn	Cold	Root
					Dawn	Cold	Root
					Dawn	Cold	Root
					Dawn	Cold	Root
					Dawn	Cold	Root
					Dawn	Cold	Root
					Dawn	Cold	Root
					Dawn	Cold	Root
					Dawn	Cold	Root
					Dawn	Cold	Root
					Dawn	Cold	Root
					Dawn	Cold	Root
					Dawn	Cold	Root
					Dawn	Cold	Root
					Dawn	Cold	Root
					Dawn	Cold	Root
					Dawn	Cold	Root
					Dawn	Cold	Root
					Dawn	Cold	Root
					Dawn	Cold	Root
					Dawn	Cold	Root
					Dawn	Cold	Root
					Dawn	Cold	Root
					Dawn	Cold	Root
					Dawn	Cold	Root
					Dawn	Cold	Root
					Dawn	Cold	Root
					Dawn	Cold	Root
					Dawn	Cold	Root
					Dawn	Cold	Root
					Dawn	Cold	Root
					Dawn	Cold	Root
					Dawn	Cold	Root
					Dawn	Cold	Root
					Dawn	Cold	Root
					Dawn	Cold	Root
					Dawn	Cold	Root
					Dawn	Cold	Root
					Dawn	Cold	Root
					Dawn	Cold	Root
					Dawn	Cold	Root
					Dawn	Cold	Root
					Dawn	Cold	Root
					Dawn	Cold	Root
					Dawn	Cold	Root
					Dawn	Cold	Root
					Dawn	Cold	Root
					Dawn	Cold	Root
					Dawn	Cold	Root
					Dawn	Cold	Root
					Dawn	Cold	Root
					Dawn	Cold	Root
					Dawn	Cold	Root
					Dawn	Cold	Root
					Dawn	Cold	Root
					Dawn	Cold	Root
					Dawn	Cold	Root
					Dawn	Cold	Root
					Dawn	Cold	Root
					Dawn	Cold	Root
					Dawn	Cold	Root
					Dawn	Cold	Root
					Dawn	Cold	Root
					Dawn	Cold	Root
					Dawn	Cold	Root
					Dawn	Cold	Root
					Dawn	Cold	Root
					Dawn	Cold	Root
					Dawn	Cold	Root
					Dawn	Cold	Root
					Dawn	Cold	Root
					Dawn	Cold	Root
					Dawn	Cold	Root
					Dawn	Cold	Root
					Dawn	Cold	Root
					Dawn	Cold	Root
					Dawn	Cold	Root
					Dawn	Cold	Root
					Dawn	Cold	Root
					Dawn	Cold	Root
					Dawn	Cold	Root
					Dawn	Cold	Root
					Dawn	Cold	Root
					Dawn	Cold	Root
					Dawn	Cold	Root
					Dawn	Cold	Root
					Dawn	Cold	Root
					Dawn	Cold	Root
					Dawn	Cold	Root
					Dawn	Cold	Root
					Dawn	Cold	Root
					Dawn	Cold	Root
					Dawn	Cold	Root
					Dawn	Cold	Root
					Dawn	Cold	Root
					Dawn	Cold	Root
					Dawn	Cold	Root
					Dawn	Cold	Root
					Dawn	Cold	Root
					Dawn	Cold	Root
					Dawn	Cold	Root
					Dawn	Cold	Root
					Dawn	Cold	Root
					Dawn	Cold	Root
					Dawn	Cold	Root
					Dawn	Cold	Root
					Dawn	Cold	Root
					Dawn	Cold	Root
					Dawn	Cold	Root
					Dawn	Cold	Root
					Dawn	Cold	Root
					Dawn	Cold	Root
					Dawn	Cold	Root
					Dawn	Cold	Root
					Dawn	Cold	Root
					Dawn	Cold	Root
					Dawn	Cold	Root
					Dawn	Cold	Root
					Dawn	Cold	Root
					Dawn	Cold	Root
					Dawn	Cold	Root
					Dawn	Cold	Root
					Dawn	Cold	Root
					Dawn	Cold	Root
					Dawn	Cold	Root
					Dawn	Cold	Root
					Dawn	Cold	Root
					Dawn	Cold	Root
					Dawn	Cold	Root
					Dawn	Cold	Root
					Dawn	Cold	Root
					Dawn	Cold	Root
					Dawn	Cold	Root
					Dawn	Cold	Root
					Dawn	Cold	Root
					Dawn	Cold	Root
					Dawn	Cold	Root
					Dawn	Cold	Root
					Dawn	Cold	Root
					Dawn	Cold	Root
					Dawn	Cold	Root
					Dawn	Cold	Root
					Dawn	Cold	Root
					Dawn	Cold	Root
					Dawn	Cold	Root
					Dawn	Cold	Root
					Dawn	Cold	Root
					Dawn	Cold	Root
					Dawn	Cold	Root
					Dawn	Cold	Root
					Dawn	Cold	Root
					Dawn	Cold	Root
					Dawn	Cold	Root
					Dawn	Cold	Root
					Dawn	Cold	Root
					Dawn	Cold	Root
					Dawn	Cold	Root
					Dawn	Cold	Root
					Dawn	Cold	Root
					Dawn	Cold	Root
					Dawn	Cold	Root
					Dawn	Cold	Root
					Dawn	Cold	Root
					Dawn	Cold	Root
					Dawn	Cold	Root
					Dawn	Cold	Root
					Dawn	Cold	Root
					Dawn	Cold	Root
					Dawn	Cold	Root
					Dawn	Cold	Root
					Dawn	Cold	Root
					Dawn	Cold	Root
					Dawn	Cold	Root
					Dawn	Cold	Root
					Dawn	Cold	Root
					Dawn	Cold	Root
					Dawn	Cold	Root
					Dawn	Cold	Root
					Dawn	Cold	Root
					Dawn	Cold	Root
					Dawn	Cold	Root
					Dawn	Cold	Root
					Dawn	Cold	Root
					Dawn	Cold	Root
					Dawn	Cold	Root
					Dawn	Cold	Root
					Dawn	Cold	Root
					Dawn	Cold	Root
					Dawn	Cold	Root
					Dawn	Cold	Root
					Dawn	Cold	Root
					Dawn	Cold	Root
					Dawn	Cold	Root
					Dawn	Cold	Root
					Dawn	Cold	Root
					Dawn	Cold	Root
					Dawn	Cold	Root
					Dawn	Cold	Root
					Dawn	Cold	Root
					Dawn	Cold	Root
					Dawn	Cold	Root
					Dawn	Cold	Root
					Dawn	Cold	Root
					Dawn	Cold	Root
					Dawn	Cold	Root
					Dawn	Cold	Root
					Dawn	Cold	Root
					Dawn	Cold	Root
					Dawn	Cold	Root
					Dawn	Cold	Root
					Dawn	Cold	Root
					Dawn	Cold	Root
					Dawn	Cold	Root
					Dawn	Cold	Root
					Dawn	Cold	Root
					Dawn	Cold	Root
					Dawn	Cold	Root
					Dawn	Cold	Root
					Dawn	Cold	Root
					Dawn	Cold	Root
					Dawn	Cold	Root
					Dawn	Cold	Root
					Dawn	Cold	Root
					Dawn	Cold	Root
					Dawn	Cold	Root
					Dawn	Cold	Root
					Dawn	Cold	Root
					Dawn	Cold	Root
					Dawn	Cold	Root
					Dawn	Cold	Root
					Dawn	Cold	Root
					Dawn	Cold	Root
					Dawn	Cold	Root
					Dawn	Cold	Root
					Dawn	Cold	Root
					Dawn	Cold	Root
					Dawn	Cold	Root
					Dawn	Cold	Root
					Dawn	Cold	Root
					Dawn	Cold	Root
					Dawn	Cold	Root
					Dawn	Cold	Root
					Dawn	Cold	Root
					Dawn	Cold	Root
					Dawn	Cold	Root
					Dawn	Cold	Root
					Dawn	Cold	Root
					Dawn	Cold	Root
					Dawn	Cold	Root
					Dawn	Cold	Root
					Dawn	Cold	Root
					Dawn	Cold	Root
					Dawn	Cold	Root
					Dawn	Cold	Root
					Dawn	Cold	Root
					Dawn	Cold	Root
					Dawn	Cold	Root
					Dawn	Cold	Root
					Dawn	Cold	Root
					Dawn	Cold	Root
					Dawn	Cold	Root
					Dawn	Cold	Root
					Dawn	Cold	Root
					Dawn	Cold	Root
					Dawn	Cold	Root
					Dawn	Cold	Root
					Dawn	Cold	Root
					Dawn	Cold	Root
					Dawn	Cold	Root
					Dawn	Cold	Root
					Dawn	Cold	Root
					Dawn	Cold	Root
					Dawn	Cold	Root
					Dawn	Cold	Root
					Dawn	Cold	Root
					Dawn	Cold	Root
					Dawn	Cold	Root
					Dawn	Cold	Root
					Dawn	Cold	Root
					Dawn	Cold	Root
					Dawn	Cold	Root
					Dawn	Cold	Root
					Dawn	Cold	Root
					Dawn	Cold	Root
					Dawn	Cold	Root
					Dawn	Cold	Root
					Dawn	Cold	Root
					Dawn	Cold	Root
					Dawn	Cold	Root
					Dawn	Cold	Root
					Dawn	Cold	Root
					Dawn	Cold	Root
					Dawn	Cold	Root
					Dawn	Cold	Root
					Dawn	Cold	Root
					Dawn	Cold	Root
					Dawn	Cold	Root
					Dawn	Cold	Root
					Dawn	Cold	Root
					Dawn	Cold	Root
					Dawn	Cold	Root
					Dawn	Cold	Root
					Dawn	Cold	Root
					Dawn	Cold	Root
					Dawn	Cold	Root
					Dawn	Cold	Root
					Dawn	Cold	Root
					Dawn	Cold	Root
					Dawn	Cold	Root
					Dawn	Cold	Root
					Dawn	Cold	Root
					Dawn	Cold	Root
					Dawn	Cold	Root
					Dawn	Cold	Root
					Dawn	Cold	Root
					Dawn	Cold	Root
					Dawn	Cold	Root
					Dawn	Cold	Root
					Dawn	Cold	Root
					Dawn	Cold	Root
					Dawn	Cold	Root
					Dawn	Cold	Root
					Dawn	Cold	Root
					Dawn	Cold	Root
					Dawn	Cold	Root
					Dawn	Cold	Root
					Dawn	Cold	Root
					Dawn	Cold	Root
					Dawn	Cold	Root
					Dawn	Cold	Root
					Dawn	Cold	Root
					Dawn	Cold	Root
					Dawn	Cold	Root
					Dawn	Cold	Root
					Dawn	Cold	Root
					Dawn	Cold	Root
					Dawn	Cold	Root
					Dawn	Cold	Root
					Dawn	Cold	Root
					Dawn	Cold	Root
					Dawn	Cold	Root
					Dawn	Cold	Root
					Dawn	Cold	Root
					Dawn	Cold	Root
					Dawn	Cold	Root
					Dawn	Cold	Root
					Dawn	Cold	Root
					Dawn	Cold	Root
					Dawn	Cold	Root
					Dawn	Cold	Root
					Dawn	Cold	Root
					Dawn	Cold	Root
					Dawn	Cold	Root
					Dawn	Cold	Root
					Dawn	Cold	Root
					Dawn	Cold	Root
					Dawn	Cold	Root
					Dawn	Cold	Root
					Dawn	Cold	Root
					Dawn	Cold	Root
					Dawn	Cold	Root
					Dawn	Cold	Root
					Dawn	Cold	Root
					Dawn	Cold	Root
					Dawn	Cold	Root
					Dawn	Cold	Root
					Dawn	Cold	Root
					Dawn	Cold	Root
					Dawn	Cold	Root
					Dawn	Cold	Root
					Dawn	Cold	Root
					Dawn	Cold	Root
					Dawn	Cold	Root
					Dawn	Cold	Root
					Dawn	Cold	Root
					Dawn	Cold	Root
					Dawn	Cold	Root
					Dawn	Cold	Root
					Dawn	Cold	Root
					Dawn	Cold	Root
					Dawn	Cold	Root
					Dawn	Cold	Root
					Dawn	Cold	Root
					Dawn	Cold	Root
					Dawn	Cold	Root
					Dawn	Cold	Root
					Dawn	Cold	Root
					Dawn	Cold	Root
					Dawn	Cold	Root
					Dawn	Cold	Root
					Dawn	Cold	Root
					Dawn	Cold	Root
					Dawn	Cold	Root
					Dawn	Cold	Root
					Dawn	Cold	Root
					Dawn	Cold	Root
					Dawn	Cold	Root
					Dawn	Cold	Root
					Dawn	Cold	Root
					Dawn	Cold	Root
					Dawn	Cold	Root
					Dawn	Cold	Root
					Dawn	Cold	Root
					Dawn	Cold	Root
					Dawn	Cold	Root
					Dawn	Cold	Root
					Dawn	Cold	Root
					Dawn	Cold	Root
					Dawn	Cold	Root
					Dawn	Cold	Root
					Dawn	Cold	Root
					Dawn	Cold	Root
					Dawn	Cold	Root
					Dawn	Cold	Root
					Dawn	Cold	Root
					Dawn	Cold	Root
					Dawn	Cold	Root
					Dawn	Cold	Root
					Dawn	Cold	Root
					Dawn	Cold	Root
					Dawn	Cold	Root
					Dawn	Cold	Root
					Dawn	Cold	Root
					Dawn	Cold	Root
					Dawn	Cold	Root
					Dawn	Cold	Root
					Dawn	Cold	Root
					Dawn	Cold	Root
					Dawn	Cold	Root
					Dawn	Cold	Root
					Dawn	Cold	Root
					Dawn	Cold	Root
					Dawn	Cold	Root
					Dawn	Cold	Root
					Dawn	Cold	Root
					Dawn	Cold	Root
					Dawn	Cold	Root
					Dawn	Cold	Root
					Dawn	Cold	Root
					Dawn	Cold	Root
					Dawn	Cold	Root
					Dawn	Cold	Root
					Dawn	Cold	Root
					Dawn	Cold	Root
					Dawn	Cold	Root
					Dawn	Cold	Root
					Dawn	Cold	Root
					Dawn	Cold	Root
					Dawn	Cold	Root
					Dawn	Cold	Root
					Dawn	Cold	Root
					Dawn	Cold	Root
					Dawn	Cold	Root
					Dawn	Cold	Root
					Dawn	Cold	Root
					Dawn	Cold	Root
					Dawn	Cold	Root
					Dawn	Cold	Root
					Dawn	Cold	Root
					Dawn	Cold	Root
					Dawn	Cold	Root
					Dawn	Cold	Root
					Dawn	Cold	Root
					Dawn	Cold	Root
					Dawn	Cold	Root
					Dawn	Cold	Root
					Dawn	Cold	Root
					Dawn	Cold	Root
					Dawn	Cold	Root
					Dawn	Cold	Root
					Dawn	Cold	Root
					Dawn	Cold	Root
					Dawn	Cold	Root
					Dawn	Cold	Root
					Dawn	Cold	Root
					Dawn	Cold	Root
					Dawn	Cold	Root
					Dawn	Cold	Root
					Dawn	Cold	Root
					Dawn	Cold	Root
					Dawn	Cold	Root
					Dawn	Cold	Root
					Dawn	Cold	Root
					Dawn	Cold	Root
					Dawn	Cold	Root
					Dawn	Cold	Root
					Dawn	Cold	Root
					Dawn	Cold	Root
					Dawn	Cold	Root
					Dawn	Cold	Root
					Dawn	Cold	Root
					Dawn	Cold	Root
					Dawn	Cold	Root
					Dawn	Cold	Root
					Dawn	Cold	Root
					Dawn	Cold	Root
					Dawn	Cold	Root
					Dawn	Cold	Root
					Dawn	Cold	Root
					Dawn	Cold	Root
					Dawn	Cold	Root
					Dawn	Cold	Root
					Dawn	Cold	Root
					Dawn	Cold	Root
					Dawn	Cold	Root
					Dawn	Cold	Root
					Dawn	Cold	Root
					Dawn	Cold	Root
					Dawn	Cold	Root
					Dawn	Cold	Root
					Dawn	Cold	Root
					Dawn	Cold	Root
					Dawn	Cold	Root
					Dawn	Cold	Root
					Dawn	Cold	Root
					Dawn	Cold	Root
					Dawn	Cold	Root
					Dawn	Cold	Root
					Dawn	Cold	Root
					Dawn	Cold	Root
					Dawn	Cold	Root
					Dawn	Cold	Root
					Dawn	Cold	Root
					Dawn	Cold	Root
					Dawn	Cold	Root
					Dawn	Cold	Root
					Dawn	Cold	Root
					Dawn	Cold	Root
					Dawn	Cold	Root
					Dawn	Cold	Root
					Dawn	Cold	Root
					Dawn	Cold	Root
					Dawn	Cold	Root
					Dawn	Cold	Root
					Dawn	Cold	Root
					Dawn	Cold	Root
					Dawn	Cold	Root
					Dawn	Cold	Root
					Dawn	Cold	Root
					Dawn	Cold	Root
					Dawn	Cold	Root
					Dawn	Cold	Root
					Dawn	Cold	Root
					Dawn	Cold	Root
					Dawn	Cold	Root
					Dawn	Cold	Root
					Dawn	Cold	Root
					Dawn	Cold	Root
					Dawn	Cold	Root
					Dawn	Cold	Root
					Dawn	Cold	Root
					Dawn	Cold	Root
					Dawn	Cold	Root
					Dawn	Cold	Root
					Dawn	Cold	Root
					Dawn	Cold	Root
					Dawn	Cold	Root
					Dawn	Cold	Root
					Dawn	Cold	Root
					Dawn	Cold	Root
					Dawn	Cold	Root
					Dawn	Cold	Root
					Dawn	Cold	Root
					Dawn	Cold	Root
					Dawn	Cold	Root
					Dawn	Cold	Root
					Dawn	Cold	Root
					Dawn	Cold	Root
					Dawn	Cold	Root
					Dawn	Cold	Root
					Dawn	Cold	Root
					Dawn	Cold	Root
					Dawn	Cold	Root
					Dawn	Cold	Root
					Dawn	Cold	Root
					Dawn	Cold	Root
					Dawn	Cold	Root
					Dawn	Cold	Root
					Dawn	Cold	Root
					Dawn	Cold	Root
					Dawn	Cold	Root
					Dawn	Cold	Root
					Dawn	Cold	Root
					Dawn	Cold	Root
					Dawn	Cold	Root
					Dawn	Cold	Root
					Dawn	Cold	Root
					Dawn	Cold	Root
					Dawn	Cold	Root
					Dawn	Cold	Root
					Dawn	Cold	Root
					Dawn	Cold	Root
					Dawn	Cold	Root
					Dawn	Cold	Root
					Dawn	Cold	Root
					Dawn	Cold	Root
					Dawn	Cold	Root
					Dawn	Cold	Root
					Dawn	Cold	Root
					Dawn	Cold	Root
					Dawn	Cold	Root
					Dawn	Cold	Root
					Dawn	Cold	Root
					Dawn	Cold	Root
					Dawn	Cold	Root
					Dawn	Cold	Root
					Dawn	Cold	Root
					Dawn	Cold	Root
					Dawn	Cold	Root
					Dawn	Cold	Root
					Dawn	Cold	Root
					Dawn	Cold	Root
					Dawn	Cold	Root
					Dawn	Cold	Root
					Dawn	Cold	Root
					Dawn	Cold	Root
					Dawn	Cold	Root
					Dawn	Cold	Root
					Dawn	Cold	Root
					Dawn	Cold	Root
					Dawn	Cold	Root
					Dawn	Cold	Root
					Dawn	Cold	Root
					Dawn	Cold	Root
					Dawn	Cold	Root
					Dawn	Cold	Root
					Dawn	Cold	Root
					Dawn	Cold	Root
					Dawn	Cold	Root
					Dawn	Cold	Root
					Dawn	Cold	Root
					Dawn	Cold	Root
					Dawn	Cold	Root
					Dawn	Cold	Root
					Dawn	Cold	Root
					Dawn	Cold	Root
					Dawn	Cold	Root
					Dawn	Cold	Root
					Dawn	Cold	Root
					Dawn	Cold	Root
					Dawn	Cold	Root
					Dawn	Cold	Root
					Dawn	Cold	Root
					Dawn	Cold	Root
					Dawn	Cold	Root
					Dawn	Cold	Root
					Dawn	Cold	Root
					Dawn	Cold	Root
					Dawn	Cold	Root
					Dawn	Cold	Root
					Dawn	Cold	Root
					Dawn	Cold	Root
					Dawn	Cold	Root
					Dawn	Cold	Root
					Dawn	Cold	Root
					Dawn	Cold	Root
					Dawn	Cold	Root
					Dawn	Cold	Root
					Dawn	Cold	Root
					Dawn	Cold	Root
					Dawn	Cold	Root
					Dawn	Cold	Root
					Dawn	Cold	Root
					Dawn	Cold	Root
					Dawn	Cold	Root
					Dawn	Cold	Root
					Dawn	Cold	Root
					Dawn	Cold	Root
					Dawn	Cold	Root
					Dawn	Cold	Root
					Dawn	Cold	Root
					Dawn	Cold	Root
					Dawn	Cold	Root
					Dawn	Cold	Root
					Dawn	Cold	Root
					Dawn	Cold	Root
					Dawn	Cold	Root
					Dawn	Cold	Root
					Dawn	Cold	Root
					Dawn	Cold	Root
					Dawn	Cold	Root
					Dawn	Cold	Root
					Dawn	Cold	Root
					Dawn	Cold	Root
					Dawn	Cold	Root
					Dawn	Cold	Root
					Dawn	Cold	Root
					Dawn	Cold	Root
					Dawn	Cold	Root
					Dawn	Cold	Root
					Dawn	Cold	Root
					Dawn	Cold	Root
					Dawn	Cold	Root
					Dawn	Cold	Root
					Dawn	Cold	Root
					Dawn	Cold	Root
					Dawn	Cold	Root
					Dawn	Cold	Root
					Dawn	Cold	Root
					Dawn	Cold	Root
					Dawn	Cold	Root
					Dawn	Cold	Root
					Dawn	Cold	Root
					Dawn	Cold	Root
					Dawn	Cold	Root
					Dawn	Cold	Root
					Dawn	Cold	Root
					Dawn	Cold	Root
					Dawn	Cold	Root
					Dawn	Cold	Root
					Dawn	Cold	Root
					Dawn	Cold	Root
					Dawn	Cold	Root
					Dawn	Cold	Root
					Dawn	Cold	Root
					Dawn	Cold	Root
					Dawn	Cold	Root
					Dawn	Cold	Root
					Dawn	Cold	Root
					Dawn	Cold	Root
					Dawn	Cold	Root
					Dawn	Cold	Root
					Dawn	Cold	Root
					Dawn	Cold	Root
					Dawn	Cold	Root
					Dawn	Cold	Root
					Dawn	Cold	Root
					Dawn	Cold	Root
					Dawn	Cold	Root
					Dawn	Cold	Root
					Dawn	Cold	Root
					Dawn	Cold	Root
					Dawn	Cold	Root
					Dawn	Cold	Root
					Dawn	Cold	Root
					Dawn	Cold	Root
					Dawn	Cold	Root
					Dawn	Cold	Root
					Dawn	Cold	Root
					Dawn	Cold	Root
					Dawn	Cold	Root
					Dawn	Cold	Root
					Dawn	Cold	Root
					Dawn	Cold	Root
					Dawn	Cold	Root
					Dawn	Cold	Root
					Dawn	Cold	Root
					Dawn	Cold	Root
					Dawn	Cold	Root
					Dawn	Cold	Root
					Dawn	Cold	Root
					Dawn	Cold	Root
					Dawn	Cold	Root
					Dawn	Cold	Root
					Dawn	Cold	Root
					Dawn	Cold	Root
					Dawn	Cold	Root
					Dawn	Cold	Root
					Dawn	Cold	Root
					Dawn	Cold	Root
					Dawn	Cold	Root
					Dawn	Cold	Root
					Dawn	Cold	Root
					Dawn	Cold	Root
					Dawn	Cold	Root
					Dawn	Cold	Root
					Dawn	Cold	Root
					Dawn	Cold	Root
					Dawn	Cold	Root
					Dawn	Cold	Root
					Dawn	Cold	Root
					Dawn	Cold	Root
					Dawn	Cold	Root
					Dawn	Cold	Root
					Dawn	Cold	Root
					Dawn	Cold	Root
					Dawn	Cold	Root
					Dawn	Cold	Root
					Dawn	Cold	Root
					Dawn	Cold	Root
					Dawn	Cold	Root
					Dawn	Cold	Root
					Dawn	Cold	Root
					Dawn	Cold	Root
					Dawn	Cold	Root
					Dawn	Cold	Root
					Dawn	Cold	Root
					Dawn	Cold	Root
					Dawn	Cold	Root
					Dawn	Cold	Root
					Dawn	Cold	Root
					Dawn	Cold	Root
					Dawn	Cold	Root
					Dawn	Cold	Root
					Dawn	Cold	Root
					Dawn	Cold	Root
					Dawn	Cold	Root
					Dawn	Cold	Root
					Dawn	Cold	Root
					Dawn	Cold	Root
					Dawn	Cold	Root
					Dawn	Cold	Root
					Dawn	Cold	Root
					Dawn	Cold	Root
					Dawn	Cold	Root
					Dawn	Cold	Root
					Dawn	Cold	Root
					Dawn	Cold	Root
					Dawn	Cold	Root
					Dawn	Cold	Root
					Dawn	Cold	Root
					Dawn	Cold	Root
					Dawn	Cold	Root
					Dawn	Cold	Root
					Dawn	Cold	Root
					Dawn	Cold	Root
					Dawn	Cold	Root
					Dawn	Cold	Root
					Dawn	Cold	Root
					Dawn	Cold	Root
					Dawn	Cold	Root
					Dawn	Cold	Root
					Dawn	Cold	Root
					Dawn	Cold	Root
					Dawn	Cold	Root
					Dawn	Cold	Root
					Dawn	Cold	Root
					Dawn	Cold	Root
					Dawn	Cold	Root
					Dawn	Cold	Root
					Dawn	Cold	Root
					Dawn	Cold	Root
					Dawn	Cold	Root
					Dawn	Cold	Root
					Dawn	Cold	Root
					Dawn	Cold	Root
					Dawn	Cold	Root
					Dawn	Cold	Root
					Dawn	Cold	Root
					Dawn	Cold	Root
					Dawn	Cold	Root
					Dawn	Cold	Root
					Dawn	Cold	Root
					Dawn	Cold	Root
					Dawn	Cold	Root
					Dawn	Cold	Root
					Dawn	Cold	Root
					Dawn	Cold	Root
					Dawn	Cold	Root
					Dawn	Cold	Root
					Dawn	Cold	Root
					Dawn	Cold	Root
					Dawn	Cold	Root
					Dawn	Cold	Root
					Dawn	Cold	Root
					Dawn	Cold	Root
					Dawn	Cold	Root
					Dawn	Cold	Root
					Dawn	Cold	Root
					Dawn	Cold	Root
					Dawn	Cold	Root
					Dawn	Cold	Root
					Dawn	Cold	Root
					Dawn	Cold	Root
					Dawn	Cold	Root
					Dawn	Cold	Root
					Dawn	Cold	Root
					Dawn	Cold	Root
					Dawn	Cold	Root
					Dawn	Cold	Root
					Dawn	Cold	Root
					Dawn	Cold	Root
					Dawn	Cold	Root
					Dawn	Cold	Root
					Dawn	Cold	Root
					Dawn	Cold	Root
					Dawn	Cold	Root
					Dawn	Cold	Root
					Dawn	Cold	Root
					Dawn	Cold	Root
					Dawn	Cold	Root
					Dawn	Cold	Root
					Dawn	Cold	Root
					Dawn	Cold	Root
					Dawn	Cold	Root
					Dawn	Cold	Root
					Dawn	Cold	Root
					Dawn	Cold	Root
					Dawn	Cold	Root
					Dawn	Cold	Root
					Dawn	Cold	Root
					Dawn	Cold	Root
					Dawn	Cold	Root
					Dawn	Cold	Root
					Dawn	Cold	Root
					Dawn	Cold	Root
					Dawn	Cold	Root
					Dawn	Cold	Root
					Dawn	Cold	Root
					Dawn	Cold	Root
					Dawn	Cold	Root
					Dawn	Cold	Root
					Dawn	Cold	Root
					Dawn	Cold	Root
					Dawn	Cold	Root
					Dawn	Cold	Root
					Dawn	Cold	Root
					Dawn	Cold	Root
					Dawn	Cold	Root
					Dawn	Cold	Root
					Dawn	Cold	Root
					Dawn	Cold	Root
					Dawn	Cold	Root
					Dawn	Cold	Root
					Dawn	Cold	Root
					Dawn	Cold	Root
					Dawn	Cold	Root
					Dawn	Cold	Root
					Dawn	Cold	Root
					Dawn	Cold	Root
					Dawn	Cold	Root
					Dawn	Cold	Root
					Dawn	Cold	Root
					Dawn	Cold	Root
					Dawn	Cold	Root
					Dawn	Cold	Root
					Dawn	Cold	Root
					Dawn	Cold	Root
					Dawn	Cold	Root
					Dawn	Cold	Root
					Dawn	Cold	Root
					Dawn	Cold	Root
					Dawn	Cold	Root
					Dawn	Cold	Root
					Dawn	Cold	Root
					Dawn	Cold	Root
					Dawn	Cold	Root
					Dawn	Cold	Root
					Dawn	Cold	Root
					Dawn	Cold	Root
					Dawn	Cold	Root
					Dawn	Cold	Root
					Dawn	Cold	Root
					Dawn	Cold	Root
					Dawn	Cold	Root
					Dawn	Cold	Root
					Dawn	Cold	Root
					Dawn	Cold	Root
					Dawn	Cold	Root
[truncated: 782 more rows]

## Sheet: Dusk_DownRegulation
GeneID	At_Ortholog	At_Name	At_Anno	At_Tffamily	Time	Treatment	Tissue
Kaladp0001s0002	AT1G55020	ATLOX1,LOX1	lipoxygenase 1	_	Dusk	Cold	Root
Kaladp0001s0008	AT1G09070	(AT)SRC2,SRC2	soybean gene regulated by cold-2	_	Dusk	Cold	Root
Kaladp0001s0009	AT1G09070	(AT)SRC2,SRC2	soybean gene regulated by cold-2	_	Dusk	Cold	Root
Kaladp0001s0023	AT5G42310		Pentatricopeptide repeat (PPR-like) superfamily protein	_	Dusk	Cold	Root
Kaladp0001s0027	AT1G47670		Transmembrane amino acid transporter family protein	_	Dusk	Cold	Root
Kaladp0001s0037	AT5G42200		RING/U-box superfamily protein	_	Dusk	Cold	Root
Kaladp0001s0052	AT4G36040		Chaperone DnaJ-domain superfamily protein	_	Dusk	Cold	Root
Kaladp0001s0053	AT4G38660		Pathogenesis-related thaumatin superfamily protein	_	Dusk	Cold	Root
Kaladp0001s0067	AT1G76360		Protein kinase superfamily protein	_	Dusk	Cold	Root
Kaladp0001s0087	AT1G73880	UGT89B1	UDP-glucosyl transferase 89B1	_	Dusk	Cold	Root
Kaladp0001s0104	AT1G24140		Matrixin family protein	_	Dusk	Cold	Root
Kaladp0001s0118	AT2G46080			_	Dusk	Cold	Root
Kaladp0001s0121	AT1G01700	ATROPGEF2,ROPGEF2	RHO guanyl-nucleotide exchange factor 2	_	Dusk	Cold	Root
Kaladp0001s0124	AT2G45970	CYP86A8,LCR	cytochrome P450, family 86, subfamily A, polypeptide 8	_	Dusk	Cold	Root
Kaladp0001s0128	AT3G61460	BRH1	brassinosteroid-responsive RING-H2	_	Dusk	Cold	Root
Kaladp0001s0143	AT3G47570		Leucine-rich repeat protein kinase family protein	_	Dusk	Cold	Root
Kaladp0001s0159	AT1G15800			_	Dusk	Cold	Root
Kaladp0001s0160	AT3G47570		Leucine-rich repeat protein kinase family protein	_	Dusk	Cold	Root
Kaladp0001s0172	AT4G31800	ATWRKY18,WRKY18	WRKY DNA-binding protein 18	WRKY	Dusk	Cold	Root
Kaladp0001s0237	AT2G14900		Gibberellin-regulated family protein	_	Dusk	Cold	Root
Kaladp0001s0239	AT4G33920		Protein phosphatase 2C family protein	_	Dusk	Cold	Root
Kaladp0001s0258	AT4G37850		basic helix-loop-helix (bHLH) DNA-binding superfamily protein	bHLH	Dusk	Cold	Root
Kaladp0001s0273				_	Dusk	Cold	Root
Kaladp0001s0283	AT1G57680			_	Dusk	Cold	Root
Kaladp0001s0298	AT5G57240	ORP4C	OSBP(oxysterol binding protein)-related protein 4C	_	Dusk	Cold	Root
Kaladp0001s0300	AT4G29950		Ypt/Rab-GAP domain of gyp1p superfamily protein	_	Dusk	Cold	Root
Kaladp0001s0302	AT5G64130		cAMP-regulated phosphoprotein 19-related protein	_	Dusk	Cold	Root
Kaladp0001s0310	AT5G57123			_	Dusk	Cold	Root
Kaladp0001s0312	AT5G57090	AGR,AGR1,ATPIN2,EIR1,PIN2,WAV6	Auxin efflux carrier family protein	_	Dusk	Cold	Root
Kaladp0001s0320	AT5G57340			_	Dusk	Cold	Root
Kaladp0002s0069	AT3G12630		A20/AN1-like zinc finger family protein	_	Dusk	Cold	Root
Kaladp0002s0092				_	Dusk	Cold	Root
Kaladp0002s0096	AT3G09780	ATCRR1,CCR1	CRINKLY4 related 1	_	Dusk	Cold	Root
Kaladp0002s0100	AT2G42760			_	Dusk	Cold	Root
Kaladp0002s0110	AT3G28580		P-loop containing nucleoside triphosphate hydrolases superfamily protein	_	Dusk	Cold	Root
Kaladp0003s0005	AT1G64160		Disease resistance-responsive (dirigent-like protein) family protein	_	Dusk	Cold	Root
Kaladp0003s0023	AT4G10850		Nodulin MtN3 family protein	_	Dusk	Cold	Root
Kaladp0003s0032	AT3G56230		BTB/POZ domain-containing protein	TRAF	Dusk	Cold	Root
Kaladp0003s0073	AT4G35750		SEC14 cytosolic factor family protein / phosphoglyceride transfer family protein	_	Dusk	Cold	Root
Kaladp0003s0077	AT1G76070			_	Dusk	Cold	Root
Kaladp0003s0079	AT1G20270		2-oxoglutarate (2OG) and Fe(II)-dependent oxygenase superfamily protein	_	Dusk	Cold	Root
Kaladp0003s0080	AT1G76040	CPK29	calcium-dependent protein kinase 29	_	Dusk	Cold	Root
Kaladp0003s0100	AT5G42146			_	Dusk	Cold	Root
Kaladp0003s0109	AT3G22800		Leucine-rich repeat (LRR) family protein	_	Dusk	Cold	Root
Kaladp0003s0116	AT5G67090		Subtilisin-like serine endopeptidase family protein	_	Dusk	Cold	Root
Kaladp0003s0131	AT1G02610		RING/FYVE/PHD zinc finger superfamily protein	_	Dusk	Cold	Root
Kaladp0003s0150	AT2G40940	ERS,ERS1	ethylene response sensor 1	_	Dusk	Cold	Root
Kaladp0003s0163	AT1G02820		Late embryogenesis abundant 3 (LEA3) family protein	_	Dusk	Cold	Root
Kaladp0003s0164	AT1G02820		Late embryogenesis abundant 3 (LEA3) family protein	_	Dusk	Cold	Root
Kaladp0004s0032	AT5G35740		Carbohydrate-binding X8 domain superfamily protein	_	Dusk	Cold	Root
Kaladp0004s0038	AT5G42830		HXXXD-type acyl-transferase family protein	_	Dusk	Cold	Root
Kaladp0005s0001	AT4G15780	ATVAMP724,VAMP724	vesicle-associated membrane protein 724	_	Dusk	Cold	Root
Kaladp0005s0003	AT1G80520		Sterile alpha motif (SAM) domain-containing protein	_	Dusk	Cold	Root
Kaladp0005s0006	AT5G11060	KNAT4	KNOTTED1-like homeobox gene 4	HB	Dusk	Cold	Root
Kaladp0005s0027	AT5G59870	HTA6	histone H2A 6	_	Dusk	Cold	Root
Kaladp0005s0030	AT5G59820	RHL41,ZAT12	C2H2-type zinc finger family protein	C2H2	Dusk	Cold	Root
Kaladp0005s0040	AT2G28630	KCS12	3-ketoacyl-CoA synthase 12	_	Dusk	Cold	Root
Kaladp0006s0018	AT5G62960			_	Dusk	Cold	Root
Kaladp0006s0035	AT5G63160	BT1	BTB and TAZ domain protein 1	TRAF	Dusk	Cold	Root
Kaladp0006s0047	AT3G48530	KING1	SNF1-related protein kinase regulatory subunit gamma 1	_	Dusk	Cold	Root
Kaladp0006s0057				_	Dusk	Cold	Root
Kaladp0006s0058				_	Dusk	Cold	Root
Kaladp0006s0059				_	Dusk	Cold	Root
Kaladp0006s0061	AT2G16600	ROC3	rotamase CYP 3	_	Dusk	Cold	Root
Kaladp0006s0062				_	Dusk	Cold	Root
Kaladp0006s0078	AT5G51010		Rubredoxin-like superfamily protein	_	Dusk	Cold	Root
Kaladp0006s0088	AT1G76650	CML38	calmodulin-like 38	_	Dusk	Cold	Root
Kaladp0006s0097	AT1G80120		Protein of unknown function (DUF567)	_	Dusk	Cold	Root
Kaladp0006s0104	AT4G20780	CML42	calmodulin like 42	_	Dusk	Cold	Root
Kaladp0007s0001	AT2G46660	CYP78A6	cytochrome P450, family 78, subfamily A, polypeptide 6	_	Dusk	Cold	Root
Kaladp0007s0004	AT3G61880	CYP78A9	cytochrome p450 78a9	_	Dusk	Cold	Root
Kaladp0007s0006	AT2G46620		P-loop containing nucleoside triphosphate hydrolases superfamily protein	_	Dusk	Cold	Root
Kaladp0007s0021	AT5G53130	ATCNGC1,CNGC1	cyclic nucleotide gated channel 1	_	Dusk	Cold	Root
Kaladp0007s0027	AT3G01680			_	Dusk	Cold	Root
Kaladp0007s0029	AT1G52800		2-oxoglutarate (2OG) and Fe(II)-dependent oxygenase superfamily protein	_	Dusk	Cold	Root
Kaladp0007s0030	AT3G01680			_	Dusk	Cold	Root
Kaladp0007s0064	AT3G24530		AAA-type ATPase family protein / ankyrin repeat family protein	_	Dusk	Cold	Root
Kaladp0007s0091	AT5G36110	CYP716A1	cytochrome P450, family 716, subfamily A, polypeptide 1	_	Dusk	Cold	Root
Kaladp0007s0101	AT1G06770	DRIP1	DREB2A-interacting protein 1	_	Dusk	Cold	Root
Kaladp0008s0003	AT1G79380		Ca(2)-dependent phospholipid-binding protein (Copine) family	_	Dusk	Cold	Root
Kaladp0008s0004	AT1G16390	3-Oct,ATOCT3	organic cation/carnitine transporter 3	_	Dusk	Cold	Root
Kaladp0008s0080	AT1G64230	UBC28	ubiquitin-conjugating enzyme 28	_	Dusk	Cold	Root
Kaladp0008s0114	AT3G51120		DNA binding;zinc ion binding;nucleic acid binding;nucleic acid binding	C3H	Dusk	Cold	Root
Kaladp0008s0130	AT2G23690			_	Dusk	Cold	Root
Kaladp0008s0132	AT3G50830	ATCOR413-PM2,COR413-PM2	cold-regulated 413-plasma membrane 2	_	Dusk	Cold	Root
Kaladp0008s0197	AT1G22810		Integrase-type DNA-binding superfamily protein	AP2-EREBP	Dusk	Cold	Root
Kaladp0008s0200	AT1G34370	STOP1	C2H2 and C2HC zinc fingers superfamily protein	C2H2	Dusk	Cold	Root
Kaladp0008s0222	AT5G13400		Major facilitator superfamily protein	_	Dusk	Cold	Root
Kaladp0008s0226	AT2G33550		Homeodomain-like superfamily protein	Trihelix	Dusk	Cold	Root
Kaladp0008s0241	AT5G42050		DCD (Development and Cell Death) domain protein	_	Dusk	Cold	Root
Kaladp0008s0243	AT5G24910	CYP714A1	cytochrome P450, family 714, subfamily A, polypeptide 1	_	Dusk	Cold	Root
Kaladp0008s0250	AT5G55560		Protein kinase superfamily protein	_	Dusk	Cold	Root
Kaladp0008s0253	AT4G16447			_	Dusk	Cold	Root
Kaladp0008s0265	AT4G12730	FLA2	FASCICLIN-like arabinogalactan 2	_	Dusk	Cold	Root
Kaladp0008s0279	AT4G05030		Copper transport protein family	_	Dusk	Cold	Root
Kaladp0008s0280	AT1G55790		Domain of unknown function (DUF2431)	_	Dusk	Cold	Root
Kaladp0008s0284	AT1G55740	AtSIP1,SIP1	seed imbibition 1	_	Dusk	Cold	Root
Kaladp0008s0289	AT5G56170	LLG1	LORELEI-LIKE-GPI-ANCHORED PROTEIN 1	_	Dusk	Cold	Root
Kaladp0008s0304	AT4G30190	AHA2,HA2,PMA2	H(+)-ATPase 2	_	Dusk	Cold	Root
Kaladp0008s0307				_	Dusk	Cold	Root
Kaladp0008s0315	AT3G21240	4CL2,AT4CL2	4-coumarate:CoA ligase 2	_	Dusk	Cold	Root
Kaladp0008s0352	AT5G04760		Duplicated homeodomain-like superfamily protein	MYB	Dusk	Cold	Root
Kaladp0008s0363	AT5G40140		RING/U-box superfamily protein with ARM repeat domain	_	Dusk	Cold	Root
Kaladp0008s0368	AT4G16410			_	Dusk	Cold	Root
Kaladp0008s0387	AT2G27690	CYP94C1	cytochrome P450, family 94, subfamily C, polypeptide 1	_	Dusk	Cold	Root
Kaladp0008s0398	AT1G19210		Integrase-type DNA-binding superfamily protein	AP2-EREBP	Dusk	Cold	Root
Kaladp0008s0428				_	Dusk	Cold	Root
Kaladp0008s0432	AT2G28080		UDP-Glycosyltransferase superfamily protein	_	Dusk	Cold	Root
Kaladp0008s0434	AT2G36950		Heavy metal transport/detoxification superfamily protein	_	Dusk	Cold	Root
Kaladp0008s0444	AT5G22930		Protein of unknown function (DUF1635)	_	Dusk	Cold	Root
Kaladp0008s0480	AT2G17700		ACT-like protein tyrosine kinase family protein	_	Dusk	Cold	Root
Kaladp0008s0481	AT1G54200			_	Dusk	Cold	Root
Kaladp0008s0489				_	Dusk	Cold	Root
Kaladp0008s0501	AT1G32450	NRT1.5	nitrate transporter 1.5	_	Dusk	Cold	Root
Kaladp0008s0512	AT4G18010	5PTASE2,AT5PTASE2,IP5PII	myo-inositol polyphosphate 5-phosphatase 2	_	Dusk	Cold	Root
Kaladp0008s0514	AT5G07990	CYP75B1,D501,TT7	Cytochrome P450 superfamily protein	_	Dusk	Cold	Root
Kaladp0008s0518	AT4G18210	ATPUP10,PUP10	purine permease 10	_	Dusk	Cold	Root
Kaladp0008s0520	AT4G17090	BAM3,BMY8,CT-BMY	chloroplast beta-amylase	_	Dusk	Cold	Root
Kaladp0008s0535	AT4G12300	CYP706A4	cytochrome P450, family 706, subfamily A, polypeptide 4	_	Dusk	Cold	Root
Kaladp0008s0541	AT3G17840	RLK902	receptor-like kinase 902	_	Dusk	Cold	Root
Kaladp0008s0552	AT4G25470	ATCBF2,CBF2,DREB1C,FTQ4	C-repeat/DRE binding factor 2	AP2-EREBP	Dusk	Cold	Root
Kaladp0008s0558	AT4G25420	AT2301,ATGA20OX1,GA20OX1,GA5	2-oxoglutarate (2OG) and Fe(II)-dependent oxygenase superfamily protein	_	Dusk	Cold	Root
Kaladp0008s0579	AT1G14860	atnudt18,NUDT18	nudix hydrolase homolog 18	_	Dusk	Cold	Root
Kaladp0008s0616	AT3G14460		LRR and NB-ARC domains-containing disease resistance protein	_	Dusk	Cold	Root
Kaladp0008s0617				_	Dusk	Cold	Root
Kaladp0008s0620	AT5G51190		Integrase-type DNA-binding superfamily protein	AP2-EREBP	Dusk	Cold	Root
Kaladp0008s0624	AT4G25130	PMSR4	peptide met sulfoxide reductase 4	_	Dusk	Cold	Root
Kaladp0008s0630	AT3G14460		LRR and NB-ARC domains-containing disease resistance protein	_	Dusk	Cold	Root
Kaladp0008s0635	AT3G14460		LRR and NB-ARC domains-containing disease resistance protein	_	Dusk	Cold	Root
Kaladp0008s0639	AT5G51190		Integrase-type DNA-binding superfamily protein	AP2-EREBP	Dusk	Cold	Root
Kaladp0008s0655	AT4G27870		Vacuolar iron transporter (VIT) family protein	_	Dusk	Cold	Root
Kaladp0008s0657	AT3G14470		NB-ARC domain-containing disease resistance protein	_	Dusk	Cold	Root
Kaladp0008s0670	AT3G14470		NB-ARC domain-containing disease resistance protein	_	Dusk	Cold	Root
Kaladp0008s0677				_	Dusk	Cold	Root
Kaladp0008s0678	AT3G14470		NB-ARC domain-containing disease resistance protein	_	Dusk	Cold	Root
Kaladp0008s0688	AT4G35580	NTL9	NAC transcription factor-like 9	NAC	Dusk	Cold	Root
Kaladp0008s0708	AT5G54530		Protein of unknown function, DUF538	_	Dusk	Cold	Root
Kaladp0008s0715	AT1G28290	AGP31	arabinogalactan protein 31	_	Dusk	Cold	Root
Kaladp0008s0726	AT3G47160		RING/U-box superfamily protein	_	Dusk	Cold	Root
Kaladp0008s0733	AT5G44210	ATERF-9,ATERF9,ERF9	erf domain protein 9	AP2-EREBP	Dusk	Cold	Root
Kaladp0008s0735	AT2G20560		DNAJ heat shock family protein	_	Dusk	Cold	Root
Kaladp0008s0747	AT5G45820	CIPK20,PKS18,SnRK3.6	CBL-interacting protein kinase 20	_	Dusk	Cold	Root
Kaladp0008s0753	AT1G29280	ATWRKY65,WRKY65	WRKY DNA-binding protein 65	WRKY	Dusk	Cold	Root
Kaladp0008s0756	AT1G06410	ATTPS7,ATTPSA,TPS7	trehalose-phosphatase/synthase 7	_	Dusk	Cold	Root
Kaladp0008s0774	AT5G46530		AWPM-19-like family protein	_	Dusk	Cold	Root
Kaladp0008s0794	AT1G30040	ATGA2OX2,GA2OX2	gibberellin 2-oxidase	_	Dusk	Cold	Root
Kaladp0008s0797	AT1G30135	JAZ8,TIFY5A	jasmonate-zim-domain protein 8	Tify	Dusk	Cold	Root
Kaladp0008s0799	AT1G30190			_	Dusk	Cold	Root
Kaladp0008s0803	AT1G72280	AERO1,ERO1	endoplasmic reticulum oxidoreductins 1	_	Dusk	Cold	Root
Kaladp0008s0820	AT1G30370		alpha/beta-Hydrolases superfamily protein	_	Dusk	Cold	Root
Kaladp0008s0868	AT4G03510	ATRMA1,RMA1	RING membrane-anchor 1	_	Dusk	Cold	Root
Kaladp0008s0898	AT3G12480	NF-YC11	nuclear factor Y, subunit C11	CCAAT	Dusk	Cold	Root
Kaladp0008s0907	AT2G39210		Major facilitator superfamily protein	_	Dusk	Cold	Root
Kaladp0008s0912	AT5G04390		C2H2-type zinc finger family protein	C2H2	Dusk	Cold	Root
Kaladp0008s0921				_	Dusk	Cold	Root
Kaladp0009s0013	AT5G46330	FLS2	Leucine-rich receptor-like protein kinase family protein	_	Dusk	Cold	Root
Kaladp0009s0021	AT5G40010	AATP1	AAA-ATPase 1	_	Dusk	Cold	Root
Kaladp0009s0059	AT5G40010	AATP1	AAA-ATPase 1	_	Dusk	Cold	Root
Kaladp0009s0067	AT1G70170	MMP	matrix metalloproteinase	_	Dusk	Cold	Root
Kaladp0009s0072	AT1G70170	MMP	matrix metalloproteinase	_	Dusk	Cold	Root
Kaladp0009s0081	AT3G13790	ATBFRUCT1,ATCWINV1	Glycosyl hydrolases family 32 protein	_	Dusk	Cold	Root
Kaladp0010s0005	AT2G34310			_	Dusk	Cold	Root
Kaladp0010s0015	AT4G16730	TPS02	terpene synthase 02	_	Dusk	Cold	Root
Kaladp0010s0058	AT5G44210	ATERF-9,ATERF9,ERF9	erf domain protein 9	AP2-EREBP	Dusk	Cold	Root
Kaladp0010s0060	AT1G28310		Dof-type zinc finger DNA-binding family protein	C2C2-Dof	Dusk	Cold	Root
Kaladp0010s0069				_	Dusk	Cold	Root
Kaladp0010s0070				_	Dusk	Cold	Root
Kaladp0010s0082	AT4G21510		F-box family protein	_	Dusk	Cold	Root
Kaladp0010s0098				_	Dusk	Cold	Root
Kaladp0010s0103	AT4G21280	PSBQ,PSBQ-1,PSBQA	photosystem II subunit QA	_	Dusk	Cold	Root
Kaladp0010s0115	AT4G04860	DER2.2	DERLIN-2.2	_	Dusk	Cold	Root
Kaladp0010s0116	AT4G21870		HSP20-like chaperones superfamily protein	_	Dusk	Cold	Root
Kaladp0010s0145	AT5G59190		subtilase family protein	_	Dusk	Cold	Root
Kaladp0010s0161	AT5G05600		2-oxoglutarate (2OG) and Fe(II)-dependent oxygenase superfamily protein	_	Dusk	Cold	Root
Kaladp0010s0169	AT2G38310	PYL4,RCAR10	PYR1-like 4	_	Dusk	Cold	Root
Kaladp0010s0210	AT3G27560	ATN1	Protein kinase superfamily protein	_	Dusk	Cold	Root
Kaladp0010s0214	AT2G23180	CYP96A1	cytochrome P450, family 96, subfamily A, polypeptide 1	_	Dusk	Cold	Root
Kaladp0011s0007				_	Dusk	Cold	Root
Kaladp0011s0008	AT1G08250	ADT6	arogenate dehydratase 6	_	Dusk	Cold	Root
Kaladp0011s0017	AT2G27310		F-box family protein	_	Dusk	Cold	Root
Kaladp0011s0101	AT4G35790	ATPLDDELTA,PLDDELTA	phospholipase D delta	_	Dusk	Cold	Root
Kaladp0011s0126	AT5G61680		Pectin lyase-like superfamily protein	_	Dusk	Cold	Root
Kaladp0011s0137	AT4G33790	CER4,FAR3,G7	Jojoba acyl CoA reductase-related male sterility protein	_	Dusk	Cold	Root
Kaladp0011s0155	AT5G48780		disease resistance protein (TIR-NBS class)	_	Dusk	Cold	Root
Kaladp0011s0190				_	Dusk	Cold	Root
Kaladp0011s0216	AT4G30210	AR2,ATR2	P450 reductase 2	_	Dusk	Cold	Root
Kaladp0011s0223	AT5G57550	XTH25,XTR3	xyloglucan endotransglucosylase/hydrolase 25	_	Dusk	Cold	Root
Kaladp0011s0226	AT5G57620	AtMYB36,MYB36	myb domain protein 36	MYB	Dusk	Cold	Root
Kaladp0011s0227	AT5G57660	ATCOL5,COL5	CONSTANS-like 5	C2C2-CO-like	Dusk	Cold	Root
Kaladp0011s0236	AT1G67170			_	Dusk	Cold	Root
Kaladp0011s0247	AT1G16030	Hsp70b	heat shock protein 70B	_	Dusk	Cold	Root
Kaladp0011s0272	AT5G03720	AT-HSFA3,HSFA3	heat shock transcription factor A3	HSF	Dusk	Cold	Root
Kaladp0011s0313	AT3G29970		B12D protein	_	Dusk	Cold	Root
Kaladp0011s0320	AT5G25120	CYP71B11	ytochrome p450, family 71, subfamily B, polypeptide 11	_	Dusk	Cold	Root
Kaladp0011s0349	AT1G73050		Glucose-methanol-choline (GMC) oxidoreductase family protein	_	Dusk	Cold	Root
Kaladp0011s0415	AT1G53910	RAP2.12	related to AP2 12	AP2-EREBP	Dusk	Cold	Root
Kaladp0011s0427	AT1G72490			_	Dusk	Cold	Root
Kaladp0011s0463	AT1G52230	PSAH-2,PSAH2,PSI-H	photosystem I subunit H2	_	Dusk	Cold	Root
Kaladp0011s0491	AT1G52790		2-oxoglutarate (2OG) and Fe(II)-dependent oxygenase superfamily protein	_	Dusk	Cold	Root
Kaladp0011s0512	AT3G04060	anac046,NAC046	NAC domain containing protein 46	NAC	Dusk	Cold	Root
Kaladp0011s0525	AT5G05830		RING/FYVE/PHD zinc finger superfamily protein	_	Dusk	Cold	Root
Kaladp0011s0529	AT4G01700		Chitinase family protein	_	Dusk	Cold	Root
Kaladp0011s0535	AT5G59830			_	Dusk	Cold	Root
Kaladp0011s0538	AT3G53540			_	Dusk	Cold	Root
Kaladp0011s0539	AT5G24910	CYP714A1	cytochrome P450, family 714, subfamily A, polypeptide 1	_	Dusk	Cold	Root
Kaladp0011s0542	AT3G09520	ATEXO70H4,EXO70H4	exocyst subunit exo70 family protein H4	_	Dusk	Cold	Root
Kaladp0011s0585	AT3G52240			_	Dusk	Cold	Root
Kaladp0011s0615	AT2G38790			_	Dusk	Cold	Root
Kaladp0011s0640	AT3G63520	ATCCD1,ATNCED1,CCD1,NCED1	carotenoid cleavage dioxygenase 1	_	Dusk	Cold	Root
Kaladp0011s0654	AT2G26040	PYL2,RCAR14	PYR1-like 2	_	Dusk	Cold	Root
Kaladp0011s0662	AT3G53720	ATCHX20,CHX20	cation/H+ exchanger 20	_	Dusk	Cold	Root
Kaladp0011s0676	AT5G02160			_	Dusk	Cold	Root
Kaladp0011s0677	AT3G46620		zinc finger (C3HC4-type RING finger) family protein	_	Dusk	Cold	Root
Kaladp0011s0682	AT2G38900		Serine protease inhibitor, potato inhibitor I-type family protein	_	Dusk	Cold	Root
Kaladp0011s0698	AT3G53990		Adenine nucleotide alpha hydrolases-like superfamily protein	_	Dusk	Cold	Root
Kaladp0011s0699	AT3G54040		PAR1 protein	_	Dusk	Cold	Root
Kaladp0011s0723	AT3G21070	ATNADK-1,NADK1	NAD kinase 1	_	Dusk	Cold	Root
Kaladp0011s0732	AT3G54010	DEI1,PAS1	FKBP-type peptidyl-prolyl cis-trans isomerase family protein	_	Dusk	Cold	Root
Kaladp0011s0744	AT1G08810	AtMYB60,MYB60	myb domain protein 60	MYB	Dusk	Cold	Root
Kaladp0011s0755	AT5G39890		Protein of unknown function (DUF1637)	_	Dusk	Cold	Root
Kaladp0011s0761	AT1G54400		HSP20-like chaperones superfamily protein	_	Dusk	Cold	Root
Kaladp0011s0799	AT3G21090		ABC-2 type transporter family protein	_	Dusk	Cold	Root
Kaladp0011s0830	AT5G12110		Glutathione S-transferase, C-terminal-like;Translation elongation factor EF1B/ribosomal protein S6	_	Dusk	Cold	Root
Kaladp0011s0869	AT3G44260		Polynucleotidyl transferase, ribonuclease H-like superfamily protein	_	Dusk	Cold	Root
Kaladp0011s0879	AT3G12630		A20/AN1-like zinc finger family protein	_	Dusk	Cold	Root
Kaladp0011s0896	AT3G09280			_	Dusk	Cold	Root
Kaladp0011s0913	AT1G62280	SLAH1	SLAC1 homologue 1	_	Dusk	Cold	Root
Kaladp0011s0938	AT2G44480	BGLU17	beta glucosidase 17	_	Dusk	Cold	Root
Kaladp0011s0966	AT5G07150		Leucine-rich repeat protein kinase family protein	_	Dusk	Cold	Root
Kaladp0011s0974	AT2G30130	ASL5,LBD12,PCK1	Lateral organ boundaries (LOB) domain family protein	LOB	Dusk	Cold	Root
Kaladp0011s0978	AT2G40330	PYL6,RCAR9	PYR1-like 6	_	Dusk	Cold	Root
Kaladp0011s0987	AT3G10960	ATAZG1,AZG1	AZA-guanine resistant1	_	Dusk	Cold	Root
Kaladp0011s0990				_	Dusk	Cold	Root
Kaladp0011s1033	AT3G01680			_	Dusk	Cold	Root
Kaladp0011s1034	AT3G48330	ATPIMT1,PIMT1	protein-l-isoaspartate methyltransferase 1	_	Dusk	Cold	Root
Kaladp0011s1048	AT2G23520		Pyridoxal phosphate (PLP)-dependent transferases superfamily protein	_	Dusk	Cold	Root
Kaladp0011s1063				_	Dusk	Cold	Root
Kaladp0011s1067	AT3G21870	CYCP2;1	cyclin p2;1	_	Dusk	Cold	Root
Kaladp0011s1075	AT2G16600	ROC3	rotamase CYP 3	_	Dusk	Cold	Root
Kaladp0011s1097	AT4G12730	FLA2	FASCICLIN-like arabinogalactan 2	_	Dusk	Cold	Root
Kaladp0011s1124	AT3G23730	XTH16	xyloglucan endotransglucosylase/hydrolase 16	_	Dusk	Cold	Root
Kaladp0011s1143	AT3G46530	RPP13	NB-ARC domain-containing disease resistance protein	_	Dusk	Cold	Root
Kaladp0011s1149	AT4G31980			_	Dusk	Cold	Root
Kaladp0011s1157	AT1G53840	ATPME1,PME1	pectin methylesterase 1	_	Dusk	Cold	Root
Kaladp0011s1160	AT3G14200		Chaperone DnaJ-domain superfamily protein	_	Dusk	Cold	Root
Kaladp0011s1167	AT1G17420	LOX3	lipoxygenase 3	_	Dusk	Cold	Root
Kaladp0011s1181	AT1G58440	SQE1,XF1	FAD/NAD(P)-binding oxidoreductase family protein	_	Dusk	Cold	Root
Kaladp0011s1200	AT1G27730	STZ,ZAT10	salt tolerance zinc finger	C2H2	Dusk	Cold	Root
Kaladp0011s1204	AT5G59845		Gibberellin-regulated family protein	_	Dusk	Cold	Root
Kaladp0011s1236	AT3G15850	ADS3,FAD5,FADB,JB67	fatty acid desaturase 5	_	Dusk	Cold	Root
Kaladp0011s1241	AT3G05858			_	Dusk	Cold	Root
Kaladp0011s1245	AT5G25900	ATKO1,CYP701A3,GA3	GA requiring 3	_	Dusk	Cold	Root
Kaladp0011s1250	AT1G06870		Peptidase S24/S26A/S26B/S26C family protein	_	Dusk	Cold	Root
Kaladp0011s1259	AT3G63470	scpl40	serine carboxypeptidase-like 40	_	Dusk	Cold	Root
Kaladp0011s1276	AT4G27670	HSP21	heat shock protein 21	_	Dusk	Cold	Root
Kaladp0011s1280	AT2G46690		SAUR-like auxin-responsive protein family	_	Dusk	Cold	Root
Kaladp0011s1292	AT4G27310		B-box type zinc finger family protein	Orphans	Dusk	Cold	Root
Kaladp0011s1297	AT1G54890		Late embryogenesis abundant (LEA) protein-related	_	Dusk	Cold	Root
Kaladp0011s1298	AT5G54380	THE1	protein kinase family protein	_	Dusk	Cold	Root
Kaladp0011s1343	AT1G53210		sodium/calcium exchanger family protein / calcium-binding EF hand family protein	_	Dusk	Cold	Root
Kaladp0011s1349	AT2G06520	PSBX	photosystem II subunit X	_	Dusk	Cold	Root
Kaladp0012s0029	AT3G54610	BGT,GCN5,HAC3,HAG01,HAG1,HAT1	histone acetyltransferase of the GNAT family 1	GNAT	Dusk	Cold	Root
Kaladp0012s0031	AT3G50930	BCS1	cytochrome BC1 synthesis	_	Dusk	Cold	Root
Kaladp0012s0032	AT4G14640	CAM8	calmodulin 8	_	Dusk	Cold	Root
Kaladp0012s0078	AT2G21110		Disease resistance-responsive (dirigent-like protein) family protein	_	Dusk	Cold	Root
Kaladp0012s0085	AT2G48030		DNAse I-like superfamily protein	_	Dusk	Cold	Root
Kaladp0012s0086	AT2G48030		DNAse I-like superfamily protein	_	Dusk	Cold	Root
Kaladp0013s0022				_	Dusk	Cold	Root
Kaladp0013s0025	AT5G65790	ATMYB68,MYB68	myb domain protein 68	MYB	Dusk	Cold	Root
Kaladp0013s0034	AT4G37260	ATMYB73,MYB73	myb domain protein 73	MYB	Dusk	Cold	Root
Kaladp0014s0010	AT3G29770	ATMES11,MES11	methyl esterase 11	_	Dusk	Cold	Root
Kaladp0014s0020	AT3G52970	CYP76G1	cytochrome P450, family 76, subfamily G, polypeptide 1	_	Dusk	Cold	Root
Kaladp0014s0021	AT3G52970	CYP76G1	cytochrome P450, family 76, subfamily G, polypeptide 1	_	Dusk	Cold	Root
Kaladp0014s0036	AT3G52870		IQ calmodulin-binding motif family protein	_	Dusk	Cold	Root
Kaladp0015s0057	AT2G39040		Peroxidase superfamily protein	_	Dusk	Cold	Root
Kaladp0015s0060	AT3G60530	GATA4	GATA transcription factor 4	C2C2-GATA	Dusk	Cold	Root
Kaladp0015s0069	AT4G00165		Bifunctional inhibitor/lipid-transfer protein/seed storage 2S albumin superfamily protein	_	Dusk	Cold	Root
Kaladp0015s0085	AT5G19790	RAP2.11	related to AP2 11	AP2-EREBP	Dusk	Cold	Root
Kaladp0015s0094	AT4G02330	ATPMEPCRB	Plant invertase/pectin methylesterase inhibitor superfamily	_	Dusk	Cold	Root
Kaladp0015s0120	AT2G32670	ATVAMP725,VAMP725	vesicle-associated membrane protein 725	_	Dusk	Cold	Root
Kaladp0015s0143	AT2G45760	BAL,BAP2	BON association protein 2	_	Dusk	Cold	Root
Kaladp0015s0148	AT5G19790	RAP2.11	related to AP2 11	AP2-EREBP	Dusk	Cold	Root
Kaladp0015s0179	AT2G21520		Sec14p-like phosphatidylinositol transfer family protein	_	Dusk	Cold	Root
Kaladp0015s0201	AT2G15760		Protein of unknown function (DUF1645)	_	Dusk	Cold	Root
Kaladp0015s0210	AT4G36910	CDCP2,LEJ2	Cystathionine beta-synthase (CBS) family protein	_	Dusk	Cold	Root
Kaladp0015s0211	AT3G19420	ATPEN2,PEN2	PTEN 2	_	Dusk	Cold	Root
Kaladp0015s0212	AT4G34150		Calcium-dependent lipid-binding (CaLB domain) family protein	_	Dusk	Cold	Root
Kaladp0016s0005	AT5G15900	TBL19	TRICHOME BIREFRINGENCE-LIKE 19	_	Dusk	Cold	Root
Kaladp0016s0012	AT1G67070	DIN9,PMI2	Mannose-6-phosphate isomerase, type I	_	Dusk	Cold	Root
Kaladp0016s0019	AT3G12120	FAD2	fatty acid desaturase 2	_	Dusk	Cold	Root
Kaladp0016s0028	AT5G63090	LOB	Lateral organ boundaries (LOB) domain family protein	LOB	Dusk	Cold	Root
Kaladp0016s0054	AT5G50920	ATHSP93-V,CLPC,CLPC1,DCA1,HSP93-V	CLPC homologue 1	_	Dusk	Cold	Root
Kaladp0016s0059	AT5G50900		ARM repeat superfamily protein	_	Dusk	Cold	Root
Kaladp0016s0086	AT1G76360		Protein kinase superfamily protein	_	Dusk	Cold	Root
Kaladp0016s0089	AT1G75540	STH2	salt tolerance homolog2	Orphans	Dusk	Cold	Root
Kaladp0016s0098	AT2G17880		Chaperone DnaJ-domain superfamily protein	_	Dusk	Cold	Root
Kaladp0016s0101				_	Dusk	Cold	Root
Kaladp0016s0102	AT4G25810	XTH23,XTR6	xyloglucan endotransglycosylase 6	_	Dusk	Cold	Root
Kaladp0016s0103	AT5G57560	TCH4,XTH22	Xyloglucan endotransglucosylase/hydrolase family protein	_	Dusk	Cold	Root
Kaladp0016s0109	AT1G75880		SGNH hydrolase-type esterase superfamily protein	_	Dusk	Cold	Root
Kaladp0016s0147	AT1G01900	ATSBT1.1,SBTI1.1	subtilase family protein	_	Dusk	Cold	Root
Kaladp0016s0159				_	Dusk	Cold	Root
Kaladp0016s0171	AT5G20230	ATBCB,BCB,SAG14	blue-copper-binding protein	_	Dusk	Cold	Root
Kaladp0016s0177	AT2G44740	CYCP4;1	cyclin p4;1	_	Dusk	Cold	Root
Kaladp0016s0188	AT3G09270	ATGSTU8,GSTU8	glutathione S-transferase TAU 8	_	Dusk	Cold	Root
Kaladp0016s0198	AT5G03140		Concanavalin A-like lectin protein kinase family protein	_	Dusk	Cold	Root
Kaladp0016s0236	AT1G27900		RNA helicase family protein	_	Dusk	Cold	Root
Kaladp0016s0254	AT1G75540	STH2	salt tolerance homolog2	Orphans	Dusk	Cold	Root
Kaladp0016s0270	AT4G34530	CIB1	cryptochrome-interacting basic-helix-loop-helix 1	bHLH	Dusk	Cold	Root
Kaladp0016s0287	AT1G49470		Family of unknown function (DUF716)	_	Dusk	Cold	Root
Kaladp0016s0294	AT2G15620	ATHNIR,NIR,NIR1	nitrite reductase 1	_	Dusk	Cold	Root
Kaladp0016s0317				_	Dusk	Cold	Root
Kaladp0016s0321	AT4G33780			_	Dusk	Cold	Root
Kaladp0016s0327	AT4G37850		basic helix-loop-helix (bHLH) DNA-binding superfamily protein	bHLH	Dusk	Cold	Root
Kaladp0016s0328				_	Dusk	Cold	Root
Kaladp0016s0345	AT5G64260	EXL2	EXORDIUM like 2	_	Dusk	Cold	Root
Kaladp0016s0346	AT1G02170	AMC1,ATMC1,ATMCPB1,LOL3,MCP1B	metacaspase 1	_	Dusk	Cold	Root
Kaladp0016s0378	AT4G02050	STP7	sugar transporter protein 7	_	Dusk	Cold	Root
Kaladp0016s0396	AT4G15560	CLA,CLA1,DEF,DXPS2,DXS	Deoxyxylulose-5-phosphate synthase	_	Dusk	Cold	Root
Kaladp0016s0399	AT2G22590		UDP-Glycosyltransferase superfamily protein	_	Dusk	Cold	Root
Kaladp0016s0405	AT1G15550	ATGA3OX1,GA3OX1,GA4	gibberellin 3-oxidase 1	_	Dusk	Cold	Root
Kaladp0017s0002	AT4G08950	EXO	Phosphate-responsive 1 family protein	_	Dusk	Cold	Root
Kaladp0017s0020	AT1G69170		Squamosa promoter-binding protein-like (SBP domain) transcription factor family protein	SBP	Dusk	Cold	Root
Kaladp0017s0033	AT3G01670			_	Dusk	Cold	Root
Kaladp0017s0035	AT3G01680			_	Dusk	Cold	Root
Kaladp0018s0011	AT1G68490			_	Dusk	Cold	Root
Kaladp0018s0018	AT3G29360		UDP-glucose 6-dehydrogenase family protein	_	Dusk	Cold	Root
Kaladp0018s0019	AT1G08570	ACHT4	atypical CYS HIS rich thioredoxin 4	_	Dusk	Cold	Root
Kaladp0018s0044	AT5G08100		N-terminal nucleophile aminohydrolases (Ntn hydrolases) superfamily protein	_	Dusk	Cold	Root
Kaladp0018s0056	AT4G02780	ABC33,ATCPS1,CPS,CPS1,GA1	Terpenoid cyclases/Protein prenyltransferases superfamily protein	_	Dusk	Cold	Root
Kaladp0018s0081	AT4G34410	RRTF1	redox responsive transcription factor 1	AP2-EREBP	Dusk	Cold	Root
Kaladp0018s0083	AT2G15680		Calcium-binding EF-hand family protein	_	Dusk	Cold	Root
Kaladp0018s0109	AT1G49570		Peroxidase superfamily protein	_	Dusk	Cold	Root
Kaladp0018s0137	AT2G23460	ATXLG1,XLG1	extra-large G-protein 1	_	Dusk	Cold	Root
Kaladp0018s0140	AT2G16060	AHB1,ARATH GLB1,ATGLB1,GLB1,HB1,NSHB1	hemoglobin 1	_	Dusk	Cold	Root
Kaladp0018s0142	AT2G18360		alpha/beta-Hydrolases superfamily protein	_	Dusk	Cold	Root
Kaladp0018s0247	AT3G19620		Glycosyl hydrolase family protein	_	Dusk	Cold	Root
Kaladp0018s0252	AT1G47960	ATC/VIF1,C/VIF1	cell wall / vacuolar inhibitor of fructosidase 1	_	Dusk	Cold	Root
Kaladp0018s0286	AT2G47710		Adenine nucleotide alpha hydrolases-like superfamily protein	_	Dusk	Cold	Root
Kaladp0018s0297	AT5G24860	ATFPF1,FPF1	flowering promoting factor 1	_	Dusk	Cold	Root
Kaladp0018s0298	AT3G16510		Calcium-dependent lipid-binding (CaLB domain) family protein	_	Dusk	Cold	Root
Kaladp0018s0308	AT4G15610		Uncharacterised protein family (UPF0497)	_	Dusk	Cold	Root
Kaladp0018s0313				_	Dusk	Cold	Root
Kaladp0019s0009	AT5G14930	SAG101	senescence-associated gene 101	_	Dusk	Cold	Root
Kaladp0019s0015	AT5G40250		RING/U-box superfamily protein	_	Dusk	Cold	Root
Kaladp0019s0024	AT5G14760	AO	L-aspartate oxidase	_	Dusk	Cold	Root
Kaladp0019s0025	AT4G21740			_	Dusk	Cold	Root
Kaladp0019s0074	AT2G20520	FLA6	FASCICLIN-like arabinogalactan 6	_	Dusk	Cold	Root
Kaladp0019s0086	AT3G58720		RING/U-box superfamily protein	_	Dusk	Cold	Root
Kaladp0019s0091	AT5G07990	CYP75B1,D501,TT7	Cytochrome P450 superfamily protein	_	Dusk	Cold	Root
Kaladp0019s0137	AT4G32300	SD2-5	S-domain-2 5	_	Dusk	Cold	Root
Kaladp0020s0023	AT1G52340	ABA2,ATABA2,ATSDR1,GIN1,ISI4,SDR1,SIS4,SRE1	NAD(P)-binding Rossmann-fold superfamily protein	_	Dusk	Cold	Root
Kaladp0020s0048	AT3G56710	SIB1	sigma factor binding protein 1	_	Dusk	Cold	Root
Kaladp0020s0052	AT5G04930	ALA1	aminophospholipid ATPase 1	_	Dusk	Cold	Root
Kaladp0020s0108	AT4G34530	CIB1	cryptochrome-interacting basic-helix-loop-helix 1	bHLH	Dusk	Cold	Root
Kaladp0020s0140	AT1G49570		Peroxidase superfamily protein	_	Dusk	Cold	Root
Kaladp0020s0142	AT3G19130	ATRBP47B,RBP47B	RNA-binding protein 47B	_	Dusk	Cold	Root
Kaladp0020s0156	AT4G34150		Calcium-dependent lipid-binding (CaLB domain) family protein	_	Dusk	Cold	Root
Kaladp0020s0159	AT4G34150		Calcium-dependent lipid-binding (CaLB domain) family protein	_	Dusk	Cold	Root
Kaladp0020s0207	AT1G05420	ATOFP12,OFP12	ovate family protein 12	OFP	Dusk	Cold	Root
Kaladp0021s0020	AT3G16150		N-terminal nucleophile aminohydrolases (Ntn hydrolases) superfamily protein	_	Dusk	Cold	Root
Kaladp0021s0052	AT2G34650	ABR,PID	Protein kinase superfamily protein	_	Dusk	Cold	Root
Kaladp0021s0068	AT4G18270	ATTRANS11,TRANS11	translocase 11	_	Dusk	Cold	Root
Kaladp0021s0072	AT2G34460		NAD(P)-binding Rossmann-fold superfamily protein	_	Dusk	Cold	Root
Kaladp0021s0079	AT4G18160	ATKCO6,ATTPK3,KCO6,TPK3	Ca2+ activated outward rectifying K+ channel 6	_	Dusk	Cold	Root
Kaladp0021s0089	AT4G35130		Tetratricopeptide repeat (TPR)-like superfamily protein	_	Dusk	Cold	Root
Kaladp0021s0093	AT3G58760		Integrin-linked protein kinase family	_	Dusk	Cold	Root
Kaladp0021s0101				_	Dusk	Cold	Root
Kaladp0021s0102	AT1G29280	ATWRKY65,WRKY65	WRKY DNA-binding protein 65	WRKY	Dusk	Cold	Root
Kaladp0022s0012	AT1G01120	KCS1	3-ketoacyl-CoA synthase 1	_	Dusk	Cold	Root
Kaladp0022s0016	AT3G23250	ATMYB15,ATY19,MYB15	myb domain protein 15	MYB	Dusk	Cold	Root
Kaladp0022s0032	AT2G45760	BAL,BAP2	BON association protein 2	_	Dusk	Cold	Root
Kaladp0022s0040	AT2G16600	ROC3	rotamase CYP 3	_	Dusk	Cold	Root
Kaladp0022s0041	AT2G16600	ROC3	rotamase CYP 3	_	Dusk	Cold	Root
Kaladp0022s0042	AT4G38740	ROC1	rotamase CYP 1	_	Dusk	Cold	Root
Kaladp0022s0043	AT2G16600	ROC3	rotamase CYP 3	_	Dusk	Cold	Root
Kaladp0022s0044				_	Dusk	Cold	Root
Kaladp0022s0045				_	Dusk	Cold	Root
Kaladp0022s0076	AT5G66580			_	Dusk	Cold	Root
Kaladp0022s0081	AT2G15890	MEE14	maternal effect embryo arrest 14	_	Dusk	Cold	Root
Kaladp0022s0110	AT2G22830	SQE2	squalene epoxidase 2	_	Dusk	Cold	Root
Kaladp0022s0128	AT5G04550		Protein of unknown function (DUF668)	_	Dusk	Cold	Root
Kaladp0022s0142	AT1G57680			_	Dusk	Cold	Root
Kaladp0022s0146	AT4G24250	ATMLO13,MLO13	Seven transmembrane MLO family protein	_	Dusk	Cold	Root
Kaladp0022s0158	AT4G23810	ATWRKY53,WRKY53	WRKY family transcription factor	WRKY	Dusk	Cold	Root
Kaladp0022s0194	AT1G55020	ATLOX1,LOX1	lipoxygenase 1	_	Dusk	Cold	Root
Kaladp0022s0199				_	Dusk	Cold	Root
Kaladp0022s0225	AT3G01600	anac044,NAC044	NAC domain containing protein 44	NAC	Dusk	Cold	Root
Kaladp0023s0015	AT4G34770		SAUR-like auxin-responsive protein family	_	Dusk	Cold	Root
Kaladp0023s0028	AT3G05950		RmlC-like cupins superfamily protein	_	Dusk	Cold	Root
Kaladp0023s0031	AT3G05950		RmlC-like cupins superfamily protein	_	Dusk	Cold	Root
Kaladp0023s0041	AT4G37540	LBD39	LOB domain-containing protein 39	LOB	Dusk	Cold	Root
Kaladp0023s0051	AT4G37640	ACA2	calcium ATPase 2	_	Dusk	Cold	Root
Kaladp0023s0069	AT3G49780	ATPSK3 (FORMER SYMBOL),ATPSK4,PSK4	phytosulfokine 4 precursor	_	Dusk	Cold	Root
Kaladp0023s0091	AT4G37900		Protein of unknown function (duplicated DUF1399)	_	Dusk	Cold	Root
Kaladp0024s0002	AT2G19830	SNF7.2,VPS32	SNF7 family protein	_	Dusk	Cold	Root
Kaladp0024s0013	AT3G16500	IAA26,PAP1	phytochrome-associated protein 1	AUX/IAA	Dusk	Cold	Root
Kaladp0024s0039	AT2G06050	DDE1,OPR3	oxophytodienoate-reductase 3	_	Dusk	Cold	Root
Kaladp0024s0058	AT4G20140	GSO1	Leucine-rich repeat transmembrane protein kinase	_	Dusk	Cold	Root
Kaladp0024s0074				_	Dusk	Cold	Root
Kaladp0024s0076				_	Dusk	Cold	Root
Kaladp0024s0078	AT3G06760		Drought-responsive family protein	_	Dusk	Cold	Root
Kaladp0024s0082	AT2G30770	CYP71A13	cytochrome P450, family 71, subfamily A, polypeptide 13	_	Dusk	Cold	Root
Kaladp0024s0096	AT1G60420		DC1 domain-containing protein	_	Dusk	Cold	Root
Kaladp0024s0099	AT1G12950	RSH2	root hair specific 2	_	Dusk	Cold	Root
Kaladp0024s0107	AT1G23340		Protein of Unknown Function (DUF239)	_	Dusk	Cold	Root
Kaladp0024s0108	AT3G26610		Pectin lyase-like superfamily protein	_	Dusk	Cold	Root
Kaladp0024s0109	AT1G70530	CRK3	cysteine-rich RLK (RECEPTOR-like protein kinase) 3	_	Dusk	Cold	Root
Kaladp0024s0113	AT1G10630	ARFA1F,ATARFA1F	ADP-ribosylation factor A1F	_	Dusk	Cold	Root
Kaladp0024s0118	AT1G60420		DC1 domain-containing protein	_	Dusk	Cold	Root
Kaladp0024s0123	AT1G23710		Protein of unknown function (DUF1645)	_	Dusk	Cold	Root
Kaladp0024s0124	AT1G23550	SRO2	similar to RCD one 2	_	Dusk	Cold	Root
Kaladp0024s0160	AT2G03890	ATPI4K GAMMA 7,PI4K GAMMA 7,UBDK GAMMA 7	phosphoinositide 4-kinase gamma 7	_	Dusk	Cold	Root
Kaladp0024s0186	AT1G25560	EDF1,TEM1	AP2/B3 transcription factor family protein	AP2-EREBP	Dusk	Cold	Root
Kaladp0024s0187	AT1G25550		myb-like transcription factor family protein	G2-like	Dusk	Cold	Root
Kaladp0024s0242	AT1G54385		ARM repeat superfamily protein	_	Dusk	Cold	Root
Kaladp0024s0247	AT3G51680		NAD(P)-binding Rossmann-fold superfamily protein	_	Dusk	Cold	Root
Kaladp0024s0250	AT3G25600		Calcium-binding EF-hand family protein	_	Dusk	Cold	Root
Kaladp0024s0275	AT5G22060	ATJ2,J2	DNAJ homologue 2	_	Dusk	Cold	Root
Kaladp0024s0295	AT3G12600	atnudt16,NUDT16	nudix hydrolase homolog 16	_	Dusk	Cold	Root
Kaladp0024s0307	AT5G06850		C2 calcium/lipid-binding plant phosphoribosyltransferase family protein	_	Dusk	Cold	Root
Kaladp0024s0310	AT1G03220		Eukaryotic aspartyl protease family protein	_	Dusk	Cold	Root
Kaladp0024s0312	AT3G12630		A20/AN1-like zinc finger family protein	_	Dusk	Cold	Root
Kaladp0024s0333	AT3G20290	ATEHD1,EHD1	EPS15 homology domain 1	_	Dusk	Cold	Root
Kaladp0024s0360				_	Dusk	Cold	Root
Kaladp0024s0385	AT2G39000		Acyl-CoA N-acyltransferases (NAT) superfamily protein	GNAT	Dusk	Cold	Root
Kaladp0024s0397	AT1G71692	AGL12,XAL1	AGAMOUS-like 12	MADS	Dusk	Cold	Root
Kaladp0024s0402	AT3G55970	ATJRG21,JRG21	jasmonate-regulated gene 21	_	Dusk	Cold	Root
Kaladp0024s0403	AT5G58630			_	Dusk	Cold	Root
Kaladp0024s0415	AT2G38360	PRA1.B4	prenylated RAB acceptor 1.B4	_	Dusk	Cold	Root
Kaladp0024s0417	AT2G38470	ATWRKY33,WRKY33	WRKY DNA-binding protein 33	WRKY	Dusk	Cold	Root
Kaladp0024s0419	AT5G01710		methyltransferases	_	Dusk	Cold	Root
Kaladp0024s0443				_	Dusk	Cold	Root
Kaladp0024s0448	AT5G47850	CCR4	CRINKLY4 related 4	_	Dusk	Cold	Root
Kaladp0024s0456				_	Dusk	Cold	Root
Kaladp0024s0461	AT4G39830		Cupredoxin superfamily protein	_	Dusk	Cold	Root
Kaladp0024s0480	AT1G22380	AtUGT85A3,UGT85A3	UDP-glucosyl transferase 85A3	_	Dusk	Cold	Root
Kaladp0024s0492	AT4G40020		Myosin heavy chain-related protein	_	Dusk	Cold	Root
Kaladp0024s0503	AT1G72220		RING/U-box superfamily protein	_	Dusk	Cold	Root
Kaladp0024s0511	AT4G24570	DIC2	dicarboxylate carrier 2	_	Dusk	Cold	Root
Kaladp0024s0533	AT1G48040		Protein phosphatase 2C family protein	DBP	Dusk	Cold	Root
Kaladp0024s0553	AT4G16120	ATSEB1,COBL7,SEB1	COBRA-like protein-7 precursor	_	Dusk	Cold	Root
Kaladp0024s0626	AT3G62760	ATGSTF13	Glutathione S-transferase family protein	_	Dusk	Cold	Root
Kaladp0024s0637	AT3G51480	ATGLR3.6,GLR3.6	glutamate receptor 3.6	_	Dusk	Cold	Root
Kaladp0024s0640	AT3G51480	ATGLR3.6,GLR3.6	glutamate receptor 3.6	_	Dusk	Cold	Root
Kaladp0024s0641	AT2G27660		Cysteine/Histidine-rich C1 domain family protein	_	Dusk	Cold	Root
Kaladp0024s0656	AT2G46860	AtPPa3,PPa3	pyrophosphorylase 3	_	Dusk	Cold	Root
Kaladp0024s0659	AT1G32928			_	Dusk	Cold	Root
Kaladp0024s0682	AT5G14340	AtMYB40,MYB40	myb domain protein 40	MYB	Dusk	Cold	Root
Kaladp0024s0699	AT3G27170	ATCLC-B,CLC-B	chloride channel B	_	Dusk	Cold	Root
Kaladp0024s0727	AT3G46530	RPP13	NB-ARC domain-containing disease resistance protein	_	Dusk	Cold	Root
Kaladp0024s0732				_	Dusk	Cold	Root
Kaladp0024s0734	AT1G53350		Disease resistance protein (CC-NBS-LRR class) family	_	Dusk	Cold	Root
Kaladp0024s0739	AT5G14920		Gibberellin-regulated family protein	_	Dusk	Cold	Root
Kaladp0024s0760	AT4G10300		RmlC-like cupins superfamily protein	_	Dusk	Cold	Root
Kaladp0024s0766	AT4G28650		Leucine-rich repeat transmembrane protein kinase family protein	_	Dusk	Cold	Root
Kaladp0024s0775	AT5G16970	AER,AT-AER	alkenal reductase	_	Dusk	Cold	Root
Kaladp0024s0782	AT1G15400			_	Dusk	Cold	Root
Kaladp0024s0799	AT4G13395	DVL10,RTFL12	ROTUNDIFOLIA like 12	_	Dusk	Cold	Root
Kaladp0024s0802	AT3G24480		Leucine-rich repeat (LRR) family protein	_	Dusk	Cold	Root
Kaladp0024s0871	AT5G01550	LECRKA4.2	lectin receptor kinase a4.1	_	Dusk	Cold	Root
Kaladp0024s0873	AT4G20140	GSO1	Leucine-rich repeat transmembrane protein kinase	_	Dusk	Cold	Root
Kaladp0024s0892	AT4G34320		Protein of unknown function (DUF677)	_	Dusk	Cold	Root
Kaladp0024s0896	AT1G19350	BES1,BZR2	Brassinosteroid signalling positive regulator (BZR1) family protein	BES1	Dusk	Cold	Root
Kaladp0024s0900	AT4G36740	ATHB40,HB-5,HB40	homeobox protein 40	HB	Dusk	Cold	Root
Kaladp0024s0906	AT1G10390		Nucleoporin autopeptidase	_	Dusk	Cold	Root
Kaladp0024s0922				_	Dusk	Cold	Root
Kaladp0024s0926	AT1G10390		Nucleoporin autopeptidase	_	Dusk	Cold	Root
Kaladp0024s0958	AT4G34560			_	Dusk	Cold	Root
Kaladp0024s1001	AT1G65870		Disease resistance-responsive (dirigent-like protein) family protein	_	Dusk	Cold	Root
Kaladp0024s1002	AT2G16040		hAT dimerisation domain-containing protein / transposase-related	_	Dusk	Cold	Root
Kaladp0025s0015	AT1G55230		Family of unknown function (DUF716)	_	Dusk	Cold	Root
Kaladp0025s0017	AT1G55230		Family of unknown function (DUF716)	_	Dusk	Cold	Root
Kaladp0025s0041	AT3G01170		Ribosomal protein L34e superfamily protein	_	Dusk	Cold	Root
Kaladp0026s0001	AT3G01680			_	Dusk	Cold	Root
Kaladp0026s0004				_	Dusk	Cold	Root
Kaladp0026s0009	AT5G35670	iqd33	IQ-domain 33	_	Dusk	Cold	Root
Kaladp0026s0012	AT4G10265		Wound-responsive family protein	_	Dusk	Cold	Root
Kaladp0026s0018	AT4G28190	ULT,ULT1	Developmental regulator, ULTRAPETALA	ULT	Dusk	Cold	Root
Kaladp0026s0023	AT1G54540		Late embryogenesis abundant (LEA) hydroxyproline-rich glycoprotein family	_	Dusk	Cold	Root
Kaladp0026s0026	AT4G03510	ATRMA1,RMA1	RING membrane-anchor 1	_	Dusk	Cold	Root
Kaladp0026s0027	AT5G14540		Protein of unknown function (DUF1421)	_	Dusk	Cold	Root
Kaladp0026s0030	AT4G32480		Protein of unknown function (DUF506)	_	Dusk	Cold	Root
Kaladp0026s0033	AT3G18670		Ankyrin repeat family protein	_	Dusk	Cold	Root
Kaladp0026s0083	AT3G02550	LBD41	LOB domain-containing protein 41	LOB	Dusk	Cold	Root
Kaladp0026s0111	AT5G65207			_	Dusk	Cold	Root
Kaladp0026s0114	AT5G65210	TGA1	bZIP transcription factor family protein	bZIP	Dusk	Cold	Root
Kaladp0026s0132	AT5G64930	CPR5,HYS1	CPR5 protein, putative	_	Dusk	Cold	Root
Kaladp0026s0139	AT1G76890	AT-GT2,GT2	Duplicated homeodomain-like superfamily protein	Trihelix	Dusk	Cold	Root
Kaladp0027s0003	AT5G38700			_	Dusk	Cold	Root
Kaladp0027s0004	AT2G47710		Adenine nucleotide alpha hydrolases-like superfamily protein	_	Dusk	Cold	Root
Kaladp0027s0021	AT1G15800			_	Dusk	Cold	Root
Kaladp0027s0054	AT1G68570		Major facilitator superfamily protein	_	Dusk	Cold	Root
Kaladp0027s0059	AT1G27170		transmembrane receptors;ATP binding	_	Dusk	Cold	Root
Kaladp0027s0063	AT5G36930		Disease resistance protein (TIR-NBS-LRR class) family	_	Dusk	Cold	Root
Kaladp0027s0064	AT1G72890		Disease resistance protein (TIR-NBS class)	_	Dusk	Cold	Root
Kaladp0028s0012	AT5G66580			_	Dusk	Cold	Root
Kaladp0028s0015	AT1G33590		Leucine-rich repeat (LRR) family protein	_	Dusk	Cold	Root
Kaladp0028s0017	AT5G66210	CPK28	calcium-dependent protein kinase 28	_	Dusk	Cold	Root
Kaladp0028s0046	AT2G37430		C2H2 and C2HC zinc fingers superfamily protein	C2H2	Dusk	Cold	Root
Kaladp0028s0054				_	Dusk	Cold	Root
Kaladp0028s0060	AT5G05340		Peroxidase superfamily protein	_	Dusk	Cold	Root
Kaladp0028s0076	AT4G36950	MAPKKK21	mitogen-activated protein kinase kinase kinase 21	_	Dusk	Cold	Root
Kaladp0028s0100	AT5G56030	AtHsp90.2,ERD8,HSP81-2,HSP90.2	heat shock protein 81-2	_	Dusk	Cold	Root
Kaladp0029s0053	AT3G47570		Leucine-rich repeat protein kinase family protein	_	Dusk	Cold	Root
Kaladp0029s0111	AT2G25290		Octicosapeptide/Phox/Bem1p (PB1) domain-containing protein / tetratricopeptide repeat (TPR)-containing protein	_	Dusk	Cold	Root
Kaladp0029s0114	AT5G35090			_	Dusk	Cold	Root
Kaladp0029s0115				_	Dusk	Cold	Root
Kaladp0029s0125	AT4G31890		ARM repeat superfamily protein	_	Dusk	Cold	Root
Kaladp0029s0139	AT5G10770		Eukaryotic aspartyl protease family protein	_	Dusk	Cold	Root
Kaladp0029s0140	AT5G10770		Eukaryotic aspartyl protease family protein	_	Dusk	Cold	Root
Kaladp0029s0147	AT4G31730	GDU1	glutamine dumper 1	_	Dusk	Cold	Root
Kaladp0029s0149	AT1G53280		Class I glutamine amidotransferase-like superfamily protein	_	Dusk	Cold	Root
Kaladp0030s0003	AT1G21270	WAK2	wall-associated kinase 2	_	Dusk	Cold	Root
Kaladp0030s0014	AT1G76880		Duplicated homeodomain-like superfamily protein	Trihelix	Dusk	Cold	Root
Kaladp0030s0079	AT1G02820		Late embryogenesis abundant 3 (LEA3) family protein	_	Dusk	Cold	Root
Kaladp0030s0080	AT1G02820		Late embryogenesis abundant 3 (LEA3) family protein	_	Dusk	Cold	Root
Kaladp0030s0081	AT1G02820		Late embryogenesis abundant 3 (LEA3) family protein	_	Dusk	Cold	Root
Kaladp0030s0102	AT2G48010	RKF3	receptor-like kinase in in flowers 3	_	Dusk	Cold	Root
Kaladp0030s0140	AT5G45280		Pectinacetylesterase family protein	_	Dusk	Cold	Root
Kaladp0030s0142	AT4G19420		Pectinacetylesterase family protein	_	Dusk	Cold	Root
Kaladp0030s0145	AT4G19230	CYP707A1	cytochrome P450, family 707, subfamily A, polypeptide 1	_	Dusk	Cold	Root
Kaladp0030s0156	AT1G78960	ATLUP2,LUP2	lupeol synthase 2	_	Dusk	Cold	Root
Kaladp0031s0011				_	Dusk	Cold	Root
Kaladp0031s0014	AT4G17870	PYR1,RCAR11	Polyketide cyclase/dehydrase and lipid transport superfamily protein	_	Dusk	Cold	Root
Kaladp0031s0018	AT2G35290			_	Dusk	Cold	Root
Kaladp0031s0062	AT1G05280		Protein of unknown function (DUF604)	_	Dusk	Cold	Root
Kaladp0031s0068	AT5G54490	PBP1	pinoid-binding protein 1	_	Dusk	Cold	Root
Kaladp0031s0069	AT2G19130		S-locus lectin protein kinase family protein	_	Dusk	Cold	Root
Kaladp0031s0075	AT4G19420		Pectinacetylesterase family protein	_	Dusk	Cold	Root
Kaladp0031s0082				_	Dusk	Cold	Root
Kaladp0031s0085				_	Dusk	Cold	Root
Kaladp0031s0121	AT3G24420		alpha/beta-Hydrolases superfamily protein	_	Dusk	Cold	Root
Kaladp0031s0140	AT4G10310	ATHKT1,HKT1	high-affinity K+ transporter 1	_	Dusk	Cold	Root
Kaladp0031s0147	AT5G25220	KNAT3	KNOTTED1-like homeobox gene 3	HB	Dusk	Cold	Root
Kaladp0031s0148				_	Dusk	Cold	Root
Kaladp0031s0171	AT4G19390		Uncharacterised protein family (UPF0114)	_	Dusk	Cold	Root
Kaladp0032s0028	AT1G44130		Eukaryotic aspartyl protease family protein	_	Dusk	Cold	Root
Kaladp0032s0034	AT2G18193		P-loop containing nucleoside triphosphate hydrolases superfamily protein	_	Dusk	Cold	Root
Kaladp0032s0035	AT1G75710		C2H2-like zinc finger protein	C2H2	Dusk	Cold	Root
Kaladp0032s0040	AT1G19530			_	Dusk	Cold	Root
Kaladp0032s0054	AT5G23280		TCP family transcription factor	TCP	Dusk	Cold	Root
Kaladp0032s0076				_	Dusk	Cold	Root
Kaladp0032s0135	AT5G36110	CYP716A1	cytochrome P450, family 716, subfamily A, polypeptide 1	_	Dusk	Cold	Root
Kaladp0032s0162	AT1G69870	NRT1.7	nitrate transporter 1.7	_	Dusk	Cold	Root
Kaladp0032s0259	AT2G25490	EBF1,FBL6	EIN3-binding F box protein 1	_	Dusk	Cold	Root
Kaladp0032s0273	AT5G25190		Integrase-type DNA-binding superfamily protein	AP2-EREBP	Dusk	Cold	Root
Kaladp0032s0278				_	Dusk	Cold	Root
Kaladp0032s0314	AT1G07870		Protein kinase superfamily protein	_	Dusk	Cold	Root
Kaladp0032s0353	AT2G45050	GATA2	GATA transcription factor 2	C2C2-GATA	Dusk	Cold	Root
Kaladp0032s0373	AT3G60720	PDLP8	plasmodesmata-located protein 8	_	Dusk	Cold	Root
Kaladp0032s0410	AT1G64660	ATMGL,MGL	methionine gamma-lyase	_	Dusk	Cold	Root
Kaladp0032s0425	AT2G21210		SAUR-like auxin-responsive protein family	_	Dusk	Cold	Root
Kaladp0032s0439	AT2G21210		SAUR-like auxin-responsive protein family	_	Dusk	Cold	Root
Kaladp0032s0440	AT2G21210		SAUR-like auxin-responsive protein family	_	Dusk	Cold	Root
Kaladp0033s0028	AT5G59780	ATMYB59,ATMYB59-1,ATMYB59-2,ATMYB59-3,MYB59	myb domain protein 59	MYB-related	Dusk	Cold	Root
Kaladp0033s0042	AT1G07570	APK1,APK1A	Protein kinase superfamily protein	_	Dusk	Cold	Root
Kaladp0033s0069	AT5G16530	PIN5	Auxin efflux carrier family protein	_	Dusk	Cold	Root
Kaladp0033s0097	AT2G25490	EBF1,FBL6	EIN3-binding F box protein 1	_	Dusk	Cold	Root
Kaladp0033s0108	AT1G64380		Integrase-type DNA-binding superfamily protein	AP2-EREBP	Dusk	Cold	Root
Kaladp0033s0109				_	Dusk	Cold	Root
Kaladp0033s0133	AT4G09320	NDPK1	Nucleoside diphosphate kinase family protein	_	Dusk	Cold	Root
Kaladp0033s0135	AT2G44670		Protein of unknown function (DUF581)	_	Dusk	Cold	Root
Kaladp0033s0150	AT4G10265		Wound-responsive family protein	_	Dusk	Cold	Root
Kaladp0033s0155	AT1G18590	ATSOT17,ATST5C,SOT17	sulfotransferase 17	_	Dusk	Cold	Root
Kaladp0033s0177	AT1G17180	ATGSTU25,GSTU25	glutathione S-transferase TAU 25	_	Dusk	Cold	Root
Kaladp0033s0185	AT1G49230		RING/U-box superfamily protein	_	Dusk	Cold	Root
Kaladp0033s0191	AT5G10050		NAD(P)-binding Rossmann-fold superfamily protein	_	Dusk	Cold	Root
Kaladp0033s0200	AT2G21540	ATSFH3,SFH3	SEC14-like 3	_	Dusk	Cold	Root
Kaladp0033s0228	AT4G36800	RCE1	RUB1 conjugating enzyme 1	_	Dusk	Cold	Root
Kaladp0033s0250	AT3G19030			_	Dusk	Cold	Root
Kaladp0033s0272	AT4G34419			_	Dusk	Cold	Root
Kaladp0033s0275	AT4G34410	RRTF1	redox responsive transcription factor 1	AP2-EREBP	Dusk	Cold	Root
Kaladp0033s0277	AT4G33980			_	Dusk	Cold	Root
Kaladp0034s0034	AT1G70260		nodulin MtN21 /EamA-like transporter family protein	_	Dusk	Cold	Root
Kaladp0034s0044	AT1G21760	ATFBP7,FBP7	F-box protein 7	_	Dusk	Cold	Root
Kaladp0034s0049	AT1G70370	PG2	polygalacturonase 2	_	Dusk	Cold	Root
Kaladp0034s0050	AT5G13700	APAO,ATPAO1,PAO1	polyamine oxidase 1	_	Dusk	Cold	Root
Kaladp0034s0055	AT1G70420		Protein of unknown function (DUF1645)	_	Dusk	Cold	Root
Kaladp0034s0056	AT1G23550	SRO2	similar to RCD one 2	_	Dusk	Cold	Root
Kaladp0034s0067	AT3G26590		MATE efflux family protein	_	Dusk	Cold	Root
Kaladp0034s0079	AT4G10500		2-oxoglutarate (2OG) and Fe(II)-dependent oxygenase superfamily protein	_	Dusk	Cold	Root
Kaladp0034s0080	AT1G24577			_	Dusk	Cold	Root
Kaladp0034s0082	AT1G12990		beta-1,4-N-acetylglucosaminyltransferase family protein	_	Dusk	Cold	Root
Kaladp0034s0085	AT2G04220		Plant protein of unknown function (DUF868)	_	Dusk	Cold	Root
Kaladp0034s0096	AT1G24530		Transducin/WD40 repeat-like superfamily protein	_	Dusk	Cold	Root
Kaladp0034s0111	AT1G27170		transmembrane receptors;ATP binding	_	Dusk	Cold	Root
Kaladp0034s0125	AT2G46330	AGP16,ATAGP16	arabinogalactan protein 16	_	Dusk	Cold	Root
Kaladp0034s0126	AT3G24500	ATMBF1C,MBF1C	multiprotein bridging factor 1C	MBF1	Dusk	Cold	Root
Kaladp0034s0131	AT3G24480		Leucine-rich repeat (LRR) family protein	_	Dusk	Cold	Root
Kaladp0034s0132				_	Dusk	Cold	Root
Kaladp0034s0155	AT2G35658			_	Dusk	Cold	Root
Kaladp0034s0177	AT1G09530	PAP3,PIF3,POC1	phytochrome interacting factor 3	bHLH	Dusk	Cold	Root
Kaladp0034s0189	AT1G09310		Protein of unknown function, DUF538	_	Dusk	Cold	Root
Kaladp0034s0204	AT1G64780	AMT1;2,ATAMT1;2	ammonium transporter 1;2	_	Dusk	Cold	Root
Kaladp0034s0227	AT4G14750	IQD19	IQ-domain 19	_	Dusk	Cold	Root
Kaladp0034s0233				_	Dusk	Cold	Root
Kaladp0034s0240	AT4G36010		Pathogenesis-related thaumatin superfamily protein	_	Dusk	Cold	Root
Kaladp0035s0032	AT2G32210			_	Dusk	Cold	Root
Kaladp0035s0036	AT1G66140	ZFP4	zinc finger protein 4	C2H2	Dusk	Cold	Root
Kaladp0035s0084				_	Dusk	Cold	Root
Kaladp0036s0002	AT5G45520		Leucine-rich repeat (LRR) family protein	_	Dusk	Cold	Root
Kaladp0036s0012	AT3G60270		Cupredoxin superfamily protein	_	Dusk	Cold	Root
Kaladp0036s0032	AT1G76160	sks5	SKU5 similar 5	_	Dusk	Cold	Root
Kaladp0036s0044	AT1G79480		Carbohydrate-binding X8 domain superfamily protein	_	Dusk	Cold	Root
Kaladp0036s0121	AT5G15350	AtENODL17,ENODL17	early nodulin-like protein 17	_	Dusk	Cold	Root
Kaladp0036s0149	AT3G15800		Glycosyl hydrolase superfamily protein	_	Dusk	Cold	Root
Kaladp0036s0167	AT2G38310	PYL4,RCAR10	PYR1-like 4	_	Dusk	Cold	Root
Kaladp0036s0172	AT2G02080	AtIDD4,IDD4	indeterminate(ID)-domain 4	C2H2	Dusk	Cold	Root
Kaladp0036s0190	AT2G01900		DNAse I-like superfamily protein	_	Dusk	Cold	Root
Kaladp0036s0227	AT2G01670	atnudt17,NUDT17	nudix hydrolase homolog 17	_	Dusk	Cold	Root
Kaladp0036s0228	AT1G03400		2-oxoglutarate (2OG) and Fe(II)-dependent oxygenase superfamily protein	_	Dusk	Cold	Root
Kaladp0036s0236	AT1G70670		Caleosin-related family protein	_	Dusk	Cold	Root
Kaladp0036s0243	AT3G46870		Pentatricopeptide repeat (PPR) superfamily protein	_	Dusk	Cold	Root
Kaladp0036s0259	AT2G29670		Tetratricopeptide repeat (TPR)-like superfamily protein	_	Dusk	Cold	Root
Kaladp0036s0277	AT5G58600	PMR5,TBL44	Plant protein of unknown function (DUF828)	_	Dusk	Cold	Root
Kaladp0036s0300	AT2G38470	ATWRKY33,WRKY33	WRKY DNA-binding protein 33	WRKY	Dusk	Cold	Root
Kaladp0036s0311	AT2G30360	CIPK11,PKS5,SIP4,SNRK3.22	SOS3-interacting protein 4	_	Dusk	Cold	Root
Kaladp0037s0027	AT1G80920	J8	Chaperone DnaJ-domain superfamily protein	_	Dusk	Cold	Root
Kaladp0037s0055	AT5G57490	ATVDAC4,VDAC4	voltage dependent anion channel 4	_	Dusk	Cold	Root
Kaladp0037s0098	AT3G56080		S-adenosyl-L-methionine-dependent methyltransferases superfamily protein	_	Dusk	Cold	Root
Kaladp0037s0118	AT3G52610			_	Dusk	Cold	Root
Kaladp0037s0154	AT2G40000	ATHSPRO2,HSPRO2	ortholog of sugar beet HS1 PRO-1 2	_	Dusk	Cold	Root
Kaladp0037s0157	AT5G05730	AMT1,ASA1,JDL1,TRP5,WEI2	anthranilate synthase alpha subunit 1	_	Dusk	Cold	Root
Kaladp0037s0173	AT2G40280		S-adenosyl-L-methionine-dependent methyltransferases superfamily protein	_	Dusk	Cold	Root
Kaladp0037s0180	AT2G40330	PYL6,RCAR9	PYR1-like 6	_	Dusk	Cold	Root
Kaladp0037s0181	AT2G40340	AtERF48,DREB2C	Integrase-type DNA-binding superfamily protein	AP2-EREBP	Dusk	Cold	Root
Kaladp0037s0189	AT3G10985	ATWI-12,SAG20,WI12	senescence associated gene 20	_	Dusk	Cold	Root
Kaladp0037s0191	AT3G56360			_	Dusk	Cold	Root
Kaladp0037s0226	AT5G56320	ATEXP14,ATEXPA14,ATHEXP ALPHA 1.5,EXP14,EXPA14	expansin A14	_	Dusk	Cold	Root
Kaladp0037s0234	AT4G12070			_	Dusk	Cold	Root
Kaladp0037s0243	AT3G13600		calmodulin-binding family protein	_	Dusk	Cold	Root
Kaladp0037s0246	AT5G17230	PSY	PHYTOENE SYNTHASE	_	Dusk	Cold	Root
Kaladp0037s0323	AT3G10710	RHS12	root hair specific 12	_	Dusk	Cold	Root
Kaladp0037s0421	AT4G07960	ATCSLC12,CSLC12	Cellulose-synthase-like C12	_	Dusk	Cold	Root
Kaladp0037s0426	AT1G58420		Uncharacterised conserved protein UCP031279	_	Dusk	Cold	Root
Kaladp0037s0427	AT1G10150		Carbohydrate-binding protein	_	Dusk	Cold	Root
Kaladp0037s0431	AT3G01400		ARM repeat superfamily protein	_	Dusk	Cold	Root
Kaladp0037s0487	AT3G49950		GRAS family transcription factor	GRAS	Dusk	Cold	Root
Kaladp0037s0517	AT3G04530	ATPPCK2,PEPCK2,PPCK2	phosphoenolpyruvate carboxylase kinase 2	_	Dusk	Cold	Root
Kaladp0038s0010	AT1G33060	ANAC014,NAC014	NAC 014	NAC	Dusk	Cold	Root
Kaladp0038s0019	AT1G52190		Major facilitator superfamily protein	_	Dusk	Cold	Root
Kaladp0038s0039	AT2G22590		UDP-Glycosyltransferase superfamily protein	_	Dusk	Cold	Root
Kaladp0038s0043	AT1G09720		Kinase interacting (KIP1-like) family protein	_	Dusk	Cold	Root
Kaladp0038s0049				_	Dusk	Cold	Root
Kaladp0038s0100				_	Dusk	Cold	Root
Kaladp0039s0002	AT3G18670		Ankyrin repeat family protein	_	Dusk	Cold	Root
Kaladp0039s0004	AT3G47600	ATMYB94,ATMYBCP70,MYB94	myb domain protein 94	MYB	Dusk	Cold	Root
Kaladp0039s0006	AT1G03560		Pentatricopeptide repeat (PPR-like) superfamily protein	_	Dusk	Cold	Root
Kaladp0039s0017	AT4G03210	XTH9	xyloglucan endotransglucosylase/hydrolase 9	_	Dusk	Cold	Root
Kaladp0039s0020	AT2G46600		Calcium-binding EF-hand family protein	_	Dusk	Cold	Root
Kaladp0039s0021	AT5G08240			_	Dusk	Cold	Root
Kaladp0039s0028	AT4G10265		Wound-responsive family protein	_	Dusk	Cold	Root
Kaladp0039s0031	AT4G10265		Wound-responsive family protein	_	Dusk	Cold	Root
Kaladp0039s0032	AT4G10265		Wound-responsive family protein	_	Dusk	Cold	Root
Kaladp0039s0033	AT4G10265		Wound-responsive family protein	_	Dusk	Cold	Root
Kaladp0039s0041				_	Dusk	Cold	Root
Kaladp0039s0120	AT5G05340		Peroxidase superfamily protein	_	Dusk	Cold	Root
Kaladp0039s0122	AT5G05340		Peroxidase superfamily protein	_	Dusk	Cold	Root
Kaladp0039s0137	AT5G05240		Uncharacterised conserved protein (UCP030365)	_	Dusk	Cold	Root
Kaladp0039s0145				_	Dusk	Cold	Root
Kaladp0039s0156	AT1G55475			_	Dusk	Cold	Root
Kaladp0039s0158				_	Dusk	Cold	Root
Kaladp0039s0187	AT5G57580		Calmodulin-binding protein	_	Dusk	Cold	Root
Kaladp0039s0191	AT4G21620		glycine-rich protein	_	Dusk	Cold	Root
Kaladp0039s0216	AT1G53035			_	Dusk	Cold	Root
Kaladp0039s0232	AT4G27450		Aluminium induced protein with YGL and LRDR motifs	_	Dusk	Cold	Root
Kaladp0039s0240	AT1G61050		alpha 1,4-glycosyltransferase family protein	_	Dusk	Cold	Root
Kaladp0039s0246	AT1G28330	DRM1,DYL1	dormancy-associated protein-like 1	_	Dusk	Cold	Root
Kaladp0039s0261	AT5G40010	AATP1	AAA-ATPase 1	_	Dusk	Cold	Root
Kaladp0039s0271	AT5G40010	AATP1	AAA-ATPase 1	_	Dusk	Cold	Root
Kaladp0039s0292	AT5G57560	TCH4,XTH22	Xyloglucan endotransglucosylase/hydrolase family protein	_	Dusk	Cold	Root
Kaladp0039s0407	AT1G77700		Pathogenesis-related thaumatin superfamily protein	_	Dusk	Cold	Root
Kaladp0039s0413	AT2G20570	ATGLK1,GLK1,GPRI1	GBF\'s pro-rich region-interacting factor 1	G2-like	Dusk	Cold	Root
Kaladp0039s0425	AT4G28190	ULT,ULT1	Developmental regulator, ULTRAPETALA	ULT	Dusk	Cold	Root
Kaladp0039s0429	AT2G32190			_	Dusk	Cold	Root
Kaladp0039s0473	AT2G41010	ATCAMBP25,CAMBP25	calmodulin (CAM)-binding protein of 25 kDa	_	Dusk	Cold	Root
Kaladp0039s0474				_	Dusk	Cold	Root
Kaladp0039s0485	AT5G24580		Heavy metal transport/detoxification superfamily protein	_	Dusk	Cold	Root
Kaladp0039s0501	AT1G68450		VQ motif-containing protein	_	Dusk	Cold	Root
Kaladp0039s0502	AT1G68440			_	Dusk	Cold	Root
Kaladp0039s0510	AT1G68410		Protein phosphatase 2C family protein	_	Dusk	Cold	Root
Kaladp0039s0525	AT3G03280			_	Dusk	Cold	Root
Kaladp0039s0558	AT5G04500		glycosyltransferase family protein 47	_	Dusk	Cold	Root
Kaladp0039s0587	AT2G28500	LBD11	LOB domain-containing protein 11	LOB	Dusk	Cold	Root
Kaladp0039s0606	AT3G12360	ITN1	Ankyrin repeat family protein	_	Dusk	Cold	Root
Kaladp0039s0609	AT2G39430		Disease resistance-responsive (dirigent-like protein) family protein	_	Dusk	Cold	Root
Kaladp0039s0620	AT5G02500	AT-HSC70-1,HSC70,HSC70-1,HSP70-1	heat shock cognate protein 70-1	_	Dusk	Cold	Root
Kaladp0039s0643	AT1G20480		AMP-dependent synthetase and ligase family protein	_	Dusk	Cold	Root
Kaladp0039s0648	AT3G12120	FAD2	fatty acid desaturase 2	_	Dusk	Cold	Root
Kaladp0039s0658	AT1G55230		Family of unknown function (DUF716)	_	Dusk	Cold	Root
Kaladp0039s0676	AT5G22580		Stress responsive A/B Barrel Domain	_	Dusk	Cold	Root
Kaladp0039s0684	AT2G27830			_	Dusk	Cold	Root
Kaladp0039s0692	AT5G22890		C2H2 and C2HC zinc fingers superfamily protein	C2H2	Dusk	Cold	Root
Kaladp0039s0697	AT3G57120		Protein kinase superfamily protein	_	Dusk	Cold	Root
Kaladp0039s0721	AT5G11890			_	Dusk	Cold	Root
Kaladp0039s0763	AT5G04770	ATCAT6,CAT6	cationic amino acid transporter 6	_	Dusk	Cold	Root
Kaladp0040s0009	AT4G02380	AtLEA5,SAG21	senescence-associated gene 21	_	Dusk	Cold	Root
Kaladp0040s0012	AT4G02330	ATPMEPCRB	Plant invertase/pectin methylesterase inhibitor superfamily	_	Dusk	Cold	Root
Kaladp0040s0067	AT2G23460	ATXLG1,XLG1	extra-large G-protein 1	_	Dusk	Cold	Root
Kaladp0040s0075	AT4G08250		GRAS family transcription factor	GRAS	Dusk	Cold	Root
Kaladp0040s0146				_	Dusk	Cold	Root
Kaladp0040s0172	AT5G20480	EFR	EF-TU receptor	_	Dusk	Cold	Root
Kaladp0040s0205				_	Dusk	Cold	Root
Kaladp0040s0215	AT2G22880		VQ motif-containing protein	_	Dusk	Cold	Root
Kaladp0040s0243	AT5G67300	ATMYB44,ATMYBR1,MYB44,MYBR1	myb domain protein r1	MYB	Dusk	Cold	Root
Kaladp0040s0265	AT1G27730	STZ,ZAT10	salt tolerance zinc finger	C2H2	Dusk	Cold	Root
Kaladp0040s0286	AT1G10020		Protein of unknown function (DUF1005)	_	Dusk	Cold	Root
Kaladp0040s0302	AT5G10530		Concanavalin A-like lectin protein kinase family protein	_	Dusk	Cold	Root
Kaladp0040s0314	AT1G18390		Protein kinase superfamily protein	_	Dusk	Cold	Root
Kaladp0040s0327	AT1G61350		ARM repeat superfamily protein	_	Dusk	Cold	Root
Kaladp0040s0361	AT4G21410	CRK29	cysteine-rich RLK (RECEPTOR-like protein kinase) 29	_	Dusk	Cold	Root
Kaladp0040s0373	AT4G23180	CRK10,RLK4	cysteine-rich RLK (RECEPTOR-like protein kinase) 10	_	Dusk	Cold	Root
Kaladp0040s0389	AT5G14410			_	Dusk	Cold	Root
Kaladp0040s0395	AT3G01590		Galactose mutarotase-like superfamily protein	_	Dusk	Cold	Root
Kaladp0040s0413				_	Dusk	Cold	Root
Kaladp0040s0415	AT1G23850			_	Dusk	Cold	Root
Kaladp0040s0426	AT5G14920		Gibberellin-regulated family protein	_	Dusk	Cold	Root
Kaladp0040s0427	AT3G28200		Peroxidase superfamily protein	_	Dusk	Cold	Root
Kaladp0040s0442	AT4G12860	UNE14	EF hand calcium-binding protein family	_	Dusk	Cold	Root
Kaladp0040s0478				_	Dusk	Cold	Root
Kaladp0040s0479				_	Dusk	Cold	Root
Kaladp0040s0508	AT2G17730	NIP2	NEP-interacting protein 2	_	Dusk	Cold	Root
Kaladp0040s0524	AT5G01880		RING/U-box superfamily protein	_	Dusk	Cold	Root
Kaladp0040s0532	AT5G14700		NAD(P)-binding Rossmann-fold superfamily protein	_	Dusk	Cold	Root
Kaladp0040s0540	AT4G36740	ATHB40,HB-5,HB40	homeobox protein 40	HB	Dusk	Cold	Root
Kaladp0040s0558	AT5G15180		Peroxidase superfamily protein	_	Dusk	Cold	Root
Kaladp0040s0559	AT5G15180		Peroxidase superfamily protein	_	Dusk	Cold	Root
Kaladp0040s0579	AT5G54160	ATOMT1,OMT1	O-methyltransferase 1	_	Dusk	Cold	Root
Kaladp0040s0627				_	Dusk	Cold	Root
Kaladp0040s0628	AT2G31390		pfkB-like carbohydrate kinase family protein	_	Dusk	Cold	Root
Kaladp0040s0629	AT2G43290	MSS3	Calcium-binding EF-hand family protein	_	Dusk	Cold	Root
Kaladp0040s0655	AT5G44060			_	Dusk	Cold	Root
Kaladp0040s0694	AT3G25150		Nuclear transport factor 2 (NTF2) family protein with RNA binding (RRM-RBD-RNP motifs) domain	_	Dusk	Cold	Root
Kaladp0040s0695	AT5G16370	AAE5	acyl activating enzyme 5	_	Dusk	Cold	Root
Kaladp0040s0697	AT5G59520	ZIP2	ZRT/IRT-like protein 2	_	Dusk	Cold	Root
Kaladp0040s0721	AT3G07420	ATNS2,NS2,SYNC2,SYNC2_ARATH	asparaginyl-tRNA synthetase 2	_	Dusk	Cold	Root
Kaladp0040s0738	AT3G16510		Calcium-dependent lipid-binding (CaLB domain) family protein	_	Dusk	Cold	Root
Kaladp0040s0752	AT3G07350		Protein of unknown function (DUF506)	_	Dusk	Cold	Root
Kaladp0041s0018	AT4G18650		transcription factor-related	_	Dusk	Cold	Root
Kaladp0041s0036	AT1G53540		HSP20-like chaperones superfamily protein	_	Dusk	Cold	Root
Kaladp0041s0049	AT2G39650		Protein of unknown function (DUF506)	_	Dusk	Cold	Root
Kaladp0042s0006				_	Dusk	Cold	Root
Kaladp0042s0011	AT3G50760	GATL2	galacturonosyltransferase-like 2	_	Dusk	Cold	Root
Kaladp0042s0012	AT1G19310		RING/U-box superfamily protein	_	Dusk	Cold	Root
Kaladp0042s0035	AT3G50820	OEC33,PSBO-2,PSBO2	photosystem II subunit O-2	_	Dusk	Cold	Root
Kaladp0042s0075	AT1G45688			_	Dusk	Cold	Root
Kaladp0042s0101	AT2G39540		Gibberellin-regulated family protein	_	Dusk	Cold	Root
Kaladp0042s0107	AT4G24230	ACBP3	acyl-CoA-binding domain 3	_	Dusk	Cold	Root
Kaladp0042s0108	AT1G27730	STZ,ZAT10	salt tolerance zinc finger	C2H2	Dusk	Cold	Root
Kaladp0042s0109	AT4G23340		2-oxoglutarate (2OG) and Fe(II)-dependent oxygenase superfamily protein	_	Dusk	Cold	Root
Kaladp0042s0114	AT1G27770	ACA1,PEA1	autoinhibited Ca2+-ATPase 1	_	Dusk	Cold	Root
Kaladp0042s0128	AT5G22060	ATJ2,J2	DNAJ homologue 2	_	Dusk	Cold	Root
Kaladp0042s0132	AT5G04890	RTM2	HSP20-like chaperones superfamily protein	_	Dusk	Cold	Root
Kaladp0042s0176	AT4G40070		RING/U-box superfamily protein	_	Dusk	Cold	Root
Kaladp0042s0187	AT3G26140		Cellulase (glycosyl hydrolase family 5) protein	_	Dusk	Cold	Root
Kaladp0042s0270	AT1G11260	ATSTP1,STP1	sugar transporter 1	_	Dusk	Cold	Root
Kaladp0042s0296	AT4G05200	CRK25	cysteine-rich RLK (RECEPTOR-like protein kinase) 25	_	Dusk	Cold	Root
Kaladp0042s0298	AT4G21410	CRK29	cysteine-rich RLK (RECEPTOR-like protein kinase) 29	_	Dusk	Cold	Root
Kaladp0042s0306	AT4G21410	CRK29	cysteine-rich RLK (RECEPTOR-like protein kinase) 29	_	Dusk	Cold	Root
Kaladp0042s0307	AT4G23180	CRK10,RLK4	cysteine-rich RLK (RECEPTOR-like protein kinase) 10	_	Dusk	Cold	Root
Kaladp0042s0312	AT4G05200	CRK25	cysteine-rich RLK (RECEPTOR-like protein kinase) 25	_	Dusk	Cold	Root
Kaladp0042s0324	AT1G11580	ATPMEPCRA,PMEPCRA	methylesterase PCR A	_	Dusk	Cold	Root
Kaladp0042s0333	AT4G00360	ATT1,CYP86A2	cytochrome P450, family 86, subfamily A, polypeptide 2	_	Dusk	Cold	Root
Kaladp0042s0350	AT1G64230	UBC28	ubiquitin-conjugating enzyme 28	_	Dusk	Cold	Root
Kaladp0042s0368	AT4G27745		Yippee family putative zinc-binding protein	_	Dusk	Cold	Root
Kaladp0042s0382	AT2G27310		F-box family protein	_	Dusk	Cold	Root
Kaladp0043s0004	AT3G61220		NAD(P)-binding Rossmann-fold superfamily protein	_	Dusk	Cold	Root
Kaladp0043s0013	AT4G33050	EDA39	calmodulin-binding family protein	_	Dusk	Cold	Root
Kaladp0043s0038	AT4G26260	MIOX4	myo-inositol oxygenase 4	_	Dusk	Cold	Root
Kaladp0043s0055	AT2G22610		Di-glucose binding protein with Kinesin motor domain	_	Dusk	Cold	Root
Kaladp0043s0091	AT1G24140		Matrixin family protein	_	Dusk	Cold	Root
Kaladp0043s0101	AT1G70000		myb-like transcription factor family protein	_	Dusk	Cold	Root
Kaladp0043s0127	AT2G02800	APK2B	protein kinase 2B	_	Dusk	Cold	Root
Kaladp0043s0148	AT1G14040		EXS (ERD1/XPR1/SYG1) family protein	_	Dusk	Cold	Root
Kaladp0043s0157	AT5G04700		Ankyrin repeat family protein	_	Dusk	Cold	Root
Kaladp0043s0164	AT2G03440	ATNRP1,NRP1	nodulin-related protein 1	_	Dusk	Cold	Root
Kaladp0043s0198	AT1G12870		F-box and associated interaction domains-containing protein	_	Dusk	Cold	Root
Kaladp0043s0218	AT5G64750	ABR1	Integrase-type DNA-binding superfamily protein	AP2-EREBP	Dusk	Cold	Root
Kaladp0043s0269	AT5G56550	ATOXS3,OXS3	oxidative stress 3	_	Dusk	Cold	Root
Kaladp0044s0011	AT2G33790	AGP30,ATAGP30	arabinogalactan protein 30	_	Dusk	Cold	Root
Kaladp0044s0046	AT1G18140	ATLAC1,LAC1	laccase 1	_	Dusk	Cold	Root
Kaladp0044s0072	AT5G38700			_	Dusk	Cold	Root
Kaladp0044s0075	AT3G62580		Late embryogenesis abundant protein (LEA) family protein	_	Dusk	Cold	Root
Kaladp0045s0013	AT1G09380		nodulin MtN21 /EamA-like transporter family protein	_	Dusk	Cold	Root
Kaladp0045s0026	AT4G40050		Protein of unknown function (DUF3550/UPF0682)	_	Dusk	Cold	Root
Kaladp0045s0076	AT5G49470		PAS domain-containing protein tyrosine kinase family protein	_	Dusk	Cold	Root
Kaladp0045s0091	AT5G49170			_	Dusk	Cold	Root
Kaladp0045s0148	AT3G22950	ARFC1,ATARFC1	ADP-ribosylation factor C1	_	Dusk	Cold	Root
Kaladp0045s0167	AT1G64660	ATMGL,MGL	methionine gamma-lyase	_	Dusk	Cold	Root
Kaladp0045s0174	AT1G58210	EMB1674	kinase interacting family protein	Orphans	Dusk	Cold	Root
Kaladp0045s0177	AT3G43660		Vacuolar iron transporter (VIT) family protein	_	Dusk	Cold	Root
Kaladp0045s0196	AT5G20270	HHP1	heptahelical transmembrane protein1	_	Dusk	Cold	Root
Kaladp0045s0212	AT5G20480	EFR	EF-TU receptor	_	Dusk	Cold	Root
Kaladp0045s0222	AT3G11320		Nucleotide-sugar transporter family protein	_	Dusk	Cold	Root
Kaladp0045s0229	AT2G39830	DAR2	DA1-related protein 2	Orphans	Dusk	Cold	Root
Kaladp0045s0256	AT3G22910		ATPase E1-E2 type family protein / haloacid dehalogenase-like hydrolase family protein	_	Dusk	Cold	Root
Kaladp0045s0288	AT1G02820		Late embryogenesis abundant 3 (LEA3) family protein	_	Dusk	Cold	Root
Kaladp0045s0304	AT5G26990		Drought-responsive family protein	_	Dusk	Cold	Root
Kaladp0045s0307	AT3G62660	GATL7	galacturonosyltransferase-like 7	_	Dusk	Cold	Root
Kaladp0045s0327	AT2G47260	ATWRKY23,WRKY23	WRKY DNA-binding protein 23	WRKY	Dusk	Cold	Root
Kaladp0045s0335	AT1G73370	ATSUS6,SUS6	sucrose synthase 6	_	Dusk	Cold	Root
Kaladp0045s0349	AT1G66400	CML23	calmodulin like 23	_	Dusk	Cold	Root
Kaladp0045s0401	AT3G54040		PAR1 protein	_	Dusk	Cold	Root
Kaladp0045s0412	AT3G45970	ATEXLA1,ATEXPL1,ATHEXP BETA 2.1,EXLA1,EXPL1	expansin-like A1	_	Dusk	Cold	Root
Kaladp0045s0437	AT1G52140			_	Dusk	Cold	Root
Kaladp0045s0440	AT4G19460		UDP-Glycosyltransferase superfamily protein	_	Dusk	Cold	Root
Kaladp0045s0461	AT3G01860			_	Dusk	Cold	Root
Kaladp0045s0468				_	Dusk	Cold	Root
Kaladp0045s0469	AT4G10250	ATHSP22.0	HSP20-like chaperones superfamily protein	_	Dusk	Cold	Root
Kaladp0045s0489	AT1G76160	sks5	SKU5 similar 5	_	Dusk	Cold	Root
Kaladp0045s0516	AT5G35732			_	Dusk	Cold	Root
Kaladp0045s0521	AT5G47530		Auxin-responsive family protein	_	Dusk	Cold	Root
Kaladp0045s0527	AT4G14540	NF-YB3	nuclear factor Y, subunit B3	CCAAT	Dusk	Cold	Root
Kaladp0045s0534	AT5G48290		Heavy metal transport/detoxification superfamily protein	_	Dusk	Cold	Root
Kaladp0046s0042	AT4G29130	ATHXK1,GIN2,HXK1	hexokinase 1	_	Dusk	Cold	Root
Kaladp0046s0069	AT5G12080	ATMSL10,MSL10	mechanosensitive channel of small conductance-like 10	_	Dusk	Cold	Root
Kaladp0046s0071	AT1G05010	ACO4,EAT1,EFE	ethylene-forming enzyme	_	Dusk	Cold	Root
Kaladp0046s0089	AT2G43320		S-adenosyl-L-methionine-dependent methyltransferases superfamily protein	_	Dusk	Cold	Root
Kaladp0046s0139	AT3G22530			_	Dusk	Cold	Root
Kaladp0046s0192	AT3G10760		Homeodomain-like superfamily protein	G2-like	Dusk	Cold	Root
Kaladp0046s0235	AT4G33440		Pectin lyase-like superfamily protein	_	Dusk	Cold	Root
Kaladp0046s0315	AT1G21910		Integrase-type DNA-binding superfamily protein	AP2-EREBP	Dusk	Cold	Root
Kaladp0046s0316	AT5G40010	AATP1	AAA-ATPase 1	_	Dusk	Cold	Root
Kaladp0046s0337	AT5G51990	CBF4,DREB1D	C-repeat-binding factor 4	AP2-EREBP	Dusk	Cold	Root
Kaladp0046s0342	AT1G12710	AtPP2-A12,PP2-A12	phloem protein 2-A12	_	Dusk	Cold	Root
Kaladp0047s0030	AT2G15490	UGT73B4	UDP-glycosyltransferase 73B4	_	Dusk	Cold	Root
Kaladp0047s0035	AT4G34131	UGT73B3	UDP-glucosyl transferase 73B3	_	Dusk	Cold	Root
Kaladp0047s0039	AT4G37260	ATMYB73,MYB73	myb domain protein 73	MYB	Dusk	Cold	Root
Kaladp0047s0044	AT2G15320		Leucine-rich repeat (LRR) family protein	_	Dusk	Cold	Root
Kaladp0047s0053	AT3G19540		Protein of unknown function (DUF620)	_	Dusk	Cold	Root
Kaladp0047s0057	AT1G49850		RING/U-box superfamily protein	_	Dusk	Cold	Root
Kaladp0047s0062	AT1G27730	STZ,ZAT10	salt tolerance zinc finger	C2H2	Dusk	Cold	Root
Kaladp0047s0068	AT1G80133			_	Dusk	Cold	Root
Kaladp0047s0079	AT1G10020		Protein of unknown function (DUF1005)	_	Dusk	Cold	Root
Kaladp0047s0081	AT4G33700		CBS domain-containing protein with a domain of unknown function (DUF21)	_	Dusk	Cold	Root
Kaladp0047s0083	AT1G01470	LEA14,LSR3	Late embryogenesis abundant protein	_	Dusk	Cold	Root
Kaladp0047s0087	AT1G09940	HEMA2	Glutamyl-tRNA reductase family protein	_	Dusk	Cold	Root
Kaladp0047s0099	AT1G58120			_	Dusk	Cold	Root
Kaladp0047s0105	AT5G64300	ATGCH,ATRIBA1,GCH,RFD1	GTP cyclohydrolase II	_	Dusk	Cold	Root
Kaladp0047s0216	AT1G51880	RHS6	root hair specific 6	_	Dusk	Cold	Root
Kaladp0047s0232	AT1G17720	ATB BETA	Protein phosphatase 2A, regulatory subunit PR55	_	Dusk	Cold	Root
Kaladp0047s0247				_	Dusk	Cold	Root
Kaladp0047s0257	AT1G72790		hydroxyproline-rich glycoprotein family protein	_	Dusk	Cold	Root
Kaladp0048s0005	AT2G26300	ATGPA1,GP ALPHA 1,GPA1	G protein alpha subunit 1	_	Dusk	Cold	Root
Kaladp0048s0007	AT1G19210		Integrase-type DNA-binding superfamily protein	AP2-EREBP	Dusk	Cold	Root
Kaladp0048s0013	AT2G24400		SAUR-like auxin-responsive protein family	_	Dusk	Cold	Root
Kaladp0048s0049	AT5G64530	ANAC104,XND1	xylem NAC domain 1	NAC	Dusk	Cold	Root
Kaladp0048s0054	AT1G47960	ATC/VIF1,C/VIF1	cell wall / vacuolar inhibitor of fructosidase 1	_	Dusk	Cold	Root
Kaladp0048s0062	AT3G57450			_	Dusk	Cold	Root
Kaladp0048s0075	AT5G61280		Remorin family protein	_	Dusk	Cold	Root
Kaladp0048s0087	AT3G28910	ATMYB30,MYB30	myb domain protein 30	MYB	Dusk	Cold	Root
Kaladp0048s0093	AT4G00300		fringe-related protein	_	Dusk	Cold	Root
Kaladp0048s0116	AT1G17950	ATMYB52,BW52,MYB52	myb domain protein 52	MYB	Dusk	Cold	Root
Kaladp0048s0117	AT4G33440		Pectin lyase-like superfamily protein	_	Dusk	Cold	Root
Kaladp0048s0128	AT2G28605		Photosystem II reaction center PsbP family protein	_	Dusk	Cold	Root
Kaladp0048s0135	AT3G14880			_	Dusk	Cold	Root
Kaladp0048s0143	AT1G03940		HXXXD-type acyl-transferase family protein	_	Dusk	Cold	Root
Kaladp0048s0197	AT3G47600	ATMYB94,ATMYBCP70,MYB94	myb domain protein 94	MYB	Dusk	Cold	Root
Kaladp0048s0226	AT3G03050	ATCSLD3,CSLD3,KJK	cellulose synthase-like D3	_	Dusk	Cold	Root
Kaladp0048s0246	AT5G19260		Protein of unknown function (DUF3049)	_	Dusk	Cold	Root
Kaladp0048s0249	AT5G26230			_	Dusk	Cold	Root
Kaladp0048s0300	AT2G44500		O-fucosyltransferase family protein	_	Dusk	Cold	Root
Kaladp0048s0324	AT3G55240		Plant protein 1589 of unknown function	_	Dusk	Cold	Root
Kaladp0048s0330	AT1G44970		Peroxidase superfamily protein	_	Dusk	Cold	Root
Kaladp0048s0351	AT1G75180		Erythronate-4-phosphate dehydrogenase family protein	_	Dusk	Cold	Root
Kaladp0048s0362	AT5G47650	ATNUDT2,ATNUDX2,NUDT2	nudix hydrolase homolog 2	_	Dusk	Cold	Root
Kaladp0048s0379	AT3G13310		Chaperone DnaJ-domain superfamily protein	_	Dusk	Cold	Root
Kaladp0048s0383	AT5G59810	ATSBT5.4,SBT5.4	Subtilase family protein	_	Dusk	Cold	Root
Kaladp0048s0389	AT5G56030	AtHsp90.2,ERD8,HSP81-2,HSP90.2	heat shock protein 81-2	_	Dusk	Cold	Root
Kaladp0048s0397	AT1G12150		Plant protein of unknown function (DUF827)	_	Dusk	Cold	Root
Kaladp0048s0420	AT1G50640	ATERF3,ERF3	ethylene responsive element binding factor 3	AP2-EREBP	Dusk	Cold	Root
Kaladp0048s0429	AT4G21990	APR3,ATAPR3,PRH-26,PRH26	APS reductase 3	_	Dusk	Cold	Root
Kaladp0048s0453	AT1G54290		Translation initiation factor SUI1 family protein	_	Dusk	Cold	Root
Kaladp0048s0466	AT3G21240	4CL2,AT4CL2	4-coumarate:CoA ligase 2	_	Dusk	Cold	Root
Kaladp0048s0480	AT2G23810	TET8	tetraspanin8	_	Dusk	Cold	Root
Kaladp0048s0496	AT3G13840		GRAS family transcription factor	GRAS	Dusk	Cold	Root
Kaladp0048s0502	AT3G13790	ATBFRUCT1,ATCWINV1	Glycosyl hydrolases family 32 protein	_	Dusk	Cold	Root
Kaladp0048s0582	AT3G21220	ATMAP2K_ALPHA,ATMEK5,ATMKK5,MAP2K_A,MEK5,MKK5	MAP kinase kinase 5	_	Dusk	Cold	Root
Kaladp0048s0587	AT5G43150			_	Dusk	Cold	Root
Kaladp0048s0604	AT5G53560	ATB5-A,ATCB5-E,B5		_	Dusk	Cold	Root
Kaladp0048s0605	AT2G30750	CYP71A12	cytochrome P450, family 71, subfamily A, polypeptide 12	_	Dusk	Cold	Root
Kaladp0048s0612	AT2G30770	CYP71A13	cytochrome P450, family 71, subfamily A, polypeptide 13	_	Dusk	Cold	Root
Kaladp0048s0615	AT4G23420		NAD(P)-binding Rossmann-fold superfamily protein	_	Dusk	Cold	Root
Kaladp0048s0623	AT1G78995			_	Dusk	Cold	Root
Kaladp0048s0629	AT3G25620		ABC-2 type transporter family protein	_	Dusk	Cold	Root
Kaladp0048s0630	AT2G35610	XEG113	xyloglucanase 113	_	Dusk	Cold	Root
Kaladp0048s0631	AT4G19230	CYP707A1	cytochrome P450, family 707, subfamily A, polypeptide 1	_	Dusk	Cold	Root
Kaladp0048s0636				_	Dusk	Cold	Root
Kaladp0048s0753				_	Dusk	Cold	Root
Kaladp0048s0789	AT1G31130			_	Dusk	Cold	Root
Kaladp0048s0815	AT4G12500		Bifunctional inhibitor/lipid-transfer protein/seed storage 2S albumin superfamily protein	_	Dusk	Cold	Root
Kaladp0048s0853	AT1G68550		Integrase-type DNA-binding superfamily protein	AP2-EREBP	Dusk	Cold	Root
Kaladp0048s0860	AT5G61350		Protein kinase superfamily protein	_	Dusk	Cold	Root
Kaladp0048s0898	AT1G74900	OTP43	Pentatricopeptide repeat (PPR) superfamily protein	_	Dusk	Cold	Root
Kaladp0048s0899	AT3G48080		alpha/beta-Hydrolases superfamily protein	_	Dusk	Cold	Root
Kaladp0048s0918	AT3G57450			_	Dusk	Cold	Root
Kaladp0048s0929	AT4G16600		Nucleotide-diphospho-sugar transferases superfamily protein	_	Dusk	Cold	Root
Kaladp0048s0940	AT2G39040		Peroxidase superfamily protein	_	Dusk	Cold	Root
Kaladp0048s0946	AT4G16563		Eukaryotic aspartyl protease family protein	_	Dusk	Cold	Root
Kaladp0049s0034	AT2G48010	RKF3	receptor-like kinase in in flowers 3	_	Dusk	Cold	Root
Kaladp0050s0006	AT1G52190		Major facilitator superfamily protein	_	Dusk	Cold	Root
Kaladp0050s0009	AT3G24620	ATROPGEF8,ROPGEF8	RHO guanyl-nucleotide exchange factor 8	_	Dusk	Cold	Root
Kaladp0050s0021	AT5G28770	AtbZIP63,BZO2H3	bZIP transcription factor family protein	bZIP	Dusk	Cold	Root
Kaladp0050s0033	AT4G12560	CPR30	F-box and associated interaction domains-containing protein	_	Dusk	Cold	Root
Kaladp0050s0034	AT4G12560	CPR30	F-box and associated interaction domains-containing protein	_	Dusk	Cold	Root
Kaladp0050s0037	AT5G23130		Peptidoglycan-binding LysM domain-containing protein	_	Dusk	Cold	Root
Kaladp0050s0043	AT3G46540		ENTH/VHS family protein	_	Dusk	Cold	Root
Kaladp0050s0058	AT2G43970		RNA-binding protein	_	Dusk	Cold	Root
Kaladp0050s0067	AT5G06690	WCRKC1	WCRKC thioredoxin 1	_	Dusk	Cold	Root
Kaladp0050s0074				_	Dusk	Cold	Root
Kaladp0050s0083	AT5G53590		SAUR-like auxin-responsive protein family	_	Dusk	Cold	Root
Kaladp0050s0097	AT1G10360	ATGSTU18,GST29,GSTU18	glutathione S-transferase TAU 18	_	Dusk	Cold	Root
Kaladp0050s0098	AT1G10370	ATGSTU17,ERD9,GST30,GST30B	Glutathione S-transferase family protein	_	Dusk	Cold	Root
Kaladp0050s0103	AT1G59820	ALA3	aminophospholipid ATPase 3	_	Dusk	Cold	Root
Kaladp0050s0109	AT1G27200		Domain of unknown function (DUF23)	_	Dusk	Cold	Root
Kaladp0050s0116	AT1G10550	XET,XTH33	xyloglucan:xyloglucosyl transferase 33	_	Dusk	Cold	Root
Kaladp0050s0118	AT2G36100		Uncharacterised protein family (UPF0497)	_	Dusk	Cold	Root
Kaladp0050s0150	AT1G12940	ATNRT2.5,NRT2.5	nitrate transporter2.5	_	Dusk	Cold	Root
Kaladp0050s0154	AT1G70590		F-box family protein	_	Dusk	Cold	Root
Kaladp0050s0159	AT1G67856		RING/U-box superfamily protein	_	Dusk	Cold	Root
Kaladp0050s0167	AT1G01490		Heavy metal transport/detoxification superfamily protein	_	Dusk	Cold	Root
Kaladp0050s0193	AT3G14260		Protein of unknown function (DUF567)	_	Dusk	Cold	Root
Kaladp0050s0198	AT4G11780			_	Dusk	Cold	Root
Kaladp0050s0233	AT4G12420	SKU5	Cupredoxin superfamily protein	_	Dusk	Cold	Root
Kaladp0050s0264	AT1G13540		Protein of unknown function (DUF1262)	_	Dusk	Cold	Root
Kaladp0050s0277	AT1G49000			_	Dusk	Cold	Root
Kaladp0050s0281	AT1G68820		Transmembrane Fragile-X-F-associated protein	_	Dusk	Cold	Root
Kaladp0050s0286	AT1G13250	GATL3	galacturonosyltransferase-like 3	_	Dusk	Cold	Root
Kaladp0050s0289	AT1G13260	EDF4,RAV1	related to ABI3/VP1 1	AP2-EREBP	Dusk	Cold	Root
Kaladp0050s0307	AT1G68500			_	Dusk	Cold	Root
Kaladp0050s0308	AT5G16110			_	Dusk	Cold	Root
Kaladp0050s0317	AT1G68300		Adenine nucleotide alpha hydrolases-like superfamily protein	_	Dusk	Cold	Root
Kaladp0050s0324	AT3G18260		Reticulon family protein	_	Dusk	Cold	Root
Kaladp0050s0328	AT2G01190		Octicosapeptide/Phox/Bem1p family protein	_	Dusk	Cold	Root
Kaladp0050s0350				_	Dusk	Cold	Root
Kaladp0051s0001				_	Dusk	Cold	Root
Kaladp0051s0010	AT5G55300	MGO1,TOP1,TOP1ALPHA	DNA topoisomerase I alpha	_	Dusk	Cold	Root
Kaladp0051s0025	AT1G55850	ATCSLE1,CSLE1	cellulose synthase like E1	_	Dusk	Cold	Root
Kaladp0051s0040	AT5G55310	TOP1,TOP1BETA	DNA topoisomerase 1 beta	_	Dusk	Cold	Root
Kaladp0051s0047	AT3G20330	PYRB	PYRIMIDINE B	_	Dusk	Cold	Root
Kaladp0051s0049	AT1G50640	ATERF3,ERF3	ethylene responsive element binding factor 3	AP2-EREBP	Dusk	Cold	Root
Kaladp0051s0057	AT4G26690	GPDL2,MRH5,SHV3	PLC-like phosphodiesterase family protein	_	Dusk	Cold	Root
Kaladp0051s0068	AT3G13110	ATSERAT2;2,SAT-1,SAT-A,SAT-M,SAT3,SERAT2;2	serine acetyltransferase 2;2	_	Dusk	Cold	Root
Kaladp0051s0089	AT5G56000	AtHsp90.4,Hsp81.4	HEAT SHOCK PROTEIN 81.4	_	Dusk	Cold	Root
Kaladp0053s0015	AT1G17180	ATGSTU25,GSTU25	glutathione S-transferase TAU 25	_	Dusk	Cold	Root
Kaladp0053s0052				_	Dusk	Cold	Root
Kaladp0053s0074	AT4G18070			_	Dusk	Cold	Root
Kaladp0053s0078	AT1G17020	ATSRG1,SRG1	senescence-related gene 1	_	Dusk	Cold	Root
Kaladp0053s0085	AT1G29670		GDSL-like Lipase/Acylhydrolase superfamily protein	_	Dusk	Cold	Root
Kaladp0053s0087	AT5G45690		Protein of unknown function (DUF1264)	_	Dusk	Cold	Root
Kaladp0053s0093	AT5G05830		RING/FYVE/PHD zinc finger superfamily protein	_	Dusk	Cold	Root
Kaladp0053s0101	AT1G29160		Dof-type zinc finger DNA-binding family protein	C2C2-Dof	Dusk	Cold	Root
Kaladp0053s0104	AT1G29195			_	Dusk	Cold	Root
Kaladp0053s0112	AT1G29050	TBL38	TRICHOME BIREFRINGENCE-LIKE 38	_	Dusk	Cold	Root
Kaladp0053s0133	AT1G20330	CVP1,FRL1,SMT2	sterol methyltransferase 2	_	Dusk	Cold	Root
Kaladp0053s0135	AT1G53540		HSP20-like chaperones superfamily protein	_	Dusk	Cold	Root
Kaladp0053s0140	AT2G21890	ATCAD3,CAD3	cinnamyl alcohol dehydrogenase homolog 3	_	Dusk	Cold	Root
Kaladp0053s0148	AT1G53540		HSP20-like chaperones superfamily protein	_	Dusk	Cold	Root
Kaladp0053s0158	AT3G06880		Transducin/WD40 repeat-like superfamily protein	_	Dusk	Cold	Root
Kaladp0053s0161	AT2G18420		Gibberellin-regulated family protein	_	Dusk	Cold	Root
Kaladp0053s0179	AT3G28180	ATCSLC04,ATCSLC4,CSLC04,CSLC4	Cellulose-synthase-like C4	_	Dusk	Cold	Root
Kaladp0053s0189	AT4G07960	ATCSLC12,CSLC12	Cellulose-synthase-like C12	_	Dusk	Cold	Root
Kaladp0053s0194	AT5G14890		NHL domain-containing protein	_	Dusk	Cold	Root
Kaladp0053s0213	AT3G14470		NB-ARC domain-containing disease resistance protein	_	Dusk	Cold	Root
Kaladp0053s0256				_	Dusk	Cold	Root
Kaladp0053s0262	AT3G47110		Leucine-rich repeat protein kinase family protein	_	Dusk	Cold	Root
Kaladp0053s0263	AT5G20480	EFR	EF-TU receptor	_	Dusk	Cold	Root
Kaladp0053s0301	AT3G56400	ATWRKY70,WRKY70	WRKY DNA-binding protein 70	WRKY	Dusk	Cold	Root
Kaladp0053s0321				_	Dusk	Cold	Root
Kaladp0053s0326	AT1G14780		MAC/Perforin domain-containing protein	_	Dusk	Cold	Root
Kaladp0053s0348	AT1G24530		Transducin/WD40 repeat-like superfamily protein	_	Dusk	Cold	Root
Kaladp0053s0358	AT2G42570	TBL39	TRICHOME BIREFRINGENCE-LIKE 39	_	Dusk	Cold	Root
Kaladp0053s0359	AT5G14650		Pectin lyase-like superfamily protein	_	Dusk	Cold	Root
Kaladp0053s0363	AT5G08240			_	Dusk	Cold	Root
Kaladp0053s0364	AT5G54490	PBP1	pinoid-binding protein 1	_	Dusk	Cold	Root
Kaladp0053s0373	AT5G65030			_	Dusk	Cold	Root
Kaladp0053s0381	AT2G28790		Pathogenesis-related thaumatin superfamily protein	_	Dusk	Cold	Root
Kaladp0053s0389	AT3G46550	SOS5	Fasciclin-like arabinogalactan family protein	_	Dusk	Cold	Root
Kaladp0053s0430	AT5G17910			_	Dusk	Cold	Root
Kaladp0053s0435	AT1G07280		Tetratricopeptide repeat (TPR)-like superfamily protein	_	Dusk	Cold	Root
Kaladp0053s0459	AT3G17700	ATCNGC20,CNBT1,CNGC20	cyclic nucleotide-binding transporter 1	_	Dusk	Cold	Root
Kaladp0053s0464	AT1G73370	ATSUS6,SUS6	sucrose synthase 6	_	Dusk	Cold	Root
Kaladp0053s0485	AT5G23130		Peptidoglycan-binding LysM domain-containing protein	_	Dusk	Cold	Root
Kaladp0053s0524				_	Dusk	Cold	Root
Kaladp0053s0563	AT3G25070	RIN4	RPM1 interacting protein 4	_	Dusk	Cold	Root
Kaladp0053s0570	AT4G18010	5PTASE2,AT5PTASE2,IP5PII	myo-inositol polyphosphate 5-phosphatase 2	_	Dusk	Cold	Root
Kaladp0053s0575	AT4G10250	ATHSP22.0	HSP20-like chaperones superfamily protein	_	Dusk	Cold	Root
Kaladp0053s0578	AT5G46910		Transcription factor jumonji (jmj) family protein / zinc finger (C5HC2 type) family protein	Jumonji	Dusk	Cold	Root
Kaladp0053s0579				_	Dusk	Cold	Root
Kaladp0053s0599	AT4G17890	AGD8	ARF-GAP domain 8	_	Dusk	Cold	Root
Kaladp0053s0600	AT4G17870	PYR1,RCAR11	Polyketide cyclase/dehydrase and lipid transport superfamily protein	_	Dusk	Cold	Root
Kaladp0053s0602	AT4G17810		C2H2 and C2HC zinc fingers superfamily protein	C2H2	Dusk	Cold	Root
Kaladp0053s0615				_	Dusk	Cold	Root
Kaladp0053s0616	AT1G32100	ATPRR1,PRR1	pinoresinol reductase 1	_	Dusk	Cold	Root
Kaladp0053s0617	AT1G32100	ATPRR1,PRR1	pinoresinol reductase 1	_	Dusk	Cold	Root
Kaladp0053s0653	AT5G47230	ATERF-5,ATERF5,ERF5	ethylene responsive element binding factor 5	AP2-EREBP	Dusk	Cold	Root
Kaladp0053s0666	AT1G25275			_	Dusk	Cold	Root
Kaladp0053s0680	AT4G23430		NAD(P)-binding Rossmann-fold superfamily protein	_	Dusk	Cold	Root
Kaladp0053s0700	AT4G05030		Copper transport protein family	_	Dusk	Cold	Root
Kaladp0054s0038	AT3G09280			_	Dusk	Cold	Root
Kaladp0054s0073	AT5G20270	HHP1	heptahelical transmembrane protein1	_	Dusk	Cold	Root
Kaladp0055s0013	AT4G00960		Protein kinase superfamily protein	_	Dusk	Cold	Root
Kaladp0055s0014	AT4G05200	CRK25	cysteine-rich RLK (RECEPTOR-like protein kinase) 25	_	Dusk	Cold	Root
Kaladp0055s0020	AT5G48540		receptor-like protein kinase-related family protein	_	Dusk	Cold	Root
Kaladp0055s0021	AT3G22060		Receptor-like protein kinase-related family protein	_	Dusk	Cold	Root
Kaladp0055s0022	AT3G22060		Receptor-like protein kinase-related family protein	_	Dusk	Cold	Root
Kaladp0055s0032				_	Dusk	Cold	Root
Kaladp0055s0035	AT5G47060		Protein of unknown function (DUF581)	_	Dusk	Cold	Root
Kaladp0055s0039	AT1G28710		Nucleotide-diphospho-sugar transferase family protein	_	Dusk	Cold	Root
Kaladp0055s0059	AT1G76490	HMG1,HMGR1	hydroxy methylglutaryl CoA reductase 1	_	Dusk	Cold	Root
Kaladp0055s0073				_	Dusk	Cold	Root
Kaladp0055s0096	AT4G35310	ATCPK5,CPK5	calmodulin-domain protein kinase 5	_	Dusk	Cold	Root
Kaladp0055s0103	AT2G17230	EXL5	EXORDIUM like 5	_	Dusk	Cold	Root
Kaladp0055s0134	AT2G16730	BGAL13	glycosyl hydrolase family 35 protein	_	Dusk	Cold	Root
Kaladp0055s0168	AT2G17710			_	Dusk	Cold	Root
Kaladp0055s0177	AT3G05975		Late embryogenesis abundant (LEA) hydroxyproline-rich glycoprotein family	_	Dusk	Cold	Root
Kaladp0055s0205				_	Dusk	Cold	Root
Kaladp0055s0260				_	Dusk	Cold	Root
Kaladp0055s0265	AT1G04520	PDLP2	plasmodesmata-located protein 2	_	Dusk	Cold	Root
Kaladp0055s0270	AT3G45970	ATEXLA1,ATEXPL1,ATHEXP BETA 2.1,EXLA1,EXPL1	expansin-like A1	_	Dusk	Cold	Root
Kaladp0055s0277	AT1G33970		P-loop containing nucleoside triphosphate hydrolases superfamily protein	_	Dusk	Cold	Root
Kaladp0055s0297	AT5G53588	CPuORF50	conserved peptide upstream open reading frame 50	_	Dusk	Cold	Root
Kaladp0055s0298	AT2G46690		SAUR-like auxin-responsive protein family	_	Dusk	Cold	Root
Kaladp0055s0314	AT5G53020		Ribonuclease P protein subunit P38-related	_	Dusk	Cold	Root
Kaladp0055s0316				_	Dusk	Cold	Root
Kaladp0055s0339	AT5G24090	ATCHIA,CHIA	chitinase A	_	Dusk	Cold	Root
Kaladp0055s0342	AT5G52900			_	Dusk	Cold	Root
Kaladp0055s0343	AT1G64140			_	Dusk	Cold	Root
Kaladp0055s0344	AT4G26260	MIOX4	myo-inositol oxygenase 4	_	Dusk	Cold	Root
Kaladp0055s0348	AT1G01490		Heavy metal transport/detoxification superfamily protein	_	Dusk	Cold	Root
Kaladp0055s0355	AT4G23420		NAD(P)-binding Rossmann-fold superfamily protein	_	Dusk	Cold	Root
Kaladp0055s0365	AT3G61150	HD-GL2-1,HDG1	homeodomain GLABROUS 1	HB	Dusk	Cold	Root
Kaladp0055s0375	AT2G28100	ATFUC1,FUC1	alpha-L-fucosidase 1	_	Dusk	Cold	Root
Kaladp0055s0386	AT2G45220		Plant invertase/pectin methylesterase inhibitor superfamily	_	Dusk	Cold	Root
Kaladp0055s0412	AT4G15780	ATVAMP724,VAMP724	vesicle-associated membrane protein 724	_	Dusk	Cold	Root
Kaladp0055s0424	AT1G09070	(AT)SRC2,SRC2	soybean gene regulated by cold-2	_	Dusk	Cold	Root
Kaladp0055s0458	AT3G02740		Eukaryotic aspartyl protease family protein	_	Dusk	Cold	Root
Kaladp0055s0496	AT3G24330		O-Glycosyl hydrolases family 17 protein	_	Dusk	Cold	Root
Kaladp0055s0510	AT2G25590		Plant Tudor-like protein	_	Dusk	Cold	Root
Kaladp0055s0511	AT5G20030		Plant Tudor-like RNA-binding protein	_	Dusk	Cold	Root
Kaladp0055s0524	AT5G26731			_	Dusk	Cold	Root
Kaladp0055s0532	AT3G05858			_	Dusk	Cold	Root
Kaladp0055s0537	AT1G78410		VQ motif-containing protein	_	Dusk	Cold	Root
Kaladp0055s0542	AT1G09310		Protein of unknown function, DUF538	_	Dusk	Cold	Root
Kaladp0056s0029	AT5G23660	MTN3	homolog of Medicago truncatula MTN3	_	Dusk	Cold	Root
Kaladp0056s0039	AT5G26170	ATWRKY50,WRKY50	WRKY DNA-binding protein 50	WRKY	Dusk	Cold	Root
Kaladp0056s0042	AT3G13980			_	Dusk	Cold	Root
Kaladp0056s0050	AT5G21910			_	Dusk	Cold	Root
Kaladp0056s0065	AT5G35320			_	Dusk	Cold	Root
Kaladp0056s0086	AT2G28060		5\'-AMP-activated protein kinase beta-2 subunit protein	_	Dusk	Cold	Root
Kaladp0056s0108	AT3G44735	ATPSK3,PSK1,PSK3	PHYTOSULFOKINE 3 PRECURSOR	_	Dusk	Cold	Root
Kaladp0056s0135	AT2G27370		Uncharacterised protein family (UPF0497)	_	Dusk	Cold	Root
Kaladp0056s0144	AT3G44190		FAD/NAD(P)-binding oxidoreductase family protein	_	Dusk	Cold	Root
Kaladp0056s0148	AT2G27140		HSP20-like chaperones superfamily protein	_	Dusk	Cold	Root
Kaladp0057s0075	AT1G09560	GLP5	germin-like protein 5	_	Dusk	Cold	Root
Kaladp0057s0077	AT3G56550		Pentatricopeptide repeat (PPR) superfamily protein	_	Dusk	Cold	Root
Kaladp0057s0107				_	Dusk	Cold	Root
Kaladp0057s0119	AT1G56350		Peptide chain release factor 2	_	Dusk	Cold	Root
Kaladp0057s0127	AT3G62630		Protein of unknown function (DUF1645)	_	Dusk	Cold	Root
Kaladp0057s0132	AT4G25800		Calmodulin-binding protein	_	Dusk	Cold	Root
Kaladp0057s0138	AT1G70740		Protein kinase superfamily protein	_	Dusk	Cold	Root
Kaladp0057s0139	AT1G70740		Protein kinase superfamily protein	_	Dusk	Cold	Root
Kaladp0058s0017	AT4G31730	GDU1	glutamine dumper 1	_	Dusk	Cold	Root
Kaladp0058s0036	AT5G35090			_	Dusk	Cold	Root
Kaladp0058s0064	AT5G20010	ATRAN1,RAN-1,RAN1	RAS-related nuclear protein-1	_	Dusk	Cold	Root
Kaladp0058s0077	AT1G27695		glycine-rich protein	_	Dusk	Cold	Root
Kaladp0058s0084	AT1G15550	ATGA3OX1,GA3OX1,GA4	gibberellin 3-oxidase 1	_	Dusk	Cold	Root
Kaladp0058s0098	AT1G10340		Ankyrin repeat family protein	_	Dusk	Cold	Root
Kaladp0058s0100	AT1G10340		Ankyrin repeat family protein	_	Dusk	Cold	Root
Kaladp0058s0145	AT3G28480		Oxoglutarate/iron-dependent oxygenase	_	Dusk	Cold	Root
Kaladp0058s0149	AT3G62150	PGP21	P-glycoprotein 21	_	Dusk	Cold	Root
Kaladp0058s0187	AT5G18840		Major facilitator superfamily protein	_	Dusk	Cold	Root
Kaladp0058s0189	AT3G21570			_	Dusk	Cold	Root
Kaladp0058s0201	AT3G06070			_	Dusk	Cold	Root
Kaladp0058s0204	AT4G08950	EXO	Phosphate-responsive 1 family protein	_	Dusk	Cold	Root
Kaladp0058s0243	AT3G07060	emb1974	NHL domain-containing protein	_	Dusk	Cold	Root
Kaladp0058s0249	AT3G24100		Uncharacterised protein family SERF	_	Dusk	Cold	Root
Kaladp0058s0259	AT3G25150		Nuclear transport factor 2 (NTF2) family protein with RNA binding (RRM-RBD-RNP motifs) domain	_	Dusk	Cold	Root
Kaladp0058s0272	AT3G25250	AGC2,AGC2-1,AtOXI1,OXI1	AGC (cAMP-dependent, cGMP-dependent and protein kinase C) kinase family protein	_	Dusk	Cold	Root
Kaladp0058s0352	AT1G23850			_	Dusk	Cold	Root
Kaladp0058s0355	AT5G14920		Gibberellin-regulated family protein	_	Dusk	Cold	Root
Kaladp0058s0395	AT5G24430		Calcium-dependent protein kinase (CDPK) family protein	_	Dusk	Cold	Root
Kaladp0058s0439	AT2G16600	ROC3	rotamase CYP 3	_	Dusk	Cold	Root
Kaladp0058s0446	AT5G03080		Phosphatidic acid phosphatase (PAP2) family protein	_	Dusk	Cold	Root
Kaladp0058s0476	AT1G43710	emb1075	Pyridoxal phosphate (PLP)-dependent transferases superfamily protein	_	Dusk	Cold	Root
Kaladp0058s0485	AT5G51110		Transcriptional coactivator/pterin dehydratase	_	Dusk	Cold	Root
Kaladp0058s0541	AT1G34300		lectin protein kinase family protein	_	Dusk	Cold	Root
Kaladp0058s0549	AT1G76880		Duplicated homeodomain-like superfamily protein	Trihelix	Dusk	Cold	Root
Kaladp0058s0555	AT1G33055			_	Dusk	Cold	Root
Kaladp0058s0579	AT5G61440	ACHT5	atypical CYS HIS rich thioredoxin 5	_	Dusk	Cold	Root
Kaladp0058s0599	AT5G67150		HXXXD-type acyl-transferase family protein	_	Dusk	Cold	Root
Kaladp0058s0606	AT3G09520	ATEXO70H4,EXO70H4	exocyst subunit exo70 family protein H4	_	Dusk	Cold	Root
Kaladp0058s0618	AT2G26975		Ctr copper transporter family	_	Dusk	Cold	Root
Kaladp0058s0643	AT4G01470	ATTIP1.3,GAMMA-TIP3,TIP1;3	tonoplast intrinsic protein 1;3	_	Dusk	Cold	Root
Kaladp0059s0002	AT3G14200		Chaperone DnaJ-domain superfamily protein	_	Dusk	Cold	Root
Kaladp0059s0011	AT3G22160		VQ motif-containing protein	_	Dusk	Cold	Root
Kaladp0059s0014	AT2G30490	ATC4H,C4H,CYP73A5,REF3	cinnamate-4-hydroxylase	_	Dusk	Cold	Root
Kaladp0059s0032	AT2G40140	ATSZF2,CZF1,SZF2,ZFAR1	zinc finger (CCCH-type) family protein	C3H	Dusk	Cold	Root
Kaladp0059s0033	AT3G55950	ATCRR3,CCR3	CRINKLY4 related 3	_	Dusk	Cold	Root
Kaladp0059s0040	AT2G40095		Alpha/beta hydrolase related protein	_	Dusk	Cold	Root
Kaladp0059s0048	AT4G00430	PIP1;4,PIP1E,TMP-C	plasma membrane intrinsic protein 1;4	_	Dusk	Cold	Root
Kaladp0059s0059	AT3G55770		GATA type zinc finger transcription factor family protein	LIM	Dusk	Cold	Root
Kaladp0059s0118	AT2G36650			_	Dusk	Cold	Root
Kaladp0059s0184	AT4G33420		Peroxidase superfamily protein	_	Dusk	Cold	Root
Kaladp0059s0187	AT5G03795		Exostosin family protein	_	Dusk	Cold	Root
Kaladp0059s0202	AT2G02130	LCR68,PDF2.3	low-molecular-weight cysteine-rich 68	_	Dusk	Cold	Root
Kaladp0059s0210	AT1G71740			_	Dusk	Cold	Root
Kaladp0059s0214	AT5G61890		Integrase-type DNA-binding superfamily protein	AP2-EREBP	Dusk	Cold	Root
Kaladp0059s0218	AT1G18740		Protein of unknown function (DUF793)	_	Dusk	Cold	Root
Kaladp0059s0221	AT1G76890	AT-GT2,GT2	Duplicated homeodomain-like superfamily protein	Trihelix	Dusk	Cold	Root
Kaladp0059s0236	AT3G52440		Dof-type zinc finger DNA-binding family protein	C2C2-Dof	Dusk	Cold	Root
Kaladp0059s0255	AT5G15180		Peroxidase superfamily protein	_	Dusk	Cold	Root
Kaladp0059s0271	AT2G01570	RGA,RGA1	GRAS family transcription factor family protein	GRAS	Dusk	Cold	Root
Kaladp0059s0281	AT1G71040	LPR2	Cupredoxin superfamily protein	_	Dusk	Cold	Root
Kaladp0059s0301	AT4G16490		ARM repeat superfamily protein	_	Dusk	Cold	Root
Kaladp0059s0308	AT1G55920	ATSERAT2;1,SAT1,SAT5,SERAT2;1	serine acetyltransferase 2;1	_	Dusk	Cold	Root
Kaladp0059s0341	AT1G02400	ATGA2OX4,ATGA2OX6,DTA1,GA2OX6	gibberellin 2-oxidase 6	_	Dusk	Cold	Root
Kaladp0059s0343				_	Dusk	Cold	Root
Kaladp0059s0348	AT2G47260	ATWRKY23,WRKY23	WRKY DNA-binding protein 23	WRKY	Dusk	Cold	Root
Kaladp0059s0350	AT5G49480	ATCP1,CP1	Ca2+-binding protein 1	_	Dusk	Cold	Root
Kaladp0060s0016	AT5G66200	ARO2	armadillo repeat only 2	_	Dusk	Cold	Root
Kaladp0060s0113	AT2G16430	ATPAP10,PAP10	purple acid phosphatase 10	_	Dusk	Cold	Root
Kaladp0060s0115	AT3G50770	CML41	calmodulin-like 41	_	Dusk	Cold	Root
Kaladp0060s0123	AT5G66580			_	Dusk	Cold	Root
Kaladp0060s0127	AT5G66210	CPK28	calcium-dependent protein kinase 28	_	Dusk	Cold	Root
Kaladp0060s0132				_	Dusk	Cold	Root
Kaladp0060s0135	AT5G66980		AP2/B3-like transcriptional factor family protein	ABI3VP1	Dusk	Cold	Root
Kaladp0060s0146	AT4G37180		Homeodomain-like superfamily protein	G2-like	Dusk	Cold	Root
Kaladp0060s0159	AT3G50610			_	Dusk	Cold	Root
Kaladp0060s0194	AT2G14960	GH3.1	Auxin-responsive GH3 family protein	_	Dusk	Cold	Root
Kaladp0060s0201	AT5G67390			_	Dusk	Cold	Root
Kaladp0060s0202	AT3G49950		GRAS family transcription factor	GRAS	Dusk	Cold	Root
Kaladp0060s0212	AT1G04240	IAA3,SHY2	AUX/IAA transcriptional regulator family protein	AUX/IAA	Dusk	Cold	Root
Kaladp0060s0218	AT2G15580		RING/U-box superfamily protein	_	Dusk	Cold	Root
Kaladp0060s0260	AT3G57040	ARR9,ATRR4	response regulator 9	Orphans	Dusk	Cold	Root
Kaladp0060s0284	AT3G51080	GATA6	GATA transcription factor 6	C2C2-GATA	Dusk	Cold	Root
Kaladp0060s0292	AT2G39518		Uncharacterised protein family (UPF0497)	_	Dusk	Cold	Root
Kaladp0060s0294	AT2G39518		Uncharacterised protein family (UPF0497)	_	Dusk	Cold	Root
Kaladp0060s0296	AT5G02500	AT-HSC70-1,HSC70,HSC70-1,HSP70-1	heat shock cognate protein 70-1	_	Dusk	Cold	Root
Kaladp0060s0304	AT2G37430		C2H2 and C2HC zinc fingers superfamily protein	C2H2	Dusk	Cold	Root
Kaladp0060s0356	AT4G21280	PSBQ,PSBQ-1,PSBQA	photosystem II subunit QA	_	Dusk	Cold	Root
Kaladp0060s0395	AT4G22120		ERD (early-responsive to dehydration stress) family protein	_	Dusk	Cold	Root
Kaladp0060s0402	AT5G58360	ATOFP3,OFP3	ovate family protein 3	OFP	Dusk	Cold	Root
Kaladp0060s0422	AT4G17230	SCL13	SCARECROW-like 13	GRAS	Dusk	Cold	Root
Kaladp0060s0423	AT4G16470		Tetratricopeptide repeat (TPR)-like superfamily protein	_	Dusk	Cold	Root
Kaladp0060s0461	AT1G48300			_	Dusk	Cold	Root
Kaladp0060s0467	AT3G17380		TRAF-like family protein	_	Dusk	Cold	Root
Kaladp0060s0473				_	Dusk	Cold	Root
Kaladp0060s0503	AT3G13600		calmodulin-binding family protein	_	Dusk	Cold	Root
Kaladp0061s0011				_	Dusk	Cold	Root
Kaladp0061s0036				_	Dusk	Cold	Root
Kaladp0061s0058	AT1G56220		Dormancy/auxin associated family protein	_	Dusk	Cold	Root
Kaladp0061s0062				_	Dusk	Cold	Root
Kaladp0061s0063				_	Dusk	Cold	Root
Kaladp0061s0064	AT1G61560	ATMLO6,MLO6	Seven transmembrane MLO family protein	_	Dusk	Cold	Root
Kaladp0061s0069	AT5G01750		Protein of unknown function (DUF567)	_	Dusk	Cold	Root
Kaladp0061s0093	AT3G63420	AGG1,ATAGG1,GG1	Ggamma-subunit 1	_	Dusk	Cold	Root
Kaladp0061s0125				_	Dusk	Cold	Root
Kaladp0061s0140	AT3G30530	ATBZIP42,bZIP42	basic leucine-zipper 42	bZIP	Dusk	Cold	Root
Kaladp0061s0147				_	Dusk	Cold	Root
Kaladp0061s0174	AT5G52020		Integrase-type DNA-binding superfamily protein	AP2-EREBP	Dusk	Cold	Root
Kaladp0061s0178	AT1G14280	PKS2	phytochrome kinase substrate 2	_	Dusk	Cold	Root
Kaladp0062s0015	AT2G01180	ATLPP1,ATPAP1,LPP1,PAP1	phosphatidic acid phosphatase 1	_	Dusk	Cold	Root
Kaladp0062s0028	AT1G68500			_	Dusk	Cold	Root
Kaladp0062s0035	AT1G13360			_	Dusk	Cold	Root
Kaladp0062s0037	AT1G13340		Regulator of Vps4 activity in the MVB pathway protein	_	Dusk	Cold	Root
Kaladp0062s0041	AT1G13260	EDF4,RAV1	related to ABI3/VP1 1	AP2-EREBP	Dusk	Cold	Root
Kaladp0062s0051	AT1G49000			_	Dusk	Cold	Root
Kaladp0062s0067	AT1G76360		Protein kinase superfamily protein	_	Dusk	Cold	Root
Kaladp0062s0094	AT3G57450			_	Dusk	Cold	Root
Kaladp0062s0096	AT4G14465	AHL20	AT-hook motif nuclear-localized protein 20	_	Dusk	Cold	Root
Kaladp0062s0097	AT4G14450			_	Dusk	Cold	Root
Kaladp0062s0107	AT5G43360	ATPT4,PHT1;3,PHT3	phosphate transporter 1;3	_	Dusk	Cold	Root
Kaladp0062s0112	AT5G66470		RNA binding;GTP binding	_	Dusk	Cold	Root
Kaladp0062s0144	AT1G77020		DNAJ heat shock N-terminal domain-containing protein	_	Dusk	Cold	Root
Kaladp0062s0145				_	Dusk	Cold	Root
Kaladp0062s0148				_	Dusk	Cold	Root
Kaladp0062s0155	AT2G14820	NPY2	Phototropic-responsive NPH3 family protein	_	Dusk	Cold	Root
Kaladp0062s0156	AT3G49940	LBD38	LOB domain-containing protein 38	LOB	Dusk	Cold	Root
Kaladp0062s0159	AT4G24220	AWI31,VEP1	NAD(P)-binding Rossmann-fold superfamily protein	_	Dusk	Cold	Root
Kaladp0062s0194	AT1G22150	SULTR1;3	sulfate transporter 1;3	_	Dusk	Cold	Root
Kaladp0062s0199	AT3G43660		Vacuolar iron transporter (VIT) family protein	_	Dusk	Cold	Root
Kaladp0062s0228	AT5G50890		alpha/beta-Hydrolases superfamily protein	_	Dusk	Cold	Root
Kaladp0063s0002	AT3G12710		DNA glycosylase superfamily protein	_	Dusk	Cold	Root
Kaladp0064s0026				_	Dusk	Cold	Root
Kaladp0064s0038	AT1G70850	MLP34	MLP-like protein 34	_	Dusk	Cold	Root
Kaladp0064s0040	AT3G17980		Calcium-dependent lipid-binding (CaLB domain) family protein	_	Dusk	Cold	Root
Kaladp0064s0048	AT1G70740		Protein kinase superfamily protein	_	Dusk	Cold	Root
Kaladp0064s0058	AT2G27140		HSP20-like chaperones superfamily protein	_	Dusk	Cold	Root
Kaladp0064s0063	AT2G02800	APK2B	protein kinase 2B	_	Dusk	Cold	Root
Kaladp0064s0077	AT5G12180	CPK17	calcium-dependent protein kinase 17	_	Dusk	Cold	Root
Kaladp0064s0085	AT1G50460	ATHKL1,HKL1	hexokinase-like 1	_	Dusk	Cold	Root
Kaladp0064s0110	AT5G19890		Peroxidase superfamily protein	_	Dusk	Cold	Root
Kaladp0064s0119	AT5G47920			_	Dusk	Cold	Root
Kaladp0064s0146	AT4G03490		Ankyrin repeat family protein	_	Dusk	Cold	Root
Kaladp0064s0156	AT3G10985	ATWI-12,SAG20,WI12	senescence associated gene 20	_	Dusk	Cold	Root
Kaladp0064s0168	AT5G05500		Pollen Ole e 1 allergen and extensin family protein	_	Dusk	Cold	Root
Kaladp0064s0171	AT2G40180	ATHPP2C5,PP2C5	phosphatase 2C5	_	Dusk	Cold	Root
Kaladp0065s0012	AT1G55920	ATSERAT2;1,SAT1,SAT5,SERAT2;1	serine acetyltransferase 2;1	_	Dusk	Cold	Root
Kaladp0065s0016	AT2G20080			_	Dusk	Cold	Root
Kaladp0065s0033	AT1G56220		Dormancy/auxin associated family protein	_	Dusk	Cold	Root
Kaladp0065s0040	AT4G15800	RALFL33	ralf-like 33	_	Dusk	Cold	Root
Kaladp0066s0007	AT3G62420	ATBZIP53,BZIP53	basic region/leucine zipper motif 53	bZIP	Dusk	Cold	Root
Kaladp0066s0016	AT3G16950	LPD1,ptlpd1	lipoamide dehydrogenase 1	_	Dusk	Cold	Root
Kaladp0066s0020	AT5G49340	TBL4	TRICHOME BIREFRINGENCE-LIKE 4	_	Dusk	Cold	Root
Kaladp0066s0041	AT4G00110	GAE3	UDP-D-glucuronate 4-epimerase 3	_	Dusk	Cold	Root
Kaladp0066s0065	AT4G01130		GDSL-like Lipase/Acylhydrolase superfamily protein	_	Dusk	Cold	Root
Kaladp0066s0078	AT4G11070	AtWRKY41,WRKY41	WRKY family transcription factor	WRKY	Dusk	Cold	Root
Kaladp0066s0084	AT5G53130	ATCNGC1,CNGC1	cyclic nucleotide gated channel 1	_	Dusk	Cold	Root
Kaladp0066s0093	AT1G01260		basic helix-loop-helix (bHLH) DNA-binding superfamily protein	bHLH	Dusk	Cold	Root
Kaladp0066s0105	AT2G46660	CYP78A6	cytochrome P450, family 78, subfamily A, polypeptide 6	_	Dusk	Cold	Root
Kaladp0066s0107	AT2G46600		Calcium-binding EF-hand family protein	_	Dusk	Cold	Root
Kaladp0067s0006	AT5G08350		GRAM domain-containing protein / ABA-responsive protein-related	_	Dusk	Cold	Root
Kaladp0067s0046	AT1G11310	ATMLO2,MLO2,PMR2	Seven transmembrane MLO family protein	_	Dusk	Cold	Root
Kaladp0067s0047	AT5G53980	ATHB52,HB52	homeobox protein 52	HB	Dusk	Cold	Root
Kaladp0067s0066	AT2G34060		Peroxidase superfamily protein	_	Dusk	Cold	Root
Kaladp0067s0074	AT5G54960	PDC2	pyruvate decarboxylase-2	_	Dusk	Cold	Root
Kaladp0067s0077	AT1G29050	TBL38	TRICHOME BIREFRINGENCE-LIKE 38	_	Dusk	Cold	Root
Kaladp0067s0079	AT2G40200		basic helix-loop-helix (bHLH) DNA-binding superfamily protein	bHLH	Dusk	Cold	Root
Kaladp0067s0081	AT1G29195			_	Dusk	Cold	Root
Kaladp0067s0082	AT1G76880		Duplicated homeodomain-like superfamily protein	Trihelix	Dusk	Cold	Root
Kaladp0067s0190	AT5G57990	UBP23	ubiquitin-specific protease 23	_	Dusk	Cold	Root
Kaladp0067s0204	AT1G33240	AT-GTL1,AT-GTL2,GTL1	GT-2-like 1	Trihelix	Dusk	Cold	Root
Kaladp0067s0209	AT1G33055			_	Dusk	Cold	Root
Kaladp0067s0225	AT5G42050		DCD (Development and Cell Death) domain protein	_	Dusk	Cold	Root
Kaladp0067s0232	AT5G15870		glycosyl hydrolase family 81 protein	_	Dusk	Cold	Root
Kaladp0067s0265	AT2G36690		2-oxoglutarate (2OG) and Fe(II)-dependent oxygenase superfamily protein	_	Dusk	Cold	Root
Kaladp0067s0266	AT2G32030		Acyl-CoA N-acyltransferases (NAT) superfamily protein	GNAT	Dusk	Cold	Root
Kaladp0068s0041	AT3G07210			_	Dusk	Cold	Root
Kaladp0068s0049	AT3G07360	ATPUB9,PUB9	plant U-box 9	_	Dusk	Cold	Root
Kaladp0068s0079	AT3G06880		Transducin/WD40 repeat-like superfamily protein	_	Dusk	Cold	Root
Kaladp0068s0081	AT2G33570		Domain of unknown function (DUF23)	_	Dusk	Cold	Root
Kaladp0068s0171	AT2G45180		Bifunctional inhibitor/lipid-transfer protein/seed storage 2S albumin superfamily protein	_	Dusk	Cold	Root
Kaladp0068s0175	AT4G12510		Bifunctional inhibitor/lipid-transfer protein/seed storage 2S albumin superfamily protein	_	Dusk	Cold	Root
Kaladp0068s0180				_	Dusk	Cold	Root
Kaladp0068s0186				_	Dusk	Cold	Root
Kaladp0068s0197	AT4G12560	CPR30	F-box and associated interaction domains-containing protein	_	Dusk	Cold	Root
Kaladp0068s0228	AT3G55770		GATA type zinc finger transcription factor family protein	_	Dusk	Cold	Root
Kaladp0068s0252	AT1G05760	RTM1	Mannose-binding lectin superfamily protein	_	Dusk	Cold	Root
Kaladp0068s0253	AT1G05760	RTM1	Mannose-binding lectin superfamily protein	_	Dusk	Cold	Root
Kaladp0068s0267	AT2G47270		sequence-specific DNA binding transcription factors;transcription regulators	_	Dusk	Cold	Root
Kaladp0068s0268	AT5G49510	PFD3	prefoldin 3	_	Dusk	Cold	Root
Kaladp0068s0350	AT1G07900	LBD1	LOB domain-containing protein 1	LOB	Dusk	Cold	Root
Kaladp0068s0359	AT1G20190	ATEXP11,ATEXPA11,ATHEXP ALPHA 1.14,EXP11,EXPA11	expansin 11	_	Dusk	Cold	Root
Kaladp0068s0367				_	Dusk	Cold	Root
Kaladp0068s0378	AT1G76160	sks5	SKU5 similar 5	_	Dusk	Cold	Root
Kaladp0069s0007	AT3G17510	CIPK1,SnRK3.16	CBL-interacting protein kinase 1	_	Dusk	Cold	Root
Kaladp0069s0040	AT3G16720	ATL2,TL2	TOXICOS EN LEVADURA 2	_	Dusk	Cold	Root
Kaladp0069s0063				_	Dusk	Cold	Root
Kaladp0069s0076	AT1G45063		copper ion binding;electron carriers	_	Dusk	Cold	Root
Kaladp0069s0104	AT2G31200	ADF6,ATADF6	actin depolymerizing factor 6	_	Dusk	Cold	Root
Kaladp0070s0036	AT4G10510		Subtilase family protein	_	Dusk	Cold	Root
Kaladp0070s0037	AT1G64720	CP5	Polyketide cyclase/dehydrase and lipid transport superfamily protein	_	Dusk	Cold	Root
Kaladp0070s0040				_	Dusk	Cold	Root
Kaladp0070s0042	AT1G32920			_	Dusk	Cold	Root
Kaladp0070s0043	AT1G32920			_	Dusk	Cold	Root
Kaladp0070s0044	AT1G32920			_	Dusk	Cold	Root
Kaladp0070s0048				_	Dusk	Cold	Root
Kaladp0070s0056	AT4G24110			_	Dusk	Cold	Root
Kaladp0070s0058	AT4G20140	GSO1	Leucine-rich repeat transmembrane protein kinase	_	Dusk	Cold	Root
Kaladp0070s0077	AT5G59820	RHL41,ZAT12	C2H2-type zinc finger family protein	C2H2	Dusk	Cold	Root
Kaladp0070s0086				_	Dusk	Cold	Root
Kaladp0070s0093	AT3G46550	SOS5	Fasciclin-like arabinogalactan family protein	_	Dusk	Cold	Root
Kaladp0070s0094	AT5G02390		Protein of unknown function (DUF3741)	_	Dusk	Cold	Root
Kaladp0070s0105	AT1G07530	ATGRAS2,GRAS2,SCL14	SCARECROW-like 14	GRAS	Dusk	Cold	Root
Kaladp0070s0116	AT1G07410	ATRAB-A2B,ATRABA2B,RAB-A2B,RABA2b	RAB GTPase homolog A2B	_	Dusk	Cold	Root
Kaladp0070s0132	AT2G16600	ROC3	rotamase CYP 3	_	Dusk	Cold	Root
Kaladp0070s0135	AT2G16600	ROC3	rotamase CYP 3	_	Dusk	Cold	Root
Kaladp0070s0175	AT1G25240		ENTH/VHS/GAT family protein	_	Dusk	Cold	Root
Kaladp0070s0187	AT5G37490		ARM repeat superfamily protein	_	Dusk	Cold	Root
Kaladp0071s0010	AT5G48540		receptor-like protein kinase-related family protein	_	Dusk	Cold	Root
Kaladp0071s0019	AT3G23730	XTH16	xyloglucan endotransglucosylase/hydrolase 16	_	Dusk	Cold	Root
Kaladp0071s0032	AT4G10270		Wound-responsive family protein	_	Dusk	Cold	Root
Kaladp0071s0033	AT4G28240		Wound-responsive family protein	_	Dusk	Cold	Root
Kaladp0071s0049	AT1G13700	PGL1	6-phosphogluconolactonase 1	_	Dusk	Cold	Root
Kaladp0071s0063	AT1G13920		Remorin family protein	_	Dusk	Cold	Root
Kaladp0071s0070	AT2G03360		Glycosyltransferase family 61 protein	_	Dusk	Cold	Root
Kaladp0071s0081	AT1G13990			_	Dusk	Cold	Root
Kaladp0071s0118	AT1G69760			_	Dusk	Cold	Root
Kaladp0071s0135	AT2G02740	ATWHY3,PTAC11,WHY3	ssDNA-binding transcriptional regulator	PBF-2-like	Dusk	Cold	Root
Kaladp0071s0138	AT1G69830	AMY3,ATAMY3	alpha-amylase-like 3	_	Dusk	Cold	Root
Kaladp0071s0147	AT1G27100		Actin cross-linking protein	_	Dusk	Cold	Root
Kaladp0071s0157	AT1G70090	GATL9,LGT8	glucosyl transferase family 8	_	Dusk	Cold	Root
Kaladp0071s0159	AT1G70140	ATFH8,FH8	formin 8	_	Dusk	Cold	Root
Kaladp0071s0163	AT1G24140		Matrixin family protein	_	Dusk	Cold	Root
Kaladp0071s0165	AT5G06650	GIS2	C2H2 and C2HC zinc fingers superfamily protein	C2H2	Dusk	Cold	Root
Kaladp0071s0178	AT4G13580		Disease resistance-responsive (dirigent-like protein) family protein	_	Dusk	Cold	Root
Kaladp0071s0180				_	Dusk	Cold	Root
Kaladp0071s0194	AT1G72230		Cupredoxin superfamily protein	_	Dusk	Cold	Root
Kaladp0071s0197	AT1G22470			_	Dusk	Cold	Root
Kaladp0071s0202	AT1G22330		RNA-binding (RRM/RBD/RNP motifs) family protein	_	Dusk	Cold	Root
Kaladp0071s0214	AT1G78080	RAP2.4	related to AP2 4	AP2-EREBP	Dusk	Cold	Root
Kaladp0071s0256	AT5G59730	ATEXO70H7,EXO70H7	exocyst subunit exo70 family protein H7	_	Dusk	Cold	Root
Kaladp0071s0261	AT5G60400			_	Dusk	Cold	Root
Kaladp0071s0285	AT3G57450			_	Dusk	Cold	Root
Kaladp0071s0298	AT1G21270	WAK2	wall-associated kinase 2	_	Dusk	Cold	Root
Kaladp0071s0311	AT4G08950	EXO	Phosphate-responsive 1 family protein	_	Dusk	Cold	Root
Kaladp0071s0317	AT1G43790	TED6	tracheary element differentiation-related 6	_	Dusk	Cold	Root
Kaladp0071s0330	AT5G49700		Predicted AT-hook DNA-binding family protein	_	Dusk	Cold	Root
Kaladp0071s0347				_	Dusk	Cold	Root
Kaladp0071s0348				_	Dusk	Cold	Root
Kaladp0071s0384	AT4G33800			_	Dusk	Cold	Root
Kaladp0071s0390	AT2G22850	AtbZIP6,bZIP6	basic leucine-zipper 6	_	Dusk	Cold	Root
Kaladp0071s0409	AT1G58370	ATXYN1,RXF12	glycosyl hydrolase family 10 protein / carbohydrate-binding domain-containing protein	_	Dusk	Cold	Root
Kaladp0071s0412	AT4G37810			_	Dusk	Cold	Root
Kaladp0071s0464	AT2G19130		S-locus lectin protein kinase family protein	_	Dusk	Cold	Root
Kaladp0071s0473	AT2G20562			_	Dusk	Cold	Root
Kaladp0072s0002	AT2G05940		Protein kinase superfamily protein	_	Dusk	Cold	Root
Kaladp0072s0003	AT1G54115	ATCCX4,CCX4	cation calcium exchanger 4	_	Dusk	Cold	Root
Kaladp0072s0032	AT4G10310	ATHKT1,HKT1	high-affinity K+ transporter 1	_	Dusk	Cold	Root
Kaladp0072s0033	AT5G25280		serine-rich protein-related	_	Dusk	Cold	Root
Kaladp0072s0037	AT1G03900	ATNAP4,NAP4	non-intrinsic ABC protein 4	_	Dusk	Cold	Root
Kaladp0072s0056	AT2G23690			_	Dusk	Cold	Root
Kaladp0072s0063	AT5G66920	sks17	SKU5 similar 17	_	Dusk	Cold	Root
Kaladp0072s0078	AT3G49940	LBD38	LOB domain-containing protein 38	LOB	Dusk	Cold	Root
Kaladp0073s0002	AT1G03220		Eukaryotic aspartyl protease family protein	_	Dusk	Cold	Root
Kaladp0073s0003	AT5G19120		Eukaryotic aspartyl protease family protein	_	Dusk	Cold	Root
Kaladp0073s0004	AT1G03220		Eukaryotic aspartyl protease family protein	_	Dusk	Cold	Root
Kaladp0073s0007	AT1G30040	ATGA2OX2,GA2OX2	gibberellin 2-oxidase	_	Dusk	Cold	Root
Kaladp0073s0009	AT5G36930		Disease resistance protein (TIR-NBS-LRR class) family	_	Dusk	Cold	Root
Kaladp0073s0026	AT1G25550		myb-like transcription factor family protein	G2-like	Dusk	Cold	Root
Kaladp0073s0028	AT1G25560	EDF1,TEM1	AP2/B3 transcription factor family protein	AP2-EREBP	Dusk	Cold	Root
Kaladp0073s0042	AT1G68710		ATPase E1-E2 type family protein / haloacid dehalogenase-like hydrolase family protein	_	Dusk	Cold	Root
Kaladp0073s0095	AT4G16410			_	Dusk	Cold	Root
Kaladp0073s0096	AT3G09950			_	Dusk	Cold	Root
Kaladp0073s0103	AT2G17730	NIP2	NEP-interacting protein 2	_	Dusk	Cold	Root
Kaladp0073s0121	AT1G61250	SC3	secretory carrier 3	_	Dusk	Cold	Root
Kaladp0073s0128	AT2G20750	ATEXPB1,ATHEXP BETA 1.5,EXPB1	expansin B1	_	Dusk	Cold	Root
Kaladp0074s0004	AT2G35980	ATNHL10,NHL10,YLS9	Late embryogenesis abundant (LEA) hydroxyproline-rich glycoprotein family	_	Dusk	Cold	Root
Kaladp0074s0014	AT2G35930	PUB23	plant U-box 23	_	Dusk	Cold	Root
Kaladp0074s0028	AT3G11600			_	Dusk	Cold	Root
Kaladp0074s0040	AT2G36100		Uncharacterised protein family (UPF0497)	_	Dusk	Cold	Root
Kaladp0074s0041	AT4G12560	CPR30	F-box and associated interaction domains-containing protein	_	Dusk	Cold	Root
Kaladp0074s0060	AT3G13460	ECT2	evolutionarily conserved C-terminal region 2	_	Dusk	Cold	Root
Kaladp0075s0033	AT5G45550		Mob1/phocein family protein	_	Dusk	Cold	Root
Kaladp0075s0034	AT2G39380	ATEXO70H2,EXO70H2	exocyst subunit exo70 family protein H2	_	Dusk	Cold	Root
Kaladp0075s0036	AT1G07730		Disease resistance-responsive (dirigent-like protein) family protein	_	Dusk	Cold	Root
Kaladp0075s0038	AT2G36830	GAMMA-TIP,GAMMA-TIP1,TIP1;1	gamma tonoplast intrinsic protein	_	Dusk	Cold	Root
Kaladp0075s0041	AT5G59790		Domain of unknown function (DUF966)	_	Dusk	Cold	Root
Kaladp0075s0045	AT2G28780			_	Dusk	Cold	Root
Kaladp0075s0051	AT2G28930	APK1B,PK1B	protein kinase 1B	_	Dusk	Cold	Root
Kaladp0075s0062	AT5G58940	CRCK1	calmodulin-binding receptor-like cytoplasmic kinase 1	_	Dusk	Cold	Root
Kaladp0075s0063	AT5G58750		NAD(P)-binding Rossmann-fold superfamily protein	_	Dusk	Cold	Root
Kaladp0076s0003	AT1G09530	PAP3,PIF3,POC1	phytochrome interacting factor 3	bHLH	Dusk	Cold	Root
Kaladp0076s0006	AT5G38260		Protein kinase superfamily protein	_	Dusk	Cold	Root
Kaladp0076s0014	AT4G24380			_	Dusk	Cold	Root
Kaladp0076s0022	AT2G14095			_	Dusk	Cold	Root
Kaladp0076s0034	AT1G22330		RNA-binding (RRM/RBD/RNP motifs) family protein	_	Dusk	Cold	Root
Kaladp0076s0037	AT1G34780	APRL4,ATAPRL4	APR-like 4	_	Dusk	Cold	Root
Kaladp0076s0049				_	Dusk	Cold	Root
Kaladp0076s0079	AT1G37130	ATNR2,B29,CHL3,NIA2,NIA2-1,NR,NR2	nitrate reductase 2	_	Dusk	Cold	Root
Kaladp0076s0090	AT4G08290		nodulin MtN21 /EamA-like transporter family protein	_	Dusk	Cold	Root
Kaladp0076s0109	AT3G46730		NB-ARC domain-containing disease resistance protein	_	Dusk	Cold	Root
Kaladp0076s0116	AT3G46730		NB-ARC domain-containing disease resistance protein	_	Dusk	Cold	Root
Kaladp0076s0117	AT3G05030	ATNHX2,NHX2	sodium hydrogen exchanger 2	_	Dusk	Cold	Root
Kaladp0076s0124	AT4G35270		Plant regulator RWP-RK family protein	RWP-RK	Dusk	Cold	Root
Kaladp0076s0127	AT2G17220		Protein kinase superfamily protein	_	Dusk	Cold	Root
Kaladp0076s0131	AT2G17230	EXL5	EXORDIUM like 5	_	Dusk	Cold	Root
Kaladp0076s0168	AT1G45207		Remorin family protein	_	Dusk	Cold	Root
Kaladp0076s0200				_	Dusk	Cold	Root
Kaladp0076s0201	AT1G75260		oxidoreductases, acting on NADH or NADPH	_	Dusk	Cold	Root
Kaladp0076s0255	AT5G18670	BAM9,BMY3	beta-amylase 3	_	Dusk	Cold	Root
Kaladp0076s0256	AT5G18670	BAM9,BMY3	beta-amylase 3	_	Dusk	Cold	Root
Kaladp0076s0284	AT4G15780	ATVAMP724,VAMP724	vesicle-associated membrane protein 724	_	Dusk	Cold	Root
Kaladp0076s0329	AT1G69850	ATNRT1:2,NRT1:2,NTL1	nitrate transporter 1:2	_	Dusk	Cold	Root
Kaladp0076s0345	AT1G06390	ATGSK1,ATSK2-3,ATSK22,BIL2,GSK1,SK22	GSK3/SHAGGY-like protein kinase 1	_	Dusk	Cold	Root
Kaladp0076s0403	AT2G33390			_	Dusk	Cold	Root
Kaladp0076s0425	AT1G17020	ATSRG1,SRG1	senescence-related gene 1	_	Dusk	Cold	Root
Kaladp0079s0057	AT1G14550		Peroxidase superfamily protein	_	Dusk	Cold	Root
Kaladp0079s0059	AT1G14550		Peroxidase superfamily protein	_	Dusk	Cold	Root
Kaladp0079s0060	AT1G14550		Peroxidase superfamily protein	_	Dusk	Cold	Root
Kaladp0079s0104	AT5G23870		Pectinacetylesterase family protein	_	Dusk	Cold	Root
Kaladp0079s0122	AT3G20600	NDR1	Late embryogenesis abundant (LEA) hydroxyproline-rich glycoprotein family	_	Dusk	Cold	Root
Kaladp0079s0145	AT5G09960			_	Dusk	Cold	Root
Kaladp0079s0149	AT5G64880			_	Dusk	Cold	Root
Kaladp0079s0150	AT5G10050		NAD(P)-binding Rossmann-fold superfamily protein	_	Dusk	Cold	Root
Kaladp0079s0161	AT5G27420	ATL31,CNI1	carbon/nitrogen insensitive 1	_	Dusk	Cold	Root
Kaladp0079s0162	AT4G40090	AGP3	arabinogalactan protein 3	_	Dusk	Cold	Root
Kaladp0079s0173				_	Dusk	Cold	Root
Kaladp0080s0003	AT1G51540		Galactose oxidase/kelch repeat superfamily protein	_	Dusk	Cold	Root
Kaladp0080s0011	AT3G27090		DCD (Development and Cell Death) domain protein	_	Dusk	Cold	Root
Kaladp0080s0030	AT3G02040	SRG3	senescence-related gene 3	_	Dusk	Cold	Root
Kaladp0080s0048	AT5G47920			_	Dusk	Cold	Root
Kaladp0080s0053	AT3G01680			_	Dusk	Cold	Root
Kaladp0080s0054	AT3G01680			_	Dusk	Cold	Root
Kaladp0080s0058	AT5G13870	EXGT-A4,XTH5	xyloglucan endotransglucosylase/hydrolase 5	_	Dusk	Cold	Root
Kaladp0080s0079	AT4G13830	J20	DNAJ-like 20	_	Dusk	Cold	Root
Kaladp0080s0110	AT5G22060	ATJ2,J2	DNAJ homologue 2	_	Dusk	Cold	Root
Kaladp0080s0115	AT1G09890		Rhamnogalacturonate lyase family protein	_	Dusk	Cold	Root
Kaladp0080s0118				_	Dusk	Cold	Root
Kaladp0080s0119	AT1G58225			_	Dusk	Cold	Root
Kaladp0080s0125	AT5G49700		Predicted AT-hook DNA-binding family protein	_	Dusk	Cold	Root
Kaladp0080s0132	AT4G30440	GAE1	UDP-D-glucuronate 4-epimerase 1	_	Dusk	Cold	Root
Kaladp0080s0138	AT2G23970		Class I glutamine amidotransferase-like superfamily protein	_	Dusk	Cold	Root
Kaladp0080s0140	AT2G23970		Class I glutamine amidotransferase-like superfamily protein	_	Dusk	Cold	Root
Kaladp0080s0141	AT1G16060	ADAP	ARIA-interacting double AP2 domain protein	AP2-EREBP	Dusk	Cold	Root
Kaladp0080s0158	AT1G80920	J8	Chaperone DnaJ-domain superfamily protein	_	Dusk	Cold	Root
Kaladp0081s0031	AT1G05805		basic helix-loop-helix (bHLH) DNA-binding superfamily protein	bHLH	Dusk	Cold	Root
Kaladp0081s0046	AT3G23750		Leucine-rich repeat protein kinase family protein	_	Dusk	Cold	Root
Kaladp0081s0053	AT3G23820	GAE6	UDP-D-glucuronate 4-epimerase 6	_	Dusk	Cold	Root
Kaladp0081s0144	AT2G32030		Acyl-CoA N-acyltransferases (NAT) superfamily protein	GNAT	Dusk	Cold	Root
Kaladp0081s0146	AT2G22570	ATNIC1,NIC1	nicotinamidase 1	_	Dusk	Cold	Root
Kaladp0081s0252	AT1G08090	ACH1,ATNRT2.1,ATNRT2:1,LIN1,NRT2,NRT2.1,NRT2:1,NRT2;1AT	nitrate transporter 2:1	_	Dusk	Cold	Root
Kaladp0081s0293	AT4G32690	ATGLB3,GLB3	hemoglobin 3	_	Dusk	Cold	Root
Kaladp0081s0308	AT5G25360			_	Dusk	Cold	Root
Kaladp0081s0329	AT5G10695			_	Dusk	Cold	Root
Kaladp0081s0339	AT3G54820	PIP2;5,PIP2D	plasma membrane intrinsic protein 2;5	_	Dusk	Cold	Root
Kaladp0081s0390	AT1G42990	ATBZIP60,BZIP60	basic region/leucine zipper motif 60	bZIP	Dusk	Cold	Root
Kaladp0081s0403	AT1G20823		RING/U-box superfamily protein	_	Dusk	Cold	Root
Kaladp0082s0012	AT1G76210		Arabidopsis protein of unknown function (DUF241)	_	Dusk	Cold	Root
Kaladp0082s0014	AT4G14380			_	Dusk	Cold	Root
Kaladp0082s0024	AT1G76350		Plant regulator RWP-RK family protein	RWP-RK	Dusk	Cold	Root
Kaladp0082s0084				_	Dusk	Cold	Root
Kaladp0082s0107	AT2G02850	ARPN	plantacyanin	_	Dusk	Cold	Root
Kaladp0082s0118	AT4G17500	ATERF-1,ERF-1	ethylene responsive element binding factor 1	AP2-EREBP	Dusk	Cold	Root
Kaladp0082s0119	AT5G47230	ATERF-5,ATERF5,ERF5	ethylene responsive element binding factor 5	AP2-EREBP	Dusk	Cold	Root
Kaladp0083s0012	AT2G20900	ATDGK5,DGK5	diacylglycerol kinase 5	_	Dusk	Cold	Root
Kaladp0083s0015	AT4G10265		Wound-responsive family protein	_	Dusk	Cold	Root
Kaladp0083s0065	AT3G55550		Concanavalin A-like lectin protein kinase family protein	_	Dusk	Cold	Root
Kaladp0083s0069	AT4G14465	AHL20	AT-hook motif nuclear-localized protein 20	_	Dusk	Cold	Root
Kaladp0083s0083	AT3G21220	ATMAP2K_ALPHA,ATMEK5,ATMKK5,MAP2K_A,MEK5,MKK5	MAP kinase kinase 5	_	Dusk	Cold	Root
Kaladp0084s0024	AT5G66060		2-oxoglutarate (2OG) and Fe(II)-dependent oxygenase superfamily protein	_	Dusk	Cold	Root
Kaladp0085s0021				_	Dusk	Cold	Root
Kaladp0085s0039	AT5G18150		Methyltransferase-related protein	_	Dusk	Cold	Root
Kaladp0085s0065	AT3G05410		Photosystem II reaction center PsbP family protein	_	Dusk	Cold	Root
Kaladp0085s0075	AT5G04250		Cysteine proteinases superfamily protein	_	Dusk	Cold	Root
Kaladp0085s0082	AT3G62040		Haloacid dehalogenase-like hydrolase (HAD) superfamily protein	_	Dusk	Cold	Root
Kaladp0085s0083	AT3G62070			_	Dusk	Cold	Root
Kaladp0085s0099	AT3G62260		Protein phosphatase 2C family protein	DBP	Dusk	Cold	Root
Kaladp0085s0145	AT2G19570	AT-CDA1,CDA1,DESZ	cytidine deaminase 1	_	Dusk	Cold	Root
Kaladp0086s0046	AT5G40780	LHT1	lysine histidine transporter 1	_	Dusk	Cold	Root
Kaladp0086s0055	AT3G27210			_	Dusk	Cold	Root
Kaladp0087s0056	AT1G18210		Calcium-binding EF-hand family protein	_	Dusk	Cold	Root
Kaladp0087s0086	AT3G11660	NHL1	NDR1/HIN1-like 1	_	Dusk	Cold	Root
Kaladp0087s0094	AT3G11820	AT-SYR1,ATSYP121,ATSYR1,PEN1,SYP121,SYR1	syntaxin of plants 121	_	Dusk	Cold	Root
Kaladp0087s0127	AT5G27730		Protein of unknown function (DUF1624)	_	Dusk	Cold	Root
Kaladp0087s0156	AT4G13830	J20	DNAJ-like 20	_	Dusk	Cold	Root
Kaladp0087s0163	AT5G19790	RAP2.11	related to AP2 11	AP2-EREBP	Dusk	Cold	Root
Kaladp0087s0170	AT3G58000		VQ motif-containing protein	_	Dusk	Cold	Root
Kaladp0087s0176	AT5G06860	ATPGIP1,PGIP1	polygalacturonase inhibiting protein 1	_	Dusk	Cold	Root
Kaladp0088s0010				_	Dusk	Cold	Root
Kaladp0088s0034	AT2G48010	RKF3	receptor-like kinase in in flowers 3	_	Dusk	Cold	Root
Kaladp0088s0036	AT3G62950		Thioredoxin superfamily protein	_	Dusk	Cold	Root
Kaladp0088s0041	AT5G13200		GRAM domain family protein	_	Dusk	Cold	Root
Kaladp0088s0052				_	Dusk	Cold	Root
Kaladp0088s0075	AT1G67480		Galactose oxidase/kelch repeat superfamily protein	_	Dusk	Cold	Root
Kaladp0088s0089	AT1G67700			_	Dusk	Cold	Root
Kaladp0088s0094	AT5G40645		RPM1-interacting protein 4 (RIN4) family protein	_	Dusk	Cold	Root
Kaladp0088s0107	AT3G26350			_	Dusk	Cold	Root
Kaladp0089s0008	AT1G18210		Calcium-binding EF-hand family protein	_	Dusk	Cold	Root
Kaladp0089s0013	AT5G67060	HEC1	basic helix-loop-helix (bHLH) DNA-binding superfamily protein	bHLH	Dusk	Cold	Root
Kaladp0089s0035	AT5G43190		Galactose oxidase/kelch repeat superfamily protein	_	Dusk	Cold	Root
Kaladp0089s0040	AT2G22942		growth factors	_	Dusk	Cold	Root
Kaladp0089s0044	AT4G07960	ATCSLC12,CSLC12	Cellulose-synthase-like C12	_	Dusk	Cold	Root
Kaladp0089s0077	AT4G08950	EXO	Phosphate-responsive 1 family protein	_	Dusk	Cold	Root
Kaladp0089s0078	AT1G78240	OSU1,QUA2,TSD2	S-adenosyl-L-methionine-dependent methyltransferases superfamily protein	_	Dusk	Cold	Root
Kaladp0089s0079	AT1G22310	ATMBD8,MBD8	methyl-CPG-binding domain 8	_	Dusk	Cold	Root
Kaladp0089s0098	AT3G23250	ATMYB15,ATY19,MYB15	myb domain protein 15	MYB	Dusk	Cold	Root
Kaladp0089s0102	AT4G15955		alpha/beta-Hydrolases superfamily protein	_	Dusk	Cold	Root
Kaladp0089s0107	AT4G01850	AtSAM2,MAT2,SAM-2,SAM2	S-adenosylmethionine synthetase 2	_	Dusk	Cold	Root
Kaladp0089s0117	AT4G15960		alpha/beta-Hydrolases superfamily protein	_	Dusk	Cold	Root
Kaladp0089s0118	AT4G15960		alpha/beta-Hydrolases superfamily protein	_	Dusk	Cold	Root
Kaladp0089s0137	AT1G51090		Heavy metal transport/detoxification superfamily protein	_	Dusk	Cold	Root
Kaladp0090s0006				_	Dusk	Cold	Root
Kaladp0090s0019	AT5G42570		B-cell receptor-associated 31-like	_	Dusk	Cold	Root
Kaladp0090s0072				_	Dusk	Cold	Root
Kaladp0090s0086	AT3G17510	CIPK1,SnRK3.16	CBL-interacting protein kinase 1	_	Dusk	Cold	Root
Kaladp0091s0003	AT3G07040	RPM1,RPS3	NB-ARC domain-containing disease resistance protein	_	Dusk	Cold	Root
Kaladp0091s0019	AT4G17870	PYR1,RCAR11	Polyketide cyclase/dehydrase and lipid transport superfamily protein	_	Dusk	Cold	Root
Kaladp0091s0023	AT1G32640	ATMYC2,JAI1,JIN1,MYC2,RD22BP1,ZBF1	Basic helix-loop-helix (bHLH) DNA-binding family protein	bHLH	Dusk	Cold	Root
Kaladp0091s0031				_	Dusk	Cold	Root
Kaladp0091s0043	AT3G27090		DCD (Development and Cell Death) domain protein	_	Dusk	Cold	Root
Kaladp0091s0067	AT5G24530	DMR6	2-oxoglutarate (2OG) and Fe(II)-dependent oxygenase superfamily protein	_	Dusk	Cold	Root
Kaladp0091s0068	AT4G35530		phosphatidylinositolglycan-related	_	Dusk	Cold	Root
Kaladp0091s0075				_	Dusk	Cold	Root
Kaladp0091s0080	AT5G24530	DMR6	2-oxoglutarate (2OG) and Fe(II)-dependent oxygenase superfamily protein	_	Dusk	Cold	Root
Kaladp0091s0098	AT5G47230	ATERF-5,ATERF5,ERF5	ethylene responsive element binding factor 5	AP2-EREBP	Dusk	Cold	Root
Kaladp0091s0102	AT5G36930		Disease resistance protein (TIR-NBS-LRR class) family	_	Dusk	Cold	Root
Kaladp0091s0156	AT3G07040	RPM1,RPS3	NB-ARC domain-containing disease resistance protein	_	Dusk	Cold	Root
Kaladp0091s0165	AT2G36780		UDP-Glycosyltransferase superfamily protein	_	Dusk	Cold	Root
Kaladp0091s0186	AT2G30580	DRIP2	DREB2A-interacting protein 2	_	Dusk	Cold	Root
Kaladp0092s0024	AT2G17840	ERD7	Senescence/dehydration-associated protein-related	_	Dusk	Cold	Root
Kaladp0092s0025	AT4G38620	ATMYB4,MYB4	myb domain protein 4	MYB	Dusk	Cold	Root
Kaladp0092s0031	AT4G38520		Protein phosphatase 2C family protein	_	Dusk	Cold	Root
Kaladp0092s0053	AT2G17080		Arabidopsis protein of unknown function (DUF241)	_	Dusk	Cold	Root
Kaladp0092s0075	AT1G12740	CYP87A2	cytochrome P450, family 87, subfamily A, polypeptide 2	_	Dusk	Cold	Root
Kaladp0092s0077	AT5G42340	PUB15	Plant U-Box 15	_	Dusk	Cold	Root
Kaladp0092s0107	AT1G15410		aspartate-glutamate racemase family	_	Dusk	Cold	Root
Kaladp0092s0164	AT3G16330			_	Dusk	Cold	Root
Kaladp0092s0179	AT2G19230		Leucine-rich repeat transmembrane protein kinase protein	_	Dusk	Cold	Root
Kaladp0092s0213	AT1G52140			_	Dusk	Cold	Root
Kaladp0093s0017	AT4G11610		C2 calcium/lipid-binding plant phosphoribosyltransferase family protein	_	Dusk	Cold	Root
Kaladp0093s0036	AT4G17905	ATL4H	RING/U-box superfamily protein	_	Dusk	Cold	Root
Kaladp0093s0087	AT1G02070			_	Dusk	Cold	Root
Kaladp0093s0097	AT5G48150	PAT1	GRAS family transcription factor	GRAS	Dusk	Cold	Root
Kaladp0093s0098	AT5G48150	PAT1	GRAS family transcription factor	GRAS	Dusk	Cold	Root
Kaladp0093s0102	AT3G48280	CYP71A25	cytochrome P450, family 71, subfamily A, polypeptide 25	_	Dusk	Cold	Root
Kaladp0093s0104	AT5G23960	ATTPS21,TPS21	terpene synthase 21	_	Dusk	Cold	Root
Kaladp0093s0114	AT5G45540		Protein of unknown function (DUF594)	_	Dusk	Cold	Root
Kaladp0093s0122	AT4G33790	CER4,FAR3,G7	Jojoba acyl CoA reductase-related male sterility protein	_	Dusk	Cold	Root
Kaladp0093s0124	AT4G33790	CER4,FAR3,G7	Jojoba acyl CoA reductase-related male sterility protein	_	Dusk	Cold	Root
Kaladp0093s0128	AT2G27550	ATC	centroradialis	_	Dusk	Cold	Root
Kaladp0093s0165	AT5G21130		Late embryogenesis abundant (LEA) hydroxyproline-rich glycoprotein family	_	Dusk	Cold	Root
Kaladp0094s0017	AT1G18620			_	Dusk	Cold	Root
Kaladp0094s0028	AT3G02100		UDP-Glycosyltransferase superfamily protein	_	Dusk	Cold	Root
Kaladp0095s0017	AT4G40090	AGP3	arabinogalactan protein 3	_	Dusk	Cold	Root
Kaladp0095s0018	AT3G05200	ATL6	RING/U-box superfamily protein	_	Dusk	Cold	Root
Kaladp0095s0077	AT1G17180	ATGSTU25,GSTU25	glutathione S-transferase TAU 25	_	Dusk	Cold	Root
Kaladp0095s0096	AT4G39810		Polynucleotidyl transferase, ribonuclease H-like superfamily protein	_	Dusk	Cold	Root
Kaladp0095s0107	AT5G64810	ATWRKY51,WRKY51	WRKY DNA-binding protein 51	WRKY	Dusk	Cold	Root
Kaladp0095s0113				_	Dusk	Cold	Root
Kaladp0095s0117	AT1G49230		RING/U-box superfamily protein	_	Dusk	Cold	Root
Kaladp0095s0119	AT5G64667	IDL2	inflorescence deficient in abscission (IDA)-like 2	_	Dusk	Cold	Root
Kaladp0095s0149	AT2G41200			_	Dusk	Cold	Root
Kaladp0095s0180	AT3G10060		FKBP-like peptidyl-prolyl cis-trans isomerase family protein	_	Dusk	Cold	Root
Kaladp0095s0183	AT3G53150	UGT73D1	UDP-glucosyl transferase 73D1	_	Dusk	Cold	Root
Kaladp0095s0195	AT2G47270		sequence-specific DNA binding transcription factors;transcription regulators	_	Dusk	Cold	Root
Kaladp0095s0197				_	Dusk	Cold	Root
Kaladp0095s0201	AT5G39360	EDL2	EID1-like 2	_	Dusk	Cold	Root
Kaladp0095s0208	AT2G47140		NAD(P)-binding Rossmann-fold superfamily protein	_	Dusk	Cold	Root
Kaladp0095s0210	AT5G39670		Calcium-binding EF-hand family protein	_	Dusk	Cold	Root
Kaladp0095s0223	AT5G15150	ATHB-3,ATHB3,HAT7,HB-3	homeobox 3	HB	Dusk	Cold	Root
Kaladp0095s0227	AT5G15120		Protein of unknown function (DUF1637)	_	Dusk	Cold	Root
Kaladp0095s0248	AT5G48485	DIR1	Bifunctional inhibitor/lipid-transfer protein/seed storage 2S albumin superfamily protein	_	Dusk	Cold	Root
Kaladp0095s0264	AT5G62180	AtCXE20,CXE20	carboxyesterase 20	_	Dusk	Cold	Root
Kaladp0095s0265	AT5G51970		GroES-like zinc-binding alcohol dehydrogenase family protein	_	Dusk	Cold	Root
Kaladp0095s0274	AT4G23430		NAD(P)-binding Rossmann-fold superfamily protein	_	Dusk	Cold	Root
Kaladp0095s0290	AT5G39360	EDL2	EID1-like 2	_	Dusk	Cold	Root
Kaladp0095s0292	AT5G11090		serine-rich protein-related	_	Dusk	Cold	Root
Kaladp0095s0310	AT4G27450		Aluminium induced protein with YGL and LRDR motifs	_	Dusk	Cold	Root
Kaladp0095s0314	AT4G13990		Exostosin family protein	_	Dusk	Cold	Root
Kaladp0095s0316	AT1G61065		Protein of unknown function (DUF1218)	_	Dusk	Cold	Root
Kaladp0095s0358	AT2G46600		Calcium-binding EF-hand family protein	_	Dusk	Cold	Root
Kaladp0095s0374	AT4G05200	CRK25	cysteine-rich RLK (RECEPTOR-like protein kinase) 25	_	Dusk	Cold	Root
Kaladp0095s0380	AT2G28570			_	Dusk	Cold	Root
Kaladp0095s0382	AT3G45640	ATMAPK3,ATMPK3,MPK3	mitogen-activated protein kinase 3	_	Dusk	Cold	Root
Kaladp0095s0388	AT2G28500	LBD11	LOB domain-containing protein 11	LOB	Dusk	Cold	Root
Kaladp0095s0402	AT1G58200	MSL3	MSCS-like 3	_	Dusk	Cold	Root
Kaladp0095s0408	AT5G49690		UDP-Glycosyltransferase superfamily protein	_	Dusk	Cold	Root
Kaladp0095s0412	AT3G24060		Plant self-incompatibility protein S1 family	_	Dusk	Cold	Root
Kaladp0095s0432	AT4G08170		Inositol 1,3,4-trisphosphate 5/6-kinase family protein	_	Dusk	Cold	Root
Kaladp0095s0435	AT1G10020		Protein of unknown function (DUF1005)	_	Dusk	Cold	Root
Kaladp0095s0436	AT4G37810			_	Dusk	Cold	Root
Kaladp0095s0438	AT3G47000		Glycosyl hydrolase family protein	_	Dusk	Cold	Root
Kaladp0095s0451	AT3G11760			_	Dusk	Cold	Root
Kaladp0095s0458	AT5G24090	ATCHIA,CHIA	chitinase A	_	Dusk	Cold	Root
Kaladp0095s0466	AT1G33260		Protein kinase superfamily protein	_	Dusk	Cold	Root
Kaladp0095s0477	AT1G15460	ATBOR4,BOR4	HCO3- transporter family	_	Dusk	Cold	Root
Kaladp0095s0491	AT5G23530	AtCXE18,CXE18	carboxyesterase 18	_	Dusk	Cold	Root
Kaladp0095s0506	AT1G67280		Glyoxalase/Bleomycin resistance protein/Dioxygenase superfamily protein	_	Dusk	Cold	Root
Kaladp0095s0507	AT1G10340		Ankyrin repeat family protein	_	Dusk	Cold	Root
Kaladp0095s0548	AT1G67340		HCP-like superfamily protein with MYND-type zinc finger	_	Dusk	Cold	Root
Kaladp0095s0576	AT1G74500	ATBS1,BS1,TMO7	activation-tagged BRI1(brassinosteroid-insensitive 1)-suppressor 1	bHLH	Dusk	Cold	Root
Kaladp0095s0599	AT3G28470	ATMYB35,TDF1	Duplicated homeodomain-like superfamily protein	MYB	Dusk	Cold	Root
Kaladp0095s0609	AT1G10150		Carbohydrate-binding protein	_	Dusk	Cold	Root
Kaladp0095s0646	AT4G10200		TTF-type zinc finger protein with HAT dimerisation domain	_	Dusk	Cold	Root
Kaladp0095s0656	AT3G26590		MATE efflux family protein	_	Dusk	Cold	Root
Kaladp0095s0675	AT1G53540		HSP20-like chaperones superfamily protein	_	Dusk	Cold	Root
Kaladp0095s0676	AT1G53540		HSP20-like chaperones superfamily protein	_	Dusk	Cold	Root
Kaladp0095s0682	AT1G20030		Pathogenesis-related thaumatin superfamily protein	_	Dusk	Cold	Root
Kaladp0095s0686	AT5G39670		Calcium-binding EF-hand family protein	_	Dusk	Cold	Root
Kaladp0095s0688				_	Dusk	Cold	Root
Kaladp0095s0691	AT2G18420		Gibberellin-regulated family protein	_	Dusk	Cold	Root
Kaladp0095s0716	AT5G07580		Integrase-type DNA-binding superfamily protein	AP2-EREBP	Dusk	Cold	Root
Kaladp0095s0718	AT4G34480		O-Glycosyl hydrolases family 17 protein	_	Dusk	Cold	Root
Kaladp0095s0721	AT1G47740		PPPDE putative thiol peptidase family protein	_	Dusk	Cold	Root
Kaladp0095s0727	AT5G42650	AOS,CYP74A,DDE2	allene oxide synthase	_	Dusk	Cold	Root
Kaladp0095s0731				_	Dusk	Cold	Root
Kaladp0095s0748				_	Dusk	Cold	Root
Kaladp0095s0760	AT1G80840	ATWRKY40,WRKY40	WRKY DNA-binding protein 40	WRKY	Dusk	Cold	Root
Kaladp0095s0771	AT5G62720		Integral membrane HPP family protein	_	Dusk	Cold	Root
Kaladp0095s0773	AT2G27140		HSP20-like chaperones superfamily protein	_	Dusk	Cold	Root
Kaladp0095s0774	AT5G15130	ATWRKY72,WRKY72	WRKY DNA-binding protein 72	WRKY	Dusk	Cold	Root
Kaladp0095s0800	AT1G14860	atnudt18,NUDT18	nudix hydrolase homolog 18	_	Dusk	Cold	Root
Kaladp0095s0816	AT1G18210		Calcium-binding EF-hand family protein	_	Dusk	Cold	Root
Kaladp0095s0831	AT4G35785		RNA-binding (RRM/RBD/RNP motifs) family protein	_	Dusk	Cold	Root
Kaladp0095s0839	AT2G17820	AHK1,ATHK1,HK1	histidine kinase 1	Orphans	Dusk	Cold	Root
Kaladp0096s0016	AT5G02890		HXXXD-type acyl-transferase family protein	_	Dusk	Cold	Root
Kaladp0096s0031	AT5G62040		PEBP (phosphatidylethanolamine-binding protein) family protein	_	Dusk	Cold	Root
Kaladp0096s0037	AT5G51990	CBF4,DREB1D	C-repeat-binding factor 4	AP2-EREBP	Dusk	Cold	Root
Kaladp0096s0052	AT4G22680	AtMYB85,MYB85	myb domain protein 85	MYB	Dusk	Cold	Root
Kaladp0096s0093	AT1G66470	RHD6	ROOT HAIR DEFECTIVE6	bHLH	Dusk	Cold	Root
Kaladp0096s0108	AT3G22530			_	Dusk	Cold	Root
Kaladp0096s0126	AT2G35980	ATNHL10,NHL10,YLS9	Late embryogenesis abundant (LEA) hydroxyproline-rich glycoprotein family	_	Dusk	Cold	Root
Kaladp0096s0127	AT2G35980	ATNHL10,NHL10,YLS9	Late embryogenesis abundant (LEA) hydroxyproline-rich glycoprotein family	_	Dusk	Cold	Root
Kaladp0096s0140	AT5G28150		Plant protein of unknown function (DUF868)	_	Dusk	Cold	Root
Kaladp0096s0145	AT3G11760			_	Dusk	Cold	Root
Kaladp0096s0154				_	Dusk	Cold	Root
Kaladp0096s0162	AT1G58030	CAT2	cationic amino acid transporter 2	_	Dusk	Cold	Root
Kaladp0098s0009	AT4G19110		Protein kinase superfamily protein	_	Dusk	Cold	Root
Kaladp0098s0014	AT4G10265		Wound-responsive family protein	_	Dusk	Cold	Root
Kaladp0098s0032	AT3G07040	RPM1,RPS3	NB-ARC domain-containing disease resistance protein	_	Dusk	Cold	Root
Kaladp0098s0054	AT3G10040		sequence-specific DNA binding transcription factors	_	Dusk	Cold	Root
Kaladp0098s0121	AT1G62440	LRX2	leucine-rich repeat/extensin 2	_	Dusk	Cold	Root
Kaladp0098s0129	AT4G10265		Wound-responsive family protein	_	Dusk	Cold	Root
Kaladp0098s0184	AT5G10625			_	Dusk	Cold	Root
Kaladp0098s0190	AT5G10650		RING/U-box superfamily protein	_	Dusk	Cold	Root
Kaladp0098s0196	AT5G10720	AHK5,CKI2,HK5	histidine kinase 5	Orphans	Dusk	Cold	Root
Kaladp0098s0207	AT2G24800		Peroxidase superfamily protein	_	Dusk	Cold	Root
Kaladp0098s0247	AT1G59860		HSP20-like chaperones superfamily protein	_	Dusk	Cold	Root
Kaladp0099s0005	AT3G50760	GATL2	galacturonosyltransferase-like 2	_	Dusk	Cold	Root
Kaladp0099s0012	AT1G75030	ATLP-3,TLP-3	thaumatin-like protein 3	_	Dusk	Cold	Root
Kaladp0099s0032				_	Dusk	Cold	Root
Kaladp0099s0043	AT1G47271		Cystathionine beta-synthase (CBS) family protein	_	Dusk	Cold	Root
Kaladp0099s0054	AT5G66440			_	Dusk	Cold	Root
Kaladp0099s0075	AT3G46290	HERK1	hercules receptor kinase 1	_	Dusk	Cold	Root
Kaladp0099s0088	AT3G54770		RNA-binding (RRM/RBD/RNP motifs) family protein	_	Dusk	Cold	Root
Kaladp0099s0106	AT3G54810	BME3,BME3-ZF,GATA8	Plant-specific GATA-type zinc finger transcription factor family protein	C2C2-GATA	Dusk	Cold	Root
Kaladp0099s0115	AT2G44500		O-fucosyltransferase family protein	_	Dusk	Cold	Root
Kaladp0099s0123				_	Dusk	Cold	Root
Kaladp0099s0133	AT3G57040	ARR9,ATRR4	response regulator 9	Orphans	Dusk	Cold	Root
Kaladp0100s0001	AT4G35780		ACT-like protein tyrosine kinase family protein	_	Dusk	Cold	Root
Kaladp0100s0007	AT4G35780		ACT-like protein tyrosine kinase family protein	_	Dusk	Cold	Root
Kaladp0100s0014	AT1G75590		SAUR-like auxin-responsive protein family	_	Dusk	Cold	Root
Kaladp0100s0020	AT1G75620		glyoxal oxidase-related protein	_	Dusk	Cold	Root
Kaladp0100s0021	AT1G75620		glyoxal oxidase-related protein	_	Dusk	Cold	Root
Kaladp0100s0024	AT1G75620		glyoxal oxidase-related protein	_	Dusk	Cold	Root
Kaladp0100s0047	AT1G44970		Peroxidase superfamily protein	_	Dusk	Cold	Root
Kaladp0100s0051	AT2G28710		C2H2-type zinc finger family protein	C2H2	Dusk	Cold	Root
Kaladp0100s0061	AT5G59350			_	Dusk	Cold	Root
Kaladp0100s0064	AT5G02500	AT-HSC70-1,HSC70,HSC70-1,HSP70-1	heat shock cognate protein 70-1	_	Dusk	Cold	Root
Kaladp0100s0067	AT2G39650		Protein of unknown function (DUF506)	_	Dusk	Cold	Root
Kaladp0100s0069	AT5G02290	NAK	Protein kinase superfamily protein	_	Dusk	Cold	Root
Kaladp0100s0076				_	Dusk	Cold	Root
Kaladp0100s0104	AT2G35980	ATNHL10,NHL10,YLS9	Late embryogenesis abundant (LEA) hydroxyproline-rich glycoprotein family	_	Dusk	Cold	Root
Kaladp0100s0107	AT3G52450	PUB22	plant U-box 22	_	Dusk	Cold	Root
Kaladp0100s0108	AT3G11820	AT-SYR1,ATSYP121,ATSYR1,PEN1,SYP121,SYR1	syntaxin of plants 121	_	Dusk	Cold	Root
Kaladp0100s0115	AT2G43890		Pectin lyase-like superfamily protein	_	Dusk	Cold	Root
Kaladp0101s0004	AT5G03760	ATCSLA09,ATCSLA9,CSLA09,CSLA9,RAT4	Nucleotide-diphospho-sugar transferases superfamily protein	_	Dusk	Cold	Root
Kaladp0101s0031	AT3G09780	ATCRR1,CCR1	CRINKLY4 related 1	_	Dusk	Cold	Root
Kaladp0101s0033	AT1G61560	ATMLO6,MLO6	Seven transmembrane MLO family protein	_	Dusk	Cold	Root
Kaladp0101s0037	AT1G07920		GTP binding Elongation factor Tu family protein	_	Dusk	Cold	Root
Kaladp0101s0050				_	Dusk	Cold	Root
Kaladp0101s0075	AT3G46850		Subtilase family protein	_	Dusk	Cold	Root
Kaladp0101s0087	AT4G11655		Uncharacterised protein family (UPF0497)	_	Dusk	Cold	Root
Kaladp0101s0088	AT5G62020	AT-HSFB2A,HSFB2A	heat shock transcription factor B2A	HSF	Dusk	Cold	Root
Kaladp0101s0089	AT1G63120	ATRBL2,RBL2	RHOMBOID-like 2	_	Dusk	Cold	Root
Kaladp0101s0108	AT1G12360	KEU	Sec1/munc18-like (SM) proteins superfamily	_	Dusk	Cold	Root
Kaladp0101s0115	AT4G25260		Plant invertase/pectin methylesterase inhibitor superfamily protein	_	Dusk	Cold	Root
Kaladp0101s0121				_	Dusk	Cold	Root
Kaladp0101s0158				_	Dusk	Cold	Root
Kaladp0101s0167	AT5G57910			_	Dusk	Cold	Root
Kaladp0101s0176				_	Dusk	Cold	Root
Kaladp0101s0177				_	Dusk	Cold	Root
Kaladp0101s0179	AT1G16030	Hsp70b	heat shock protein 70B	_	Dusk	Cold	Root
Kaladp0101s0184	AT1G08860	BON3	Calcium-dependent phospholipid-binding Copine family protein	_	Dusk	Cold	Root
Kaladp0101s0187	AT2G34700		Pollen Ole e 1 allergen and extensin family protein	_	Dusk	Cold	Root
Kaladp0101s0199	AT1G77120	ADH,ADH1,ATADH,ATADH1	alcohol dehydrogenase 1	_	Dusk	Cold	Root
Kaladp0101s0205				_	Dusk	Cold	Root
Kaladp0101s0225	AT4G11070	AtWRKY41,WRKY41	WRKY family transcription factor	WRKY	Dusk	Cold	Root
Kaladp0101s0228	AT5G41810			_	Dusk	Cold	Root
Kaladp0101s0234	AT1G26650			_	Dusk	Cold	Root
Kaladp0101s0249	AT5G15290		Uncharacterised protein family (UPF0497)	_	Dusk	Cold	Root
Kaladp0101s0275	AT2G02240	MEE66	F-box family protein	_	Dusk	Cold	Root
Kaladp0101s0276	AT2G02800	APK2B	protein kinase 2B	_	Dusk	Cold	Root
Kaladp0101s0286	AT1G27100		Actin cross-linking protein	_	Dusk	Cold	Root
Kaladp0101s0291	AT1G70140	ATFH8,FH8	formin 8	_	Dusk	Cold	Root
Kaladp0102s0011	AT4G14465	AHL20	AT-hook motif nuclear-localized protein 20	_	Dusk	Cold	Root
Kaladp0102s0012	AT4G14450			_	Dusk	Cold	Root
Kaladp0102s0026	AT3G25400			_	Dusk	Cold	Root
Kaladp0102s0035	AT2G33390			_	Dusk	Cold	Root
Kaladp0102s0044	AT4G21865			_	Dusk	Cold	Root
Kaladp0102s0046	AT4G13440		Calcium-binding EF-hand family protein	_	Dusk	Cold	Root
Kaladp0102s0047	AT4G13440		Calcium-binding EF-hand family protein	_	Dusk	Cold	Root
Kaladp0102s0151	AT5G11970		Protein of unknown function (DUF3511)	_	Dusk	Cold	Root
Kaladp0102s0154				_	Dusk	Cold	Root
Kaladp0102s0161	AT5G26170	ATWRKY50,WRKY50	WRKY DNA-binding protein 50	WRKY	Dusk	Cold	Root
Kaladp0103s0015	AT3G60220	ATL4,TL4	TOXICOS EN LEVADURA 4	_	Dusk	Cold	Root
Kaladp0103s0021	AT1G32450	NRT1.5	nitrate transporter 1.5	_	Dusk	Cold	Root
Kaladp0108s0008	AT1G76240		Arabidopsis protein of unknown function (DUF241)	_	Dusk	Cold	Root
Kaladp0110s0009	AT3G21570			_	Dusk	Cold	Root
Kaladp0114s0010	AT1G20780	ATPUB44,PUB44,SAUL1	senescence-associated E3 ubiquitin ligase 1	_	Dusk	Cold	Root
Kaladp0115s0001	AT2G02360	AtPP2-B10,PP2-B10	phloem protein 2-B10	_	Dusk	Cold	Root
Kaladp0115s0002	AT2G02230	AtPP2-B1,PP2-B1	phloem protein 2-B1	_	Dusk	Cold	Root
Kaladp0131s0018	AT3G27150		Galactose oxidase/kelch repeat superfamily protein	_	Dusk	Cold	Root
Kaladp0131s0021	AT5G42380	CML37,CML39	calmodulin like 37	_	Dusk	Cold	Root
Kaladp0150s0002	AT5G36930		Disease resistance protein (TIR-NBS-LRR class) family	_	Dusk	Cold	Root
Kaladp0152s0004	AT2G26570		Plant protein of unknown function (DUF827)	_	Dusk	Cold	Root
Kaladp0152s0005	AT3G07490	AGD11	ARF-GAP domain 11	_	Dusk	Cold	Root
Kaladp0162s0002	AT4G32300	SD2-5	S-domain-2 5	_	Dusk	Cold	Root
Kaladp0167s0002	AT3G46550	SOS5	Fasciclin-like arabinogalactan family protein	_	Dusk	Cold	Root
Kaladp0167s0014	AT3G22400	LOX5	PLAT/LH2 domain-containing lipoxygenase family protein	_	Dusk	Cold	Root
Kaladp0168s0002	AT1G03220		Eukaryotic aspartyl protease family protein	_	Dusk	Cold	Root
Kaladp0168s0003	AT3G06070			_	Dusk	Cold	Root
Kaladp0168s0013	AT2G32030		Acyl-CoA N-acyltransferases (NAT) superfamily protein	GNAT	Dusk	Cold	Root
Kaladp0172s0009	AT1G32170	XTH30,XTR4	xyloglucan endotransglucosylase/hydrolase 30	_	Dusk	Cold	Root
Kaladp0172s0037	AT3G46510	ATPUB13,PUB13	plant U-box 13	_	Dusk	Cold	Root
Kaladp0177s0001	AT5G37990		S-adenosyl-L-methionine-dependent methyltransferases superfamily protein	_	Dusk	Cold	Root
Kaladp0177s0004	AT4G15560	CLA,CLA1,DEF,DXPS2,DXS	Deoxyxylulose-5-phosphate synthase	_	Dusk	Cold	Root
Kaladp0192s0008	AT3G50930	BCS1	cytochrome BC1 synthesis	_	Dusk	Cold	Root
Kaladp0192s0010	AT3G12910		NAC (No Apical Meristem) domain transcriptional regulator superfamily protein	NAC	Dusk	Cold	Root
Kaladp0192s0039	AT5G53950	ANAC098,ATCUC2,CUC2	NAC (No Apical Meristem) domain transcriptional regulator superfamily protein	NAC	Dusk	Cold	Root
Kaladp0208s0013	AT3G08600		Protein of unknown function (DUF1191)	_	Dusk	Cold	Root
Kaladp0208s0022	AT3G51550	FER	Malectin/receptor-like protein kinase family protein	_	Dusk	Cold	Root
Kaladp0218s0002	AT1G47740		PPPDE putative thiol peptidase family protein	_	Dusk	Cold	Root
Kaladp0232s0003	AT4G18010	5PTASE2,AT5PTASE2,IP5PII	myo-inositol polyphosphate 5-phosphatase 2	_	Dusk	Cold	Root
Kaladp0233s0010	AT3G29970		B12D protein	_	Dusk	Cold	Root
Kaladp0250s0010	AT2G07050	CAS1	cycloartenol synthase 1	_	Dusk	Cold	Root
Kaladp0251s0001				_	Dusk	Cold	Root
Kaladp0254s0001	AT1G78240	OSU1,QUA2,TSD2	S-adenosyl-L-methionine-dependent methyltransferases superfamily protein	_	Dusk	Cold	Root
Kaladp0255s0001	AT1G24140		Matrixin family protein	_	Dusk	Cold	Root
Kaladp0255s0009	AT1G49000			_	Dusk	Cold	Root
Kaladp0262s0034	AT1G02065	SPL8	squamosa promoter binding protein-like 8	SBP	Dusk	Cold	Root
Kaladp0263s0001	AT1G08090	ACH1,ATNRT2.1,ATNRT2:1,LIN1,NRT2,NRT2.1,NRT2:1,NRT2;1AT	nitrate transporter 2:1	_	Dusk	Cold	Root
Kaladp0266s0020	AT3G25810		Terpenoid cyclases/Protein prenyltransferases superfamily protein	_	Dusk	Cold	Root
Kaladp0266s0029	AT3G15850	ADS3,FAD5,FADB,JB67	fatty acid desaturase 5	_	Dusk	Cold	Root
Kaladp0267s0002	AT3G14470		NB-ARC domain-containing disease resistance protein	_	Dusk	Cold	Root
Kaladp0267s0006	AT3G14460		LRR and NB-ARC domains-containing disease resistance protein	_	Dusk	Cold	Root
Kaladp0272s0001	AT1G59970		Matrixin family protein	_	Dusk	Cold	Root
Kaladp0272s0002	AT1G70170	MMP	matrix metalloproteinase	_	Dusk	Cold	Root
Kaladp0278s0001	AT1G73805		Calmodulin binding protein-like	_	Dusk	Cold	Root
Kaladp0278s0006				_	Dusk	Cold	Root
Kaladp0278s0011	AT1G48650		DEA(D/H)-box RNA helicase family protein	_	Dusk	Cold	Root
Kaladp0278s0037	AT1G17860		Kunitz family trypsin and protease inhibitor protein	_	Dusk	Cold	Root
Kaladp0279s0002	AT4G34410	RRTF1	redox responsive transcription factor 1	AP2-EREBP	Dusk	Cold	Root
Kaladp0300s0006				_	Dusk	Cold	Root
Kaladp0323s0002	AT2G22430	ATHB6,HB6	homeobox protein 6	HB	Dusk	Cold	Root
Kaladp0325s0007	AT2G38470	ATWRKY33,WRKY33	WRKY DNA-binding protein 33	WRKY	Dusk	Cold	Root
Kaladp0326s0002	AT4G33170		Tetratricopeptide repeat (TPR)-like superfamily protein	_	Dusk	Cold	Root
Kaladp0329s0001	AT1G12420	ACR8	ACT domain repeat 8	_	Dusk	Cold	Root
Kaladp0337s0014	AT4G22590		Haloacid dehalogenase-like hydrolase (HAD) superfamily protein	_	Dusk	Cold	Root
Kaladp0353s0001	AT5G47070		Protein kinase superfamily protein	_	Dusk	Cold	Root
Kaladp0354s0001	AT5G67150		HXXXD-type acyl-transferase family protein	_	Dusk	Cold	Root
Kaladp0358s0001	AT1G12110	ATNRT1,B-1,CHL1,CHL1-1,NRT1,NRT1.1	nitrate transporter 1.1	_	Dusk	Cold	Root
Kaladp0364s0001	AT3G52870		IQ calmodulin-binding motif family protein	_	Dusk	Cold	Root
[truncated: 227 more rows]
