# Supplementary material for: Transcriptomic Analysis of the CAM Species Kalanchoë fedtschenkoi Under Low- and High-Temperature Regimes
Source: Plants (Basel). 2024 Dec 8;13(23):3444. doi: 10.3390/plants13233444 (PMC11644069; doi:10.3390/plants13233444)
Supplement: Supplementary file 1 [file plants-13-03444-s001.zip › Supplementary Table S3.xlsx]

## Sheet: Dawn_UpRegulation
GeneID_Heat	At_Ortholog	At_Name	At_Anno	At_Tffamily	Time	Treatment	Tissue
Kaladp0001s0004	AT3G05390			_	Dawn	Heat	Leaf
Kaladp0001s0009	AT1G09070	(AT)SRC2,SRC2	soybean gene regulated by cold-2	_	Dawn	Heat	Leaf
Kaladp0001s0012	AT3G05500		Rubber elongation factor protein (REF)	_	Dawn	Heat	Leaf
Kaladp0001s0015	AT1G75510		Transcription initiation factor IIF, beta subunit	_	Dawn	Heat	Leaf
Kaladp0001s0016	AT4G35090	CAT2	catalase 2	_	Dawn	Heat	Leaf
Kaladp0001s0017	AT2G45250		Integral membrane protein hemolysin-III homolog	_	Dawn	Heat	Leaf
Kaladp0001s0023	AT5G42310		Pentatricopeptide repeat (PPR-like) superfamily protein	_	Dawn	Heat	Leaf
Kaladp0001s0025	AT3G22470		Pentatricopeptide repeat (PPR) superfamily protein	_	Dawn	Heat	Leaf
Kaladp0001s0026	AT5G06400		Pentatricopeptide repeat (PPR) superfamily protein	_	Dawn	Heat	Leaf
Kaladp0001s0027	AT1G47670		Transmembrane amino acid transporter family protein	_	Dawn	Heat	Leaf
Kaladp0001s0034	AT1G20180		Protein of unknown function (DUF677)	_	Dawn	Heat	Leaf
Kaladp0001s0036	AT1G20230		Pentatricopeptide repeat (PPR) superfamily protein	_	Dawn	Heat	Leaf
Kaladp0001s0038	AT4G35790	ATPLDDELTA,PLDDELTA	phospholipase D delta	_	Dawn	Heat	Leaf
Kaladp0001s0041	AT2G33680		Tetratricopeptide repeat (TPR)-like superfamily protein	_	Dawn	Heat	Leaf
Kaladp0001s0049	AT5G08180		Ribosomal protein L7Ae/L30e/S12e/Gadd45 family protein	_	Dawn	Heat	Leaf
Kaladp0001s0054	AT4G24190	AtHsp90-7,AtHsp90.7,HSP90.7,SHD	Chaperone protein htpG family protein	_	Dawn	Heat	Leaf
Kaladp0001s0061	AT4G24160		alpha/beta-Hydrolases superfamily protein	_	Dawn	Heat	Leaf
Kaladp0001s0064	AT3G49990			_	Dawn	Heat	Leaf
Kaladp0001s0065	AT4G36210		Protein of unknown function (DUF726)	_	Dawn	Heat	Leaf
Kaladp0001s0069	AT1G76690	ATOPR2,OPR2	12-oxophytodienoate reductase 2	_	Dawn	Heat	Leaf
Kaladp0001s0076	AT5G53860	emb2737,EMB64	embryo defective 2737	_	Dawn	Heat	Leaf
Kaladp0001s0084	AT5G15740		O-fucosyltransferase family protein	_	Dawn	Heat	Leaf
Kaladp0001s0087	AT1G73880	UGT89B1	UDP-glucosyl transferase 89B1	_	Dawn	Heat	Leaf
Kaladp0001s0088	AT1G73880	UGT89B1	UDP-glucosyl transferase 89B1	_	Dawn	Heat	Leaf
Kaladp0001s0101	AT1G80670		Transducin/WD40 repeat-like superfamily protein	_	Dawn	Heat	Leaf
Kaladp0001s0102	AT4G33430	ATBAK1,ATSERK3,BAK1,ELG,RKS10,SERK3	BRI1-associated receptor kinase	_	Dawn	Heat	Leaf
Kaladp0001s0112	AT4G20325			_	Dawn	Heat	Leaf
Kaladp0001s0118	AT2G46080			_	Dawn	Heat	Leaf
Kaladp0001s0127	AT2G46040		ARID/BRIGHT DNA-binding domain;ELM2 domain protein	ARID	Dawn	Heat	Leaf
Kaladp0001s0133	AT3G61440	ARATH;BSAS3;1,ATCYSC1,CYSC1	cysteine synthase C1	_	Dawn	Heat	Leaf
Kaladp0001s0150	AT5G20480	EFR	EF-TU receptor	_	Dawn	Heat	Leaf
Kaladp0001s0158	AT4G32050		neurochondrin family protein	_	Dawn	Heat	Leaf
Kaladp0001s0160	AT3G47570		Leucine-rich repeat protein kinase family protein	_	Dawn	Heat	Leaf
Kaladp0001s0161	AT3G21120		F-box and associated interaction domains-containing protein	_	Dawn	Heat	Leaf
Kaladp0001s0166	AT5G57340			_	Dawn	Heat	Leaf
Kaladp0001s0173	AT4G31800	ATWRKY18,WRKY18	WRKY DNA-binding protein 18	WRKY	Dawn	Heat	Leaf
Kaladp0001s0174	AT2G34750		RNA polymerase I specific transcription initiation factor RRN3 protein	_	Dawn	Heat	Leaf
Kaladp0001s0176	AT4G31860		Protein phosphatase 2C family protein	_	Dawn	Heat	Leaf
Kaladp0001s0186	AT2G24640	UBP19	ubiquitin-specific protease 19	_	Dawn	Heat	Leaf
Kaladp0001s0197	AT4G31690		Transcriptional factor B3 family protein	ABI3VP1	Dawn	Heat	Leaf
Kaladp0001s0215	AT1G61560	ATMLO6,MLO6	Seven transmembrane MLO family protein	_	Dawn	Heat	Leaf
Kaladp0001s0218	AT1G73400		Pentatricopeptide repeat (PPR) superfamily protein	_	Dawn	Heat	Leaf
Kaladp0001s0228	AT1G29900	CARB	carbamoyl phosphate synthetase B	_	Dawn	Heat	Leaf
Kaladp0001s0229				_	Dawn	Heat	Leaf
Kaladp0001s0234	AT1G15100	RHA2A	RING-H2 finger A2A	_	Dawn	Heat	Leaf
Kaladp0001s0237	AT2G14900		Gibberellin-regulated family protein	_	Dawn	Heat	Leaf
Kaladp0001s0239	AT4G33920		Protein phosphatase 2C family protein	_	Dawn	Heat	Leaf
Kaladp0001s0263	AT1G06230	GTE4	global transcription factor group E4	_	Dawn	Heat	Leaf
Kaladp0001s0269	AT3G20000	TOM40	translocase of the outer mitochondrial membrane 40	_	Dawn	Heat	Leaf
Kaladp0001s0270	AT1G36050		Endoplasmic reticulum vesicle transporter protein	_	Dawn	Heat	Leaf
Kaladp0001s0276	AT1G11040		HSP40/DnaJ peptide-binding protein	_	Dawn	Heat	Leaf
Kaladp0001s0277	AT1G79540		Pentatricopeptide repeat (PPR) superfamily protein	_	Dawn	Heat	Leaf
Kaladp0001s0278	AT1G71900		Protein of unknown function (DUF803)	_	Dawn	Heat	Leaf
Kaladp0001s0285	AT1G10270	GRP23	glutamine-rich protein 23	_	Dawn	Heat	Leaf
Kaladp0001s0288	AT5G36950	DegP10	DegP protease 10	_	Dawn	Heat	Leaf
Kaladp0001s0304	AT4G25940		ENTH/ANTH/VHS superfamily protein	_	Dawn	Heat	Leaf
Kaladp0001s0308	AT5G57160	ATLIG4,LIG4	DNA ligase IV	_	Dawn	Heat	Leaf
Kaladp0001s0310	AT5G57123			_	Dawn	Heat	Leaf
Kaladp0001s0311	AT5G57110	ACA8,AT-ACA8	autoinhibited Ca2+ -ATPase, isoform 8	_	Dawn	Heat	Leaf
Kaladp0001s0315	AT5G20590	TBL5	TRICHOME BIREFRINGENCE-LIKE 5	_	Dawn	Heat	Leaf
Kaladp0001s0317	AT5G20600			_	Dawn	Heat	Leaf
Kaladp0001s0330	AT5G20600			_	Dawn	Heat	Leaf
Kaladp0002s0001	AT5G22000	RHF2A	RING-H2 group F2A	_	Dawn	Heat	Leaf
Kaladp0002s0004				_	Dawn	Heat	Leaf
Kaladp0002s0018	AT5G46080		Protein kinase superfamily protein	_	Dawn	Heat	Leaf
Kaladp0002s0020				_	Dawn	Heat	Leaf
Kaladp0002s0029	AT3G57430	OTP84	Tetratricopeptide repeat (TPR)-like superfamily protein	_	Dawn	Heat	Leaf
Kaladp0002s0031	AT5G44280	ATRING1A,RING1A	RING 1A	_	Dawn	Heat	Leaf
Kaladp0002s0039	AT1G28250			_	Dawn	Heat	Leaf
Kaladp0002s0045	AT2G33760		Pentatricopeptide repeat (PPR) superfamily protein	_	Dawn	Heat	Leaf
Kaladp0002s0052	AT2G35630	GEM1,MOR1	ARM repeat superfamily protein	_	Dawn	Heat	Leaf
Kaladp0002s0068				_	Dawn	Heat	Leaf
Kaladp0002s0071	AT3G57150	AtCBF5,AtNAP57,CBF5,NAP57	homologue of NAP57	_	Dawn	Heat	Leaf
Kaladp0002s0078	AT5G03760	ATCSLA09,ATCSLA9,CSLA09,CSLA9,RAT4	Nucleotide-diphospho-sugar transferases superfamily protein	_	Dawn	Heat	Leaf
Kaladp0002s0082	AT2G37020		Translin family protein	_	Dawn	Heat	Leaf
Kaladp0002s0083	AT3G53260	ATPAL2,PAL2	phenylalanine ammonia-lyase 2	_	Dawn	Heat	Leaf
Kaladp0002s0084	AT3G53260	ATPAL2,PAL2	phenylalanine ammonia-lyase 2	_	Dawn	Heat	Leaf
Kaladp0002s0086	AT3G53460	CP29	chloroplast RNA-binding protein 29	_	Dawn	Heat	Leaf
Kaladp0002s0096	AT3G09780	ATCRR1,CCR1	CRINKLY4 related 1	_	Dawn	Heat	Leaf
Kaladp0002s0110	AT3G28580		P-loop containing nucleoside triphosphate hydrolases superfamily protein	_	Dawn	Heat	Leaf
Kaladp0002s0132	AT5G03040	iqd2	IQ-domain 2	_	Dawn	Heat	Leaf
Kaladp0003s0001	AT2G23540		GDSL-like Lipase/Acylhydrolase superfamily protein	_	Dawn	Heat	Leaf
Kaladp0003s0008				_	Dawn	Heat	Leaf
Kaladp0003s0009	AT4G21300		Tetratricopeptide repeat (TPR)-like superfamily protein	_	Dawn	Heat	Leaf
Kaladp0003s0012	AT4G10960	UGE5	UDP-D-glucose/UDP-D-galactose 4-epimerase 5	_	Dawn	Heat	Leaf
Kaladp0003s0055	AT3G54350	emb1967	Forkhead-associated (FHA) domain-containing protein	FHA	Dawn	Heat	Leaf
Kaladp0003s0066	AT1G75580		SAUR-like auxin-responsive protein family	_	Dawn	Heat	Leaf
Kaladp0003s0079	AT1G20270		2-oxoglutarate (2OG) and Fe(II)-dependent oxygenase superfamily protein	_	Dawn	Heat	Leaf
Kaladp0003s0091	AT4G35940			_	Dawn	Heat	Leaf
Kaladp0003s0096	AT1G30755		Protein of unknown function (DUF668)	_	Dawn	Heat	Leaf
Kaladp0003s0102	AT5G46920		Intron maturase, type II family protein	_	Dawn	Heat	Leaf
Kaladp0003s0105	AT1G20370		Pseudouridine synthase family protein	_	Dawn	Heat	Leaf
Kaladp0003s0118	AT2G39540		Gibberellin-regulated family protein	_	Dawn	Heat	Leaf
Kaladp0003s0125				_	Dawn	Heat	Leaf
Kaladp0003s0133	AT3G62600	ATERDJ3B,ERDJ3B	DNAJ heat shock family protein	_	Dawn	Heat	Leaf
Kaladp0003s0144				_	Dawn	Heat	Leaf
Kaladp0003s0146	AT1G15030		Protein of unknown function (DUF789)	_	Dawn	Heat	Leaf
Kaladp0003s0150	AT2G40940	ERS,ERS1	ethylene response sensor 1	_	Dawn	Heat	Leaf
Kaladp0003s0164	AT1G02820		Late embryogenesis abundant 3 (LEA3) family protein	_	Dawn	Heat	Leaf
Kaladp0004s0006	AT2G30580	DRIP2	DREB2A-interacting protein 2	_	Dawn	Heat	Leaf
Kaladp0004s0014	AT5G63450	CYP94B1	cytochrome P450, family 94, subfamily B, polypeptide 1	_	Dawn	Heat	Leaf
Kaladp0004s0015	AT5G63450	CYP94B1	cytochrome P450, family 94, subfamily B, polypeptide 1	_	Dawn	Heat	Leaf
Kaladp0004s0024	AT1G32740		SBP (S-ribonuclease binding protein) family protein	_	Dawn	Heat	Leaf
Kaladp0004s0034	AT2G32680	AtRLP23,RLP23	receptor like protein 23	_	Dawn	Heat	Leaf
Kaladp0004s0035	AT1G45616	AtRLP6,RLP6	receptor like protein 6	_	Dawn	Heat	Leaf
Kaladp0004s0036	AT2G33020	AtRLP24,RLP24	receptor like protein 24	_	Dawn	Heat	Leaf
Kaladp0004s0038	AT5G42830		HXXXD-type acyl-transferase family protein	_	Dawn	Heat	Leaf
Kaladp0005s0005	AT2G12400			_	Dawn	Heat	Leaf
Kaladp0005s0011	AT5G18400		Cytokine-induced anti-apoptosis inhibitor 1, Fe-S biogenesis	_	Dawn	Heat	Leaf
Kaladp0005s0012	AT4G31020		alpha/beta-Hydrolases superfamily protein	_	Dawn	Heat	Leaf
Kaladp0005s0013	AT2G24300		Calmodulin-binding protein	_	Dawn	Heat	Leaf
Kaladp0005s0035	AT5G59750		DHBP synthase RibB-like alpha/beta domain;GTP cyclohydrolase II	_	Dawn	Heat	Leaf
Kaladp0005s0038	AT5G06900	CYP93D1	cytochrome P450, family 93, subfamily D, polypeptide 1	_	Dawn	Heat	Leaf
Kaladp0005s0042	AT3G46220			_	Dawn	Heat	Leaf
Kaladp0005s0045	AT5G59980		Polymerase/histidinol phosphatase-like	_	Dawn	Heat	Leaf
Kaladp0005s0048	AT2G28610	PRS,PRS1,WOX3	Homeodomain-like superfamily protein	HB	Dawn	Heat	Leaf
Kaladp0005s0054	AT5G02810	APRR7,PRR7	pseudo-response regulator 7	Pseudo ARR-B	Dawn	Heat	Leaf
Kaladp0005s0064				_	Dawn	Heat	Leaf
Kaladp0005s0065				_	Dawn	Heat	Leaf
Kaladp0006s0004	AT3G08720	ATPK19,ATPK2,ATS6K2,S6K2	serine/threonine protein kinase 2	_	Dawn	Heat	Leaf
Kaladp0006s0006	AT5G62910		RING/U-box superfamily protein	_	Dawn	Heat	Leaf
Kaladp0006s0022	AT3G48200			_	Dawn	Heat	Leaf
Kaladp0006s0032	AT4G24700			_	Dawn	Heat	Leaf
Kaladp0006s0041	AT2G36850	ATGSL08,ATGSL8,CHOR,GSL08,GSL8	glucan synthase-like 8	_	Dawn	Heat	Leaf
Kaladp0006s0057				_	Dawn	Heat	Leaf
Kaladp0006s0068	AT5G50860		Protein kinase superfamily protein	_	Dawn	Heat	Leaf
Kaladp0006s0082	AT5G61800		Pentatricopeptide repeat (PPR) superfamily protein	_	Dawn	Heat	Leaf
Kaladp0006s0088	AT1G76650	CML38	calmodulin-like 38	_	Dawn	Heat	Leaf
Kaladp0006s0099	AT3G54190		Transducin/WD40 repeat-like superfamily protein	_	Dawn	Heat	Leaf
Kaladp0006s0108				_	Dawn	Heat	Leaf
Kaladp0007s0011	AT4G00910		Aluminium activated malate transporter family protein	_	Dawn	Heat	Leaf
Kaladp0007s0040	AT3G44370		Membrane insertion protein, OxaA/YidC with tetratricopeptide repeat domain	_	Dawn	Heat	Leaf
Kaladp0007s0043	AT3G07020		UDP-Glycosyltransferase superfamily protein	_	Dawn	Heat	Leaf
Kaladp0007s0045	AT4G13190		Protein kinase superfamily protein	_	Dawn	Heat	Leaf
Kaladp0007s0047	AT3G44370		Membrane insertion protein, OxaA/YidC with tetratricopeptide repeat domain	_	Dawn	Heat	Leaf
Kaladp0007s0048	AT3G44370		Membrane insertion protein, OxaA/YidC with tetratricopeptide repeat domain	_	Dawn	Heat	Leaf
Kaladp0007s0066	AT3G50700	AtIDD2,IDD2	indeterminate(ID)-domain 2	C2H2	Dawn	Heat	Leaf
Kaladp0007s0072				_	Dawn	Heat	Leaf
Kaladp0007s0080				_	Dawn	Heat	Leaf
Kaladp0007s0091	AT5G36110	CYP716A1	cytochrome P450, family 716, subfamily A, polypeptide 1	_	Dawn	Heat	Leaf
Kaladp0007s0101	AT1G06770	DRIP1	DREB2A-interacting protein 1	_	Dawn	Heat	Leaf
Kaladp0007s0102	AT4G33050	EDA39	calmodulin-binding family protein	_	Dawn	Heat	Leaf
Kaladp0008s0014	AT1G56070	LOS1	Ribosomal protein S5/Elongation factor G/III/V family protein	_	Dawn	Heat	Leaf
Kaladp0008s0017	AT1G17120	CAT8	cationic amino acid transporter 8	_	Dawn	Heat	Leaf
Kaladp0008s0026	AT2G13600		Pentatricopeptide repeat (PPR) superfamily protein	_	Dawn	Heat	Leaf
Kaladp0008s0032	AT1G64080			_	Dawn	Heat	Leaf
Kaladp0008s0042	AT5G52810		NAD(P)-binding Rossmann-fold superfamily protein	_	Dawn	Heat	Leaf
Kaladp0008s0052	AT5G51330	DYAD,SWI1	SWITCH1	_	Dawn	Heat	Leaf
Kaladp0008s0056	AT4G22910	CCS52A1,FZR2	FIZZY-related 2	_	Dawn	Heat	Leaf
Kaladp0008s0060	AT2G42010	PLDBETA,PLDBETA1	phospholipase D beta 1	_	Dawn	Heat	Leaf
Kaladp0008s0065	AT4G11740	SAY1	Ubiquitin-like superfamily protein	_	Dawn	Heat	Leaf
Kaladp0008s0076				_	Dawn	Heat	Leaf
Kaladp0008s0101	AT2G17580		Polynucleotide adenylyltransferase family protein	_	Dawn	Heat	Leaf
Kaladp0008s0102	AT4G35260	IDH-I,IDH1	isocitrate dehydrogenase 1	_	Dawn	Heat	Leaf
Kaladp0008s0104	AT1G31660			_	Dawn	Heat	Leaf
Kaladp0008s0113	AT4G36180		Leucine-rich receptor-like protein kinase family protein	_	Dawn	Heat	Leaf
Kaladp0008s0120	AT4G36520		Chaperone DnaJ-domain superfamily protein	_	Dawn	Heat	Leaf
Kaladp0008s0124	AT5G66730		C2H2-like zinc finger protein	C2H2	Dawn	Heat	Leaf
Kaladp0008s0162	AT3G18600		P-loop containing nucleoside triphosphate hydrolases superfamily protein	_	Dawn	Heat	Leaf
Kaladp0008s0165	AT3G42660		transducin family protein / WD-40 repeat family protein	_	Dawn	Heat	Leaf
Kaladp0008s0173				_	Dawn	Heat	Leaf
Kaladp0008s0221	AT4G14100		transferases, transferring glycosyl groups	_	Dawn	Heat	Leaf
Kaladp0008s0241	AT5G42050		DCD (Development and Cell Death) domain protein	_	Dawn	Heat	Leaf
Kaladp0008s0242				_	Dawn	Heat	Leaf
Kaladp0008s0245	AT1G17500		ATPase E1-E2 type family protein / haloacid dehalogenase-like hydrolase family protein	_	Dawn	Heat	Leaf
Kaladp0008s0250	AT5G55560		Protein kinase superfamily protein	_	Dawn	Heat	Leaf
Kaladp0008s0256	AT5G48150	PAT1	GRAS family transcription factor	GRAS	Dawn	Heat	Leaf
Kaladp0008s0258	AT1G55915		zinc ion binding	_	Dawn	Heat	Leaf
Kaladp0008s0279	AT4G05030		Copper transport protein family	_	Dawn	Heat	Leaf
Kaladp0008s0280	AT1G55790		Domain of unknown function (DUF2431)	_	Dawn	Heat	Leaf
Kaladp0008s0284	AT1G55740	AtSIP1,SIP1	seed imbibition 1	_	Dawn	Heat	Leaf
Kaladp0008s0296	AT2G04350	LACS8	AMP-dependent synthetase and ligase family protein	_	Dawn	Heat	Leaf
Kaladp0008s0313	AT1G08480			_	Dawn	Heat	Leaf
Kaladp0008s0314	AT5G57480		P-loop containing nucleoside triphosphate hydrolases superfamily protein	_	Dawn	Heat	Leaf
Kaladp0008s0320	AT5G16080	AtCXE17,CXE17	carboxyesterase 17	_	Dawn	Heat	Leaf
Kaladp0008s0328	AT5G04980		DNAse I-like superfamily protein	_	Dawn	Heat	Leaf
Kaladp0008s0333	AT3G03770		Leucine-rich repeat protein kinase family protein	_	Dawn	Heat	Leaf
Kaladp0008s0336	AT5G04895		DEA(D/H)-box RNA helicase family protein	_	Dawn	Heat	Leaf
Kaladp0008s0351	AT4G03120		C2H2 and C2HC zinc fingers superfamily protein	_	Dawn	Heat	Leaf
Kaladp0008s0360	AT2G24120	PDE319,SCA3	DNA/RNA polymerases superfamily protein	_	Dawn	Heat	Leaf
Kaladp0008s0361				_	Dawn	Heat	Leaf
Kaladp0008s0362	AT4G04960		Concanavalin A-like lectin protein kinase family protein	_	Dawn	Heat	Leaf
Kaladp0008s0389	AT4G21105		cytochrome-c oxidases;electron carriers	_	Dawn	Heat	Leaf
Kaladp0008s0403	AT2G24370		Protein kinase protein with adenine nucleotide alpha hydrolases-like domain	_	Dawn	Heat	Leaf
Kaladp0008s0404	AT4G31200		SWAP (Suppressor-of-White-APricot)/surp RNA-binding domain-containing protein	_	Dawn	Heat	Leaf
Kaladp0008s0406	AT5G10910		mraW methylase family protein	_	Dawn	Heat	Leaf
Kaladp0008s0416	AT5G60710		Zinc finger (C3HC4-type RING finger) family protein	_	Dawn	Heat	Leaf
Kaladp0008s0422	AT3G10350		P-loop containing nucleoside triphosphate hydrolases superfamily protein	_	Dawn	Heat	Leaf
Kaladp0008s0434	AT2G36950		Heavy metal transport/detoxification superfamily protein	_	Dawn	Heat	Leaf
Kaladp0008s0435	AT4G26090	RPS2	NB-ARC domain-containing disease resistance protein	_	Dawn	Heat	Leaf
Kaladp0008s0447				_	Dawn	Heat	Leaf
Kaladp0008s0456	AT1G08130	ATLIG1,LIG1	DNA ligase 1	_	Dawn	Heat	Leaf
Kaladp0008s0457				_	Dawn	Heat	Leaf
Kaladp0008s0463	AT2G28200		C2H2-type zinc finger family protein	C2H2	Dawn	Heat	Leaf
Kaladp0008s0477	AT1G08230	ATGAT1,GAT1	Transmembrane amino acid transporter family protein	_	Dawn	Heat	Leaf
Kaladp0008s0488	AT5G12000		Protein kinase protein with adenine nucleotide alpha hydrolases-like domain	_	Dawn	Heat	Leaf
Kaladp0008s0496	AT2G25970		KH domain-containing protein	_	Dawn	Heat	Leaf
Kaladp0008s0515	AT5G07990	CYP75B1,D501,TT7	Cytochrome P450 superfamily protein	_	Dawn	Heat	Leaf
Kaladp0008s0516	AT5G45420		Duplicated homeodomain-like superfamily protein	MYB	Dawn	Heat	Leaf
Kaladp0008s0517	AT1G32415		pentatricopeptide (PPR) repeat-containing protein	_	Dawn	Heat	Leaf
Kaladp0008s0518	AT4G18210	ATPUP10,PUP10	purine permease 10	_	Dawn	Heat	Leaf
Kaladp0008s0526	AT5G02890		HXXXD-type acyl-transferase family protein	_	Dawn	Heat	Leaf
Kaladp0008s0530	AT4G16835		Tetratricopeptide repeat (TPR)-like superfamily protein	_	Dawn	Heat	Leaf
Kaladp0008s0540	AT4G33495	RPD1	Ubiquitin carboxyl-terminal hydrolase family protein	_	Dawn	Heat	Leaf
Kaladp0008s0558	AT4G25420	AT2301,ATGA20OX1,GA20OX1,GA5	2-oxoglutarate (2OG) and Fe(II)-dependent oxygenase superfamily protein	_	Dawn	Heat	Leaf
Kaladp0008s0559	AT5G36970	NHL25	NDR1/HIN1-like 25	_	Dawn	Heat	Leaf
Kaladp0008s0562	AT3G12340		FKBP-like peptidyl-prolyl cis-trans isomerase family protein	_	Dawn	Heat	Leaf
Kaladp0008s0572				_	Dawn	Heat	Leaf
Kaladp0008s0574				_	Dawn	Heat	Leaf
Kaladp0008s0585	AT2G46495		RING/U-box superfamily protein	_	Dawn	Heat	Leaf
Kaladp0008s0591	AT1G17970		RING/U-box superfamily protein	_	Dawn	Heat	Leaf
Kaladp0008s0598	AT3G53700	MEE40	Pentatricopeptide repeat (PPR) superfamily protein	_	Dawn	Heat	Leaf
Kaladp0008s0611	AT3G18610	ATNUC-L2,NUC-L2,PARLL1	nucleolin like 2	_	Dawn	Heat	Leaf
Kaladp0008s0615	AT3G14470		NB-ARC domain-containing disease resistance protein	_	Dawn	Heat	Leaf
Kaladp0008s0629	AT3G14470		NB-ARC domain-containing disease resistance protein	_	Dawn	Heat	Leaf
Kaladp0008s0651	AT3G14460		LRR and NB-ARC domains-containing disease resistance protein	_	Dawn	Heat	Leaf
Kaladp0008s0652	AT3G14460		LRR and NB-ARC domains-containing disease resistance protein	_	Dawn	Heat	Leaf
Kaladp0008s0654	AT1G74630		Tetratricopeptide repeat (TPR)-like superfamily protein	_	Dawn	Heat	Leaf
Kaladp0008s0655	AT4G27870		Vacuolar iron transporter (VIT) family protein	_	Dawn	Heat	Leaf
Kaladp0008s0657	AT3G14470		NB-ARC domain-containing disease resistance protein	_	Dawn	Heat	Leaf
Kaladp0008s0661	AT4G27870		Vacuolar iron transporter (VIT) family protein	_	Dawn	Heat	Leaf
Kaladp0008s0663	AT5G24660	LSU2	response to low sulfur 2	_	Dawn	Heat	Leaf
Kaladp0008s0667	AT1G74630		Tetratricopeptide repeat (TPR)-like superfamily protein	_	Dawn	Heat	Leaf
Kaladp0008s0675	AT5G15300		Pentatricopeptide repeat (PPR) superfamily protein	_	Dawn	Heat	Leaf
Kaladp0008s0677				_	Dawn	Heat	Leaf
Kaladp0008s0679	AT4G32430		Pentatricopeptide repeat (PPR) superfamily protein	_	Dawn	Heat	Leaf
Kaladp0008s0688	AT4G35580	NTL9	NAC transcription factor-like 9	NAC	Dawn	Heat	Leaf
Kaladp0008s0690				_	Dawn	Heat	Leaf
Kaladp0008s0691				_	Dawn	Heat	Leaf
Kaladp0008s0693	AT5G54160	ATOMT1,OMT1	O-methyltransferase 1	_	Dawn	Heat	Leaf
Kaladp0008s0694	AT5G24530	DMR6	2-oxoglutarate (2OG) and Fe(II)-dependent oxygenase superfamily protein	_	Dawn	Heat	Leaf
Kaladp0008s0697	AT3G49430	SRp34a	SER/ARG-rich protein 34A	_	Dawn	Heat	Leaf
Kaladp0008s0706	AT5G54570	BGLU41	beta glucosidase 41	_	Dawn	Heat	Leaf
Kaladp0008s0726	AT3G47160		RING/U-box superfamily protein	_	Dawn	Heat	Leaf
Kaladp0008s0727	AT2G47960			_	Dawn	Heat	Leaf
Kaladp0008s0729	AT5G36160		Tyrosine transaminase family protein	_	Dawn	Heat	Leaf
Kaladp0008s0734				_	Dawn	Heat	Leaf
Kaladp0008s0735	AT2G20560		DNAJ heat shock family protein	_	Dawn	Heat	Leaf
Kaladp0008s0740	AT2G40200		basic helix-loop-helix (bHLH) DNA-binding superfamily protein	bHLH	Dawn	Heat	Leaf
Kaladp0008s0742	AT3G47570		Leucine-rich repeat protein kinase family protein	_	Dawn	Heat	Leaf
Kaladp0008s0748	AT4G18700	ATWL4,CIPK12,SnRK3.9,WL4	CBL-interacting protein kinase 12	_	Dawn	Heat	Leaf
Kaladp0008s0749	AT5G45800	MEE62	Leucine-rich repeat protein kinase family protein	_	Dawn	Heat	Leaf
Kaladp0008s0752	AT2G42760			_	Dawn	Heat	Leaf
Kaladp0008s0753	AT1G29280	ATWRKY65,WRKY65	WRKY DNA-binding protein 65	WRKY	Dawn	Heat	Leaf
Kaladp0008s0762	AT4G18880	AT-HSFA4A,HSF A4A	heat shock transcription factor A4A	HSF	Dawn	Heat	Leaf
Kaladp0008s0772	AT4G18060		SH3 domain-containing protein	_	Dawn	Heat	Leaf
Kaladp0008s0779	AT1G29860	ATWRKY71,WRKY71	WRKY DNA-binding protein 71	WRKY	Dawn	Heat	Leaf
Kaladp0008s0787	AT1G80600	WIN1	HOPW1-1-interacting 1	_	Dawn	Heat	Leaf
Kaladp0008s0798	AT2G42800	AtRLP29,RLP29	receptor like protein 29	_	Dawn	Heat	Leaf
Kaladp0008s0804	AT1G65030		Transducin/WD40 repeat-like superfamily protein	_	Dawn	Heat	Leaf
Kaladp0008s0811				_	Dawn	Heat	Leaf
Kaladp0008s0813	AT5G37020	ARF8,ATARF8	auxin response factor 8	ARF	Dawn	Heat	Leaf
Kaladp0008s0814				_	Dawn	Heat	Leaf
Kaladp0008s0815	AT2G34640	HMR,PTAC12	plastid transcriptionally active 12	_	Dawn	Heat	Leaf
Kaladp0008s0816	AT4G21060		Galactosyltransferase family protein	_	Dawn	Heat	Leaf
Kaladp0008s0820	AT1G30370		alpha/beta-Hydrolases superfamily protein	_	Dawn	Heat	Leaf
Kaladp0008s0822	AT4G21065		Tetratricopeptide repeat (TPR)-like superfamily protein	_	Dawn	Heat	Leaf
Kaladp0008s0823	AT4G05460		RNI-like superfamily protein	_	Dawn	Heat	Leaf
Kaladp0008s0832	AT4G20840		FAD-binding Berberine family protein	_	Dawn	Heat	Leaf
Kaladp0008s0835	AT1G30680		toprim domain-containing protein	_	Dawn	Heat	Leaf
Kaladp0008s0839				_	Dawn	Heat	Leaf
Kaladp0008s0843	AT2G20900	ATDGK5,DGK5	diacylglycerol kinase 5	_	Dawn	Heat	Leaf
Kaladp0008s0844				_	Dawn	Heat	Leaf
Kaladp0008s0849	AT5G49970	ATPPOX,PDX3,PPOX	pyridoxin (pyrodoxamine) 5\'-phosphate oxidase	_	Dawn	Heat	Leaf
Kaladp0008s0859	AT5G54200		Transducin/WD40 repeat-like superfamily protein	_	Dawn	Heat	Leaf
Kaladp0008s0862	AT2G29940	ATPDR3,PDR3	pleiotropic drug resistance 3	_	Dawn	Heat	Leaf
Kaladp0008s0867	AT4G21705		Tetratricopeptide repeat (TPR)-like superfamily protein	_	Dawn	Heat	Leaf
Kaladp0008s0872	AT1G53120		RNA-binding S4 domain-containing protein	_	Dawn	Heat	Leaf
Kaladp0008s0880	AT4G27540	PRA1.H	prenylated RAB acceptor 1.H	_	Dawn	Heat	Leaf
Kaladp0008s0919				_	Dawn	Heat	Leaf
Kaladp0008s0921				_	Dawn	Heat	Leaf
Kaladp0008s0928	AT2G45290		Transketolase	_	Dawn	Heat	Leaf
Kaladp0009s0013	AT5G46330	FLS2	Leucine-rich receptor-like protein kinase family protein	_	Dawn	Heat	Leaf
Kaladp0009s0015	AT5G27230		Frigida-like protein	_	Dawn	Heat	Leaf
Kaladp0009s0018	AT4G18840		Pentatricopeptide repeat (PPR-like) superfamily protein	_	Dawn	Heat	Leaf
Kaladp0009s0023	AT5G17460			_	Dawn	Heat	Leaf
Kaladp0009s0027	AT5G39360	EDL2	EID1-like 2	_	Dawn	Heat	Leaf
Kaladp0009s0030	AT5G53970		Tyrosine transaminase family protein	_	Dawn	Heat	Leaf
Kaladp0009s0035	AT5G56310		Pentatricopeptide repeat (PPR) superfamily protein	_	Dawn	Heat	Leaf
Kaladp0009s0040				_	Dawn	Heat	Leaf
Kaladp0009s0046	AT3G28860	ABCB19,ATABCB19,ATMDR1,ATMDR11,ATPGP19,MDR1,MDR11,PGP19	ATP binding cassette subfamily B19	_	Dawn	Heat	Leaf
Kaladp0009s0061	AT5G17460			_	Dawn	Heat	Leaf
Kaladp0009s0064	AT1G16740		Ribosomal protein L20	_	Dawn	Heat	Leaf
Kaladp0009s0068				_	Dawn	Heat	Leaf
Kaladp0009s0070	AT5G61460	ATRAD18,MIM,SMC6B	P-loop containing nucleoside triphosphate hydrolases superfamily protein	_	Dawn	Heat	Leaf
Kaladp0010s0001	AT4G18170	ATWRKY28,WRKY28	WRKY DNA-binding protein 28	WRKY	Dawn	Heat	Leaf
Kaladp0010s0005	AT2G34310			_	Dawn	Heat	Leaf
Kaladp0010s0007	AT5G45630		Protein of unknown function, DUF584	_	Dawn	Heat	Leaf
Kaladp0010s0025	AT1G29330	AERD2,ATERD2,ERD2	ER lumen protein retaining receptor family protein	_	Dawn	Heat	Leaf
Kaladp0010s0026				_	Dawn	Heat	Leaf
Kaladp0010s0027	AT1G29290			_	Dawn	Heat	Leaf
Kaladp0010s0034	AT2G31130			_	Dawn	Heat	Leaf
Kaladp0010s0053	AT2G20560		DNAJ heat shock family protein	_	Dawn	Heat	Leaf
Kaladp0010s0054	AT3G29320		Glycosyl transferase, family 35	_	Dawn	Heat	Leaf
Kaladp0010s0062	AT4G20980		Eukaryotic translation initiation factor 3 subunit 7 (eIF-3)	_	Dawn	Heat	Leaf
Kaladp0010s0066				_	Dawn	Heat	Leaf
Kaladp0010s0067	AT1G32330	ATHSFA1D,HSFA1D	heat shock transcription factor A1D	HSF	Dawn	Heat	Leaf
Kaladp0010s0069				_	Dawn	Heat	Leaf
Kaladp0010s0070				_	Dawn	Heat	Leaf
Kaladp0010s0074	AT1G07180	ATNDI1,NDA1	alternative NAD(P)H dehydrogenase 1	_	Dawn	Heat	Leaf
Kaladp0010s0084	AT4G05020	NDB2	NAD(P)H dehydrogenase B2	_	Dawn	Heat	Leaf
Kaladp0010s0086	AT1G11260	ATSTP1,STP1	sugar transporter 1	_	Dawn	Heat	Leaf
Kaladp0010s0090	AT4G21440	ATM4,ATMYB102,MYB102	MYB-like 102	MYB	Dawn	Heat	Leaf
Kaladp0010s0091	AT4G05120	ATENT3,ENT3,FUR1	Major facilitator superfamily protein	_	Dawn	Heat	Leaf
Kaladp0010s0104	AT4G23180	CRK10,RLK4	cysteine-rich RLK (RECEPTOR-like protein kinase) 10	_	Dawn	Heat	Leaf
Kaladp0010s0113	AT5G54770	THI1,THI4,TZ	thiazole biosynthetic enzyme, chloroplast (ARA6) (THI1) (THI4)	_	Dawn	Heat	Leaf
Kaladp0010s0115	AT4G04860	DER2.2	DERLIN-2.2	_	Dawn	Heat	Leaf
Kaladp0010s0116	AT4G21870		HSP20-like chaperones superfamily protein	_	Dawn	Heat	Leaf
Kaladp0010s0121				_	Dawn	Heat	Leaf
Kaladp0010s0133	AT4G22030		F-box family protein with a domain of unknown function (DUF295)	_	Dawn	Heat	Leaf
Kaladp0010s0135	AT1G11925		Stigma-specific Stig1 family protein	_	Dawn	Heat	Leaf
Kaladp0010s0136	AT1G11925		Stigma-specific Stig1 family protein	_	Dawn	Heat	Leaf
Kaladp0010s0137	AT1G11925		Stigma-specific Stig1 family protein	_	Dawn	Heat	Leaf
Kaladp0010s0138	AT1G11925		Stigma-specific Stig1 family protein	_	Dawn	Heat	Leaf
Kaladp0010s0139	AT1G11925		Stigma-specific Stig1 family protein	_	Dawn	Heat	Leaf
Kaladp0010s0141	AT1G11925		Stigma-specific Stig1 family protein	_	Dawn	Heat	Leaf
Kaladp0010s0147	AT1G53540		HSP20-like chaperones superfamily protein	_	Dawn	Heat	Leaf
Kaladp0010s0148	AT2G39890	ATPROT1,PROT1	proline transporter 1	_	Dawn	Heat	Leaf
Kaladp0010s0166	AT5G05520		Outer membrane OMP85 family protein	_	Dawn	Heat	Leaf
Kaladp0010s0170	AT1G58330	ZW2	transcription factor-related	_	Dawn	Heat	Leaf
Kaladp0010s0179	AT1G27650	ATU2AF35A	U2 snRNP auxiliary factor small subunit, putative	C3H	Dawn	Heat	Leaf
Kaladp0010s0184				_	Dawn	Heat	Leaf
Kaladp0010s0186				_	Dawn	Heat	Leaf
Kaladp0010s0197	AT3G48710		DEK domain-containing chromatin associated protein	_	Dawn	Heat	Leaf
Kaladp0010s0206	AT1G55840		Sec14p-like phosphatidylinositol transfer family protein	_	Dawn	Heat	Leaf
Kaladp0010s0209	AT3G27540		beta-1,4-N-acetylglucosaminyltransferase family protein	_	Dawn	Heat	Leaf
Kaladp0010s0210	AT3G27560	ATN1	Protein kinase superfamily protein	_	Dawn	Heat	Leaf
Kaladp0011s0006	AT5G04560	DME	HhH-GPD base excision DNA repair family protein	_	Dawn	Heat	Leaf
Kaladp0011s0017	AT2G27310		F-box family protein	_	Dawn	Heat	Leaf
Kaladp0011s0020	AT3G11600			_	Dawn	Heat	Leaf
Kaladp0011s0030	AT5G22250		Polynucleotidyl transferase, ribonuclease H-like superfamily protein	_	Dawn	Heat	Leaf
Kaladp0011s0033	AT1G23100		GroES-like family protein	_	Dawn	Heat	Leaf
Kaladp0011s0040				_	Dawn	Heat	Leaf
Kaladp0011s0054	AT4G02750		Tetratricopeptide repeat (TPR)-like superfamily protein	_	Dawn	Heat	Leaf
Kaladp0011s0059				_	Dawn	Heat	Leaf
Kaladp0011s0060				_	Dawn	Heat	Leaf
Kaladp0011s0072	AT3G07040	RPM1,RPS3	NB-ARC domain-containing disease resistance protein	_	Dawn	Heat	Leaf
Kaladp0011s0079	AT1G09600		Protein kinase superfamily protein	_	Dawn	Heat	Leaf
Kaladp0011s0086	AT3G02430		Protein of unknown function (DUF679)	_	Dawn	Heat	Leaf
Kaladp0011s0098	AT3G02210	COBL1	COBRA-like protein 1 precursor	_	Dawn	Heat	Leaf
Kaladp0011s0101	AT4G35790	ATPLDDELTA,PLDDELTA	phospholipase D delta	_	Dawn	Heat	Leaf
Kaladp0011s0105				_	Dawn	Heat	Leaf
Kaladp0011s0107	AT1G22020	SHM6	serine hydroxymethyltransferase 6	_	Dawn	Heat	Leaf
Kaladp0011s0109	AT2G06050	DDE1,OPR3	oxophytodienoate-reductase 3	_	Dawn	Heat	Leaf
Kaladp0011s0117	AT1G10780		F-box/RNI-like superfamily protein	_	Dawn	Heat	Leaf
Kaladp0011s0139	AT5G23340		RNI-like superfamily protein	_	Dawn	Heat	Leaf
Kaladp0011s0140	AT5G23340		RNI-like superfamily protein	_	Dawn	Heat	Leaf
Kaladp0011s0142	AT2G11890		adenylate cyclases	_	Dawn	Heat	Leaf
Kaladp0011s0144	AT5G20350	TIP1	Ankyrin repeat family protein with DHHC zinc finger domain	_	Dawn	Heat	Leaf
Kaladp0011s0150	AT5G11090		serine-rich protein-related	_	Dawn	Heat	Leaf
Kaladp0011s0151	AT1G76280		Tetratricopeptide repeat (TPR)-like superfamily protein	_	Dawn	Heat	Leaf
Kaladp0011s0154	AT5G36930		Disease resistance protein (TIR-NBS-LRR class) family	_	Dawn	Heat	Leaf
Kaladp0011s0155	AT5G48780		disease resistance protein (TIR-NBS class)	_	Dawn	Heat	Leaf
Kaladp0011s0173	AT2G22650		FAD-dependent oxidoreductase family protein	_	Dawn	Heat	Leaf
Kaladp0011s0174	AT5G36930		Disease resistance protein (TIR-NBS-LRR class) family	_	Dawn	Heat	Leaf
Kaladp0011s0175				_	Dawn	Heat	Leaf
Kaladp0011s0176	AT4G00231	MEE50	ARM repeat superfamily protein	_	Dawn	Heat	Leaf
Kaladp0011s0178	AT2G25180	ARR12,RR12	response regulator 12	ARR-B	Dawn	Heat	Leaf
Kaladp0011s0206	AT1G64660	ATMGL,MGL	methionine gamma-lyase	_	Dawn	Heat	Leaf
Kaladp0011s0223	AT5G57550	XTH25,XTR3	xyloglucan endotransglucosylase/hydrolase 25	_	Dawn	Heat	Leaf
Kaladp0011s0235	AT4G30420		nodulin MtN21 /EamA-like transporter family protein	_	Dawn	Heat	Leaf
Kaladp0011s0244	AT4G30700		Pentatricopeptide repeat (PPR) superfamily protein	_	Dawn	Heat	Leaf
Kaladp0011s0247	AT1G16030	Hsp70b	heat shock protein 70B	_	Dawn	Heat	Leaf
Kaladp0011s0256	AT5G03420		5\'-AMP-activated protein kinase-related	_	Dawn	Heat	Leaf
Kaladp0011s0257	AT2G36880	MAT3	methionine adenosyltransferase 3	_	Dawn	Heat	Leaf
Kaladp0011s0267	AT2G39210		Major facilitator superfamily protein	_	Dawn	Heat	Leaf
Kaladp0011s0276	AT3G52990		Pyruvate kinase family protein	_	Dawn	Heat	Leaf
Kaladp0011s0285	AT1G21740		Protein of unknown function (DUF630 and DUF632)	_	Dawn	Heat	Leaf
Kaladp0011s0293	AT1G06620		2-oxoglutarate (2OG) and Fe(II)-dependent oxygenase superfamily protein	_	Dawn	Heat	Leaf
Kaladp0011s0303	AT5G21970		Ubiquitin carboxyl-terminal hydrolase family protein	_	Dawn	Heat	Leaf
Kaladp0011s0305	AT1G62670	RPF2	rna processing factor 2	_	Dawn	Heat	Leaf
Kaladp0011s0326	AT3G20260		Protein of unknown function (DUF1666)	_	Dawn	Heat	Leaf
Kaladp0011s0331	AT1G51550		Kelch repeat-containing F-box family protein	_	Dawn	Heat	Leaf
Kaladp0011s0337				_	Dawn	Heat	Leaf
Kaladp0011s0355	AT1G53310	ATPEPC1,ATPPC1,PEPC1,PPC1	phosphoenolpyruvate carboxylase 1	_	Dawn	Heat	Leaf
Kaladp0011s0357	AT2G31010		Protein kinase superfamily protein	_	Dawn	Heat	Leaf
Kaladp0011s0358	AT2G31010		Protein kinase superfamily protein	_	Dawn	Heat	Leaf
Kaladp0011s0371	AT2G43000	anac042,NAC042	NAC domain containing protein 42	NAC	Dawn	Heat	Leaf
Kaladp0011s0377	AT4G31070		Tetratricopeptide repeat (TPR)-like superfamily protein	_	Dawn	Heat	Leaf
Kaladp0011s0378	AT2G43020	ATPAO2,PAO2	polyamine oxidase 2	_	Dawn	Heat	Leaf
Kaladp0011s0387	AT2G32190			_	Dawn	Heat	Leaf
Kaladp0011s0415	AT1G53910	RAP2.12	related to AP2 12	AP2-EREBP	Dawn	Heat	Leaf
Kaladp0011s0419	AT3G14200		Chaperone DnaJ-domain superfamily protein	_	Dawn	Heat	Leaf
Kaladp0011s0424	AT4G02750		Tetratricopeptide repeat (TPR)-like superfamily protein	_	Dawn	Heat	Leaf
Kaladp0011s0428	AT1G72560	PSD	ARM repeat superfamily protein	_	Dawn	Heat	Leaf
Kaladp0011s0447	AT3G13860	HSP60-3A	heat shock protein 60-3A	_	Dawn	Heat	Leaf
Kaladp0011s0450				_	Dawn	Heat	Leaf
Kaladp0011s0465	AT1G52190		Major facilitator superfamily protein	_	Dawn	Heat	Leaf
Kaladp0011s0466	AT1G52190		Major facilitator superfamily protein	_	Dawn	Heat	Leaf
Kaladp0011s0469	AT5G48120		ARM repeat superfamily protein	_	Dawn	Heat	Leaf
Kaladp0011s0477	AT5G48120		ARM repeat superfamily protein	_	Dawn	Heat	Leaf
Kaladp0011s0493	AT1G15520	ABCG40,ATABCG40,ATPDR12,PDR12	pleiotropic drug resistance 12	_	Dawn	Heat	Leaf
Kaladp0011s0517	AT2G38000		chaperone protein dnaJ-related	_	Dawn	Heat	Leaf
Kaladp0011s0518	AT3G54100		O-fucosyltransferase family protein	_	Dawn	Heat	Leaf
Kaladp0011s0519	AT3G54090	FLN1	fructokinase-like 1	_	Dawn	Heat	Leaf
Kaladp0011s0537	AT2G37400		Tetratricopeptide repeat (TPR)-like superfamily protein	_	Dawn	Heat	Leaf
Kaladp0011s0542	AT3G09520	ATEXO70H4,EXO70H4	exocyst subunit exo70 family protein H4	_	Dawn	Heat	Leaf
Kaladp0011s0544	AT3G09550		Ankyrin repeat family protein	_	Dawn	Heat	Leaf
Kaladp0011s0559	AT2G39130		Transmembrane amino acid transporter family protein	_	Dawn	Heat	Leaf
Kaladp0011s0563	AT5G04360	ATLDA,ATPU1,LDA,PU1	limit dextrinase	_	Dawn	Heat	Leaf
Kaladp0011s0566	AT5G04410	anac078,NAC2	NAC domain containing protein 2	NAC	Dawn	Heat	Leaf
Kaladp0011s0567				_	Dawn	Heat	Leaf
Kaladp0011s0569	AT3G10490	ANAC051,ANAC052,NAC052	NAC domain containing protein 52	NAC	Dawn	Heat	Leaf
Kaladp0011s0579	AT2G28600		P-loop containing nucleoside triphosphate hydrolases superfamily protein	_	Dawn	Heat	Leaf
Kaladp0011s0609	AT2G37290		Ypt/Rab-GAP domain of gyp1p superfamily protein	_	Dawn	Heat	Leaf
Kaladp0011s0615	AT2G38790			_	Dawn	Heat	Leaf
Kaladp0011s0622	AT2G27610		Tetratricopeptide repeat (TPR)-like superfamily protein	_	Dawn	Heat	Leaf
Kaladp0011s0635				_	Dawn	Heat	Leaf
Kaladp0011s0636	AT5G11530	EMF1	embryonic flower 1 (EMF1)	_	Dawn	Heat	Leaf
Kaladp0011s0662	AT3G53720	ATCHX20,CHX20	cation/H+ exchanger 20	_	Dawn	Heat	Leaf
Kaladp0011s0667	AT3G12110	ACT11	actin-11	_	Dawn	Heat	Leaf
Kaladp0011s0675	AT3G09320		DHHC-type zinc finger family protein	_	Dawn	Heat	Leaf
Kaladp0011s0678	AT3G09350	Fes1A	Fes1A	_	Dawn	Heat	Leaf
Kaladp0011s0682	AT2G38900		Serine protease inhibitor, potato inhibitor I-type family protein	_	Dawn	Heat	Leaf
Kaladp0011s0683	AT2G38870		Serine protease inhibitor, potato inhibitor I-type family protein	_	Dawn	Heat	Leaf
Kaladp0011s0684				_	Dawn	Heat	Leaf
Kaladp0011s0690	AT5G02050		Mitochondrial glycoprotein family protein	_	Dawn	Heat	Leaf
Kaladp0011s0691	AT5G02050		Mitochondrial glycoprotein family protein	_	Dawn	Heat	Leaf
Kaladp0011s0694	AT3G53970		proteasome inhibitor-related	_	Dawn	Heat	Leaf
Kaladp0011s0711	AT5G48910	LPA66	Pentatricopeptide repeat (PPR) superfamily protein	_	Dawn	Heat	Leaf
Kaladp0011s0712				_	Dawn	Heat	Leaf
Kaladp0011s0737	AT3G47960		Major facilitator superfamily protein	_	Dawn	Heat	Leaf
Kaladp0011s0745	AT3G03630	CS26	cysteine synthase 26	_	Dawn	Heat	Leaf
Kaladp0011s0749	AT5G35910		Polynucleotidyl transferase, ribonuclease H fold protein with HRDC domain	_	Dawn	Heat	Leaf
Kaladp0011s0751	AT5G12380	ANNAT8	annexin 8	_	Dawn	Heat	Leaf
Kaladp0011s0753	AT5G20950		Glycosyl hydrolase family protein	_	Dawn	Heat	Leaf
Kaladp0011s0754	AT3G03810	EDA30	O-fucosyltransferase family protein	_	Dawn	Heat	Leaf
Kaladp0011s0755	AT5G39890		Protein of unknown function (DUF1637)	_	Dawn	Heat	Leaf
Kaladp0011s0771	AT5G06560		Protein of unknown function, DUF593	_	Dawn	Heat	Leaf
Kaladp0011s0772	AT1G49760	PAB8,PABP8	poly(A) binding protein 8	_	Dawn	Heat	Leaf
Kaladp0011s0776	AT3G29760		Haloacid dehalogenase-like hydrolase (HAD) superfamily protein	_	Dawn	Heat	Leaf
Kaladp0011s0784	AT3G54740		Protein of unknown function, DUF593	_	Dawn	Heat	Leaf
Kaladp0011s0789	AT5G13490	AAC2	ADP/ATP carrier 2	_	Dawn	Heat	Leaf
Kaladp0011s0791	AT3G09040		Pentatricopeptide repeat (PPR) superfamily protein	_	Dawn	Heat	Leaf
Kaladp0011s0806	AT5G25610	ATRD22,RD22	BURP domain-containing protein	_	Dawn	Heat	Leaf
Kaladp0011s0807	AT3G54450		Major facilitator superfamily protein	_	Dawn	Heat	Leaf
Kaladp0011s0818	AT5G19400	SMG7	Telomerase activating protein Est1	_	Dawn	Heat	Leaf
Kaladp0011s0826	AT1G09830		Glycinamide ribonucleotide (GAR) synthetase	_	Dawn	Heat	Leaf
Kaladp0011s0831	AT3G13690		Protein kinase protein with adenine nucleotide alpha hydrolases-like domain	_	Dawn	Heat	Leaf
Kaladp0011s0840	AT3G18240		Ribosomal protein S24/S35, mitochondrial	_	Dawn	Heat	Leaf
Kaladp0011s0841				_	Dawn	Heat	Leaf
Kaladp0011s0848				_	Dawn	Heat	Leaf
Kaladp0011s0860	AT5G22060	ATJ2,J2	DNAJ homologue 2	_	Dawn	Heat	Leaf
Kaladp0011s0871	AT5G22330	ATTIP49A,RIN1	P-loop containing nucleoside triphosphate hydrolases superfamily protein	_	Dawn	Heat	Leaf
Kaladp0011s0872	AT5G22340			_	Dawn	Heat	Leaf
Kaladp0011s0904	AT4G15200	AFH3,FH3	formin 3	_	Dawn	Heat	Leaf
Kaladp0011s0906	AT5G66520		Tetratricopeptide repeat (TPR)-like superfamily protein	_	Dawn	Heat	Leaf
Kaladp0011s0916	AT1G10330		Tetratricopeptide repeat (TPR)-like superfamily protein	_	Dawn	Heat	Leaf
Kaladp0011s0917				_	Dawn	Heat	Leaf
Kaladp0011s0924				_	Dawn	Heat	Leaf
Kaladp0011s0931	AT5G14180	MPL1	Myzus persicae-induced lipase 1	_	Dawn	Heat	Leaf
Kaladp0011s0937	AT2G44480	BGLU17	beta glucosidase 17	_	Dawn	Heat	Leaf
Kaladp0011s0943	AT5G55560		Protein kinase superfamily protein	_	Dawn	Heat	Leaf
Kaladp0011s0945	AT2G05170	ATVPS11,VPS11	vacuolar protein sorting 11	_	Dawn	Heat	Leaf
Kaladp0011s0966	AT5G07150		Leucine-rich repeat protein kinase family protein	_	Dawn	Heat	Leaf
Kaladp0011s0975	AT5G05450		P-loop containing nucleoside triphosphate hydrolases superfamily protein	_	Dawn	Heat	Leaf
Kaladp0011s0976	AT2G40320	TBL33	TRICHOME BIREFRINGENCE-LIKE 33	_	Dawn	Heat	Leaf
Kaladp0011s0987	AT3G10960	ATAZG1,AZG1	AZA-guanine resistant1	_	Dawn	Heat	Leaf
Kaladp0011s0990				_	Dawn	Heat	Leaf
Kaladp0011s1034	AT3G48330	ATPIMT1,PIMT1	protein-l-isoaspartate methyltransferase 1	_	Dawn	Heat	Leaf
Kaladp0011s1035	AT4G24770	ATRBP31,ATRBP33,CP31,RBP31	31-kDa RNA binding protein	_	Dawn	Heat	Leaf
Kaladp0011s1037	AT5G03860	MLS	malate synthase	_	Dawn	Heat	Leaf
Kaladp0011s1058	AT5G61790	ATCNX1,CNX1	calnexin 1	_	Dawn	Heat	Leaf
Kaladp0011s1061	AT2G24210	TPS10	terpene synthase 10	_	Dawn	Heat	Leaf
Kaladp0011s1064	AT4G15200	AFH3,FH3	formin 3	_	Dawn	Heat	Leaf
Kaladp0011s1073	AT2G21110		Disease resistance-responsive (dirigent-like protein) family protein	_	Dawn	Heat	Leaf
Kaladp0011s1079	AT2G31340	emb1381	embryo defective 1381	_	Dawn	Heat	Leaf
Kaladp0011s1090	AT5G55560		Protein kinase superfamily protein	_	Dawn	Heat	Leaf
Kaladp0011s1098	AT5G47650	ATNUDT2,ATNUDX2,NUDT2	nudix hydrolase homolog 2	_	Dawn	Heat	Leaf
Kaladp0011s1099	AT5G47650	ATNUDT2,ATNUDX2,NUDT2	nudix hydrolase homolog 2	_	Dawn	Heat	Leaf
Kaladp0011s1100	AT5G47650	ATNUDT2,ATNUDX2,NUDT2	nudix hydrolase homolog 2	_	Dawn	Heat	Leaf
Kaladp0011s1101	AT5G55140		ribosomal protein L30 family protein	_	Dawn	Heat	Leaf
Kaladp0011s1102	AT1G51130		Nse4, component of Smc5/6 DNA repair complex	_	Dawn	Heat	Leaf
Kaladp0011s1127	AT1G06520	ATGPAT1,GPAT1	glycerol-3-phosphate acyltransferase 1	_	Dawn	Heat	Leaf
Kaladp0011s1128	AT2G42920		Pentatricopeptide repeat (PPR-like) superfamily protein	_	Dawn	Heat	Leaf
Kaladp0011s1146	AT4G14970			_	Dawn	Heat	Leaf
Kaladp0011s1159	AT4G31320		SAUR-like auxin-responsive protein family	_	Dawn	Heat	Leaf
Kaladp0011s1160	AT3G14200		Chaperone DnaJ-domain superfamily protein	_	Dawn	Heat	Leaf
Kaladp0011s1167	AT1G17420	LOX3	lipoxygenase 3	_	Dawn	Heat	Leaf
Kaladp0011s1198	AT2G44820			_	Dawn	Heat	Leaf
Kaladp0011s1200	AT1G27730	STZ,ZAT10	salt tolerance zinc finger	C2H2	Dawn	Heat	Leaf
Kaladp0011s1214	AT4G24240	ATWRKY7,WRKY7	WRKY DNA-binding protein 7	WRKY	Dawn	Heat	Leaf
Kaladp0011s1222	AT1G45976	SBP1	S-ribonuclease binding protein 1	_	Dawn	Heat	Leaf
Kaladp0011s1228	AT5G42900	COR27	cold regulated gene 27	_	Dawn	Heat	Leaf
Kaladp0011s1231	AT5G42870	ATPAH2,PAH2	phosphatidic acid phosphohydrolase 2	_	Dawn	Heat	Leaf
Kaladp0011s1233	AT1G47380		Protein phosphatase 2C family protein	_	Dawn	Heat	Leaf
Kaladp0011s1245	AT5G25900	ATKO1,CYP701A3,GA3	GA requiring 3	_	Dawn	Heat	Leaf
Kaladp0011s1246	AT1G47670		Transmembrane amino acid transporter family protein	_	Dawn	Heat	Leaf
Kaladp0011s1260	AT1G47490	ATRBP47C,RBP47C	RNA-binding protein 47C	_	Dawn	Heat	Leaf
Kaladp0011s1261	AT4G34310		alpha/beta-Hydrolases superfamily protein	_	Dawn	Heat	Leaf
Kaladp0011s1277	AT4G27670	HSP21	heat shock protein 21	_	Dawn	Heat	Leaf
Kaladp0011s1278	AT5G53660	AtGRF7,GRF7	growth-regulating factor 7	GRF	Dawn	Heat	Leaf
Kaladp0011s1287	AT4G27300		S-locus lectin protein kinase family protein	_	Dawn	Heat	Leaf
Kaladp0011s1297	AT1G54890		Late embryogenesis abundant (LEA) protein-related	_	Dawn	Heat	Leaf
Kaladp0011s1298	AT5G54380	THE1	protein kinase family protein	_	Dawn	Heat	Leaf
Kaladp0011s1308	AT5G54190	PORA	protochlorophyllide oxidoreductase A	_	Dawn	Heat	Leaf
Kaladp0011s1318	AT3G15390	SDE5	silencing defective 5	_	Dawn	Heat	Leaf
Kaladp0011s1321	AT4G21700		Protein of unknown function (DUF2921)	_	Dawn	Heat	Leaf
Kaladp0011s1334	AT4G27540	PRA1.H	prenylated RAB acceptor 1.H	_	Dawn	Heat	Leaf
Kaladp0011s1338	AT5G53930			_	Dawn	Heat	Leaf
Kaladp0011s1359	AT2G06010	ORG4	OBP3-responsive gene 4	_	Dawn	Heat	Leaf
Kaladp0011s1368				_	Dawn	Heat	Leaf
Kaladp0011s1369				_	Dawn	Heat	Leaf
Kaladp0012s0004	AT3G03360		F-box/RNI-like superfamily protein	_	Dawn	Heat	Leaf
Kaladp0012s0006	AT3G03360		F-box/RNI-like superfamily protein	_	Dawn	Heat	Leaf
Kaladp0012s0014	AT4G16430		basic helix-loop-helix (bHLH) DNA-binding superfamily protein	bHLH	Dawn	Heat	Leaf
Kaladp0012s0015				_	Dawn	Heat	Leaf
Kaladp0012s0016	AT2G30620		winged-helix DNA-binding transcription factor family protein	_	Dawn	Heat	Leaf
Kaladp0012s0020	AT3G03360		F-box/RNI-like superfamily protein	_	Dawn	Heat	Leaf
Kaladp0012s0021	AT1G06780	GAUT6	galacturonosyltransferase 6	_	Dawn	Heat	Leaf
Kaladp0012s0030	AT2G38820		Protein of unknown function (DUF506)	_	Dawn	Heat	Leaf
Kaladp0012s0031	AT3G50930	BCS1	cytochrome BC1 synthesis	_	Dawn	Heat	Leaf
Kaladp0012s0032	AT4G14640	CAM8	calmodulin 8	_	Dawn	Heat	Leaf
Kaladp0012s0034	AT3G63370	OTP86	Tetratricopeptide repeat (TPR)-like superfamily protein	_	Dawn	Heat	Leaf
Kaladp0012s0036	AT3G22830	AT-HSFA6B,HSFA6B	heat shock transcription factor A6B	HSF	Dawn	Heat	Leaf
Kaladp0012s0042	AT3G22750		Protein kinase superfamily protein	_	Dawn	Heat	Leaf
Kaladp0012s0048	AT4G14920		Acyl-CoA N-acyltransferase with RING/FYVE/PHD-type zinc finger protein	PHD	Dawn	Heat	Leaf
Kaladp0012s0054	AT3G22380	TIC	time for coffee	_	Dawn	Heat	Leaf
Kaladp0012s0060				_	Dawn	Heat	Leaf
Kaladp0012s0065	AT4G02830			_	Dawn	Heat	Leaf
Kaladp0012s0067	AT4G39952		Pentatricopeptide repeat (PPR) superfamily protein	_	Dawn	Heat	Leaf
Kaladp0012s0077	AT3G06190	ATBPM2,BPM2	BTB-POZ and MATH domain 2	_	Dawn	Heat	Leaf
Kaladp0012s0084	AT5G52630	MEF1	mitochondrial RNAediting factor 1	_	Dawn	Heat	Leaf
Kaladp0012s0088	AT2G30780		Tetratricopeptide repeat (TPR)-like superfamily protein	_	Dawn	Heat	Leaf
Kaladp0012s0089	AT2G30780		Tetratricopeptide repeat (TPR)-like superfamily protein	_	Dawn	Heat	Leaf
Kaladp0012s0094	AT2G47990	EDA13,EDA19,SWA1	transducin family protein / WD-40 repeat family protein	_	Dawn	Heat	Leaf
Kaladp0012s0106	AT3G09270	ATGSTU8,GSTU8	glutathione S-transferase TAU 8	_	Dawn	Heat	Leaf
Kaladp0012s0107	AT3G09270	ATGSTU8,GSTU8	glutathione S-transferase TAU 8	_	Dawn	Heat	Leaf
Kaladp0012s0115	AT2G35030		Pentatricopeptide repeat (PPR) superfamily protein	_	Dawn	Heat	Leaf
Kaladp0013s0002				_	Dawn	Heat	Leaf
Kaladp0013s0009	AT3G06035		Glycoprotein membrane precursor GPI-anchored	_	Dawn	Heat	Leaf
Kaladp0013s0026	AT4G37750	ANT,CKC,CKC1,DRG	Integrase-type DNA-binding superfamily protein	AP2-EREBP	Dawn	Heat	Leaf
Kaladp0013s0036	AT5G67260	CYCD3;2	CYCLIN D3;2	_	Dawn	Heat	Leaf
Kaladp0013s0039	AT5G53400	BOB1	HSP20-like chaperones superfamily protein	_	Dawn	Heat	Leaf
Kaladp0014s0010	AT3G29770	ATMES11,MES11	methyl esterase 11	_	Dawn	Heat	Leaf
Kaladp0014s0011	AT3G29230		Tetratricopeptide repeat (TPR)-like superfamily protein	_	Dawn	Heat	Leaf
Kaladp0014s0014	AT3G52990		Pyruvate kinase family protein	_	Dawn	Heat	Leaf
Kaladp0014s0025	AT1G57790		F-box family protein	_	Dawn	Heat	Leaf
Kaladp0015s0008	AT4G11740	SAY1	Ubiquitin-like superfamily protein	_	Dawn	Heat	Leaf
Kaladp0015s0009	AT5G62390	ATBAG7,BAG7	BCL-2-associated athanogene 7	_	Dawn	Heat	Leaf
Kaladp0015s0016	AT3G28730	ATHMG,HMG,NFD,SSRP1	high mobility group	HMG	Dawn	Heat	Leaf
Kaladp0015s0036	AT2G21340		MATE efflux family protein	_	Dawn	Heat	Leaf
Kaladp0015s0038	AT2G21340		MATE efflux family protein	_	Dawn	Heat	Leaf
Kaladp0015s0048	AT5G51600	ATMAP65-3,MAP65-3,PLE	Microtubule associated protein (MAP65/ASE1) family protein	_	Dawn	Heat	Leaf
Kaladp0015s0062	AT1G02080		transcription regulators	_	Dawn	Heat	Leaf
Kaladp0015s0092	AT3G15000		cobalt ion binding	_	Dawn	Heat	Leaf
Kaladp0015s0094	AT4G02330	ATPMEPCRB	Plant invertase/pectin methylesterase inhibitor superfamily	_	Dawn	Heat	Leaf
Kaladp0015s0108	AT3G13770		Pentatricopeptide repeat (PPR) superfamily protein	_	Dawn	Heat	Leaf
Kaladp0015s0120	AT2G32670	ATVAMP725,VAMP725	vesicle-associated membrane protein 725	_	Dawn	Heat	Leaf
Kaladp0015s0122	AT4G00467		Calcium-dependent lipid-binding (CaLB domain) family protein	_	Dawn	Heat	Leaf
Kaladp0015s0123	AT4G35130		Tetratricopeptide repeat (TPR)-like superfamily protein	_	Dawn	Heat	Leaf
Kaladp0015s0137	AT5G08490		Tetratricopeptide repeat (TPR)-like superfamily protein	_	Dawn	Heat	Leaf
Kaladp0015s0149	AT1G01860	PFC1	Ribosomal RNA adenine dimethylase family protein	_	Dawn	Heat	Leaf
Kaladp0015s0150	AT1G01880		5\'-3\' exonuclease family protein	_	Dawn	Heat	Leaf
Kaladp0015s0154	AT4G00230	XSP1	xylem serine peptidase 1	_	Dawn	Heat	Leaf
Kaladp0015s0159	AT5G48940		Leucine-rich repeat transmembrane protein kinase family protein	_	Dawn	Heat	Leaf
Kaladp0015s0161				_	Dawn	Heat	Leaf
Kaladp0015s0162	AT4G25730		FtsJ-like methyltransferase family protein	_	Dawn	Heat	Leaf
Kaladp0015s0168	AT2G45550	CYP76C4	cytochrome P450, family 76, subfamily C, polypeptide 4	_	Dawn	Heat	Leaf
Kaladp0015s0173	AT2G16430	ATPAP10,PAP10	purple acid phosphatase 10	_	Dawn	Heat	Leaf
Kaladp0015s0183	AT4G25730		FtsJ-like methyltransferase family protein	_	Dawn	Heat	Leaf
Kaladp0015s0197				_	Dawn	Heat	Leaf
Kaladp0015s0200	AT3G19090		RNA-binding protein	_	Dawn	Heat	Leaf
Kaladp0016s0005	AT5G15900	TBL19	TRICHOME BIREFRINGENCE-LIKE 19	_	Dawn	Heat	Leaf
Kaladp0016s0012	AT1G67070	DIN9,PMI2	Mannose-6-phosphate isomerase, type I	_	Dawn	Heat	Leaf
Kaladp0016s0033	AT3G48540		Cytidine/deoxycytidylate deaminase family protein	_	Dawn	Heat	Leaf
Kaladp0016s0036	AT5G50390		Pentatricopeptide repeat (PPR-like) superfamily protein	_	Dawn	Heat	Leaf
Kaladp0016s0040	AT3G26782		Tetratricopeptide repeat (TPR)-like superfamily protein	_	Dawn	Heat	Leaf
Kaladp0016s0042	AT3G48500	PDE312,PTAC10	Nucleic acid-binding, OB-fold-like protein	_	Dawn	Heat	Leaf
Kaladp0016s0050	AT5G50970		transducin family protein / WD-40 repeat family protein	_	Dawn	Heat	Leaf
Kaladp0016s0056	AT5G14040	PHT3;1	phosphate transporter 3;1	_	Dawn	Heat	Leaf
Kaladp0016s0067	AT1G20960	emb1507	U5 small nuclear ribonucleoprotein helicase, putative	_	Dawn	Heat	Leaf
Kaladp0016s0086	AT1G76360		Protein kinase superfamily protein	_	Dawn	Heat	Leaf
Kaladp0016s0087	AT5G66330		Leucine-rich repeat (LRR) family protein	_	Dawn	Heat	Leaf
Kaladp0016s0089	AT1G75540	STH2	salt tolerance homolog2	Orphans	Dawn	Heat	Leaf
Kaladp0016s0090	AT5G56580	ANQ1,ATMKK6,MKK6	MAP kinase kinase 6	_	Dawn	Heat	Leaf
Kaladp0016s0091	AT1G19880		Regulator of chromosome condensation (RCC1) family protein	_	Dawn	Heat	Leaf
Kaladp0016s0097	AT4G24175			_	Dawn	Heat	Leaf
Kaladp0016s0102	AT4G25810	XTH23,XTR6	xyloglucan endotransglycosylase 6	_	Dawn	Heat	Leaf
Kaladp0016s0115	AT4G30700		Pentatricopeptide repeat (PPR) superfamily protein	_	Dawn	Heat	Leaf
Kaladp0016s0128	AT1G76270		O-fucosyltransferase family protein	_	Dawn	Heat	Leaf
Kaladp0016s0136	AT4G13750	NOV	Histidine kinase-, DNA gyrase B-, and HSP90-like ATPase family protein	_	Dawn	Heat	Leaf
Kaladp0016s0137	AT3G58760		Integrin-linked protein kinase family	_	Dawn	Heat	Leaf
Kaladp0016s0147	AT1G01900	ATSBT1.1,SBTI1.1	subtilase family protein	_	Dawn	Heat	Leaf
Kaladp0016s0161	AT1G48050	ATKU80,KU80	Ku80 family protein	_	Dawn	Heat	Leaf
Kaladp0016s0178	AT2G44710		RNA-binding (RRM/RBD/RNP motifs) family protein	_	Dawn	Heat	Leaf
Kaladp0016s0187	AT1G33350		Pentatricopeptide repeat (PPR) superfamily protein	_	Dawn	Heat	Leaf
Kaladp0016s0188	AT3G09270	ATGSTU8,GSTU8	glutathione S-transferase TAU 8	_	Dawn	Heat	Leaf
Kaladp0016s0201	AT4G35360		Uncharacterised conserved protein (UCP030210)	_	Dawn	Heat	Leaf
Kaladp0016s0211	AT1G19250	FMO1	flavin-dependent monooxygenase 1	_	Dawn	Heat	Leaf
Kaladp0016s0212	AT4G38380		MATE efflux family protein	_	Dawn	Heat	Leaf
Kaladp0016s0215	AT3G12500	ATHCHIB,B-CHI,CHI-B,HCHIB,PR-3,PR3	basic chitinase	_	Dawn	Heat	Leaf
Kaladp0016s0216	AT1G47670		Transmembrane amino acid transporter family protein	_	Dawn	Heat	Leaf
Kaladp0016s0217	AT5G55050		GDSL-like Lipase/Acylhydrolase superfamily protein	_	Dawn	Heat	Leaf
Kaladp0016s0229	AT4G38620	ATMYB4,MYB4	myb domain protein 4	MYB	Dawn	Heat	Leaf
Kaladp0016s0230	AT4G34950		Major facilitator superfamily protein	_	Dawn	Heat	Leaf
Kaladp0016s0236	AT1G27900		RNA helicase family protein	_	Dawn	Heat	Leaf
Kaladp0016s0237	AT5G37530		NAD(P)-binding Rossmann-fold superfamily protein	_	Dawn	Heat	Leaf
Kaladp0016s0258	AT2G16440	MCM4	Minichromosome maintenance (MCM2/3/5) family protein	_	Dawn	Heat	Leaf
Kaladp0016s0259	AT4G00230	XSP1	xylem serine peptidase 1	_	Dawn	Heat	Leaf
Kaladp0016s0260	AT4G16190		Papain family cysteine protease	_	Dawn	Heat	Leaf
Kaladp0016s0273	AT3G05570			_	Dawn	Heat	Leaf
Kaladp0016s0283	AT2G16090	ARI2,ATARI2	RING/U-box superfamily protein	_	Dawn	Heat	Leaf
Kaladp0016s0294	AT2G15620	ATHNIR,NIR,NIR1	nitrite reductase 1	_	Dawn	Heat	Leaf
Kaladp0016s0297	AT1G49740		PLC-like phosphodiesterases superfamily protein	_	Dawn	Heat	Leaf
Kaladp0016s0312	AT1G16480		Tetratricopeptide repeat (TPR)-like superfamily protein	_	Dawn	Heat	Leaf
Kaladp0016s0315	AT2G14740	ATVSR3,BP80-2;2,VSR2;2,VSR3	vaculolar sorting receptor 3	_	Dawn	Heat	Leaf
Kaladp0016s0318	AT1G49960		Xanthine/uracil permease family protein	_	Dawn	Heat	Leaf
Kaladp0016s0325	AT3G02010		Pentatricopeptide repeat (PPR) superfamily protein	_	Dawn	Heat	Leaf
Kaladp0016s0328				_	Dawn	Heat	Leaf
Kaladp0016s0343	AT1G32750	GTD1,HAC13,HAF01,HAF1,TAF1	HAC13 protein (HAC13)	_	Dawn	Heat	Leaf
Kaladp0016s0348	AT5G09420	ATTOC64-V,MTOM64,TOC64-V	translocon at the outer membrane of chloroplasts 64-V	_	Dawn	Heat	Leaf
Kaladp0016s0350	AT5G09390		CD2-binding protein-related	_	Dawn	Heat	Leaf
Kaladp0016s0355	AT2G13810	ALD1	AGD2-like defense response protein 1	_	Dawn	Heat	Leaf
Kaladp0016s0363	AT4G20840		FAD-binding Berberine family protein	_	Dawn	Heat	Leaf
Kaladp0016s0365	AT2G34780	EMB1611,MEE22	maternal effect embryo arrest 22	_	Dawn	Heat	Leaf
Kaladp0016s0366	AT4G20940		Leucine-rich receptor-like protein kinase family protein	_	Dawn	Heat	Leaf
Kaladp0016s0378	AT4G02050	STP7	sugar transporter protein 7	_	Dawn	Heat	Leaf
Kaladp0016s0391	AT5G62190	PRH75	DEAD box RNA helicase (PRH75)	_	Dawn	Heat	Leaf
Kaladp0016s0394	AT2G35510	SRO1	similar to RCD one 1	_	Dawn	Heat	Leaf
Kaladp0016s0395	AT4G20050	QRT3	Pectin lyase-like superfamily protein	_	Dawn	Heat	Leaf
Kaladp0017s0023				_	Dawn	Heat	Leaf
Kaladp0017s0030				_	Dawn	Heat	Leaf
Kaladp0017s0031	AT3G01670			_	Dawn	Heat	Leaf
Kaladp0017s0039	AT1G67720		Leucine-rich repeat protein kinase family protein	_	Dawn	Heat	Leaf
Kaladp0018s0005	AT1G48780			_	Dawn	Heat	Leaf
Kaladp0018s0008	AT5G04320		Shugoshin C terminus	_	Dawn	Heat	Leaf
Kaladp0018s0014	AT2G34570	MEE21	PIN domain-like family protein	_	Dawn	Heat	Leaf
Kaladp0018s0022	AT1G73140	TBL31	Plant protein of unknown function (DUF828)	_	Dawn	Heat	Leaf
Kaladp0018s0027	AT1G53200			_	Dawn	Heat	Leaf
Kaladp0018s0050	AT5G15740		O-fucosyltransferase family protein	_	Dawn	Heat	Leaf
Kaladp0018s0056	AT4G02780	ABC33,ATCPS1,CPS,CPS1,GA1	Terpenoid cyclases/Protein prenyltransferases superfamily protein	_	Dawn	Heat	Leaf
Kaladp0018s0058	AT4G37030			_	Dawn	Heat	Leaf
Kaladp0018s0060	AT1G74030	ENO1	enolase 1	_	Dawn	Heat	Leaf
Kaladp0018s0062				_	Dawn	Heat	Leaf
Kaladp0018s0063				_	Dawn	Heat	Leaf
Kaladp0018s0070	AT1G49740		PLC-like phosphodiesterases superfamily protein	_	Dawn	Heat	Leaf
Kaladp0018s0080	AT4G25000	AMY1,ATAMY1	alpha-amylase-like	_	Dawn	Heat	Leaf
Kaladp0018s0085	AT3G19210	ATRAD54,CHR25,RAD54	homolog of RAD54	SNF2	Dawn	Heat	Leaf
Kaladp0018s0088				_	Dawn	Heat	Leaf
Kaladp0018s0096	AT3G48700	ATCXE13,CXE13	carboxyesterase 13	_	Dawn	Heat	Leaf
Kaladp0018s0099	AT2G15730		P-loop containing nucleoside triphosphate hydrolases superfamily protein	_	Dawn	Heat	Leaf
Kaladp0018s0103	AT2G15760		Protein of unknown function (DUF1645)	_	Dawn	Heat	Leaf
Kaladp0018s0109	AT1G49570		Peroxidase superfamily protein	_	Dawn	Heat	Leaf
Kaladp0018s0110	AT1G49570		Peroxidase superfamily protein	_	Dawn	Heat	Leaf
Kaladp0018s0111	AT5G06730		Peroxidase superfamily protein	_	Dawn	Heat	Leaf
Kaladp0018s0119	AT3G19000		2-oxoglutarate (2OG) and Fe(II)-dependent oxygenase superfamily protein	_	Dawn	Heat	Leaf
Kaladp0018s0122	AT3G19000		2-oxoglutarate (2OG) and Fe(II)-dependent oxygenase superfamily protein	_	Dawn	Heat	Leaf
Kaladp0018s0123	AT3G19000		2-oxoglutarate (2OG) and Fe(II)-dependent oxygenase superfamily protein	_	Dawn	Heat	Leaf
Kaladp0018s0125	AT2G15890	MEE14	maternal effect embryo arrest 14	_	Dawn	Heat	Leaf
Kaladp0018s0126	AT4G37110		Zinc-finger domain of monoamine-oxidase A repressor R1	_	Dawn	Heat	Leaf
Kaladp0018s0130	AT1G54830	NF-YC3	nuclear factor Y, subunit C3	CCAAT	Dawn	Heat	Leaf
Kaladp0018s0131	AT3G01580		Tetratricopeptide repeat (TPR)-like superfamily protein	_	Dawn	Heat	Leaf
Kaladp0018s0137	AT2G23460	ATXLG1,XLG1	extra-large G-protein 1	_	Dawn	Heat	Leaf
Kaladp0018s0140	AT2G16060	AHB1,ARATH GLB1,ATGLB1,GLB1,HB1,NSHB1	hemoglobin 1	_	Dawn	Heat	Leaf
Kaladp0018s0142	AT2G18360		alpha/beta-Hydrolases superfamily protein	_	Dawn	Heat	Leaf
Kaladp0018s0147	AT4G39235			_	Dawn	Heat	Leaf
Kaladp0018s0148	AT4G39260	ATGRP8,CCR1,GR-RBP8,GRP8	cold, circadian rhythm, and RNA binding 1	_	Dawn	Heat	Leaf
Kaladp0018s0149	AT2G16250		Leucine-rich repeat protein kinase family protein	_	Dawn	Heat	Leaf
Kaladp0018s0160	AT1G11755	LEW1	Undecaprenyl pyrophosphate synthetase family protein	_	Dawn	Heat	Leaf
Kaladp0018s0161	AT3G18830	ATPLT5,ATPMT5,PMT5	polyol/monosaccharide transporter 5	_	Dawn	Heat	Leaf
Kaladp0018s0163	AT3G18840		Tetratricopeptide repeat (TPR)-like superfamily protein	_	Dawn	Heat	Leaf
Kaladp0018s0166	AT4G34320		Protein of unknown function (DUF677)	_	Dawn	Heat	Leaf
Kaladp0018s0179	AT1G65980	TPX1	thioredoxin-dependent peroxidase 1	_	Dawn	Heat	Leaf
Kaladp0018s0190	AT4G38150		Pentatricopeptide repeat (PPR) superfamily protein	_	Dawn	Heat	Leaf
Kaladp0018s0201	AT5G09320	VPS9B	Vacuolar sorting protein 9 (VPS9) domain	_	Dawn	Heat	Leaf
Kaladp0018s0203	AT3G12770	MEF22	mitochondrial editing factor 22	_	Dawn	Heat	Leaf
Kaladp0018s0204	AT3G12770	MEF22	mitochondrial editing factor 22	_	Dawn	Heat	Leaf
Kaladp0018s0210	AT4G34740	ASE2,ATASE2,ATPURF2,CIA1	GLN phosphoribosyl pyrophosphate amidotransferase 2	_	Dawn	Heat	Leaf
Kaladp0018s0217	AT2G38695			_	Dawn	Heat	Leaf
Kaladp0018s0233	AT2G16390	CHR35,DMS1,DRD1	SNF2 domain-containing protein / helicase domain-containing protein	SNF2	Dawn	Heat	Leaf
Kaladp0018s0239	AT4G21065		Tetratricopeptide repeat (TPR)-like superfamily protein	_	Dawn	Heat	Leaf
Kaladp0018s0256	AT3G17090		Protein phosphatase 2C family protein	_	Dawn	Heat	Leaf
Kaladp0018s0257	AT3G17070		Peroxidase family protein	_	Dawn	Heat	Leaf
Kaladp0018s0264	AT3G16940		calmodulin binding;transcription regulators	CAMTA	Dawn	Heat	Leaf
Kaladp0018s0267	AT4G13030		P-loop containing nucleoside triphosphate hydrolases superfamily protein	_	Dawn	Heat	Leaf
Kaladp0018s0270	AT1G24020	MLP423	MLP-like protein 423	_	Dawn	Heat	Leaf
Kaladp0018s0283	AT3G06880		Transducin/WD40 repeat-like superfamily protein	_	Dawn	Heat	Leaf
Kaladp0018s0307	AT5G18650		CHY-type/CTCHY-type/RING-type Zinc finger protein	_	Dawn	Heat	Leaf
Kaladp0018s0308	AT4G15610		Uncharacterised protein family (UPF0497)	_	Dawn	Heat	Leaf
Kaladp0018s0314	AT3G06340		DNAJ heat shock N-terminal domain-containing protein	_	Dawn	Heat	Leaf
Kaladp0018s0317	AT5G18860		inosine-uridine preferring nucleoside hydrolase family protein	_	Dawn	Heat	Leaf
Kaladp0018s0319	AT5G18910		Protein kinase superfamily protein	_	Dawn	Heat	Leaf
Kaladp0019s0001	AT1G28270	RALFL4	ralf-like 4	_	Dawn	Heat	Leaf
Kaladp0019s0010	AT3G01380		transferases;sulfuric ester hydrolases;catalytics;transferases	_	Dawn	Heat	Leaf
Kaladp0019s0018	AT3G01490		Protein kinase superfamily protein	_	Dawn	Heat	Leaf
Kaladp0019s0019	AT1G31780			_	Dawn	Heat	Leaf
Kaladp0019s0020	AT5G14780	FDH	formate dehydrogenase	_	Dawn	Heat	Leaf
Kaladp0019s0021	AT2G46370	FIN219,JAR1	Auxin-responsive GH3 family protein	_	Dawn	Heat	Leaf
Kaladp0019s0023	AT3G27960		Tetratricopeptide repeat (TPR)-like superfamily protein	_	Dawn	Heat	Leaf
Kaladp0019s0024	AT5G14760	AO	L-aspartate oxidase	_	Dawn	Heat	Leaf
Kaladp0019s0026	AT4G37850		basic helix-loop-helix (bHLH) DNA-binding superfamily protein	bHLH	Dawn	Heat	Leaf
Kaladp0019s0029	AT4G37850		basic helix-loop-helix (bHLH) DNA-binding superfamily protein	bHLH	Dawn	Heat	Leaf
Kaladp0019s0030	AT4G37850		basic helix-loop-helix (bHLH) DNA-binding superfamily protein	bHLH	Dawn	Heat	Leaf
Kaladp0019s0033	AT4G37850		basic helix-loop-helix (bHLH) DNA-binding superfamily protein	bHLH	Dawn	Heat	Leaf
Kaladp0019s0052	AT2G46050		Pentatricopeptide repeat (PPR-like) superfamily protein	_	Dawn	Heat	Leaf
Kaladp0019s0060	AT2G45880	BAM7,BMY4	beta-amylase 7	BES1	Dawn	Heat	Leaf
Kaladp0019s0081				_	Dawn	Heat	Leaf
Kaladp0019s0088	AT3G14360		alpha/beta-Hydrolases superfamily protein	_	Dawn	Heat	Leaf
Kaladp0019s0089	AT1G53800			_	Dawn	Heat	Leaf
Kaladp0019s0099	AT3G10260		Reticulon family protein	_	Dawn	Heat	Leaf
Kaladp0019s0116	AT1G17630		Pentatricopeptide repeat (PPR-like) superfamily protein	_	Dawn	Heat	Leaf
Kaladp0019s0125	AT1G06560		NOL1/NOP2/sun family protein	_	Dawn	Heat	Leaf
Kaladp0019s0126	AT3G59080		Eukaryotic aspartyl protease family protein	_	Dawn	Heat	Leaf
Kaladp0019s0132	AT3G58660		Ribosomal protein L1p/L10e family	_	Dawn	Heat	Leaf
Kaladp0019s0139	AT1G54100	ALDH7B4	aldehyde dehydrogenase 7B4	_	Dawn	Heat	Leaf
Kaladp0019s0150	AT1G78240	OSU1,QUA2,TSD2	S-adenosyl-L-methionine-dependent methyltransferases superfamily protein	_	Dawn	Heat	Leaf
Kaladp0020s0016	AT5G13790	AGL15	AGAMOUS-like 15	MADS	Dawn	Heat	Leaf
Kaladp0020s0021	AT1G79620		Leucine-rich repeat protein kinase family protein	_	Dawn	Heat	Leaf
Kaladp0020s0028	AT3G52105			_	Dawn	Heat	Leaf
Kaladp0020s0029	AT3G52130		Bifunctional inhibitor/lipid-transfer protein/seed storage 2S albumin superfamily protein	_	Dawn	Heat	Leaf
Kaladp0020s0043	AT3G23890	ATTOPII,TOPII	topoisomerase II	_	Dawn	Heat	Leaf
Kaladp0020s0046	AT3G12260		LYR family of Fe/S cluster biogenesis protein	_	Dawn	Heat	Leaf
Kaladp0020s0048	AT3G56710	SIB1	sigma factor binding protein 1	_	Dawn	Heat	Leaf
Kaladp0020s0052	AT5G04930	ALA1	aminophospholipid ATPase 1	_	Dawn	Heat	Leaf
Kaladp0020s0054	AT5G18440			_	Dawn	Heat	Leaf
Kaladp0020s0056	AT5G06120		ARM repeat superfamily protein	_	Dawn	Heat	Leaf
Kaladp0020s0062	AT2G38150		alpha 1,4-glycosyltransferase family protein	_	Dawn	Heat	Leaf
Kaladp0020s0074	AT3G51870		Mitochondrial substrate carrier family protein	_	Dawn	Heat	Leaf
Kaladp0020s0075	AT3G51870		Mitochondrial substrate carrier family protein	_	Dawn	Heat	Leaf
Kaladp0020s0082	AT3G51670		SEC14 cytosolic factor family protein / phosphoglyceride transfer family protein	_	Dawn	Heat	Leaf
Kaladp0020s0086	AT2G38420		Pentatricopeptide repeat (PPR) superfamily protein	_	Dawn	Heat	Leaf
Kaladp0020s0106	AT5G28460		Pentatricopeptide repeat (PPR) superfamily protein	_	Dawn	Heat	Leaf
Kaladp0020s0107	AT2G21620	RD2	Adenine nucleotide alpha hydrolases-like superfamily protein	_	Dawn	Heat	Leaf
Kaladp0020s0111	AT3G15352	ATCOX17,COX17	cytochrome c oxidase 17	_	Dawn	Heat	Leaf
Kaladp0020s0114	AT2G21660	ATGRP7,CCR2,GR-RBP7,GRP7	cold, circadian rhythm, and rna binding 2	_	Dawn	Heat	Leaf
Kaladp0020s0115	AT2G21710	EMB2219	Mitochondrial transcription termination factor family protein	mTERF	Dawn	Heat	Leaf
Kaladp0020s0116	AT5G16860		Tetratricopeptide repeat (TPR)-like superfamily protein	_	Dawn	Heat	Leaf
Kaladp0020s0135	AT5G42650	AOS,CYP74A,DDE2	allene oxide synthase	_	Dawn	Heat	Leaf
Kaladp0020s0146	AT1G49710	ATFUT12,FUCT2,FUCTB,FUT12	fucosyltransferase 12	_	Dawn	Heat	Leaf
Kaladp0020s0147	AT1G49740		PLC-like phosphodiesterases superfamily protein	_	Dawn	Heat	Leaf
Kaladp0020s0150				_	Dawn	Heat	Leaf
Kaladp0020s0152	AT4G34090			_	Dawn	Heat	Leaf
Kaladp0020s0159	AT4G34150		Calcium-dependent lipid-binding (CaLB domain) family protein	_	Dawn	Heat	Leaf
Kaladp0020s0161	AT4G21065		Tetratricopeptide repeat (TPR)-like superfamily protein	_	Dawn	Heat	Leaf
Kaladp0020s0162				_	Dawn	Heat	Leaf
Kaladp0020s0168	AT1G64790	ILA	ILITYHIA	_	Dawn	Heat	Leaf
Kaladp0020s0175	AT3G59140	ATMRP14,MRP14	multidrug resistance-associated protein 14	_	Dawn	Heat	Leaf
Kaladp0020s0184	AT5G52640	ATHS83,AtHsp90-1,ATHSP90.1,HSP81-1,HSP81.1,HSP83,HSP90.1	heat shock protein 90.1	_	Dawn	Heat	Leaf
Kaladp0020s0188	AT2G30630		P-loop containing nucleoside triphosphate hydrolases superfamily protein	_	Dawn	Heat	Leaf
Kaladp0020s0194	AT5G14050		Transducin/WD40 repeat-like superfamily protein	_	Dawn	Heat	Leaf
Kaladp0020s0225	AT4G02900		ERD (early-responsive to dehydration stress) family protein	_	Dawn	Heat	Leaf
Kaladp0020s0226	AT3G23590	MED33A,RFR1	REF4-related 1	_	Dawn	Heat	Leaf
Kaladp0021s0006	AT1G45207		Remorin family protein	_	Dawn	Heat	Leaf
Kaladp0021s0013	AT1G49760	PAB8,PABP8	poly(A) binding protein 8	_	Dawn	Heat	Leaf
Kaladp0021s0019				_	Dawn	Heat	Leaf
Kaladp0021s0021	AT2G23270			_	Dawn	Heat	Leaf
Kaladp0021s0026	AT1G48910	YUC10	Flavin-containing monooxygenase family protein	_	Dawn	Heat	Leaf
Kaladp0021s0032				_	Dawn	Heat	Leaf
Kaladp0021s0050	AT2G34660	ATMRP2,EST4,MRP2	multidrug resistance-associated protein 2	_	Dawn	Heat	Leaf
Kaladp0021s0053	AT4G21070	ATBRCA1,BRCA1	breast cancer susceptibility1	_	Dawn	Heat	Leaf
Kaladp0021s0066	AT1G30040	ATGA2OX2,GA2OX2	gibberellin 2-oxidase	_	Dawn	Heat	Leaf
Kaladp0021s0085	AT1G29530			_	Dawn	Heat	Leaf
Kaladp0021s0086	AT1G17020	ATSRG1,SRG1	senescence-related gene 1	_	Dawn	Heat	Leaf
Kaladp0021s0088	AT5G14270	ATBET9,BET9	bromodomain and extraterminal domain protein 9	_	Dawn	Heat	Leaf
Kaladp0021s0089	AT4G35130		Tetratricopeptide repeat (TPR)-like superfamily protein	_	Dawn	Heat	Leaf
Kaladp0021s0090	AT1G29640		Protein of unknown function, DUF584	_	Dawn	Heat	Leaf
Kaladp0021s0093	AT3G58760		Integrin-linked protein kinase family	_	Dawn	Heat	Leaf
Kaladp0021s0096	AT1G29760		Putative adipose-regulatory protein (Seipin)	_	Dawn	Heat	Leaf
Kaladp0021s0102	AT1G29280	ATWRKY65,WRKY65	WRKY DNA-binding protein 65	WRKY	Dawn	Heat	Leaf
Kaladp0021s0110	AT4G35540		zinc ion binding;transcription regulators	_	Dawn	Heat	Leaf
Kaladp0022s0005	AT4G18260		Cytochrome b561/ferric reductase transmembrane protein family	_	Dawn	Heat	Leaf
Kaladp0022s0006	AT4G33150	LKR,LKR/SDH,SDH	lysine-ketoglutarate reductase/saccharopine dehydrogenase bifunctional enzyme	_	Dawn	Heat	Leaf
Kaladp0022s0008	AT1G05600		Tetratricopeptide repeat (TPR)-like superfamily protein	_	Dawn	Heat	Leaf
Kaladp0022s0016	AT3G23250	ATMYB15,ATY19,MYB15	myb domain protein 15	MYB	Dawn	Heat	Leaf
Kaladp0022s0018	AT5G42020	BIP,BIP2	Heat shock protein 70 (Hsp 70) family protein	_	Dawn	Heat	Leaf
Kaladp0022s0019				_	Dawn	Heat	Leaf
Kaladp0022s0031	AT4G00720	ASKTHETA,ATSK32,SK32	shaggy-like protein kinase 32	_	Dawn	Heat	Leaf
Kaladp0022s0036	AT3G16857	ARR1,RR1	response regulator 1	ARR-B	Dawn	Heat	Leaf
Kaladp0022s0058	AT2G16430	ATPAP10,PAP10	purple acid phosphatase 10	_	Dawn	Heat	Leaf
Kaladp0022s0059	AT2G16430	ATPAP10,PAP10	purple acid phosphatase 10	_	Dawn	Heat	Leaf
Kaladp0022s0081	AT2G15890	MEE14	maternal effect embryo arrest 14	_	Dawn	Heat	Leaf
Kaladp0022s0098	AT4G33920		Protein phosphatase 2C family protein	_	Dawn	Heat	Leaf
Kaladp0022s0105	AT2G23000	scpl10	serine carboxypeptidase-like 10	_	Dawn	Heat	Leaf
Kaladp0022s0109	AT4G33720		CAP (Cysteine-rich secretory proteins, Antigen 5, and Pathogenesis-related 1 protein) superfamily protein	_	Dawn	Heat	Leaf
Kaladp0022s0110	AT2G22830	SQE2	squalene epoxidase 2	_	Dawn	Heat	Leaf
Kaladp0022s0115	AT5G10550	GTE2	global transcription factor group E2	_	Dawn	Heat	Leaf
Kaladp0022s0116	AT5G09590	HSC70-5,MTHSC70-2	mitochondrial HSO70 2	_	Dawn	Heat	Leaf
Kaladp0022s0123	AT5G64330	JK218,NPH3,RPT3	Phototropic-responsive NPH3 family protein	_	Dawn	Heat	Leaf
Kaladp0022s0125	AT3G20000	TOM40	translocase of the outer mitochondrial membrane 40	_	Dawn	Heat	Leaf
Kaladp0022s0129	AT4G33430	ATBAK1,ATSERK3,BAK1,ELG,RKS10,SERK3	BRI1-associated receptor kinase	_	Dawn	Heat	Leaf
Kaladp0022s0135	AT1G11040		HSP40/DnaJ peptide-binding protein	_	Dawn	Heat	Leaf
Kaladp0022s0158	AT4G23810	ATWRKY53,WRKY53	WRKY family transcription factor	WRKY	Dawn	Heat	Leaf
Kaladp0022s0183	AT3G04740	ATMED14,MED14,SWP	RNA polymerase II transcription mediators	_	Dawn	Heat	Leaf
Kaladp0022s0184	AT3G04740	ATMED14,MED14,SWP	RNA polymerase II transcription mediators	_	Dawn	Heat	Leaf
Kaladp0022s0185	AT3G04720	HEL,PR-4,PR4	pathogenesis-related 4	_	Dawn	Heat	Leaf
Kaladp0022s0200	AT3G63480		ATP binding microtubule motor family protein	_	Dawn	Heat	Leaf
Kaladp0022s0214	AT3G07150			_	Dawn	Heat	Leaf
Kaladp0022s0215	AT3G07130	ATPAP15,PAP15	purple acid phosphatase 15	_	Dawn	Heat	Leaf
Kaladp0022s0219	AT2G45300		RNA 3\'-terminal phosphate cyclase/enolpyruvate transferase, alpha/beta	_	Dawn	Heat	Leaf
Kaladp0022s0225	AT3G01600	anac044,NAC044	NAC domain containing protein 44	NAC	Dawn	Heat	Leaf
Kaladp0022s0235	AT5G40690			_	Dawn	Heat	Leaf
Kaladp0022s0236	AT3G27325		hydrolases, acting on ester bonds	_	Dawn	Heat	Leaf
Kaladp0022s0239	AT3G12280	ATRBR1,RB,RB1,RBR,RBR1	retinoblastoma-related 1	_	Dawn	Heat	Leaf
Kaladp0023s0009	AT5G50260		Cysteine proteinases superfamily protein	_	Dawn	Heat	Leaf
Kaladp0023s0010	AT1G71490		Tetratricopeptide repeat (TPR)-like superfamily protein	_	Dawn	Heat	Leaf
Kaladp0023s0027	AT4G33920		Protein phosphatase 2C family protein	_	Dawn	Heat	Leaf
Kaladp0023s0029	ATCG00590		electron carriers	_	Dawn	Heat	Leaf
Kaladp0023s0051	AT4G37640	ACA2	calcium ATPase 2	_	Dawn	Heat	Leaf
Kaladp0023s0054	AT2G14750	AKN1,APK,APK1,ATAKN1	APS kinase	_	Dawn	Heat	Leaf
Kaladp0023s0055	AT1G31790		Tetratricopeptide repeat (TPR)-like superfamily protein	_	Dawn	Heat	Leaf
Kaladp0023s0057	AT5G67570	DG1,EMB1408,EMB246	Tetratricopeptide repeat (TPR)-like superfamily protein	_	Dawn	Heat	Leaf
Kaladp0023s0062	AT4G37680	HHP4	heptahelical protein 4	_	Dawn	Heat	Leaf
Kaladp0023s0065	AT5G67630		P-loop containing nucleoside triphosphate hydrolases superfamily protein	_	Dawn	Heat	Leaf
Kaladp0023s0066	AT4G37710		VQ motif-containing protein	_	Dawn	Heat	Leaf
Kaladp0023s0070	AT4G01220		Nucleotide-diphospho-sugar transferase family protein	_	Dawn	Heat	Leaf
Kaladp0023s0091	AT4G37900		Protein of unknown function (duplicated DUF1399)	_	Dawn	Heat	Leaf
Kaladp0023s0092	AT5G09590	HSC70-5,MTHSC70-2	mitochondrial HSO70 2	_	Dawn	Heat	Leaf
Kaladp0023s0093	AT5G07010	ATST2A,ST2A	sulfotransferase 2A	_	Dawn	Heat	Leaf
Kaladp0023s0101	AT4G38020		tRNA/rRNA methyltransferase (SpoU) family protein	_	Dawn	Heat	Leaf
Kaladp0024s0019	AT5G11650		alpha/beta-Hydrolases superfamily protein	_	Dawn	Heat	Leaf
Kaladp0024s0041	AT1G27510		Protein of unknown function (DUF3506)	_	Dawn	Heat	Leaf
Kaladp0024s0054	AT3G55450	PBL1	PBS1-like 1	_	Dawn	Heat	Leaf
Kaladp0024s0072	AT5G27330		Prefoldin chaperone subunit family protein	_	Dawn	Heat	Leaf
Kaladp0024s0078	AT3G06760		Drought-responsive family protein	_	Dawn	Heat	Leaf
Kaladp0024s0079	AT3G18020		Pentatricopeptide repeat (PPR) superfamily protein	_	Dawn	Heat	Leaf
Kaladp0024s0081				_	Dawn	Heat	Leaf
Kaladp0024s0084	AT4G02930		GTP binding Elongation factor Tu family protein	_	Dawn	Heat	Leaf
Kaladp0024s0086	AT5G50210	OLD5,QS,SUFE3	quinolinate synthase	_	Dawn	Heat	Leaf
Kaladp0024s0096	AT1G60420		DC1 domain-containing protein	_	Dawn	Heat	Leaf
Kaladp0024s0109	AT1G70530	CRK3	cysteine-rich RLK (RECEPTOR-like protein kinase) 3	_	Dawn	Heat	Leaf
Kaladp0024s0116	AT2G34930		disease resistance family protein / LRR family protein	_	Dawn	Heat	Leaf
Kaladp0024s0118	AT1G60420		DC1 domain-containing protein	_	Dawn	Heat	Leaf
Kaladp0024s0119	AT2G34930		disease resistance family protein / LRR family protein	_	Dawn	Heat	Leaf
Kaladp0024s0124	AT1G23550	SRO2	similar to RCD one 2	_	Dawn	Heat	Leaf
Kaladp0024s0125	AT1G23540	AtPERK12,IGI1	Protein kinase superfamily protein	_	Dawn	Heat	Leaf
Kaladp0024s0129	AT1G27000		Protein of unknown function (DUF1664)	_	Dawn	Heat	Leaf
Kaladp0024s0134	AT5G61210	ATSNAP33,ATSNAP33B,SNAP33,SNP33	soluble N-ethylmaleimide-sensitive factor adaptor protein 33	_	Dawn	Heat	Leaf
Kaladp0024s0136	AT3G29320		Glycosyl transferase, family 35	_	Dawn	Heat	Leaf
Kaladp0024s0139	AT1G26580			_	Dawn	Heat	Leaf
Kaladp0024s0143	AT1G10380		Putative membrane lipoprotein	_	Dawn	Heat	Leaf
Kaladp0024s0148	AT1G69200	FLN2	fructokinase-like 2	_	Dawn	Heat	Leaf
Kaladp0024s0155	AT5G15650	ATRGP2,RGP2	reversibly glycosylated polypeptide 2	_	Dawn	Heat	Leaf
Kaladp0024s0157	AT2G26710	BAS1,CYP72B1,CYP734A1	Cytochrome P450 superfamily protein	_	Dawn	Heat	Leaf
Kaladp0024s0161	AT1G13630		Tetratricopeptide repeat (TPR)-like superfamily protein	_	Dawn	Heat	Leaf
Kaladp0024s0163	AT2G04030	AtHsp90.5,CR88,EMB1956,Hsp88.1,HSP90.5	Chaperone protein htpG family protein	_	Dawn	Heat	Leaf
Kaladp0024s0186	AT1G25560	EDF1,TEM1	AP2/B3 transcription factor family protein	AP2-EREBP	Dawn	Heat	Leaf
Kaladp0024s0189	AT1G25540	PFT1	phytochrome and flowering time regulatory protein (PFT1)	_	Dawn	Heat	Leaf
Kaladp0024s0193	AT1G68620		alpha/beta-Hydrolases superfamily protein	_	Dawn	Heat	Leaf
Kaladp0024s0196	AT3G25840		Protein kinase superfamily protein	_	Dawn	Heat	Leaf
Kaladp0024s0197	AT3G25855		Copper transport protein family	_	Dawn	Heat	Leaf
Kaladp0024s0198	AT1G68585			_	Dawn	Heat	Leaf
Kaladp0024s0199	AT1G68580		agenet domain-containing protein / bromo-adjacent homology (BAH) domain-containing protein	_	Dawn	Heat	Leaf
Kaladp0024s0200	AT1G68580		agenet domain-containing protein / bromo-adjacent homology (BAH) domain-containing protein	_	Dawn	Heat	Leaf
Kaladp0024s0201	AT5G55600		agenet domain-containing protein / bromo-adjacent homology (BAH) domain-containing protein	_	Dawn	Heat	Leaf
Kaladp0024s0219	AT2G02980	OTP85	Pentatricopeptide repeat (PPR) superfamily protein	_	Dawn	Heat	Leaf
Kaladp0024s0221	AT3G19184		AP2/B3-like transcriptional factor family protein	ABI3VP1	Dawn	Heat	Leaf
Kaladp0024s0224	AT2G03090	ATEXP15,ATEXPA15,ATHEXP ALPHA 1.3,EXP15,EXPA15	expansin A15	_	Dawn	Heat	Leaf
Kaladp0024s0228	AT4G10200		TTF-type zinc finger protein with HAT dimerisation domain	_	Dawn	Heat	Leaf
Kaladp0024s0240	AT4G23540		ARM repeat superfamily protein	_	Dawn	Heat	Leaf
Kaladp0024s0245	AT2G19440		O-Glycosyl hydrolases family 17 protein	_	Dawn	Heat	Leaf
Kaladp0024s0278	AT3G10650			_	Dawn	Heat	Leaf
Kaladp0024s0279	AT5G04870	ATCPK1,CPK1	calcium dependent protein kinase 1	_	Dawn	Heat	Leaf
Kaladp0024s0281	AT5G46180	DELTA-OAT	ornithine-delta-aminotransferase	_	Dawn	Heat	Leaf
Kaladp0024s0286	AT1G73100	SDG19,SUVH3	SU(VAR)3-9 homolog 3	SET	Dawn	Heat	Leaf
Kaladp0024s0288	AT5G07900		Mitochondrial transcription termination factor family protein	mTERF	Dawn	Heat	Leaf
Kaladp0024s0296				_	Dawn	Heat	Leaf
Kaladp0024s0310	AT1G03220		Eukaryotic aspartyl protease family protein	_	Dawn	Heat	Leaf
Kaladp0024s0339	AT1G27100		Actin cross-linking protein	_	Dawn	Heat	Leaf
Kaladp0024s0340	AT5G66520		Tetratricopeptide repeat (TPR)-like superfamily protein	_	Dawn	Heat	Leaf
Kaladp0024s0367	AT4G16230		GDSL-like Lipase/Acylhydrolase superfamily protein	_	Dawn	Heat	Leaf
Kaladp0024s0369	AT2G29200	APUM1,PUM1	pumilio 1	_	Dawn	Heat	Leaf
Kaladp0024s0379	AT3G09830		Protein kinase superfamily protein	_	Dawn	Heat	Leaf
Kaladp0024s0386				_	Dawn	Heat	Leaf
Kaladp0024s0400	AT2G32230	PRORP1	proteinaceous RNase P 1	_	Dawn	Heat	Leaf
Kaladp0024s0405	AT3G08950		electron transport SCO1/SenC family protein	_	Dawn	Heat	Leaf
Kaladp0024s0409	AT5G01300		PEBP (phosphatidylethanolamine-binding protein) family protein	_	Dawn	Heat	Leaf
Kaladp0024s0417	AT2G38470	ATWRKY33,WRKY33	WRKY DNA-binding protein 33	WRKY	Dawn	Heat	Leaf
Kaladp0024s0419	AT5G01710		methyltransferases	_	Dawn	Heat	Leaf
Kaladp0024s0420	AT1G79630		Protein phosphatase 2C family protein	_	Dawn	Heat	Leaf
Kaladp0024s0421	AT5G01670		NAD(P)-linked oxidoreductase superfamily protein	_	Dawn	Heat	Leaf
Kaladp0024s0424	AT3G08860	PYD4	PYRIMIDINE 4	_	Dawn	Heat	Leaf
Kaladp0024s0447	AT2G20370	KAM1,MUR3	Exostosin family protein	_	Dawn	Heat	Leaf
Kaladp0024s0456				_	Dawn	Heat	Leaf
Kaladp0024s0464	AT3G47090		Leucine-rich repeat protein kinase family protein	_	Dawn	Heat	Leaf
Kaladp0024s0468	AT4G39740		Thioredoxin superfamily protein	_	Dawn	Heat	Leaf
Kaladp0024s0471	AT5G10240	ASN3	asparagine synthetase 3	_	Dawn	Heat	Leaf
Kaladp0024s0480	AT1G22380	AtUGT85A3,UGT85A3	UDP-glucosyl transferase 85A3	_	Dawn	Heat	Leaf
Kaladp0024s0492	AT4G40020		Myosin heavy chain-related protein	_	Dawn	Heat	Leaf
Kaladp0024s0497	AT1G35210			_	Dawn	Heat	Leaf
Kaladp0024s0499	AT1G72710	CKL2	casein kinase 1-like protein 2	_	Dawn	Heat	Leaf
Kaladp0024s0500	AT2G44510		CDK inhibitor P21 binding protein	_	Dawn	Heat	Leaf
Kaladp0024s0512	AT2G01710		Chaperone DnaJ-domain superfamily protein	_	Dawn	Heat	Leaf
Kaladp0024s0513	AT4G19191		Tetratricopeptide repeat (TPR)-like superfamily protein	_	Dawn	Heat	Leaf
Kaladp0024s0522	AT3G47090		Leucine-rich repeat protein kinase family protein	_	Dawn	Heat	Leaf
Kaladp0024s0531	AT4G14850	LOI1,MEF11	Pentatricopeptide repeat (PPR) superfamily protein	_	Dawn	Heat	Leaf
Kaladp0024s0532	AT5G38730		Tetratricopeptide repeat (TPR)-like superfamily protein	_	Dawn	Heat	Leaf
Kaladp0024s0535	AT1G48110	ECT7	evolutionarily conserved C-terminal region 7	_	Dawn	Heat	Leaf
Kaladp0024s0553	AT4G16120	ATSEB1,COBL7,SEB1	COBRA-like protein-7 precursor	_	Dawn	Heat	Leaf
Kaladp0024s0557	AT3G16890	PPR40	pentatricopeptide (PPR) domain protein 40	_	Dawn	Heat	Leaf
Kaladp0024s0560	AT1G49760	PAB8,PABP8	poly(A) binding protein 8	_	Dawn	Heat	Leaf
Kaladp0024s0570	AT2G39080		NAD(P)-binding Rossmann-fold superfamily protein	_	Dawn	Heat	Leaf
Kaladp0024s0571	AT3G21480		BRCT domain-containing DNA repair protein	_	Dawn	Heat	Leaf
Kaladp0024s0576	AT1G03365		RING/U-box superfamily protein	_	Dawn	Heat	Leaf
Kaladp0024s0613				_	Dawn	Heat	Leaf
Kaladp0024s0615	AT1G33720	CYP76C6	cytochrome P450, family 76, subfamily C, polypeptide 6	_	Dawn	Heat	Leaf
Kaladp0024s0617	AT2G16430	ATPAP10,PAP10	purple acid phosphatase 10	_	Dawn	Heat	Leaf
Kaladp0024s0621	AT1G03457		RNA-binding (RRM/RBD/RNP motifs) family protein	_	Dawn	Heat	Leaf
Kaladp0024s0631	AT2G47700	RFI2	RING/U-box superfamily protein	_	Dawn	Heat	Leaf
Kaladp0024s0637	AT3G51480	ATGLR3.6,GLR3.6	glutamate receptor 3.6	_	Dawn	Heat	Leaf
Kaladp0024s0640	AT3G51480	ATGLR3.6,GLR3.6	glutamate receptor 3.6	_	Dawn	Heat	Leaf
Kaladp0024s0644	AT4G35470	PIRL4	plant intracellular ras group-related LRR 4	_	Dawn	Heat	Leaf
Kaladp0024s0646				_	Dawn	Heat	Leaf
Kaladp0024s0665	AT1G32780		GroES-like zinc-binding dehydrogenase family protein	_	Dawn	Heat	Leaf
Kaladp0024s0675	AT5G14400	CYP724A1	cytochrome P450, family 724, subfamily A, polypeptide 1	_	Dawn	Heat	Leaf
Kaladp0024s0678	AT5G40640			_	Dawn	Heat	Leaf
Kaladp0024s0681	AT5G40670		PQ-loop repeat family protein / transmembrane family protein	_	Dawn	Heat	Leaf
Kaladp0024s0686	AT5G40770	ATPHB3,PHB3	prohibitin 3	_	Dawn	Heat	Leaf
Kaladp0024s0701	AT3G48520	CYP94B3	cytochrome P450, family 94, subfamily B, polypeptide 3	_	Dawn	Heat	Leaf
Kaladp0024s0704	AT5G14130		Peroxidase superfamily protein	_	Dawn	Heat	Leaf
Kaladp0024s0710	AT5G13080	ATWRKY75,WRKY75	WRKY DNA-binding protein 75	WRKY	Dawn	Heat	Leaf
Kaladp0024s0713	AT3G62870		Ribosomal protein L7Ae/L30e/S12e/Gadd45 family protein	_	Dawn	Heat	Leaf
Kaladp0024s0724	AT3G26720		Glycosyl hydrolase family 38 protein	_	Dawn	Heat	Leaf
Kaladp0024s0729				_	Dawn	Heat	Leaf
Kaladp0024s0731	AT1G68560	ATXYL1,TRG1,XYL1	alpha-xylosidase 1	_	Dawn	Heat	Leaf
Kaladp0024s0736	AT1G58390		Disease resistance protein (CC-NBS-LRR class) family	_	Dawn	Heat	Leaf
Kaladp0024s0738	AT1G10510	emb2004	RNI-like superfamily protein	_	Dawn	Heat	Leaf
Kaladp0024s0739	AT5G14920		Gibberellin-regulated family protein	_	Dawn	Heat	Leaf
Kaladp0024s0746	AT5G62890		Xanthine/uracil permease family protein	_	Dawn	Heat	Leaf
Kaladp0024s0752	AT1G23820	SPDS1	spermidine synthase 1	_	Dawn	Heat	Leaf
Kaladp0024s0759	AT2G02230	AtPP2-B1,PP2-B1	phloem protein 2-B1	_	Dawn	Heat	Leaf
Kaladp0024s0774	AT1G04020	ATBARD1,BARD1,ROW1	breast cancer associated RING 1	_	Dawn	Heat	Leaf
Kaladp0024s0777	AT5G15550		Transducin/WD40 repeat-like superfamily protein	_	Dawn	Heat	Leaf
Kaladp0024s0800	AT3G24460		Serinc-domain containing serine and sphingolipid biosynthesis protein	_	Dawn	Heat	Leaf
Kaladp0024s0802	AT3G24480		Leucine-rich repeat (LRR) family protein	_	Dawn	Heat	Leaf
Kaladp0024s0806				_	Dawn	Heat	Leaf
Kaladp0024s0808	AT4G32350		Regulator of Vps4 activity in the MVB pathway protein	_	Dawn	Heat	Leaf
Kaladp0024s0817	AT3G02650		Tetratricopeptide repeat (TPR)-like superfamily protein	_	Dawn	Heat	Leaf
Kaladp0024s0822	AT3G02800		Tyrosine phosphatase family protein	_	Dawn	Heat	Leaf
Kaladp0024s0827	AT4G12840		Protein of unknown function (DUF707)	_	Dawn	Heat	Leaf
Kaladp0024s0846	AT3G53480	ABCG37,ATPDR9,PDR9,PIS1	pleiotropic drug resistance 9	_	Dawn	Heat	Leaf
Kaladp0024s0852	AT2G19330	PIRL6	plant intracellular ras group-related LRR 6	_	Dawn	Heat	Leaf
Kaladp0024s0855	AT2G06990	HEN2	RNA helicase, ATP-dependent, SK12/DOB1 protein	_	Dawn	Heat	Leaf
Kaladp0024s0860	AT2G23690			_	Dawn	Heat	Leaf
Kaladp0024s0861	AT1G16840			_	Dawn	Heat	Leaf
Kaladp0024s0868	AT3G51740	IMK2	inflorescence meristem receptor-like kinase 2	_	Dawn	Heat	Leaf
Kaladp0024s0876	AT4G23150	CRK7	cysteine-rich RLK (RECEPTOR-like protein kinase) 7	_	Dawn	Heat	Leaf
Kaladp0024s0878	AT5G66631		Tetratricopeptide repeat (TPR)-like superfamily protein	_	Dawn	Heat	Leaf
Kaladp0024s0879	AT2G23770		protein kinase family protein / peptidoglycan-binding LysM domain-containing protein	_	Dawn	Heat	Leaf
Kaladp0024s0895	AT4G36790		Major facilitator superfamily protein	_	Dawn	Heat	Leaf
Kaladp0024s0918	AT5G66750	ATDDM1,CHA1,CHR01,CHR1,DDM1,SOM1,SOM4	chromatin remodeling 1	SNF2	Dawn	Heat	Leaf
Kaladp0024s0934	AT1G63810			_	Dawn	Heat	Leaf
Kaladp0024s0945	AT5G27740	EMB161,EMB251,EMB2775,RFC3	ATPase family associated with various cellular activities (AAA)	_	Dawn	Heat	Leaf
Kaladp0024s0948	AT1G19600		pfkB-like carbohydrate kinase family protein	_	Dawn	Heat	Leaf
Kaladp0024s0951	AT2G18180		Sec14p-like phosphatidylinositol transfer family protein	_	Dawn	Heat	Leaf
Kaladp0024s0974	AT2G16440	MCM4	Minichromosome maintenance (MCM2/3/5) family protein	_	Dawn	Heat	Leaf
Kaladp0024s0976	AT1G64720	CP5	Polyketide cyclase/dehydrase and lipid transport superfamily protein	_	Dawn	Heat	Leaf
Kaladp0024s0977	AT2G21350		RNA-binding CRS1 / YhbY (CRM) domain protein	_	Dawn	Heat	Leaf
Kaladp0024s0984	AT5G23760		Copper transport protein family	_	Dawn	Heat	Leaf
Kaladp0024s0986				_	Dawn	Heat	Leaf
Kaladp0024s0990	AT3G23330		Tetratricopeptide repeat (TPR)-like superfamily protein	_	Dawn	Heat	Leaf
Kaladp0025s0004	AT5G59600		Tetratricopeptide repeat (TPR)-like superfamily protein	_	Dawn	Heat	Leaf
Kaladp0025s0011	AT5G06720	ATPA2,PA2	peroxidase 2	_	Dawn	Heat	Leaf
Kaladp0025s0012	AT2G31945			_	Dawn	Heat	Leaf
Kaladp0025s0013	AT2G31945			_	Dawn	Heat	Leaf
Kaladp0025s0020	AT1G55265		Protein of unknown function, DUF538	_	Dawn	Heat	Leaf
Kaladp0025s0025	AT4G18750	DOT4	Pentatricopeptide repeat (PPR) superfamily protein	_	Dawn	Heat	Leaf
Kaladp0025s0028	AT3G13600		calmodulin-binding family protein	_	Dawn	Heat	Leaf
Kaladp0025s0038	AT1G55490	CPN60B,LEN1	chaperonin 60 beta	_	Dawn	Heat	Leaf
Kaladp0025s0044	AT5G56310		Pentatricopeptide repeat (PPR) superfamily protein	_	Dawn	Heat	Leaf
Kaladp0026s0012	AT4G10265		Wound-responsive family protein	_	Dawn	Heat	Leaf
Kaladp0026s0015	AT1G03510		Tetratricopeptide repeat (TPR)-like superfamily protein	_	Dawn	Heat	Leaf
Kaladp0026s0030	AT4G32480		Protein of unknown function (DUF506)	_	Dawn	Heat	Leaf
Kaladp0026s0043	AT5G39400	ATPTEN1,PTEN1	Calcium/lipid-binding (CaLB) phosphatase	_	Dawn	Heat	Leaf
Kaladp0026s0046	AT5G39380		Plant calmodulin-binding protein-related	_	Dawn	Heat	Leaf
Kaladp0026s0051	AT5G15530	BCCP2,CAC1-B	biotin carboxyl carrier protein 2	_	Dawn	Heat	Leaf
Kaladp0026s0064	AT5G38970	ATBR6OX,BR6OX,BR6OX1,CYP85A1	brassinosteroid-6-oxidase 1	_	Dawn	Heat	Leaf
Kaladp0026s0069	AT5G15700		DNA/RNA polymerases superfamily protein	_	Dawn	Heat	Leaf
Kaladp0026s0076	AT4G25730		FtsJ-like methyltransferase family protein	_	Dawn	Heat	Leaf
Kaladp0026s0082	AT3G02280		Flavodoxin family protein	_	Dawn	Heat	Leaf
Kaladp0026s0083	AT3G02550	LBD41	LOB domain-containing protein 41	LOB	Dawn	Heat	Leaf
Kaladp0026s0093	AT1G55310	ATSCL33,SCL33,SR33	SC35-like splicing factor 33	_	Dawn	Heat	Leaf
Kaladp0026s0106	AT5G65090	BST1,DER4,MRH3	DNAse I-like superfamily protein	_	Dawn	Heat	Leaf
Kaladp0026s0110	AT4G39680		SAP domain-containing protein	_	Dawn	Heat	Leaf
Kaladp0026s0111	AT5G65207			_	Dawn	Heat	Leaf
Kaladp0026s0112	AT2G01150	RHA2B	RING-H2 finger protein 2B	_	Dawn	Heat	Leaf
Kaladp0026s0114	AT5G65210	TGA1	bZIP transcription factor family protein	bZIP	Dawn	Heat	Leaf
Kaladp0026s0130	AT2G21940	ATSK1,SK1	shikimate kinase 1	_	Dawn	Heat	Leaf
Kaladp0026s0149	AT5G64660	ATCMPG2,CMPG2	CYS, MET, PRO, and GLY protein 2	_	Dawn	Heat	Leaf
Kaladp0026s0162	AT1G22360	AtUGT85A2,UGT85A2	UDP-glucosyl transferase 85A2	_	Dawn	Heat	Leaf
Kaladp0026s0164	AT4G35310	ATCPK5,CPK5	calmodulin-domain protein kinase 5	_	Dawn	Heat	Leaf
Kaladp0026s0166	AT4G38260		Protein of unknown function (DUF833)	_	Dawn	Heat	Leaf
Kaladp0026s0170	AT4G38130	ATHD1,ATHDA19,HD1,HDA1,HDA19,RPD3A	histone deacetylase 1	_	Dawn	Heat	Leaf
Kaladp0027s0004	AT2G47710		Adenine nucleotide alpha hydrolases-like superfamily protein	_	Dawn	Heat	Leaf
Kaladp0027s0023	AT2G29120	ATGLR2.7,GLR2.7	glutamate receptor 2.7	_	Dawn	Heat	Leaf
Kaladp0027s0031	AT3G26710	CCB1	cofactor assembly of complex C	_	Dawn	Heat	Leaf
Kaladp0027s0040	AT4G32270		Ubiquitin-like superfamily protein	_	Dawn	Heat	Leaf
Kaladp0027s0046				_	Dawn	Heat	Leaf
Kaladp0027s0053	AT5G05130		DNA/RNA helicase protein	SNF2	Dawn	Heat	Leaf
Kaladp0027s0056	AT1G17760	ATCSTF77,CSTF77	Tetratricopeptide repeat (TPR)-like superfamily protein	_	Dawn	Heat	Leaf
Kaladp0027s0061	AT5G05070		DHHC-type zinc finger family protein	_	Dawn	Heat	Leaf
Kaladp0027s0063	AT5G36930		Disease resistance protein (TIR-NBS-LRR class) family	_	Dawn	Heat	Leaf
Kaladp0027s0064	AT1G72890		Disease resistance protein (TIR-NBS class)	_	Dawn	Heat	Leaf
Kaladp0027s0071	AT1G11290	CRR22	Pentatricopeptide repeat (PPR) superfamily protein	_	Dawn	Heat	Leaf
Kaladp0027s0089	AT3G55310		NAD(P)-binding Rossmann-fold superfamily protein	_	Dawn	Heat	Leaf
Kaladp0028s0003	AT1G10710	PHS1	poor homologous synapsis 1	_	Dawn	Heat	Leaf
Kaladp0028s0014	AT3G15200		Tetratricopeptide repeat (TPR)-like superfamily protein	_	Dawn	Heat	Leaf
Kaladp0028s0016				_	Dawn	Heat	Leaf
Kaladp0028s0018	AT2G23450		Protein kinase superfamily protein	_	Dawn	Heat	Leaf
Kaladp0028s0021	AT1G67120		ATPases;nucleotide binding;ATP binding;nucleoside-triphosphatases;transcription factor binding	_	Dawn	Heat	Leaf
Kaladp0028s0022	AT3G18990	REM39,VRN1	AP2/B3-like transcriptional factor family protein	ABI3VP1	Dawn	Heat	Leaf
Kaladp0028s0034	AT2G23580	ABE4,ATMES4,MES4	methyl esterase 4	_	Dawn	Heat	Leaf
Kaladp0028s0035	AT4G34980	SLP2	subtilisin-like serine protease 2	_	Dawn	Heat	Leaf
Kaladp0028s0041	AT5G66900		Disease resistance protein (CC-NBS-LRR class) family	_	Dawn	Heat	Leaf
Kaladp0028s0044	AT1G49520		SWIB complex BAF60b domain-containing protein	SWI/SNF-BAF60b	Dawn	Heat	Leaf
Kaladp0028s0046	AT2G37430		C2H2 and C2HC zinc fingers superfamily protein	C2H2	Dawn	Heat	Leaf
Kaladp0028s0048	AT5G66870	ASL1,LBD36	ASYMMETRIC LEAVES 2-like 1	LOB	Dawn	Heat	Leaf
Kaladp0028s0052				_	Dawn	Heat	Leaf
Kaladp0028s0053	AT4G29510	ATPRMT11,ATPRMT1B,PRMT11,PRMT1B	arginine methyltransferase 11	_	Dawn	Heat	Leaf
Kaladp0028s0066	AT5G61890		Integrase-type DNA-binding superfamily protein	AP2-EREBP	Dawn	Heat	Leaf
Kaladp0028s0080	AT5G67130		PLC-like phosphodiesterases superfamily protein	_	Dawn	Heat	Leaf
Kaladp0028s0087				_	Dawn	Heat	Leaf
Kaladp0028s0089	AT5G67220		FMN-linked oxidoreductases superfamily protein	_	Dawn	Heat	Leaf
Kaladp0028s0095	AT5G16860		Tetratricopeptide repeat (TPR)-like superfamily protein	_	Dawn	Heat	Leaf
Kaladp0029s0014	AT1G27880		DEAD/DEAH box RNA helicase family protein	_	Dawn	Heat	Leaf
Kaladp0029s0036	AT3G26320	CYP71B36	cytochrome P450, family 71, subfamily B, polypeptide 36	_	Dawn	Heat	Leaf
Kaladp0029s0037	AT3G26170	CYP71B19	cytochrome P450, family 71, subfamily B, polypeptide 19	_	Dawn	Heat	Leaf
Kaladp0029s0049	AT5G11260	HY5,TED 5	Basic-leucine zipper (bZIP) transcription factor family protein	bZIP	Dawn	Heat	Leaf
Kaladp0029s0052	AT1G33260		Protein kinase superfamily protein	_	Dawn	Heat	Leaf
Kaladp0029s0056	AT2G18660	PNP-A	plant natriuretic peptide A	_	Dawn	Heat	Leaf
Kaladp0029s0060	AT4G29250		HXXXD-type acyl-transferase family protein	_	Dawn	Heat	Leaf
Kaladp0029s0061	AT2G25625			_	Dawn	Heat	Leaf
Kaladp0029s0062	AT4G32551	LUG,RON2	LisH dimerisation motif;WD40/YVTN repeat-like-containing domain	LUG	Dawn	Heat	Leaf
Kaladp0029s0066	AT5G25560		CHY-type/CTCHY-type/RING-type Zinc finger protein	_	Dawn	Heat	Leaf
Kaladp0029s0084	AT5G11510	AtMYB3R4,MYB3R-4	myb domain protein 3r-4	MYB	Dawn	Heat	Leaf
Kaladp0029s0108	AT2G28470	BGAL8	beta-galactosidase 8	_	Dawn	Heat	Leaf
Kaladp0029s0115				_	Dawn	Heat	Leaf
Kaladp0029s0121	AT4G31930		Mitochondrial glycoprotein family protein	_	Dawn	Heat	Leaf
Kaladp0029s0124	AT2G25140	CLPB-M,CLPB4,HSP98.7	casein lytic proteinase B4	_	Dawn	Heat	Leaf
Kaladp0029s0134	AT4G31780	MGD1,MGDA	monogalactosyl diacylglycerol synthase 1	_	Dawn	Heat	Leaf
Kaladp0029s0160	AT5G60680		Protein of unknown function, DUF584	_	Dawn	Heat	Leaf
Kaladp0030s0004	AT3G52525	ATOFP6,OFP6	ovate family protein 6	OFP	Dawn	Heat	Leaf
Kaladp0030s0022	AT3G48880		RNI-like superfamily protein	_	Dawn	Heat	Leaf
Kaladp0030s0025	AT5G45890	SAG12	senescence-associated gene 12	_	Dawn	Heat	Leaf
Kaladp0030s0030	AT2G13370	CHR5	chromatin remodeling 5	SNF2	Dawn	Heat	Leaf
Kaladp0030s0035	AT2G13370	CHR5	chromatin remodeling 5	SNF2	Dawn	Heat	Leaf
Kaladp0030s0038	AT2G13370	CHR5	chromatin remodeling 5	SNF2	Dawn	Heat	Leaf
Kaladp0030s0042	AT1G08520	ALB-1V,ALB1,CHLD,PDE166,V157	ALBINA 1	_	Dawn	Heat	Leaf
Kaladp0030s0049	AT2G13370	CHR5	chromatin remodeling 5	SNF2	Dawn	Heat	Leaf
Kaladp0030s0050	AT2G06025		Acyl-CoA N-acyltransferases (NAT) superfamily protein	GNAT	Dawn	Heat	Leaf
Kaladp0030s0059	AT4G22120		ERD (early-responsive to dehydration stress) family protein	_	Dawn	Heat	Leaf
Kaladp0030s0060	AT4G22120		ERD (early-responsive to dehydration stress) family protein	_	Dawn	Heat	Leaf
Kaladp0030s0066	AT1G05010	ACO4,EAT1,EFE	ethylene-forming enzyme	_	Dawn	Heat	Leaf
Kaladp0030s0067	AT2G32900	ATZW10	centromere/kinetochore protein, putative (ZW10)	_	Dawn	Heat	Leaf
Kaladp0030s0070	AT3G52050		5\'-3\' exonuclease family protein	_	Dawn	Heat	Leaf
Kaladp0030s0080	AT1G02820		Late embryogenesis abundant 3 (LEA3) family protein	_	Dawn	Heat	Leaf
Kaladp0030s0081	AT1G02820		Late embryogenesis abundant 3 (LEA3) family protein	_	Dawn	Heat	Leaf
Kaladp0030s0084	AT1G03840	MGP	C2H2 and C2HC zinc fingers superfamily protein	C2H2	Dawn	Heat	Leaf
Kaladp0030s0085	AT2G47820			_	Dawn	Heat	Leaf
Kaladp0030s0088	AT1G02880	TPK1	thiamin pyrophosphokinase1	_	Dawn	Heat	Leaf
Kaladp0030s0111	AT1G04645		Plant self-incompatibility protein S1 family	_	Dawn	Heat	Leaf
Kaladp0030s0116	AT1G21740		Protein of unknown function (DUF630 and DUF632)	_	Dawn	Heat	Leaf
Kaladp0030s0117	AT1G01720	ANAC002,ATAF1	NAC (No Apical Meristem) domain transcriptional regulator superfamily protein	NAC	Dawn	Heat	Leaf
Kaladp0030s0121	AT5G16760		Inositol 1,3,4-trisphosphate 5/6-kinase family protein	_	Dawn	Heat	Leaf
Kaladp0030s0133	AT5G63950	CHR24	chromatin remodeling 24	SNF2	Dawn	Heat	Leaf
Kaladp0030s0134	AT3G49730		Tetratricopeptide repeat (TPR)-like superfamily protein	_	Dawn	Heat	Leaf
Kaladp0030s0144	AT1G77360		Tetratricopeptide repeat (TPR)-like superfamily protein	_	Dawn	Heat	Leaf
Kaladp0030s0151	AT1G32910		HXXXD-type acyl-transferase family protein	_	Dawn	Heat	Leaf
Kaladp0030s0159	AT2G30770	CYP71A13	cytochrome P450, family 71, subfamily A, polypeptide 13	_	Dawn	Heat	Leaf
Kaladp0031s0001				_	Dawn	Heat	Leaf
Kaladp0031s0008	AT3G21540		transducin family protein / WD-40 repeat family protein	_	Dawn	Heat	Leaf
Kaladp0031s0020				_	Dawn	Heat	Leaf
Kaladp0031s0026	AT3G10050	OMR1	L-O-methylthreonine resistant 1	_	Dawn	Heat	Leaf
Kaladp0031s0037	AT5G44210	ATERF-9,ATERF9,ERF9	erf domain protein 9	AP2-EREBP	Dawn	Heat	Leaf
Kaladp0031s0054	AT3G21690		MATE efflux family protein	_	Dawn	Heat	Leaf
Kaladp0031s0058	AT3G03800	ATSYP131,SYP131	syntaxin of plants 131	_	Dawn	Heat	Leaf
Kaladp0031s0059	AT3G21720	ICL	isocitrate lyase	_	Dawn	Heat	Leaf
Kaladp0031s0061	AT4G15210	AT-BETA-AMY,ATBETA-AMY,BAM5,BMY1,RAM1	beta-amylase 5	_	Dawn	Heat	Leaf
Kaladp0031s0062	AT1G05280		Protein of unknown function (DUF604)	_	Dawn	Heat	Leaf
Kaladp0031s0078	AT1G13110	CYP71B7	cytochrome P450, family 71 subfamily B, polypeptide 7	_	Dawn	Heat	Leaf
Kaladp0031s0080	AT3G45900		Ribonuclease P protein subunit P38-related	_	Dawn	Heat	Leaf
Kaladp0031s0089	AT2G03820		nonsense-mediated mRNA decay NMD3 family protein	_	Dawn	Heat	Leaf
Kaladp0031s0099	AT1G65470	FAS1,NFB2	chromatin assembly factor-1 (FASCIATA1) (FAS1)	_	Dawn	Heat	Leaf
Kaladp0031s0107	AT3G24520	AT-HSFC1,HSFC1	heat shock transcription factor C1	HSF	Dawn	Heat	Leaf
Kaladp0031s0112	AT4G32350		Regulator of Vps4 activity in the MVB pathway protein	_	Dawn	Heat	Leaf
Kaladp0031s0122	AT4G13400		2-oxoglutarate (2OG) and Fe(II)-dependent oxygenase superfamily protein	_	Dawn	Heat	Leaf
Kaladp0031s0126	AT4G32551	LUG,RON2	LisH dimerisation motif;WD40/YVTN repeat-like-containing domain	LUG	Dawn	Heat	Leaf
Kaladp0031s0156	AT3G59440		Calcium-binding EF-hand family protein	_	Dawn	Heat	Leaf
Kaladp0031s0162	AT4G28560	RIC7	ROP-interactive CRIB motif-containing protein 7	_	Dawn	Heat	Leaf
Kaladp0031s0172				_	Dawn	Heat	Leaf
Kaladp0031s0173	AT2G21100		Disease resistance-responsive (dirigent-like protein) family protein	_	Dawn	Heat	Leaf
Kaladp0032s0002	AT5G42820	ATU2AF35B,U2AF35B	Zinc finger C-x8-C-x5-C-x3-H type family protein	C3H	Dawn	Heat	Leaf
Kaladp0032s0008	AT4G12400		stress-inducible protein, putative	_	Dawn	Heat	Leaf
Kaladp0032s0026	AT3G19184		AP2/B3-like transcriptional factor family protein	ABI3VP1	Dawn	Heat	Leaf
Kaladp0032s0029	AT1G77410	BGAL16	beta-galactosidase 16	_	Dawn	Heat	Leaf
Kaladp0032s0031				_	Dawn	Heat	Leaf
Kaladp0032s0033	AT1G38131		O-fucosyltransferase family protein	_	Dawn	Heat	Leaf
Kaladp0032s0034	AT2G18193		P-loop containing nucleoside triphosphate hydrolases superfamily protein	_	Dawn	Heat	Leaf
Kaladp0032s0040	AT1G19530			_	Dawn	Heat	Leaf
Kaladp0032s0043	AT3G18750	ATWNK6,WNK6,ZIK5	with no lysine (K) kinase 6	_	Dawn	Heat	Leaf
Kaladp0032s0044	AT1G01220	AtFKGP,FKGP	L-fucokinase/GDP-L-fucose pyrophosphorylase	_	Dawn	Heat	Leaf
Kaladp0032s0055	AT2G41830		Uncharacterized protein	_	Dawn	Heat	Leaf
Kaladp0032s0061	AT3G06240		F-box family protein	_	Dawn	Heat	Leaf
Kaladp0032s0062	AT4G27585		SPFH/Band 7/PHB domain-containing membrane-associated protein family	_	Dawn	Heat	Leaf
Kaladp0032s0068	AT3G49400		Transducin/WD40 repeat-like superfamily protein	_	Dawn	Heat	Leaf
Kaladp0032s0083	AT4G17900		PLATZ transcription factor family protein	PLATZ	Dawn	Heat	Leaf
Kaladp0032s0085	AT3G13960	AtGRF5,GRF5	growth-regulating factor 5	GRF	Dawn	Heat	Leaf
Kaladp0032s0092	AT4G27620			_	Dawn	Heat	Leaf
Kaladp0032s0095	AT1G64890		Major facilitator superfamily protein	_	Dawn	Heat	Leaf
Kaladp0032s0114	AT3G49430	SRp34a	SER/ARG-rich protein 34A	_	Dawn	Heat	Leaf
Kaladp0032s0115	AT5G24470	APRR5,PRR5	pseudo-response regulator 5	Pseudo ARR-B	Dawn	Heat	Leaf
Kaladp0032s0123				_	Dawn	Heat	Leaf
Kaladp0032s0139	AT2G40670	ARR16,RR16	response regulator 16	Orphans	Dawn	Heat	Leaf
Kaladp0032s0150	AT1G78955	CAMS1	camelliol C synthase 1	_	Dawn	Heat	Leaf
Kaladp0032s0156	AT3G11810			_	Dawn	Heat	Leaf
Kaladp0032s0166	AT4G09730	RH39	RH39	_	Dawn	Heat	Leaf
Kaladp0032s0174	AT3G07610	IBM1	Transcription factor jumonji (jmjC) domain-containing protein	Jumonji	Dawn	Heat	Leaf
Kaladp0032s0175	AT2G24840	AGL61,DIA	AGAMOUS-like 61	MADS	Dawn	Heat	Leaf
Kaladp0032s0185	AT4G39670		Glycolipid transfer protein (GLTP) family protein	_	Dawn	Heat	Leaf
Kaladp0032s0186	AT1G68550		Integrase-type DNA-binding superfamily protein	AP2-EREBP	Dawn	Heat	Leaf
Kaladp0032s0208	AT1G48590		Calcium-dependent lipid-binding (CaLB domain) family protein	_	Dawn	Heat	Leaf
Kaladp0032s0209	AT1G66360		Calcium-dependent lipid-binding (CaLB domain) family protein	_	Dawn	Heat	Leaf
Kaladp0032s0212	AT5G17190			_	Dawn	Heat	Leaf
Kaladp0032s0255	AT2G25580		Tetratricopeptide repeat (TPR)-like superfamily protein	_	Dawn	Heat	Leaf
Kaladp0032s0261	AT3G15730	PLD,PLDALPHA1	phospholipase D alpha 1	_	Dawn	Heat	Leaf
Kaladp0032s0262	AT4G21065		Tetratricopeptide repeat (TPR)-like superfamily protein	_	Dawn	Heat	Leaf
Kaladp0032s0266				_	Dawn	Heat	Leaf
Kaladp0032s0271	AT4G32000		Protein kinase superfamily protein	_	Dawn	Heat	Leaf
Kaladp0032s0273	AT5G25190		Integrase-type DNA-binding superfamily protein	AP2-EREBP	Dawn	Heat	Leaf
Kaladp0032s0276	AT2G25110	AtSDF2,ATSDL,SDF2	stromal cell-derived factor 2-like protein precursor	_	Dawn	Heat	Leaf
Kaladp0032s0280				_	Dawn	Heat	Leaf
Kaladp0032s0291	AT2G29120	ATGLR2.7,GLR2.7	glutamate receptor 2.7	_	Dawn	Heat	Leaf
Kaladp0032s0292	AT2G29120	ATGLR2.7,GLR2.7	glutamate receptor 2.7	_	Dawn	Heat	Leaf
Kaladp0032s0297	AT2G24580		FAD-dependent oxidoreductase family protein	_	Dawn	Heat	Leaf
Kaladp0032s0313	AT4G01370	ATMPK4,MPK4	MAP kinase 4	_	Dawn	Heat	Leaf
Kaladp0032s0314	AT1G07870		Protein kinase superfamily protein	_	Dawn	Heat	Leaf
Kaladp0032s0338	AT5G02100	ORP3A,UNE18	Oxysterol-binding family protein	_	Dawn	Heat	Leaf
Kaladp0032s0348	AT2G45030		Translation elongation factor EFG/EF2 protein	_	Dawn	Heat	Leaf
Kaladp0032s0352				_	Dawn	Heat	Leaf
Kaladp0032s0372	AT2G45210		SAUR-like auxin-responsive protein family	_	Dawn	Heat	Leaf
Kaladp0032s0382	AT2G45360		Protein of unknown function (DUF1442)	_	Dawn	Heat	Leaf
Kaladp0032s0384	AT3G12340		FKBP-like peptidyl-prolyl cis-trans isomerase family protein	_	Dawn	Heat	Leaf
Kaladp0032s0388	AT5G51600	ATMAP65-3,MAP65-3,PLE	Microtubule associated protein (MAP65/ASE1) family protein	_	Dawn	Heat	Leaf
Kaladp0032s0397	AT4G35260	IDH-I,IDH1	isocitrate dehydrogenase 1	_	Dawn	Heat	Leaf
Kaladp0032s0398	AT1G28090		Polynucleotide adenylyltransferase family protein	_	Dawn	Heat	Leaf
Kaladp0032s0442	AT2G21190		ER lumen protein retaining receptor family protein	_	Dawn	Heat	Leaf
Kaladp0033s0002	AT1G67210		Proline-rich spliceosome-associated (PSP) family protein / zinc knuckle (CCHC-type) family protein	_	Dawn	Heat	Leaf
Kaladp0033s0005				_	Dawn	Heat	Leaf
Kaladp0033s0008	AT1G51450	TRO	TRAUCO	_	Dawn	Heat	Leaf
Kaladp0033s0011	AT5G49370		Pleckstrin homology (PH) domain superfamily protein	_	Dawn	Heat	Leaf
Kaladp0033s0022	AT5G19820	emb2734	ARM repeat superfamily protein	_	Dawn	Heat	Leaf
Kaladp0033s0030	AT5G39980		Tetratricopeptide repeat (TPR)-like superfamily protein	_	Dawn	Heat	Leaf
Kaladp0033s0034	AT5G21070			_	Dawn	Heat	Leaf
Kaladp0033s0036				_	Dawn	Heat	Leaf
Kaladp0033s0038	AT2G28840	XBAT31	XB3 ortholog 1 in Arabidopsis thaliana	_	Dawn	Heat	Leaf
Kaladp0033s0042	AT1G07570	APK1,APK1A	Protein kinase superfamily protein	_	Dawn	Heat	Leaf
Kaladp0033s0053				_	Dawn	Heat	Leaf
Kaladp0033s0061	AT2G04030	AtHsp90.5,CR88,EMB1956,Hsp88.1,HSP90.5	Chaperone protein htpG family protein	_	Dawn	Heat	Leaf
Kaladp0033s0070	AT1G08070	OTP82	Tetratricopeptide repeat (TPR)-like superfamily protein	_	Dawn	Heat	Leaf
Kaladp0033s0081	AT3G19360		Zinc finger (CCCH-type) family protein	C3H	Dawn	Heat	Leaf
Kaladp0033s0088	AT1G80170		Pectin lyase-like superfamily protein	_	Dawn	Heat	Leaf
Kaladp0033s0089	AT2G19640	ASHR2,SDG39	ASH1-related protein 2	_	Dawn	Heat	Leaf
Kaladp0033s0104	AT3G15880	TPR4,WSIP2	WUS-interacting protein 2	_	Dawn	Heat	Leaf
Kaladp0033s0109				_	Dawn	Heat	Leaf
Kaladp0033s0112	AT2G17290	ATCDPK3,ATCPK6,CPK6	Calcium-dependent protein kinase family protein	_	Dawn	Heat	Leaf
Kaladp0033s0116				_	Dawn	Heat	Leaf
Kaladp0033s0142	AT1G02020		nitroreductase family protein	_	Dawn	Heat	Leaf
Kaladp0033s0150	AT4G10265		Wound-responsive family protein	_	Dawn	Heat	Leaf
Kaladp0033s0159	AT1G29140		Pollen Ole e 1 allergen and extensin family protein	_	Dawn	Heat	Leaf
Kaladp0033s0161	AT1G78810			_	Dawn	Heat	Leaf
Kaladp0033s0163	AT5G07900		Mitochondrial transcription termination factor family protein	mTERF	Dawn	Heat	Leaf
Kaladp0033s0184	AT3G18770		Autophagy-related protein 13	_	Dawn	Heat	Leaf
Kaladp0033s0188	AT1G78380	ATGSTU19,GST8,GSTU19	glutathione S-transferase TAU 19	_	Dawn	Heat	Leaf
Kaladp0033s0192	AT4G31700	RPS6,RPS6A	ribosomal protein S6	_	Dawn	Heat	Leaf
Kaladp0033s0194	AT4G37370	CYP81D8	cytochrome P450, family 81, subfamily D, polypeptide 8	_	Dawn	Heat	Leaf
Kaladp0033s0199	AT2G21520		Sec14p-like phosphatidylinositol transfer family protein	_	Dawn	Heat	Leaf
Kaladp0033s0209	AT4G39230		NmrA-like negative transcriptional regulator family protein	_	Dawn	Heat	Leaf
Kaladp0033s0211	AT1G01290	CNX3	cofactor of nitrate reductase and xanthine dehydrogenase 3	_	Dawn	Heat	Leaf
Kaladp0033s0215	AT1G19440	KCS4	3-ketoacyl-CoA synthase 4	_	Dawn	Heat	Leaf
Kaladp0033s0217	AT2G21660	ATGRP7,CCR2,GR-RBP7,GRP7	cold, circadian rhythm, and rna binding 2	_	Dawn	Heat	Leaf
Kaladp0033s0220	AT1G19400		Erythronate-4-phosphate dehydrogenase family protein	_	Dawn	Heat	Leaf
Kaladp0033s0221	AT1G63850		BTB/POZ domain-containing protein	_	Dawn	Heat	Leaf
Kaladp0033s0231	AT3G18860		transducin family protein / WD-40 repeat family protein	_	Dawn	Heat	Leaf
Kaladp0033s0236	AT4G14050		Pentatricopeptide repeat (PPR) superfamily protein	_	Dawn	Heat	Leaf
Kaladp0033s0241	AT3G18940		clast3-related	_	Dawn	Heat	Leaf
Kaladp0033s0246				_	Dawn	Heat	Leaf
Kaladp0033s0249	AT3G19000		2-oxoglutarate (2OG) and Fe(II)-dependent oxygenase superfamily protein	_	Dawn	Heat	Leaf
Kaladp0033s0257	AT3G19770	ATVPS9A,VPS9,VPS9A	Vacuolar sorting protein 9 (VPS9) domain	_	Dawn	Heat	Leaf
Kaladp0033s0265	AT2G15760		Protein of unknown function (DUF1645)	_	Dawn	Heat	Leaf
Kaladp0033s0266	AT2G15730		P-loop containing nucleoside triphosphate hydrolases superfamily protein	_	Dawn	Heat	Leaf
Kaladp0033s0277	AT4G33980			_	Dawn	Heat	Leaf
Kaladp0033s0279	AT4G33990	EMB2758	Tetratricopeptide repeat (TPR)-like superfamily protein	_	Dawn	Heat	Leaf
Kaladp0033s0307	AT1G60710	ATB2	NAD(P)-linked oxidoreductase superfamily protein	_	Dawn	Heat	Leaf
Kaladp0033s0317	AT3G07770	AtHsp90-6,AtHsp90.6,Hsp89.1	HEAT SHOCK PROTEIN 89.1	_	Dawn	Heat	Leaf
Kaladp0034s0007	AT4G36210		Protein of unknown function (DUF726)	_	Dawn	Heat	Leaf
Kaladp0034s0021	AT3G19000		2-oxoglutarate (2OG) and Fe(II)-dependent oxygenase superfamily protein	_	Dawn	Heat	Leaf
Kaladp0034s0023	AT3G19000		2-oxoglutarate (2OG) and Fe(II)-dependent oxygenase superfamily protein	_	Dawn	Heat	Leaf
Kaladp0034s0024	AT1G23870	ATTPS9,TPS9	trehalose-phosphatase/synthase 9	_	Dawn	Heat	Leaf
Kaladp0034s0028	AT5G57760			_	Dawn	Heat	Leaf
Kaladp0034s0031	AT5G26830		Threonyl-tRNA synthetase	_	Dawn	Heat	Leaf
Kaladp0034s0033	AT1G79900	ATMBAC2,BAC2	Mitochondrial substrate carrier family protein	_	Dawn	Heat	Leaf
Kaladp0034s0036	AT1G24050		RNA-processing, Lsm domain	_	Dawn	Heat	Leaf
Kaladp0034s0037	AT3G63510		FMN-linked oxidoreductases superfamily protein	_	Dawn	Heat	Leaf
Kaladp0034s0055	AT1G70420		Protein of unknown function (DUF1645)	_	Dawn	Heat	Leaf
Kaladp0034s0056	AT1G23550	SRO2	similar to RCD one 2	_	Dawn	Heat	Leaf
Kaladp0034s0058	AT2G16910	AMS	basic helix-loop-helix (bHLH) DNA-binding superfamily protein	bHLH	Dawn	Heat	Leaf
Kaladp0034s0059	AT1G60420		DC1 domain-containing protein	_	Dawn	Heat	Leaf
Kaladp0034s0060	AT3G54760		dentin sialophosphoprotein-related	_	Dawn	Heat	Leaf
Kaladp0034s0072	AT5G52910	ATIM	timeless family protein	_	Dawn	Heat	Leaf
Kaladp0034s0078	AT1G23280		MAK16 protein-related	_	Dawn	Heat	Leaf
Kaladp0034s0085	AT2G04220		Plant protein of unknown function (DUF868)	_	Dawn	Heat	Leaf
Kaladp0034s0087	AT1G13030		sphere organelles protein-related	_	Dawn	Heat	Leaf
Kaladp0034s0088	AT3G55270	ATMKP1,MKP1	mitogen-activated protein kinase phosphatase 1	_	Dawn	Heat	Leaf
Kaladp0034s0091	AT3G26320	CYP71B36	cytochrome P450, family 71, subfamily B, polypeptide 36	_	Dawn	Heat	Leaf
Kaladp0034s0104	AT4G00930	CIP4.1	COP1-interacting protein 4.1	_	Dawn	Heat	Leaf
Kaladp0034s0115	ATCG00590		electron carriers	_	Dawn	Heat	Leaf
Kaladp0034s0118	AT3G10650			_	Dawn	Heat	Leaf
Kaladp0034s0126	AT3G24500	ATMBF1C,MBF1C	multiprotein bridging factor 1C	MBF1	Dawn	Heat	Leaf
Kaladp0034s0134	AT3G24440	VIL1,VRN5	Fibronectin type III domain-containing protein	_	Dawn	Heat	Leaf
Kaladp0034s0137	AT5G19460	atnudt20,NUDT20	nudix hydrolase homolog 20	_	Dawn	Heat	Leaf
Kaladp0034s0172	AT1G09570	FHY2,FRE1,HY8,PHYA	phytochrome A	_	Dawn	Heat	Leaf
Kaladp0034s0177	AT1G09530	PAP3,PIF3,POC1	phytochrome interacting factor 3	bHLH	Dawn	Heat	Leaf
Kaladp0034s0198	AT1G60770		Tetratricopeptide repeat (TPR)-like superfamily protein	_	Dawn	Heat	Leaf
Kaladp0034s0199	AT1G56460		HIT zinc finger ;PAPA-1-like conserved region	_	Dawn	Heat	Leaf
Kaladp0034s0200	AT5G26860	LON1,LON_ARA_ARA	lon protease 1	_	Dawn	Heat	Leaf
Kaladp0034s0229	AT3G22830	AT-HSFA6B,HSFA6B	heat shock transcription factor A6B	HSF	Dawn	Heat	Leaf
Kaladp0034s0231	AT5G43790		Pentatricopeptide repeat (PPR) superfamily protein	_	Dawn	Heat	Leaf
Kaladp0034s0235	AT4G35890		winged-helix DNA-binding transcription factor family protein	_	Dawn	Heat	Leaf
Kaladp0034s0240	AT4G36010		Pathogenesis-related thaumatin superfamily protein	_	Dawn	Heat	Leaf
Kaladp0035s0003	AT2G19780		Leucine-rich repeat (LRR) family protein	_	Dawn	Heat	Leaf
Kaladp0035s0035	AT1G14720	ATXTH28,EXGT-A2,XTH28,XTR2	xyloglucan endotransglucosylase/hydrolase 28	_	Dawn	Heat	Leaf
Kaladp0035s0043	AT1G67960			_	Dawn	Heat	Leaf
Kaladp0035s0048	AT5G17190			_	Dawn	Heat	Leaf
Kaladp0035s0072	AT1G73210		Protein of unknown function (DUF789)	_	Dawn	Heat	Leaf
Kaladp0035s0077				_	Dawn	Heat	Leaf
Kaladp0035s0081	AT5G53000	TAP46	2A phosphatase associated protein of 46 kD	_	Dawn	Heat	Leaf
Kaladp0035s0084				_	Dawn	Heat	Leaf
Kaladp0036s0001	AT4G28100			_	Dawn	Heat	Leaf
Kaladp0036s0009	AT3G29230		Tetratricopeptide repeat (TPR)-like superfamily protein	_	Dawn	Heat	Leaf
Kaladp0036s0011	AT4G18750	DOT4	Pentatricopeptide repeat (PPR) superfamily protein	_	Dawn	Heat	Leaf
Kaladp0036s0018	AT3G22850		Aluminium induced protein with YGL and LRDR motifs	_	Dawn	Heat	Leaf
Kaladp0036s0026	AT2G32415		Polynucleotidyl transferase, ribonuclease H fold protein with HRDC domain	_	Dawn	Heat	Leaf
Kaladp0036s0031	AT5G16970	AER,AT-AER	alkenal reductase	_	Dawn	Heat	Leaf
Kaladp0036s0033	AT4G15430		ERD (early-responsive to dehydration stress) family protein	_	Dawn	Heat	Leaf
Kaladp0036s0034				_	Dawn	Heat	Leaf
Kaladp0036s0042				_	Dawn	Heat	Leaf
Kaladp0036s0043	AT1G54320		LEM3 (ligand-effect modulator 3) family protein / CDC50 family protein	_	Dawn	Heat	Leaf
Kaladp0036s0050	AT1G79420		Protein of unknown function (DUF620)	_	Dawn	Heat	Leaf
Kaladp0036s0053	AT5G49910	cpHsc70-2,CPHSC70-2EAT SHOCK PROTEIN 70-2,HSC70-7	chloroplast heat shock protein 70-2	_	Dawn	Heat	Leaf
Kaladp0036s0056	AT5G51140		Pseudouridine synthase family protein	_	Dawn	Heat	Leaf
Kaladp0036s0058	AT1G03610		Protein of unknown function (DUF789)	_	Dawn	Heat	Leaf
Kaladp0036s0066	AT5G27120		NOP56-like pre RNA processing ribonucleoprotein	_	Dawn	Heat	Leaf
Kaladp0036s0073	AT5G27395		Mitochondrial inner membrane translocase complex, subunit Tim44-related protein	_	Dawn	Heat	Leaf
Kaladp0036s0074	AT3G05170		Phosphoglycerate mutase family protein	_	Dawn	Heat	Leaf
Kaladp0036s0079	AT5G27540	emb2473,MIRO1	MIRO-related GTP-ase 1	_	Dawn	Heat	Leaf
Kaladp0036s0095	AT1G56220		Dormancy/auxin associated family protein	_	Dawn	Heat	Leaf
Kaladp0036s0121	AT5G15350	AtENODL17,ENODL17	early nodulin-like protein 17	_	Dawn	Heat	Leaf
Kaladp0036s0128	AT1G52780		Protein of unknown function (DUF2921)	_	Dawn	Heat	Leaf
Kaladp0036s0142	AT3G22660		rRNA processing protein-related	_	Dawn	Heat	Leaf
Kaladp0036s0155	AT1G60560		SWIM zinc finger family protein	_	Dawn	Heat	Leaf
Kaladp0036s0156	AT2G18660	PNP-A	plant natriuretic peptide A	_	Dawn	Heat	Leaf
Kaladp0036s0165	AT3G42170		BED zinc finger ;hAT family dimerisation domain	_	Dawn	Heat	Leaf
Kaladp0036s0166	AT1G15440	ATPWP2,PWP2	periodic tryptophan protein 2	_	Dawn	Heat	Leaf
Kaladp0036s0169	AT1G73880	UGT89B1	UDP-glucosyl transferase 89B1	_	Dawn	Heat	Leaf
Kaladp0036s0170	AT5G37030		P-loop containing nucleoside triphosphate hydrolases superfamily protein	_	Dawn	Heat	Leaf
Kaladp0036s0192	AT1G14700	ATPAP3,PAP3	purple acid phosphatase 3	_	Dawn	Heat	Leaf
Kaladp0036s0194	AT1G14720	ATXTH28,EXGT-A2,XTH28,XTR2	xyloglucan endotransglucosylase/hydrolase 28	_	Dawn	Heat	Leaf
Kaladp0036s0197				_	Dawn	Heat	Leaf
Kaladp0036s0198	AT2G01830	AHK4,ATCRE1,CRE1,WOL,WOL1	CHASE domain containing histidine kinase protein	Orphans	Dawn	Heat	Leaf
Kaladp0036s0203	AT5G37490		ARM repeat superfamily protein	_	Dawn	Heat	Leaf
Kaladp0036s0206	AT4G32300	SD2-5	S-domain-2 5	_	Dawn	Heat	Leaf
Kaladp0036s0209	AT1G14780		MAC/Perforin domain-containing protein	_	Dawn	Heat	Leaf
Kaladp0036s0214	AT1G68050	ADO3,FKF1	flavin-binding, kelch repeat, f box 1	_	Dawn	Heat	Leaf
Kaladp0036s0217	AT1G14830	ADL1C,ADL5,DL1C,DRP1C	DYNAMIN-like 1C	_	Dawn	Heat	Leaf
Kaladp0036s0225	AT1G25210		UDP-3-O-acyl N-acetylglycosamine deacetylase family protein	_	Dawn	Heat	Leaf
Kaladp0036s0240	AT5G59120	ATSBT4.13,SBT4.13	subtilase 4.13	_	Dawn	Heat	Leaf
Kaladp0036s0241	AT5G59100		Subtilisin-like serine endopeptidase family protein	_	Dawn	Heat	Leaf
Kaladp0036s0242	AT5G59120	ATSBT4.13,SBT4.13	subtilase 4.13	_	Dawn	Heat	Leaf
Kaladp0036s0251	AT1G07360		CCCH-type zinc fingerfamily protein with RNA-binding domain	C3H	Dawn	Heat	Leaf
Kaladp0036s0255	AT3G11320		Nucleotide-sugar transporter family protein	_	Dawn	Heat	Leaf
Kaladp0036s0256	AT2G29560	ENOC	cytosolic enolase	_	Dawn	Heat	Leaf
Kaladp0036s0262	AT2G38170	ATCAX1,CAX1,RCI4	cation exchanger 1	_	Dawn	Heat	Leaf
Kaladp0036s0263	AT5G58730		pfkB-like carbohydrate kinase family protein	_	Dawn	Heat	Leaf
Kaladp0036s0269	AT1G07220		Arabidopsis thaliana protein of unknown function (DUF821)	_	Dawn	Heat	Leaf
Kaladp0036s0270	AT1G07220		Arabidopsis thaliana protein of unknown function (DUF821)	_	Dawn	Heat	Leaf
Kaladp0036s0275	AT5G58660		2-oxoglutarate (2OG) and Fe(II)-dependent oxygenase superfamily protein	_	Dawn	Heat	Leaf
Kaladp0036s0276	AT5G58610		PHD finger transcription factor, putative	PHD	Dawn	Heat	Leaf
Kaladp0036s0278	AT3G47340	ASN1,AT-ASN1,DIN6	glutamine-dependent asparagine synthase 1	_	Dawn	Heat	Leaf
Kaladp0036s0291	AT5G58370		P-loop containing nucleoside triphosphate hydrolases superfamily protein	_	Dawn	Heat	Leaf
Kaladp0036s0296	AT1G69770	CMT3	chromomethylase 3	_	Dawn	Heat	Leaf
Kaladp0036s0300	AT2G38470	ATWRKY33,WRKY33	WRKY DNA-binding protein 33	WRKY	Dawn	Heat	Leaf
Kaladp0036s0301	AT2G13620	ATCHX15,CHX15	cation/hydrogen exchanger 15	_	Dawn	Heat	Leaf
Kaladp0036s0302	AT5G22900	ATCHX3,CHX3	cation/H+ exchanger 3	_	Dawn	Heat	Leaf
Kaladp0036s0311	AT2G30360	CIPK11,PKS5,SIP4,SNRK3.22	SOS3-interacting protein 4	_	Dawn	Heat	Leaf
Kaladp0036s0312	AT2G30370	CHAL,EPFL6	allergen-related	_	Dawn	Heat	Leaf
Kaladp0037s0009	AT3G21540		transducin family protein / WD-40 repeat family protein	_	Dawn	Heat	Leaf
Kaladp0037s0029	AT2G19070	SHT	spermidine hydroxycinnamoyl transferase	_	Dawn	Heat	Leaf
Kaladp0037s0030	AT2G19070	SHT	spermidine hydroxycinnamoyl transferase	_	Dawn	Heat	Leaf
Kaladp0037s0033	AT2G17250	EMB2762	CCAAT-binding factor	_	Dawn	Heat	Leaf
Kaladp0037s0036	AT2G18670		RING/U-box superfamily protein	_	Dawn	Heat	Leaf
Kaladp0037s0046	AT4G25780		CAP (Cysteine-rich secretory proteins, Antigen 5, and Pathogenesis-related 1 protein) superfamily protein	_	Dawn	Heat	Leaf
Kaladp0037s0053	AT3G21240	4CL2,AT4CL2	4-coumarate:CoA ligase 2	_	Dawn	Heat	Leaf
Kaladp0037s0055	AT5G57490	ATVDAC4,VDAC4	voltage dependent anion channel 4	_	Dawn	Heat	Leaf
Kaladp0037s0061	AT5G57390	AIL5,CHO1,EMK	AINTEGUMENTA-like 5	AP2-EREBP	Dawn	Heat	Leaf
Kaladp0037s0069	AT5G57340			_	Dawn	Heat	Leaf
Kaladp0037s0087	AT4G30110	ATHMA2,HMA2	heavy metal atpase 2	_	Dawn	Heat	Leaf
Kaladp0037s0107	AT3G52820	ATPAP22,PAP22	purple acid phosphatase 22	_	Dawn	Heat	Leaf
Kaladp0037s0121	AT1G06220	CLO,GFA1,MEE5	Ribosomal protein S5/Elongation factor G/III/V family protein	_	Dawn	Heat	Leaf
Kaladp0037s0130	AT5G02010	ATROPGEF7,ROPGEF7	RHO guanyl-nucleotide exchange factor 7	_	Dawn	Heat	Leaf
Kaladp0037s0131	AT5G02010	ATROPGEF7,ROPGEF7	RHO guanyl-nucleotide exchange factor 7	_	Dawn	Heat	Leaf
Kaladp0037s0136	AT2G37975		Yos1-like protein	_	Dawn	Heat	Leaf
Kaladp0037s0150	AT3G09040		Pentatricopeptide repeat (PPR) superfamily protein	_	Dawn	Heat	Leaf
Kaladp0037s0154	AT2G40000	ATHSPRO2,HSPRO2	ortholog of sugar beet HS1 PRO-1 2	_	Dawn	Heat	Leaf
Kaladp0037s0159	AT2G40095		Alpha/beta hydrolase related protein	_	Dawn	Heat	Leaf
Kaladp0037s0172	AT2G40240		Tetratricopeptide repeat (TPR)-like superfamily protein	_	Dawn	Heat	Leaf
Kaladp0037s0178	AT5G05460		Glycosyl hydrolase family 85	_	Dawn	Heat	Leaf
Kaladp0037s0179	AT2G40320	TBL33	TRICHOME BIREFRINGENCE-LIKE 33	_	Dawn	Heat	Leaf
Kaladp0037s0180	AT2G40330	PYL6,RCAR9	PYR1-like 6	_	Dawn	Heat	Leaf
Kaladp0037s0181	AT2G40340	AtERF48,DREB2C	Integrase-type DNA-binding superfamily protein	AP2-EREBP	Dawn	Heat	Leaf
Kaladp0037s0194	AT2G40720		Tetratricopeptide repeat (TPR)-like superfamily protein	_	Dawn	Heat	Leaf
Kaladp0037s0198	AT2G40620		Basic-leucine zipper (bZIP) transcription factor family protein	bZIP	Dawn	Heat	Leaf
Kaladp0037s0202	AT5G06550			Jumonji	Dawn	Heat	Leaf
Kaladp0037s0203	AT3G20730		Tetratricopeptide repeat (TPR)-like superfamily protein	_	Dawn	Heat	Leaf
Kaladp0037s0204	AT3G55040	GSTL2	glutathione transferase lambda 2	_	Dawn	Heat	Leaf
Kaladp0037s0205	AT5G02790	GSTL3	Glutathione S-transferase family protein	_	Dawn	Heat	Leaf
Kaladp0037s0210	AT5G05340		Peroxidase superfamily protein	_	Dawn	Heat	Leaf
Kaladp0037s0221	AT1G33400		Tetratricopeptide repeat (TPR)-like superfamily protein	_	Dawn	Heat	Leaf
Kaladp0037s0243	AT3G13600		calmodulin-binding family protein	_	Dawn	Heat	Leaf
Kaladp0037s0257	AT5G19900		PRLI-interacting factor, putative	_	Dawn	Heat	Leaf
Kaladp0037s0259	AT5G13030			_	Dawn	Heat	Leaf
Kaladp0037s0263	AT5G44640	BGLU13	beta glucosidase 13	_	Dawn	Heat	Leaf
Kaladp0037s0265	AT5G12900			_	Dawn	Heat	Leaf
Kaladp0037s0268	AT1G51200		A20/AN1-like zinc finger family protein	_	Dawn	Heat	Leaf
Kaladp0037s0277	AT3G21055	PSBTN	photosystem II subunit T	_	Dawn	Heat	Leaf
Kaladp0037s0281	AT3G60500	CER7,G3	3\'-5\'-exoribonuclease family protein	_	Dawn	Heat	Leaf
Kaladp0037s0295	AT5G12380	ANNAT8	annexin 8	_	Dawn	Heat	Leaf
Kaladp0037s0296	AT5G27110		Tetratricopeptide repeat (TPR)-like superfamily protein	_	Dawn	Heat	Leaf
Kaladp0037s0311	AT4G21300		Tetratricopeptide repeat (TPR)-like superfamily protein	_	Dawn	Heat	Leaf
Kaladp0037s0336	AT5G19400	SMG7	Telomerase activating protein Est1	_	Dawn	Heat	Leaf
Kaladp0037s0346	AT1G52640		Pentatricopeptide repeat (PPR) superfamily protein	_	Dawn	Heat	Leaf
Kaladp0037s0357	AT3G22660		rRNA processing protein-related	_	Dawn	Heat	Leaf
Kaladp0037s0380	AT3G12250	BZIP45,TGA6	TGACG motif-binding factor 6	bZIP	Dawn	Heat	Leaf
Kaladp0037s0384	AT5G05140		Transcription elongation factor (TFIIS) family protein	_	Dawn	Heat	Leaf
Kaladp0037s0386	AT5G60440	AGL62	AGAMOUS-like 62	MADS	Dawn	Heat	Leaf
Kaladp0037s0416	AT4G26270	PFK3	phosphofructokinase 3	_	Dawn	Heat	Leaf
Kaladp0037s0424	AT1G59590	ZCF37	ZCF37	_	Dawn	Heat	Leaf
Kaladp0037s0425	AT4G07410		Transducin family protein / WD-40 repeat family protein	_	Dawn	Heat	Leaf
Kaladp0037s0426	AT1G58420		Uncharacterised conserved protein UCP031279	_	Dawn	Heat	Leaf
Kaladp0037s0433	AT5G43140		Peroxisomal membrane 22 kDa (Mpv17/PMP22) family protein	_	Dawn	Heat	Leaf
Kaladp0037s0436	AT1G47240	ATNRAMP2,NRAMP2	NRAMP metal ion transporter 2	_	Dawn	Heat	Leaf
Kaladp0037s0445	AT2G28680		RmlC-like cupins superfamily protein	_	Dawn	Heat	Leaf
Kaladp0037s0451	AT4G00990		Transcription factor jumonji (jmjC) domain-containing protein	Jumonji	Dawn	Heat	Leaf
Kaladp0037s0468	AT3G60190	ADL1E,ADL4,ADLP2,DL1E,DRP1E,EDR3	DYNAMIN-like 1E	_	Dawn	Heat	Leaf
Kaladp0037s0484	AT1G16490	ATMYB58,MYB58	myb domain protein 58	MYB	Dawn	Heat	Leaf
Kaladp0037s0497				_	Dawn	Heat	Leaf
Kaladp0037s0502	AT5G35690			_	Dawn	Heat	Leaf
Kaladp0037s0523	AT3G06880		Transducin/WD40 repeat-like superfamily protein	_	Dawn	Heat	Leaf
Kaladp0037s0530	AT1G17530	ATTIM23-1,TIM23-1	translocase of inner mitochondrial membrane 23	_	Dawn	Heat	Leaf
Kaladp0038s0035	AT5G65620		Zincin-like metalloproteases family protein	_	Dawn	Heat	Leaf
Kaladp0038s0043	AT1G09720		Kinase interacting (KIP1-like) family protein	_	Dawn	Heat	Leaf
Kaladp0038s0057	AT5G10350		RNA-binding (RRM/RBD/RNP motifs) family protein	_	Dawn	Heat	Leaf
Kaladp0038s0073	AT1G56070	LOS1	Ribosomal protein S5/Elongation factor G/III/V family protein	_	Dawn	Heat	Leaf
Kaladp0038s0076	AT4G09670		Oxidoreductase family protein	_	Dawn	Heat	Leaf
Kaladp0038s0090	AT1G53520		Chalcone-flavanone isomerase family protein	_	Dawn	Heat	Leaf
Kaladp0038s0095	AT3G14640	CYP72A10	cytochrome P450, family 72, subfamily A, polypeptide 10	_	Dawn	Heat	Leaf
Kaladp0038s0097	AT3G14690	CYP72A15	cytochrome P450, family 72, subfamily A, polypeptide 15	_	Dawn	Heat	Leaf
Kaladp0038s0100				_	Dawn	Heat	Leaf
Kaladp0038s0105	AT3G14890		phosphoesterase	_	Dawn	Heat	Leaf
Kaladp0038s0106	AT1G53380		Plant protein of unknown function (DUF641)	_	Dawn	Heat	Leaf
Kaladp0038s0110				_	Dawn	Heat	Leaf
Kaladp0038s0139	AT2G45380			_	Dawn	Heat	Leaf
Kaladp0039s0016	AT4G16730	TPS02	terpene synthase 02	_	Dawn	Heat	Leaf
Kaladp0039s0028	AT4G10265		Wound-responsive family protein	_	Dawn	Heat	Leaf
Kaladp0039s0032	AT4G10265		Wound-responsive family protein	_	Dawn	Heat	Leaf
Kaladp0039s0041				_	Dawn	Heat	Leaf
Kaladp0039s0046	AT2G20710		Tetratricopeptide repeat (TPR)-like superfamily protein	_	Dawn	Heat	Leaf
Kaladp0039s0048	AT2G20710		Tetratricopeptide repeat (TPR)-like superfamily protein	_	Dawn	Heat	Leaf
Kaladp0039s0049	AT2G20710		Tetratricopeptide repeat (TPR)-like superfamily protein	_	Dawn	Heat	Leaf
Kaladp0039s0059	AT1G53025		Ubiquitin-conjugating enzyme family protein	_	Dawn	Heat	Leaf
Kaladp0039s0071	AT5G53970		Tyrosine transaminase family protein	_	Dawn	Heat	Leaf
Kaladp0039s0072	AT4G28450		nucleotide binding;protein binding	_	Dawn	Heat	Leaf
Kaladp0039s0074	AT3G01160			_	Dawn	Heat	Leaf
Kaladp0039s0083	AT4G37370	CYP81D8	cytochrome P450, family 81, subfamily D, polypeptide 8	_	Dawn	Heat	Leaf
Kaladp0039s0089	AT2G32800	AP4.3A	protein kinase family protein	_	Dawn	Heat	Leaf
Kaladp0039s0099	AT1G71460		Pentatricopeptide repeat (PPR-like) superfamily protein	_	Dawn	Heat	Leaf
Kaladp0039s0104	AT5G63090	LOB	Lateral organ boundaries (LOB) domain family protein	LOB	Dawn	Heat	Leaf
Kaladp0039s0105	AT5G63110	ATHDA6,AXE1,HDA6,RPD3B,RTS1,SIL1	histone deacetylase 6	_	Dawn	Heat	Leaf
Kaladp0039s0109	AT4G24690		ubiquitin-associated (UBA)/TS-N domain-containing protein / octicosapeptide/Phox/Bemp1 (PB1) domain-containing protein	_	Dawn	Heat	Leaf
Kaladp0039s0110	AT4G24690		ubiquitin-associated (UBA)/TS-N domain-containing protein / octicosapeptide/Phox/Bemp1 (PB1) domain-containing protein	_	Dawn	Heat	Leaf
Kaladp0039s0114	AT2G31880	EVR,SOBIR1	Leucine-rich repeat protein kinase family protein	_	Dawn	Heat	Leaf
Kaladp0039s0119	AT5G63290		Radical SAM superfamily protein	_	Dawn	Heat	Leaf
Kaladp0039s0120	AT5G05340		Peroxidase superfamily protein	_	Dawn	Heat	Leaf
Kaladp0039s0121	AT3G27160	GHS1	Ribosomal protein S21 family protein	_	Dawn	Heat	Leaf
Kaladp0039s0122	AT5G05340		Peroxidase superfamily protein	_	Dawn	Heat	Leaf
Kaladp0039s0132	AT2G40600		appr-1-p processing enzyme family protein	_	Dawn	Heat	Leaf
Kaladp0039s0133	AT2G40600		appr-1-p processing enzyme family protein	_	Dawn	Heat	Leaf
Kaladp0039s0137	AT5G05240		Uncharacterised conserved protein (UCP030365)	_	Dawn	Heat	Leaf
Kaladp0039s0139	AT2G40760		Rhodanese/Cell cycle control phosphatase superfamily protein	_	Dawn	Heat	Leaf
Kaladp0039s0142	AT5G43350	ATPT1,PHT1;1	phosphate transporter 1;1	_	Dawn	Heat	Leaf
Kaladp0039s0156	AT1G55475			_	Dawn	Heat	Leaf
Kaladp0039s0159	AT5G19760		Mitochondrial substrate carrier family protein	_	Dawn	Heat	Leaf
Kaladp0039s0160	AT5G19770	TUA3	tubulin alpha-3	_	Dawn	Heat	Leaf
Kaladp0039s0163	AT3G13600		calmodulin-binding family protein	_	Dawn	Heat	Leaf
Kaladp0039s0166	AT3G13670		Protein kinase family protein	_	Dawn	Heat	Leaf
Kaladp0039s0169	AT1G47710		Serine protease inhibitor (SERPIN) family protein	_	Dawn	Heat	Leaf
Kaladp0039s0171	AT1G47710		Serine protease inhibitor (SERPIN) family protein	_	Dawn	Heat	Leaf
Kaladp0039s0173	AT3G23880		F-box and associated interaction domains-containing protein	_	Dawn	Heat	Leaf
Kaladp0039s0178	AT3G23880		F-box and associated interaction domains-containing protein	_	Dawn	Heat	Leaf
Kaladp0039s0183				_	Dawn	Heat	Leaf
Kaladp0039s0184	AT2G41080		Tetratricopeptide repeat (TPR)-like superfamily protein	_	Dawn	Heat	Leaf
Kaladp0039s0189	AT4G21534		Diacylglycerol kinase family protein	_	Dawn	Heat	Leaf
Kaladp0039s0192	AT3G57430	OTP84	Tetratricopeptide repeat (TPR)-like superfamily protein	_	Dawn	Heat	Leaf
Kaladp0039s0204	AT5G44280	ATRING1A,RING1A	RING 1A	_	Dawn	Heat	Leaf
Kaladp0039s0206	AT2G33810	SPL3	squamosa promoter binding protein-like 3	SBP	Dawn	Heat	Leaf
Kaladp0039s0207	AT3G06530		ARM repeat superfamily protein	_	Dawn	Heat	Leaf
Kaladp0039s0212	AT1G28260		Telomerase activating protein Est1	_	Dawn	Heat	Leaf
Kaladp0039s0215	AT4G32480		Protein of unknown function (DUF506)	_	Dawn	Heat	Leaf
Kaladp0039s0221	AT4G21710	EMB1989,NRPB2,RPB2	DNA-directed RNA polymerase family protein	_	Dawn	Heat	Leaf
Kaladp0039s0223	AT2G22410	SLO1	SLOW GROWTH 1	_	Dawn	Heat	Leaf
Kaladp0039s0224	AT3G19390		Granulin repeat cysteine protease family protein	_	Dawn	Heat	Leaf
Kaladp0039s0226	AT1G65070		DNA mismatch repair protein MutS, type 2	_	Dawn	Heat	Leaf
Kaladp0039s0232	AT4G27450		Aluminium induced protein with YGL and LRDR motifs	_	Dawn	Heat	Leaf
Kaladp0039s0233	AT4G21670	ATCPL1,CPL1,FRY2	C-terminal domain phosphatase-like 1	_	Dawn	Heat	Leaf
Kaladp0039s0261	AT5G40010	AATP1	AAA-ATPase 1	_	Dawn	Heat	Leaf
Kaladp0039s0265	AT3G57510	ADPG1	Pectin lyase-like superfamily protein	_	Dawn	Heat	Leaf
Kaladp0039s0271	AT5G40010	AATP1	AAA-ATPase 1	_	Dawn	Heat	Leaf
Kaladp0039s0274				_	Dawn	Heat	Leaf
Kaladp0039s0277	AT2G29760	OTP81	Tetratricopeptide repeat (TPR)-like superfamily protein	_	Dawn	Heat	Leaf
Kaladp0039s0284	AT2G32120	HSP70T-2	heat-shock protein 70T-2	_	Dawn	Heat	Leaf
Kaladp0039s0286	AT1G17690	NOF1		_	Dawn	Heat	Leaf
Kaladp0039s0293	AT3G19050	POK2	phragmoplast orienting kinesin 2	_	Dawn	Heat	Leaf
Kaladp0039s0296	AT5G49010	SLD5	DNA replication protein-related	_	Dawn	Heat	Leaf
Kaladp0039s0302	AT1G71850		Ubiquitin carboxyl-terminal hydrolase family protein	_	Dawn	Heat	Leaf
Kaladp0039s0303	AT5G59560	SRR1	sensitivity to red light reduced protein (SRR1)	_	Dawn	Heat	Leaf
Kaladp0039s0320	AT5G26250		Major facilitator superfamily protein	_	Dawn	Heat	Leaf
Kaladp0039s0321	AT2G32120	HSP70T-2	heat-shock protein 70T-2	_	Dawn	Heat	Leaf
Kaladp0039s0379	AT4G18520		Pentatricopeptide repeat (PPR) superfamily protein	_	Dawn	Heat	Leaf
Kaladp0039s0386	AT1G36390		Co-chaperone GrpE family protein	_	Dawn	Heat	Leaf
Kaladp0039s0391	AT1G36990			_	Dawn	Heat	Leaf
Kaladp0039s0392	AT4G08500	ARAKIN,ATMEKK1,MAPKKK8,MEKK1	MAPK/ERK kinase kinase 1	_	Dawn	Heat	Leaf
Kaladp0039s0409	AT1G77670		Pyridoxal phosphate (PLP)-dependent transferases superfamily protein	_	Dawn	Heat	Leaf
Kaladp0039s0411	AT1G77610		EamA-like transporter family protein	_	Dawn	Heat	Leaf
Kaladp0039s0430	AT4G05120	ATENT3,ENT3,FUR1	Major facilitator superfamily protein	_	Dawn	Heat	Leaf
Kaladp0039s0463	AT3G12770	MEF22	mitochondrial editing factor 22	_	Dawn	Heat	Leaf
Kaladp0039s0467	AT2G15530		RING/U-box superfamily protein	_	Dawn	Heat	Leaf
Kaladp0039s0482	AT3G56850	AREB3,DPBF3	ABA-responsive element binding protein 3	bZIP	Dawn	Heat	Leaf
Kaladp0039s0490	AT4G22600			_	Dawn	Heat	Leaf
Kaladp0039s0494	AT1G68552	CPuORF53	conserved peptide upstream open reading frame 53	_	Dawn	Heat	Leaf
Kaladp0039s0495	AT1G68550		Integrase-type DNA-binding superfamily protein	AP2-EREBP	Dawn	Heat	Leaf
Kaladp0039s0496	AT1G25440		B-box type zinc finger protein with CCT domain	C2C2-CO-like	Dawn	Heat	Leaf
Kaladp0039s0501	AT1G68450		VQ motif-containing protein	_	Dawn	Heat	Leaf
Kaladp0039s0522	AT1G71140		MATE efflux family protein	_	Dawn	Heat	Leaf
Kaladp0039s0530	AT1G71060		Tetratricopeptide repeat (TPR)-like superfamily protein	_	Dawn	Heat	Leaf
Kaladp0039s0532	AT1G22990		Heavy metal transport/detoxification superfamily protein	_	Dawn	Heat	Leaf
Kaladp0039s0534	AT2G01340	At17.1		_	Dawn	Heat	Leaf
Kaladp0039s0544	AT3G18010	WOX1	WUSCHEL related homeobox 1	HB	Dawn	Heat	Leaf
Kaladp0039s0550	AT5G61770	PPAN	PETER PAN-like protein	_	Dawn	Heat	Leaf
Kaladp0039s0560	AT2G28320		Pleckstrin homology (PH) and lipid-binding START domains-containing protein	_	Dawn	Heat	Leaf
Kaladp0039s0564	AT5G04240	ELF6	Zinc finger (C2H2 type) family protein / transcription factor jumonji (jmj) family protein	C2H2	Dawn	Heat	Leaf
Kaladp0039s0566	AT1G53390		P-loop containing nucleoside triphosphate hydrolases superfamily protein	_	Dawn	Heat	Leaf
Kaladp0039s0581	AT3G07990	SCPL27	serine carboxypeptidase-like 27	_	Dawn	Heat	Leaf
Kaladp0039s0589	AT3G54760		dentin sialophosphoprotein-related	_	Dawn	Heat	Leaf
Kaladp0039s0601	AT3G29230		Tetratricopeptide repeat (TPR)-like superfamily protein	_	Dawn	Heat	Leaf
Kaladp0039s0603	AT2G39350		ABC-2 type transporter family protein	_	Dawn	Heat	Leaf
Kaladp0039s0604	AT5G18520		Lung seven transmembrane receptor family protein	_	Dawn	Heat	Leaf
Kaladp0039s0607	AT3G55150	ATEXO70H1,EXO70H1	exocyst subunit exo70 family protein H1	_	Dawn	Heat	Leaf
Kaladp0039s0610	AT3G55240		Plant protein 1589 of unknown function	_	Dawn	Heat	Leaf
Kaladp0039s0611				_	Dawn	Heat	Leaf
Kaladp0039s0614	AT2G39620		Pentatricopeptide repeat (PPR) superfamily protein	_	Dawn	Heat	Leaf
Kaladp0039s0615	AT5G13680	ABO1,ELO2	IKI3 family protein	_	Dawn	Heat	Leaf
Kaladp0039s0630				_	Dawn	Heat	Leaf
Kaladp0039s0653	AT2G31945			_	Dawn	Heat	Leaf
Kaladp0039s0654	AT4G10620		P-loop containing nucleoside triphosphate hydrolases superfamily protein	_	Dawn	Heat	Leaf
Kaladp0039s0657				_	Dawn	Heat	Leaf
Kaladp0039s0658	AT1G55230		Family of unknown function (DUF716)	_	Dawn	Heat	Leaf
Kaladp0039s0697	AT3G57120		Protein kinase superfamily protein	_	Dawn	Heat	Leaf
Kaladp0039s0698	AT5G60710		Zinc finger (C3HC4-type RING finger) family protein	_	Dawn	Heat	Leaf
Kaladp0039s0704	AT3G63420	AGG1,ATAGG1,GG1	Ggamma-subunit 1	_	Dawn	Heat	Leaf
Kaladp0039s0706	AT4G31130		Protein of unknown function (DUF1218)	_	Dawn	Heat	Leaf
Kaladp0039s0708	AT5G26220		ChaC-like family protein	_	Dawn	Heat	Leaf
Kaladp0039s0712				_	Dawn	Heat	Leaf
Kaladp0039s0714	AT3G56550		Pentatricopeptide repeat (PPR) superfamily protein	_	Dawn	Heat	Leaf
Kaladp0039s0717	AT5G12020	HSP17.6II	17.6 kDa class II heat shock protein	_	Dawn	Heat	Leaf
Kaladp0039s0718				_	Dawn	Heat	Leaf
Kaladp0039s0732	AT2G25930	ELF3,PYK20	hydroxyproline-rich glycoprotein family protein	_	Dawn	Heat	Leaf
Kaladp0039s0734	AT5G25930		Protein kinase family protein with leucine-rich repeat domain	_	Dawn	Heat	Leaf
Kaladp0039s0735	AT4G32800		Integrase-type DNA-binding superfamily protein	AP2-EREBP	Dawn	Heat	Leaf
Kaladp0039s0736	AT4G32790		Exostosin family protein	_	Dawn	Heat	Leaf
Kaladp0039s0742	AT5G66730		C2H2-like zinc finger protein	C2H2	Dawn	Heat	Leaf
Kaladp0039s0744				_	Dawn	Heat	Leaf
Kaladp0039s0764	AT5G04780		Pentatricopeptide repeat (PPR) superfamily protein	_	Dawn	Heat	Leaf
Kaladp0039s0767	AT5G22140		FAD/NAD(P)-binding oxidoreductase family protein	_	Dawn	Heat	Leaf
Kaladp0039s0772	AT5G01420		Glutaredoxin family protein	_	Dawn	Heat	Leaf
Kaladp0039s0774	AT5G08310		Tetratricopeptide repeat (TPR)-like superfamily protein	_	Dawn	Heat	Leaf
Kaladp0040s0014	AT4G00800		transducin family protein / WD-40 repeat family protein	_	Dawn	Heat	Leaf
Kaladp0040s0044	AT3G22750		Protein kinase superfamily protein	_	Dawn	Heat	Leaf
Kaladp0040s0049	AT1G03070		Bax inhibitor-1 family protein	_	Dawn	Heat	Leaf
Kaladp0040s0053	AT3G63380		ATPase E1-E2 type family protein / haloacid dehalogenase-like hydrolase family protein	_	Dawn	Heat	Leaf
Kaladp0040s0058	AT3G23230		Integrase-type DNA-binding superfamily protein	AP2-EREBP	Dawn	Heat	Leaf
Kaladp0040s0059	AT3G23240	ATERF1,ERF1	ethylene response factor 1	AP2-EREBP	Dawn	Heat	Leaf
Kaladp0040s0067	AT2G23460	ATXLG1,XLG1	extra-large G-protein 1	_	Dawn	Heat	Leaf
Kaladp0040s0069	AT3G42790	AL3	alfin-like 3	Alfin-like	Dawn	Heat	Leaf
Kaladp0040s0081	AT3G47180		RING/U-box superfamily protein	_	Dawn	Heat	Leaf
Kaladp0040s0098	AT1G06780	GAUT6	galacturonosyltransferase 6	_	Dawn	Heat	Leaf
Kaladp0040s0118	AT5G16420		Pentatricopeptide repeat (PPR-like) superfamily protein	_	Dawn	Heat	Leaf
Kaladp0040s0124	AT5G61960	AML1,ML1	MEI2-like protein 1	_	Dawn	Heat	Leaf
Kaladp0040s0135	AT5G16420		Pentatricopeptide repeat (PPR-like) superfamily protein	_	Dawn	Heat	Leaf
Kaladp0040s0139	AT5G13150	ATEXO70C1,EXO70C1	exocyst subunit exo70 family protein C1	_	Dawn	Heat	Leaf
Kaladp0040s0145	AT5G13110	G6PD2	glucose-6-phosphate dehydrogenase 2	_	Dawn	Heat	Leaf
Kaladp0040s0147	AT5G13100			_	Dawn	Heat	Leaf
Kaladp0040s0150				_	Dawn	Heat	Leaf
Kaladp0040s0151	AT5G41580		RING/U-box superfamily protein	_	Dawn	Heat	Leaf
Kaladp0040s0165	AT5G41580		RING/U-box superfamily protein	_	Dawn	Heat	Leaf
Kaladp0040s0166	AT1G69530	AT-EXP1,ATEXP1,ATEXPA1,ATHEXP ALPHA 1.2,EXP1,EXPA1	expansin A1	_	Dawn	Heat	Leaf
Kaladp0040s0169	AT3G47570		Leucine-rich repeat protein kinase family protein	_	Dawn	Heat	Leaf
Kaladp0040s0170	AT2G22620		Rhamnogalacturonate lyase family protein	_	Dawn	Heat	Leaf
Kaladp0040s0172	AT5G20480	EFR	EF-TU receptor	_	Dawn	Heat	Leaf
Kaladp0040s0175	AT2G22600		RNA-binding KH domain-containing protein	_	Dawn	Heat	Leaf
Kaladp0040s0180	AT4G39330	ATCAD9,CAD9	cinnamyl alcohol dehydrogenase 9	_	Dawn	Heat	Leaf
Kaladp0040s0187	AT5G10530		Concanavalin A-like lectin protein kinase family protein	_	Dawn	Heat	Leaf
Kaladp0040s0188	AT5G10530		Concanavalin A-like lectin protein kinase family protein	_	Dawn	Heat	Leaf
Kaladp0040s0189	AT5G10530		Concanavalin A-like lectin protein kinase family protein	_	Dawn	Heat	Leaf
Kaladp0040s0191	AT4G37920			_	Dawn	Heat	Leaf
Kaladp0040s0194	AT4G37870	PCK1,PEPCK	phosphoenolpyruvate carboxykinase 1	_	Dawn	Heat	Leaf
Kaladp0040s0205				_	Dawn	Heat	Leaf
Kaladp0040s0225	AT3G49910		Translation protein SH3-like family protein	_	Dawn	Heat	Leaf
Kaladp0040s0253	AT4G33920		Protein phosphatase 2C family protein	_	Dawn	Heat	Leaf
Kaladp0040s0255	AT1G49870			_	Dawn	Heat	Leaf
Kaladp0040s0264	AT2G14820	NPY2	Phototropic-responsive NPH3 family protein	_	Dawn	Heat	Leaf
Kaladp0040s0276	AT2G14660			_	Dawn	Heat	Leaf
Kaladp0040s0277	AT2G22860	ATPSK2,PSK2	phytosulfokine 2 precursor	_	Dawn	Heat	Leaf
Kaladp0040s0278	AT2G22860	ATPSK2,PSK2	phytosulfokine 2 precursor	_	Dawn	Heat	Leaf
Kaladp0040s0279	AT1G17870	ATEGY3,EGY3	ethylene-dependent gravitropism-deficient and yellow-green-like 3	_	Dawn	Heat	Leaf
Kaladp0040s0280	AT1G23780		F-box family protein	_	Dawn	Heat	Leaf
Kaladp0040s0289	AT2G14520		CBS domain-containing protein with a domain of unknown function (DUF21)	_	Dawn	Heat	Leaf
Kaladp0040s0294	AT5G64510			_	Dawn	Heat	Leaf
Kaladp0040s0295	AT4G33670		NAD(P)-linked oxidoreductase superfamily protein	_	Dawn	Heat	Leaf
Kaladp0040s0299	AT5G64420		DNA polymerase V family	_	Dawn	Heat	Leaf
Kaladp0040s0300	AT5G64410	ATOPT4,OPT4	oligopeptide transporter 4	_	Dawn	Heat	Leaf
Kaladp0040s0301	AT5G09580			_	Dawn	Heat	Leaf
Kaladp0040s0304	AT3G48280	CYP71A25	cytochrome P450, family 71, subfamily A, polypeptide 25	_	Dawn	Heat	Leaf
Kaladp0040s0314	AT1G18390		Protein kinase superfamily protein	_	Dawn	Heat	Leaf
Kaladp0040s0315				_	Dawn	Heat	Leaf
Kaladp0040s0319	AT1G12000		Phosphofructokinase family protein	_	Dawn	Heat	Leaf
Kaladp0040s0325	AT1G62930		Tetratricopeptide repeat (TPR)-like superfamily protein	_	Dawn	Heat	Leaf
Kaladp0040s0336	AT4G04370		Tetratricopeptide repeat (TPR)-like superfamily protein	_	Dawn	Heat	Leaf
Kaladp0040s0339	AT4G04450	AtWRKY42,WRKY42	WRKY family transcription factor	WRKY	Dawn	Heat	Leaf
Kaladp0040s0343	AT1G11860		Glycine cleavage T-protein family	_	Dawn	Heat	Leaf
Kaladp0040s0350	AT1G05170		Galactosyltransferase family protein	_	Dawn	Heat	Leaf
Kaladp0040s0355	AT4G21820		binding;calmodulin binding	_	Dawn	Heat	Leaf
Kaladp0040s0360	AT4G23180	CRK10,RLK4	cysteine-rich RLK (RECEPTOR-like protein kinase) 10	_	Dawn	Heat	Leaf
Kaladp0040s0361	AT4G21410	CRK29	cysteine-rich RLK (RECEPTOR-like protein kinase) 29	_	Dawn	Heat	Leaf
Kaladp0040s0366	AT5G56960		basic helix-loop-helix (bHLH) DNA-binding family protein	bHLH	Dawn	Heat	Leaf
Kaladp0040s0373	AT4G23180	CRK10,RLK4	cysteine-rich RLK (RECEPTOR-like protein kinase) 10	_	Dawn	Heat	Leaf
Kaladp0040s0375	AT4G23180	CRK10,RLK4	cysteine-rich RLK (RECEPTOR-like protein kinase) 10	_	Dawn	Heat	Leaf
Kaladp0040s0394	AT3G27460		SGF29 tudor-like domain	_	Dawn	Heat	Leaf
Kaladp0040s0396	AT3G46790	CRR2	Tetratricopeptide repeat (TPR)-like superfamily protein	_	Dawn	Heat	Leaf
Kaladp0040s0401	AT3G27730	MER3,RCK	ATP binding;ATP-dependent helicases;DNA helicases	_	Dawn	Heat	Leaf
Kaladp0040s0402	AT3G27730	MER3,RCK	ATP binding;ATP-dependent helicases;DNA helicases	_	Dawn	Heat	Leaf
Kaladp0040s0410	AT1G23710		Protein of unknown function (DUF1645)	_	Dawn	Heat	Leaf
Kaladp0040s0415	AT1G23850			_	Dawn	Heat	Leaf
Kaladp0040s0417	AT5G40270		HD domain-containing metal-dependent phosphohydrolase family protein	_	Dawn	Heat	Leaf
Kaladp0040s0425	AT5G40200	DegP9	DegP protease 9	_	Dawn	Heat	Leaf
Kaladp0040s0428	AT3G28210	PMZ,SAP12	zinc finger (AN1-like) family protein	_	Dawn	Heat	Leaf
Kaladp0040s0438	AT1G74630		Tetratricopeptide repeat (TPR)-like superfamily protein	_	Dawn	Heat	Leaf
Kaladp0040s0442	AT4G12860	UNE14	EF hand calcium-binding protein family	_	Dawn	Heat	Leaf
Kaladp0040s0445	AT5G61400		Pentatricopeptide repeat (PPR) superfamily protein	_	Dawn	Heat	Leaf
Kaladp0040s0446	AT5G61380	APRR1,AtTOC1,PRR1,TOC1	CCT motif -containing response regulator protein	Pseudo ARR-B	Dawn	Heat	Leaf
Kaladp0040s0458	AT5G61370		Pentatricopeptide repeat (PPR) superfamily protein	_	Dawn	Heat	Leaf
Kaladp0040s0464	AT5G39380		Plant calmodulin-binding protein-related	_	Dawn	Heat	Leaf
Kaladp0040s0473	AT3G02230	ATRGP1,RGP1	reversibly glycosylated polypeptide 1	_	Dawn	Heat	Leaf
Kaladp0040s0479				_	Dawn	Heat	Leaf
Kaladp0040s0489	AT1G22770	FB,GI	gigantea protein (GI)	_	Dawn	Heat	Leaf
Kaladp0040s0491				_	Dawn	Heat	Leaf
Kaladp0040s0493	AT4G08350	GTA02,GTA2	global transcription factor group A2	_	Dawn	Heat	Leaf
Kaladp0040s0494	AT4G25980		Peroxidase superfamily protein	_	Dawn	Heat	Leaf
Kaladp0040s0500	AT5G42120		Concanavalin A-like lectin protein kinase family protein	_	Dawn	Heat	Leaf
Kaladp0040s0505	AT5G67470	ATFH6,FH6	formin homolog 6	_	Dawn	Heat	Leaf
Kaladp0040s0527	AT1G08490	ATCPNIFS,ATNFS2,ATSUFS,CPNIFS,SUFS	chloroplastic NIFS-like cysteine desulfurase	_	Dawn	Heat	Leaf
Kaladp0040s0532	AT5G14700		NAD(P)-binding Rossmann-fold superfamily protein	_	Dawn	Heat	Leaf
Kaladp0040s0540	AT4G36740	ATHB40,HB-5,HB40	homeobox protein 40	HB	Dawn	Heat	Leaf
Kaladp0040s0542	AT2G18360		alpha/beta-Hydrolases superfamily protein	_	Dawn	Heat	Leaf
Kaladp0040s0543	AT5G66400	ATDI8,RAB18	Dehydrin family protein	_	Dawn	Heat	Leaf
Kaladp0040s0545	AT5G66960		Prolyl oligopeptidase family protein	_	Dawn	Heat	Leaf
Kaladp0040s0575				_	Dawn	Heat	Leaf
Kaladp0040s0582	AT1G21010			_	Dawn	Heat	Leaf
Kaladp0040s0591	AT1G20650		Protein kinase superfamily protein	_	Dawn	Heat	Leaf
Kaladp0040s0594	AT1G75130	CYP721A1	cytochrome P450, family 721, subfamily A, polypeptide 1	_	Dawn	Heat	Leaf
Kaladp0040s0595	AT5G42330			_	Dawn	Heat	Leaf
Kaladp0040s0605	AT5G63660	LCR74,PDF2.5	Scorpion toxin-like knottin superfamily protein	_	Dawn	Heat	Leaf
Kaladp0040s0615	AT2G36750	UGT73C1	UDP-glucosyl transferase 73C1	_	Dawn	Heat	Leaf
Kaladp0040s0646	AT4G28530	anac074,NAC074	NAC domain containing protein 74	NAC	Dawn	Heat	Leaf
Kaladp0040s0663	AT1G04030			_	Dawn	Heat	Leaf
Kaladp0040s0668	AT5G43990	SDG18,SUVR2	SET-domain containing protein lysine methyltransferase family protein	SET	Dawn	Heat	Leaf
Kaladp0040s0675	AT1G04120	ABCC5,ATABCC5,ATMRP5,MRP5	multidrug resistance-associated protein 5	_	Dawn	Heat	Leaf
Kaladp0040s0676	AT2G20320		DENN (AEX-3) domain-containing protein	_	Dawn	Heat	Leaf
Kaladp0040s0681	AT4G13040		Integrase-type DNA-binding superfamily protein	AP2-EREBP	Dawn	Heat	Leaf
Kaladp0040s0694	AT3G25150		Nuclear transport factor 2 (NTF2) family protein with RNA binding (RRM-RBD-RNP motifs) domain	_	Dawn	Heat	Leaf
Kaladp0040s0698	AT2G32700	LUH	LEUNIG_homolog	LUG	Dawn	Heat	Leaf
Kaladp0040s0699	AT3G07070		Protein kinase superfamily protein	_	Dawn	Heat	Leaf
Kaladp0040s0700	AT3G07060	emb1974	NHL domain-containing protein	_	Dawn	Heat	Leaf
Kaladp0040s0701	AT3G07050		GTP-binding family protein	_	Dawn	Heat	Leaf
Kaladp0040s0707	AT4G28820		HIT-type Zinc finger family protein	_	Dawn	Heat	Leaf
Kaladp0040s0712	AT3G08820		Pentatricopeptide repeat (PPR) superfamily protein	_	Dawn	Heat	Leaf
Kaladp0040s0718	AT5G48730		Pentatricopeptide repeat (PPR) superfamily protein	_	Dawn	Heat	Leaf
Kaladp0040s0721	AT3G07420	ATNS2,NS2,SYNC2,SYNC2_ARATH	asparaginyl-tRNA synthetase 2	_	Dawn	Heat	Leaf
Kaladp0040s0726	AT5G48470			_	Dawn	Heat	Leaf
Kaladp0040s0732	AT4G12910	scpl20	serine carboxypeptidase-like 20	_	Dawn	Heat	Leaf
Kaladp0040s0742	AT1G54930		GRF zinc finger / Zinc knuckle protein	_	Dawn	Heat	Leaf
Kaladp0040s0749	AT5G14040	PHT3;1	phosphate transporter 3;1	_	Dawn	Heat	Leaf
Kaladp0040s0752	AT3G07350		Protein of unknown function (DUF506)	_	Dawn	Heat	Leaf
Kaladp0041s0018	AT4G18650		transcription factor-related	_	Dawn	Heat	Leaf
Kaladp0041s0023	AT3G61700		Plant protein 1589 of unknown function	_	Dawn	Heat	Leaf
Kaladp0041s0032	AT3G51270		protein serine/threonine kinases;ATP binding;catalytics	_	Dawn	Heat	Leaf
Kaladp0041s0036	AT1G53540		HSP20-like chaperones superfamily protein	_	Dawn	Heat	Leaf
Kaladp0041s0047	AT3G55470		Calcium-dependent lipid-binding (CaLB domain) family protein	_	Dawn	Heat	Leaf
Kaladp0041s0049	AT2G39650		Protein of unknown function (DUF506)	_	Dawn	Heat	Leaf
Kaladp0041s0050	AT5G59300	ATUBC7,UBC7	ubiquitin carrier protein 7	_	Dawn	Heat	Leaf
Kaladp0042s0001	AT4G10960	UGE5	UDP-D-glucose/UDP-D-galactose 4-epimerase 5	_	Dawn	Heat	Leaf
Kaladp0042s0011	AT3G50760	GATL2	galacturonosyltransferase-like 2	_	Dawn	Heat	Leaf
Kaladp0042s0014	AT5G42620		metalloendopeptidases;zinc ion binding	_	Dawn	Heat	Leaf
Kaladp0042s0019	AT1G19360		Nucleotide-diphospho-sugar transferase family protein	_	Dawn	Heat	Leaf
Kaladp0042s0031	AT4G15053		Protein of Unknown Function (DUF239)	_	Dawn	Heat	Leaf
Kaladp0042s0033	AT2G23770		protein kinase family protein / peptidoglycan-binding LysM domain-containing protein	_	Dawn	Heat	Leaf
Kaladp0042s0036	AT2G23450		Protein kinase superfamily protein	_	Dawn	Heat	Leaf
Kaladp0042s0037	AT3G18990	REM39,VRN1	AP2/B3-like transcriptional factor family protein	ABI3VP1	Dawn	Heat	Leaf
Kaladp0042s0038	AT3G18990	REM39,VRN1	AP2/B3-like transcriptional factor family protein	ABI3VP1	Dawn	Heat	Leaf
Kaladp0042s0042	AT4G31940	CYP82C4	cytochrome P450, family 82, subfamily C, polypeptide 4	_	Dawn	Heat	Leaf
Kaladp0042s0045	AT1G26680		transcriptional factor B3 family protein	ABI3VP1	Dawn	Heat	Leaf
Kaladp0042s0048	AT5G25900	ATKO1,CYP701A3,GA3	GA requiring 3	_	Dawn	Heat	Leaf
Kaladp0042s0051	AT1G71180		6-phosphogluconate dehydrogenase family protein	_	Dawn	Heat	Leaf
Kaladp0042s0052	AT1G47710		Serine protease inhibitor (SERPIN) family protein	_	Dawn	Heat	Leaf
Kaladp0042s0055	AT4G09680	ATCTC1,CTC1	conserved telomere maintenance component 1	_	Dawn	Heat	Leaf
Kaladp0042s0056	AT1G47490	ATRBP47C,RBP47C	RNA-binding protein 47C	_	Dawn	Heat	Leaf
Kaladp0042s0057				_	Dawn	Heat	Leaf
Kaladp0042s0058	AT3G19184		AP2/B3-like transcriptional factor family protein	ABI3VP1	Dawn	Heat	Leaf
Kaladp0042s0069	AT1G45231		S-adenosyl-L-methionine-dependent methyltransferases superfamily protein	_	Dawn	Heat	Leaf
Kaladp0042s0070	AT1G45207		Remorin family protein	_	Dawn	Heat	Leaf
Kaladp0042s0075	AT1G45688			_	Dawn	Heat	Leaf
Kaladp0042s0081	AT4G34110	ATPAB2,PAB2,PABP2	poly(A) binding protein 2	_	Dawn	Heat	Leaf
Kaladp0042s0085	AT1G47128	RD21,RD21A	Granulin repeat cysteine protease family protein	_	Dawn	Heat	Leaf
Kaladp0042s0094	AT4G10250	ATHSP22.0	HSP20-like chaperones superfamily protein	_	Dawn	Heat	Leaf
Kaladp0042s0107	AT4G24230	ACBP3	acyl-CoA-binding domain 3	_	Dawn	Heat	Leaf
Kaladp0042s0117	AT4G37680	HHP4	heptahelical protein 4	_	Dawn	Heat	Leaf
Kaladp0042s0118	AT2G23450		Protein kinase superfamily protein	_	Dawn	Heat	Leaf
Kaladp0042s0120	AT5G25900	ATKO1,CYP701A3,GA3	GA requiring 3	_	Dawn	Heat	Leaf
Kaladp0042s0121	AT5G25900	ATKO1,CYP701A3,GA3	GA requiring 3	_	Dawn	Heat	Leaf
Kaladp0042s0130	AT4G32605		Mitochondrial glycoprotein family protein	_	Dawn	Heat	Leaf
Kaladp0042s0134	AT5G07900		Mitochondrial transcription termination factor family protein	mTERF	Dawn	Heat	Leaf
Kaladp0042s0135	AT3G11450		DnaJ domain ;Myb-like DNA-binding domain	MYB	Dawn	Heat	Leaf
Kaladp0042s0137	AT3G01610	CDC48C,emb1354	cell division cycle 48C	_	Dawn	Heat	Leaf
Kaladp0042s0144	AT5G07050		nodulin MtN21 /EamA-like transporter family protein	_	Dawn	Heat	Leaf
Kaladp0042s0145	AT3G12400	ATELC,ELC	Ubiquitin-conjugating enzyme/RWD-like protein	_	Dawn	Heat	Leaf
Kaladp0042s0152	AT5G07050		nodulin MtN21 /EamA-like transporter family protein	_	Dawn	Heat	Leaf
Kaladp0042s0162	AT3G07300		NagB/RpiA/CoA transferase-like superfamily protein	_	Dawn	Heat	Leaf
Kaladp0042s0164	AT1G05590	ATHEX3,HEXO2	beta-hexosaminidase 2	_	Dawn	Heat	Leaf
Kaladp0042s0169	AT5G13000	ATGSL12,gsl12	glucan synthase-like 12	_	Dawn	Heat	Leaf
Kaladp0042s0177	AT3G10550		Myotubularin-like phosphatases II superfamily	_	Dawn	Heat	Leaf
Kaladp0042s0179	AT3G57550	AGK2,GK-2	guanylate kinase	_	Dawn	Heat	Leaf
Kaladp0042s0180	AT5G06580		FAD-linked oxidases family protein	_	Dawn	Heat	Leaf
Kaladp0042s0196	AT5G14420	RGLG2	RING domain ligase2	_	Dawn	Heat	Leaf
Kaladp0042s0213	AT5G40670		PQ-loop repeat family protein / transmembrane family protein	_	Dawn	Heat	Leaf
Kaladp0042s0215	AT3G01720			_	Dawn	Heat	Leaf
Kaladp0042s0226	AT3G01640	ATGLCAK,GLCAK	glucuronokinase G	_	Dawn	Heat	Leaf
Kaladp0042s0229	AT5G14460		Pseudouridine synthase family protein	_	Dawn	Heat	Leaf
Kaladp0042s0232	AT3G21640	ATFKBP42,FKBP42,TWD1,UCU2	FKBP-type peptidyl-prolyl cis-trans isomerase family protein	_	Dawn	Heat	Leaf
Kaladp0042s0233	AT3G21640	ATFKBP42,FKBP42,TWD1,UCU2	FKBP-type peptidyl-prolyl cis-trans isomerase family protein	_	Dawn	Heat	Leaf
Kaladp0042s0236	AT3G52070			_	Dawn	Heat	Leaf
Kaladp0042s0237	AT3G21640	ATFKBP42,FKBP42,TWD1,UCU2	FKBP-type peptidyl-prolyl cis-trans isomerase family protein	_	Dawn	Heat	Leaf
Kaladp0042s0244				_	Dawn	Heat	Leaf
Kaladp0042s0249				_	Dawn	Heat	Leaf
Kaladp0042s0266	AT4G21390	B120	S-locus lectin protein kinase family protein	_	Dawn	Heat	Leaf
Kaladp0042s0267	AT4G21390	B120	S-locus lectin protein kinase family protein	_	Dawn	Heat	Leaf
Kaladp0042s0270	AT1G11260	ATSTP1,STP1	sugar transporter 1	_	Dawn	Heat	Leaf
Kaladp0042s0275	AT4G04960		Concanavalin A-like lectin protein kinase family protein	_	Dawn	Heat	Leaf
Kaladp0042s0278	AT2G34040		Apoptosis inhibitory protein 5 (API5)	_	Dawn	Heat	Leaf
Kaladp0042s0286	AT1G65980	TPX1	thioredoxin-dependent peroxidase 1	_	Dawn	Heat	Leaf
Kaladp0042s0296	AT4G05200	CRK25	cysteine-rich RLK (RECEPTOR-like protein kinase) 25	_	Dawn	Heat	Leaf
Kaladp0042s0297	AT4G23180	CRK10,RLK4	cysteine-rich RLK (RECEPTOR-like protein kinase) 10	_	Dawn	Heat	Leaf
Kaladp0042s0298	AT4G21410	CRK29	cysteine-rich RLK (RECEPTOR-like protein kinase) 29	_	Dawn	Heat	Leaf
Kaladp0042s0301	AT3G22060		Receptor-like protein kinase-related family protein	_	Dawn	Heat	Leaf
Kaladp0042s0302	AT4G23160	CRK8	cysteine-rich RLK (RECEPTOR-like protein kinase) 8	_	Dawn	Heat	Leaf
Kaladp0042s0303	AT3G22060		Receptor-like protein kinase-related family protein	_	Dawn	Heat	Leaf
Kaladp0042s0306	AT4G21410	CRK29	cysteine-rich RLK (RECEPTOR-like protein kinase) 29	_	Dawn	Heat	Leaf
Kaladp0042s0307	AT4G23180	CRK10,RLK4	cysteine-rich RLK (RECEPTOR-like protein kinase) 10	_	Dawn	Heat	Leaf
Kaladp0042s0309	AT3G47570		Leucine-rich repeat protein kinase family protein	_	Dawn	Heat	Leaf
Kaladp0042s0312	AT4G05200	CRK25	cysteine-rich RLK (RECEPTOR-like protein kinase) 25	_	Dawn	Heat	Leaf
Kaladp0042s0313	AT4G21410	CRK29	cysteine-rich RLK (RECEPTOR-like protein kinase) 29	_	Dawn	Heat	Leaf
Kaladp0042s0329	AT3G21690		MATE efflux family protein	_	Dawn	Heat	Leaf
Kaladp0042s0332	AT4G04670		Met-10+ like family protein / kelch repeat-containing protein	_	Dawn	Heat	Leaf
Kaladp0042s0334	AT1G63650	ATMYC-2,EGL1,EGL3	basic helix-loop-helix (bHLH) DNA-binding superfamily protein	bHLH	Dawn	Heat	Leaf
Kaladp0042s0341	AT4G23650	CDPK6,CPK3	calcium-dependent protein kinase 6	_	Dawn	Heat	Leaf
Kaladp0042s0343	AT5G41610	ATCHX18,CHX18	cation/H+ exchanger 18	_	Dawn	Heat	Leaf
Kaladp0042s0344	AT4G23690		Disease resistance-responsive (dirigent-like protein) family protein	_	Dawn	Heat	Leaf
Kaladp0042s0345				_	Dawn	Heat	Leaf
Kaladp0042s0362	AT5G42020	BIP,BIP2	Heat shock protein 70 (Hsp 70) family protein	_	Dawn	Heat	Leaf
Kaladp0042s0373	AT2G25580		Tetratricopeptide repeat (TPR)-like superfamily protein	_	Dawn	Heat	Leaf
Kaladp0042s0374	AT2G25580		Tetratricopeptide repeat (TPR)-like superfamily protein	_	Dawn	Heat	Leaf
Kaladp0042s0379	AT4G10490		2-oxoglutarate (2OG) and Fe(II)-dependent oxygenase superfamily protein	_	Dawn	Heat	Leaf
Kaladp0042s0382	AT2G27310		F-box family protein	_	Dawn	Heat	Leaf
Kaladp0043s0004	AT3G61220		NAD(P)-binding Rossmann-fold superfamily protein	_	Dawn	Heat	Leaf
Kaladp0043s0008	AT1G72040		P-loop containing nucleoside triphosphate hydrolases superfamily protein	_	Dawn	Heat	Leaf
Kaladp0043s0040	AT4G29210	GGT3,GGT4	gamma-glutamyl transpeptidase 4	_	Dawn	Heat	Leaf
Kaladp0043s0043	AT3G52850	ATELP,ATELP1,ATVSR1,BP-80,BP80,BP80-1;1,BP80B,GFS1,VSR1,VSR1;1	vacuolar sorting receptor homolog 1	_	Dawn	Heat	Leaf
Kaladp0043s0044	AT5G58290	RPT3	regulatory particle triple-A ATPase 3	_	Dawn	Heat	Leaf
Kaladp0043s0054	AT2G27170	SMC3,TTN7	Structural maintenance of chromosomes (SMC) family protein	_	Dawn	Heat	Leaf
Kaladp0043s0066	AT4G32820		Tetratricopeptide repeat (TPR)-like superfamily protein	_	Dawn	Heat	Leaf
Kaladp0043s0080				_	Dawn	Heat	Leaf
Kaladp0043s0087	AT1G76520		Auxin efflux carrier family protein	_	Dawn	Heat	Leaf
Kaladp0043s0095	AT1G70100			_	Dawn	Heat	Leaf
Kaladp0043s0098	AT5G15020	SNL2	SIN3-like 2	Orphans	Dawn	Heat	Leaf
Kaladp0043s0103	AT1G59820	ALA3	aminophospholipid ATPase 3	_	Dawn	Heat	Leaf
Kaladp0043s0136	AT1G26870	ANAC009,FEZ	NAC (No Apical Meristem) domain transcriptional regulator superfamily protein	NAC	Dawn	Heat	Leaf
Kaladp0043s0147	AT1G14060		GCK domain-containing protein	_	Dawn	Heat	Leaf
Kaladp0043s0148	AT1G14040		EXS (ERD1/XPR1/SYG1) family protein	_	Dawn	Heat	Leaf
Kaladp0043s0162	AT2G03430		Ankyrin repeat family protein	_	Dawn	Heat	Leaf
Kaladp0043s0165	AT4G32430		Pentatricopeptide repeat (PPR) superfamily protein	_	Dawn	Heat	Leaf
Kaladp0043s0166	AT1G69330		RING/U-box superfamily protein	_	Dawn	Heat	Leaf
Kaladp0043s0168	AT1G13900		Purple acid phosphatases superfamily protein	_	Dawn	Heat	Leaf
Kaladp0043s0170	AT1G26610		C2H2-like zinc finger protein	C2H2	Dawn	Heat	Leaf
Kaladp0043s0193	AT5G10020		Leucine-rich receptor-like protein kinase family protein	_	Dawn	Heat	Leaf
Kaladp0043s0211	AT1G10490		Domain of unknown function (DUF1726) ;Putative ATPase (DUF699)	_	Dawn	Heat	Leaf
Kaladp0043s0213	AT1G53050		Protein kinase superfamily protein	_	Dawn	Heat	Leaf
Kaladp0043s0218	AT5G64750	ABR1	Integrase-type DNA-binding superfamily protein	AP2-EREBP	Dawn	Heat	Leaf
Kaladp0043s0219	AT2G21790	ATRNR1,CLS8,R1,RNR1	ribonucleotide reductase 1	_	Dawn	Heat	Leaf
Kaladp0043s0224	AT1G33240	AT-GTL1,AT-GTL2,GTL1	GT-2-like 1	Trihelix	Dawn	Heat	Leaf
Kaladp0043s0232	AT5G09800		ARM repeat superfamily protein	_	Dawn	Heat	Leaf
Kaladp0043s0240	AT3G57430	OTP84	Tetratricopeptide repeat (TPR)-like superfamily protein	_	Dawn	Heat	Leaf
Kaladp0043s0266	AT4G29990		Leucine-rich repeat transmembrane protein kinase protein	_	Dawn	Heat	Leaf
Kaladp0043s0268				_	Dawn	Heat	Leaf
Kaladp0043s0276	AT1G52150	ATHB-15,ATHB15,CNA,ICU4	Homeobox-leucine zipper family protein / lipid-binding START domain-containing protein	HB	Dawn	Heat	Leaf
Kaladp0043s0292	AT1G79920		Heat shock protein 70 (Hsp 70) family protein	_	Dawn	Heat	Leaf
Kaladp0043s0300	AT1G15670		Galactose oxidase/kelch repeat superfamily protein	_	Dawn	Heat	Leaf
Kaladp0043s0309	AT1G80300	ATNTT1,NTT1	nucleotide transporter 1	_	Dawn	Heat	Leaf
Kaladp0044s0012	AT3G59340		Eukaryotic protein of unknown function (DUF914)	_	Dawn	Heat	Leaf
Kaladp0044s0013	AT2G43160		ENTH/VHS family protein	_	Dawn	Heat	Leaf
Kaladp0044s0017	AT1G05805		basic helix-loop-helix (bHLH) DNA-binding superfamily protein	bHLH	Dawn	Heat	Leaf
Kaladp0044s0032	AT4G14150	KINESIN-12A,PAKRP1	phragmoplast-associated kinesin-related protein 1	_	Dawn	Heat	Leaf
Kaladp0044s0041	AT3G23790	AAE16	AMP-dependent synthetase and ligase family protein	_	Dawn	Heat	Leaf
Kaladp0044s0063	AT1G02860	BAH1,NLA	SPX (SYG1/Pho81/XPR1) domain-containing protein	_	Dawn	Heat	Leaf
Kaladp0044s0065	AT4G02390	APP,ATPARP1,PARP1,PP	poly(ADP-ribose) polymerase	_	Dawn	Heat	Leaf
Kaladp0044s0083	AT1G56460		HIT zinc finger ;PAPA-1-like conserved region	_	Dawn	Heat	Leaf
Kaladp0044s0091	AT4G03130		BRCT domain-containing DNA repair protein	_	Dawn	Heat	Leaf
Kaladp0045s0008	AT5G35570		O-fucosyltransferase family protein	_	Dawn	Heat	Leaf
Kaladp0045s0013	AT1G09380		nodulin MtN21 /EamA-like transporter family protein	_	Dawn	Heat	Leaf
Kaladp0045s0022	AT2G22400		S-adenosyl-L-methionine-dependent methyltransferases superfamily protein	_	Dawn	Heat	Leaf
Kaladp0045s0031	AT2G44510		CDK inhibitor P21 binding protein	_	Dawn	Heat	Leaf
Kaladp0045s0032	AT4G40060	ATHB-16,ATHB16,HB16	homeobox protein 16	HB	Dawn	Heat	Leaf
Kaladp0045s0033	AT5G08550	ILP1	GC-rich sequence DNA-binding factor-like protein	_	Dawn	Heat	Leaf
Kaladp0045s0035	AT2G22475	GEM	GRAM domain family protein	_	Dawn	Heat	Leaf
Kaladp0045s0037	AT3G18590	AtENODL5,ENODL5	early nodulin-like protein 5	_	Dawn	Heat	Leaf
Kaladp0045s0047				_	Dawn	Heat	Leaf
Kaladp0045s0059				_	Dawn	Heat	Leaf
Kaladp0045s0064	AT4G18060		SH3 domain-containing protein	_	Dawn	Heat	Leaf
Kaladp0045s0071	AT1G05760	RTM1	Mannose-binding lectin superfamily protein	_	Dawn	Heat	Leaf
Kaladp0045s0076	AT5G49470		PAS domain-containing protein tyrosine kinase family protein	_	Dawn	Heat	Leaf
Kaladp0045s0079	AT2G23540		GDSL-like Lipase/Acylhydrolase superfamily protein	_	Dawn	Heat	Leaf
Kaladp0045s0082	AT2G16920	PFU2,UBC23	ubiquitin-conjugating enzyme 23	_	Dawn	Heat	Leaf
Kaladp0045s0091	AT5G49170			_	Dawn	Heat	Leaf
Kaladp0045s0094	AT1G62390		Octicosapeptide/Phox/Bem1p (PB1) domain-containing protein / tetratricopeptide repeat (TPR)-containing protein	_	Dawn	Heat	Leaf
Kaladp0045s0101	AT4G21410	CRK29	cysteine-rich RLK (RECEPTOR-like protein kinase) 29	_	Dawn	Heat	Leaf
Kaladp0045s0125	AT4G24210	SLY1	F-box family protein	_	Dawn	Heat	Leaf
Kaladp0045s0136	AT5G23390		Plant protein of unknown function (DUF639)	_	Dawn	Heat	Leaf
Kaladp0045s0145	AT3G22890	APS1	ATP sulfurylase 1	_	Dawn	Heat	Leaf
Kaladp0045s0148	AT3G22950	ARFC1,ATARFC1	ADP-ribosylation factor C1	_	Dawn	Heat	Leaf
Kaladp0045s0166				_	Dawn	Heat	Leaf
Kaladp0045s0168	AT4G08180	ORP1C	OSBP(oxysterol binding protein)-related protein 1C	_	Dawn	Heat	Leaf
Kaladp0045s0173	AT1G22730		MA3 domain-containing protein	_	Dawn	Heat	Leaf
Kaladp0045s0176	AT5G57250		Pentatricopeptide repeat (PPR) superfamily protein	_	Dawn	Heat	Leaf
Kaladp0045s0182	AT1G11050		Protein kinase superfamily protein	_	Dawn	Heat	Leaf
Kaladp0045s0185	AT1G59720	CRR28	Tetratricopeptide repeat (TPR)-like superfamily protein	_	Dawn	Heat	Leaf
Kaladp0045s0194	AT1G64310		Tetratricopeptide repeat (TPR)-like superfamily protein	_	Dawn	Heat	Leaf
Kaladp0045s0198	AT3G46920		Protein kinase superfamily protein with octicosapeptide/Phox/Bem1p domain	_	Dawn	Heat	Leaf
Kaladp0045s0206	AT2G40080	ELF4	Protein of unknown function (DUF1313)	_	Dawn	Heat	Leaf
Kaladp0045s0207	AT3G11210		SGNH hydrolase-type esterase superfamily protein	_	Dawn	Heat	Leaf
Kaladp0045s0209	AT5G05680	MOS7	nuclear pore complex protein-related	_	Dawn	Heat	Leaf
Kaladp0045s0214	AT4G23400	PIP1;5,PIP1D	plasma membrane intrinsic protein 1;5	_	Dawn	Heat	Leaf
Kaladp0045s0224	AT5G05840		Protein of unknown function (DUF620)	_	Dawn	Heat	Leaf
Kaladp0045s0225	AT1G53540		HSP20-like chaperones superfamily protein	_	Dawn	Heat	Leaf
Kaladp0045s0226	AT2G37220		RNA-binding (RRM/RBD/RNP motifs) family protein	_	Dawn	Heat	Leaf
Kaladp0045s0236	AT1G51140		basic helix-loop-helix (bHLH) DNA-binding superfamily protein	bHLH	Dawn	Heat	Leaf
Kaladp0045s0242	AT1G05920		Domain of unknown function (DUF313)	_	Dawn	Heat	Leaf
Kaladp0045s0255	AT3G22890	APS1	ATP sulfurylase 1	_	Dawn	Heat	Leaf
Kaladp0045s0256	AT3G22910		ATPase E1-E2 type family protein / haloacid dehalogenase-like hydrolase family protein	_	Dawn	Heat	Leaf
Kaladp0045s0261	AT3G23020		Tetratricopeptide repeat (TPR)-like superfamily protein	_	Dawn	Heat	Leaf
Kaladp0045s0272	AT2G47890		B-box type zinc finger protein with CCT domain	C2C2-CO-like	Dawn	Heat	Leaf
Kaladp0045s0275				_	Dawn	Heat	Leaf
Kaladp0045s0285	AT3G50700	AtIDD2,IDD2	indeterminate(ID)-domain 2	C2H2	Dawn	Heat	Leaf
Kaladp0045s0298	AT3G16780		Ribosomal protein L19e family protein	_	Dawn	Heat	Leaf
Kaladp0045s0301	AT5G45860	PYL11,RCAR5	PYR1-like 11	_	Dawn	Heat	Leaf
Kaladp0045s0313	AT4G10200		TTF-type zinc finger protein with HAT dimerisation domain	_	Dawn	Heat	Leaf
Kaladp0045s0317	AT1G02660		alpha/beta-Hydrolases superfamily protein	_	Dawn	Heat	Leaf
Kaladp0045s0319				_	Dawn	Heat	Leaf
Kaladp0045s0322	AT2G47360			_	Dawn	Heat	Leaf
Kaladp0045s0329	AT3G62310		RNA helicase family protein	_	Dawn	Heat	Leaf
Kaladp0045s0332	AT1G63160	RFC2	replication factor C 2	_	Dawn	Heat	Leaf
Kaladp0045s0340	AT1G65890	AAE12	acyl activating enzyme 12	_	Dawn	Heat	Leaf
Kaladp0045s0342	AT1G65840	ATPAO4,PAO4	polyamine oxidase 4	_	Dawn	Heat	Leaf
Kaladp0045s0344	AT5G37020	ARF8,ATARF8	auxin response factor 8	ARF	Dawn	Heat	Leaf
Kaladp0045s0378	AT5G65490			_	Dawn	Heat	Leaf
Kaladp0045s0390	AT2G37320		Tetratricopeptide repeat (TPR)-like superfamily protein	_	Dawn	Heat	Leaf
Kaladp0045s0394	AT5G42450		Pentatricopeptide repeat (PPR) superfamily protein	_	Dawn	Heat	Leaf
Kaladp0045s0398	AT5G11560		catalytics	_	Dawn	Heat	Leaf
Kaladp0045s0401	AT3G54040		PAR1 protein	_	Dawn	Heat	Leaf
Kaladp0045s0409	AT1G07630	PLL5	pol-like 5	_	Dawn	Heat	Leaf
Kaladp0045s0427	AT1G79750	ATNADP-ME4,NADP-ME4	NADP-malic enzyme 4	_	Dawn	Heat	Leaf
Kaladp0045s0428	AT3G24000		Tetratricopeptide repeat (TPR)-like superfamily protein	_	Dawn	Heat	Leaf
Kaladp0045s0430	AT2G36210		SAUR-like auxin-responsive protein family	_	Dawn	Heat	Leaf
Kaladp0045s0431	AT1G51940		protein kinase family protein / peptidoglycan-binding LysM domain-containing protein	_	Dawn	Heat	Leaf
Kaladp0045s0442	AT1G15780			_	Dawn	Heat	Leaf
Kaladp0045s0454	AT3G53970		proteasome inhibitor-related	_	Dawn	Heat	Leaf
Kaladp0045s0456	AT5G35220	EGY1	Peptidase M50 family protein	_	Dawn	Heat	Leaf
Kaladp0045s0462	AT5G63700		zinc ion binding;DNA binding	SWI/SNF-BAF60b	Dawn	Heat	Leaf
Kaladp0045s0469	AT4G10250	ATHSP22.0	HSP20-like chaperones superfamily protein	_	Dawn	Heat	Leaf
Kaladp0045s0505	AT1G04990		Zinc finger C-x8-C-x5-C-x3-H type family protein	C3H	Dawn	Heat	Leaf
Kaladp0045s0519	AT5G47530		Auxin-responsive family protein	_	Dawn	Heat	Leaf
Kaladp0045s0522	AT5G55530		Calcium-dependent lipid-binding (CaLB domain) family protein	_	Dawn	Heat	Leaf
Kaladp0045s0523	AT2G05120		Nucleoporin, Nup133/Nup155-like	_	Dawn	Heat	Leaf
Kaladp0045s0525	AT5G09950		Tetratricopeptide repeat (TPR)-like superfamily protein	_	Dawn	Heat	Leaf
Kaladp0045s0534	AT5G48290		Heavy metal transport/detoxification superfamily protein	_	Dawn	Heat	Leaf
Kaladp0045s0536	AT1G80270	PPR596	PENTATRICOPEPTIDE REPEAT 596	_	Dawn	Heat	Leaf
Kaladp0046s0001	AT3G01680			_	Dawn	Heat	Leaf
Kaladp0046s0006	AT3G01680			_	Dawn	Heat	Leaf
Kaladp0046s0009	AT3G01680			_	Dawn	Heat	Leaf
Kaladp0046s0032	AT2G20030		RING/U-box superfamily protein	_	Dawn	Heat	Leaf
Kaladp0046s0034	AT2G46240	ATBAG6,BAG6	BCL-2-associated athanogene 6	_	Dawn	Heat	Leaf
Kaladp0046s0036				_	Dawn	Heat	Leaf
Kaladp0046s0051	AT4G29210	GGT3,GGT4	gamma-glutamyl transpeptidase 4	_	Dawn	Heat	Leaf
Kaladp0046s0071	AT1G05010	ACO4,EAT1,EFE	ethylene-forming enzyme	_	Dawn	Heat	Leaf
Kaladp0046s0099	AT3G59490			_	Dawn	Heat	Leaf
Kaladp0046s0111	AT5G36930		Disease resistance protein (TIR-NBS-LRR class) family	_	Dawn	Heat	Leaf
Kaladp0046s0112	AT5G36930		Disease resistance protein (TIR-NBS-LRR class) family	_	Dawn	Heat	Leaf
Kaladp0046s0119	AT2G20470		AGC (cAMP-dependent, cGMP-dependent and protein kinase C) kinase family protein	_	Dawn	Heat	Leaf
Kaladp0046s0123	AT2G38870		Serine protease inhibitor, potato inhibitor I-type family protein	_	Dawn	Heat	Leaf
Kaladp0046s0128	AT5G19840		2-oxoglutarate (2OG) and Fe(II)-dependent oxygenase superfamily protein	_	Dawn	Heat	Leaf
Kaladp0046s0135	AT3G22750		Protein kinase superfamily protein	_	Dawn	Heat	Leaf
Kaladp0046s0158	AT3G63060	EDL3	EID1-like 3	_	Dawn	Heat	Leaf
Kaladp0046s0159	AT4G02900		ERD (early-responsive to dehydration stress) family protein	_	Dawn	Heat	Leaf
Kaladp0046s0163	AT2G48030		DNAse I-like superfamily protein	_	Dawn	Heat	Leaf
Kaladp0046s0166	AT5G35960		Protein kinase family protein	_	Dawn	Heat	Leaf
Kaladp0046s0180	AT2G41640		Glycosyltransferase family 61 protein	_	Dawn	Heat	Leaf
Kaladp0046s0199	AT4G35890		winged-helix DNA-binding transcription factor family protein	_	Dawn	Heat	Leaf
Kaladp0046s0203	AT2G17760		Eukaryotic aspartyl protease family protein	_	Dawn	Heat	Leaf
Kaladp0046s0212	AT1G09230		RNA-binding (RRM/RBD/RNP motifs) family protein	_	Dawn	Heat	Leaf
Kaladp0046s0213	AT5G09840		Putative endonuclease or glycosyl hydrolase	_	Dawn	Heat	Leaf
Kaladp0046s0221	AT3G18750	ATWNK6,WNK6,ZIK5	with no lysine (K) kinase 6	_	Dawn	Heat	Leaf
Kaladp0046s0235	AT4G33440		Pectin lyase-like superfamily protein	_	Dawn	Heat	Leaf
Kaladp0046s0253	AT1G77510	ATPDI6,ATPDIL1-2,PDI6,PDIL1-2	PDI-like 1-2	_	Dawn	Heat	Leaf
Kaladp0046s0258	AT3G05270		Plant protein of unknown function (DUF869)	_	Dawn	Heat	Leaf
Kaladp0046s0283	AT2G43890		Pectin lyase-like superfamily protein	_	Dawn	Heat	Leaf
Kaladp0046s0290	AT2G19490		recA DNA recombination family protein	_	Dawn	Heat	Leaf
Kaladp0046s0302	AT5G42570		B-cell receptor-associated 31-like	_	Dawn	Heat	Leaf
Kaladp0046s0303	AT2G21100		Disease resistance-responsive (dirigent-like protein) family protein	_	Dawn	Heat	Leaf
Kaladp0046s0304	AT2G21110		Disease resistance-responsive (dirigent-like protein) family protein	_	Dawn	Heat	Leaf
Kaladp0046s0308	AT4G22120		ERD (early-responsive to dehydration stress) family protein	_	Dawn	Heat	Leaf
Kaladp0046s0312	AT4G39230		NmrA-like negative transcriptional regulator family protein	_	Dawn	Heat	Leaf
Kaladp0046s0313	AT4G22120		ERD (early-responsive to dehydration stress) family protein	_	Dawn	Heat	Leaf
Kaladp0046s0315	AT1G21910		Integrase-type DNA-binding superfamily protein	AP2-EREBP	Dawn	Heat	Leaf
Kaladp0046s0316	AT5G40010	AATP1	AAA-ATPase 1	_	Dawn	Heat	Leaf
Kaladp0046s0335	AT4G23010	ATUTR2,UTR2	UDP-galactose transporter 2	_	Dawn	Heat	Leaf
Kaladp0046s0346	AT4G11670		Protein of unknown function (DUF810)	_	Dawn	Heat	Leaf
Kaladp0047s0003	AT2G02980	OTP85	Pentatricopeptide repeat (PPR) superfamily protein	_	Dawn	Heat	Leaf
Kaladp0047s0020	AT4G34630			_	Dawn	Heat	Leaf
Kaladp0047s0030	AT2G15490	UGT73B4	UDP-glycosyltransferase 73B4	_	Dawn	Heat	Leaf
Kaladp0047s0039	AT4G37260	ATMYB73,MYB73	myb domain protein 73	MYB	Dawn	Heat	Leaf
Kaladp0047s0048				_	Dawn	Heat	Leaf
Kaladp0047s0056	AT4G33920		Protein phosphatase 2C family protein	_	Dawn	Heat	Leaf
Kaladp0047s0058	AT2G14860		Peroxisomal membrane 22 kDa (Mpv17/PMP22) family protein	_	Dawn	Heat	Leaf
Kaladp0047s0061	AT3G19570		Family of unknown function (DUF566)	_	Dawn	Heat	Leaf
Kaladp0047s0068	AT1G80133			_	Dawn	Heat	Leaf
Kaladp0047s0083	AT1G01470	LEA14,LSR3	Late embryogenesis abundant protein	_	Dawn	Heat	Leaf
Kaladp0047s0086	AT4G33670		NAD(P)-linked oxidoreductase superfamily protein	_	Dawn	Heat	Leaf
Kaladp0047s0089	AT5G64460		Phosphoglycerate mutase family protein	_	Dawn	Heat	Leaf
Kaladp0047s0090	AT5G64440	AtFAAH,FAAH	fatty acid amide hydrolase	_	Dawn	Heat	Leaf
Kaladp0047s0095	AT4G33630	EX1	Protein of unknown function (DUF3506)	_	Dawn	Heat	Leaf
Kaladp0047s0096	AT5G64370	BETA-UP,PYD3	beta-ureidopropionase	_	Dawn	Heat	Leaf
Kaladp0047s0103	AT4G33600			_	Dawn	Heat	Leaf
Kaladp0047s0104				_	Dawn	Heat	Leaf
Kaladp0047s0109	AT5G64250		Aldolase-type TIM barrel family protein	_	Dawn	Heat	Leaf
Kaladp0047s0111				_	Dawn	Heat	Leaf
Kaladp0047s0112				_	Dawn	Heat	Leaf
Kaladp0047s0113	AT1G22360	AtUGT85A2,UGT85A2	UDP-glucosyl transferase 85A2	_	Dawn	Heat	Leaf
Kaladp0047s0115	AT2G22360		DNAJ heat shock family protein	_	Dawn	Heat	Leaf
Kaladp0047s0116	AT1G62830	ATLSD1,ATSWP1,LDL1,LSD1,SWP1	LSD1-like 1	SWI/SNF-SWI3	Dawn	Heat	Leaf
Kaladp0047s0117	AT1G22310	ATMBD8,MBD8	methyl-CPG-binding domain 8	_	Dawn	Heat	Leaf
Kaladp0047s0127	AT5G64120		Peroxidase superfamily protein	_	Dawn	Heat	Leaf
Kaladp0047s0140	AT1G58350	ZW18	Putative serine esterase family protein	_	Dawn	Heat	Leaf
Kaladp0047s0154	AT1G22020	SHM6	serine hydroxymethyltransferase 6	_	Dawn	Heat	Leaf
Kaladp0047s0155	AT1G11050		Protein kinase superfamily protein	_	Dawn	Heat	Leaf
Kaladp0047s0174	AT1G53050		Protein kinase superfamily protein	_	Dawn	Heat	Leaf
Kaladp0047s0176	AT1G22840	ATCYTC-A,CYTC-1	CYTOCHROME C-1	_	Dawn	Heat	Leaf
Kaladp0047s0177	AT3G07040	RPM1,RPS3	NB-ARC domain-containing disease resistance protein	_	Dawn	Heat	Leaf
Kaladp0047s0180	AT5G17270		Protein prenylyltransferase superfamily protein	_	Dawn	Heat	Leaf
Kaladp0047s0201				_	Dawn	Heat	Leaf
Kaladp0047s0211	AT5G64150		RNA methyltransferase family protein	_	Dawn	Heat	Leaf
Kaladp0047s0224	AT1G51800		Leucine-rich repeat protein kinase family protein	_	Dawn	Heat	Leaf
Kaladp0047s0227				_	Dawn	Heat	Leaf
Kaladp0047s0228	AT2G19210		Leucine-rich repeat transmembrane protein kinase protein	_	Dawn	Heat	Leaf
Kaladp0047s0237	AT1G72970	EDA17,HTH	Glucose-methanol-choline (GMC) oxidoreductase family protein	_	Dawn	Heat	Leaf
Kaladp0047s0244	AT1G78930		Mitochondrial transcription termination factor family protein	mTERF	Dawn	Heat	Leaf
Kaladp0047s0249	AT1G78990		HXXXD-type acyl-transferase family protein	_	Dawn	Heat	Leaf
Kaladp0047s0257	AT1G72790		hydroxyproline-rich glycoprotein family protein	_	Dawn	Heat	Leaf
Kaladp0047s0263	AT1G72570		Integrase-type DNA-binding superfamily protein	AP2-EREBP	Dawn	Heat	Leaf
Kaladp0048s0004	AT2G26310		Chalcone-flavanone isomerase family protein	_	Dawn	Heat	Leaf
Kaladp0048s0030	AT5G60700		glycosyltransferase family protein 2	_	Dawn	Heat	Leaf
Kaladp0048s0060	AT1G74600		pentatricopeptide (PPR) repeat-containing protein	_	Dawn	Heat	Leaf
Kaladp0048s0071	AT5G07730			_	Dawn	Heat	Leaf
Kaladp0048s0073	AT1G74360		Leucine-rich repeat protein kinase family protein	_	Dawn	Heat	Leaf
Kaladp0048s0074	AT3G29270		RING/U-box superfamily protein	_	Dawn	Heat	Leaf
Kaladp0048s0076	AT3G12050		Aha1 domain-containing protein	_	Dawn	Heat	Leaf
Kaladp0048s0094	AT1G08070	OTP82	Tetratricopeptide repeat (TPR)-like superfamily protein	_	Dawn	Heat	Leaf
Kaladp0048s0097	AT1G18890	ATCDPK1,CDPK1,CPK10	calcium-dependent protein kinase 1	_	Dawn	Heat	Leaf
Kaladp0048s0098	AT1G18900		Pentatricopeptide repeat (PPR) superfamily protein	_	Dawn	Heat	Leaf
Kaladp0048s0100	AT3G10330		Cyclin-like family protein	_	Dawn	Heat	Leaf
Kaladp0048s0110	AT3G51550	FER	Malectin/receptor-like protein kinase family protein	_	Dawn	Heat	Leaf
Kaladp0048s0116	AT1G17950	ATMYB52,BW52,MYB52	myb domain protein 52	MYB	Dawn	Heat	Leaf
Kaladp0048s0117	AT4G33440		Pectin lyase-like superfamily protein	_	Dawn	Heat	Leaf
Kaladp0048s0120	AT1G76980			_	Dawn	Heat	Leaf
Kaladp0048s0135	AT3G14880			_	Dawn	Heat	Leaf
Kaladp0048s0143	AT1G03940		HXXXD-type acyl-transferase family protein	_	Dawn	Heat	Leaf
Kaladp0048s0167	AT1G67680		SRP72 RNA-binding domain	_	Dawn	Heat	Leaf
Kaladp0048s0168	AT5G62740	ATHIR1,HIR1	SPFH/Band 7/PHB domain-containing membrane-associated protein family	_	Dawn	Heat	Leaf
Kaladp0048s0169	AT5G27240		DNAJ heat shock N-terminal domain-containing protein	_	Dawn	Heat	Leaf
Kaladp0048s0170	AT5G27240		DNAJ heat shock N-terminal domain-containing protein	_	Dawn	Heat	Leaf
Kaladp0048s0204	AT2G22480	PFK5	phosphofructokinase 5	_	Dawn	Heat	Leaf
Kaladp0048s0217	AT3G14470		NB-ARC domain-containing disease resistance protein	_	Dawn	Heat	Leaf
Kaladp0048s0218	AT3G14470		NB-ARC domain-containing disease resistance protein	_	Dawn	Heat	Leaf
Kaladp0048s0220	AT3G14470		NB-ARC domain-containing disease resistance protein	_	Dawn	Heat	Leaf
Kaladp0048s0226	AT3G03050	ATCSLD3,CSLD3,KJK	cellulose synthase-like D3	_	Dawn	Heat	Leaf
Kaladp0048s0240	AT1G28190			_	Dawn	Heat	Leaf
Kaladp0048s0247	AT5G19300			_	Dawn	Heat	Leaf
Kaladp0048s0252	AT5G26340	ATSTP13,MSS1,STP13	Major facilitator superfamily protein	_	Dawn	Heat	Leaf
Kaladp0048s0261	AT3G12620		Protein phosphatase 2C family protein	_	Dawn	Heat	Leaf
Kaladp0048s0285	AT5G02320	ATMYB3R5,MYB3R-5	myb domain protein 3r-5	MYB	Dawn	Heat	Leaf
Kaladp0048s0289	AT3G51840	ACX4,ATG6,ATSCX	acyl-CoA oxidase 4	_	Dawn	Heat	Leaf
Kaladp0048s0291	AT3G54420	ATCHITIV,ATEP3,CHIV,EP3	homolog of carrot EP3-3 chitinase	_	Dawn	Heat	Leaf
Kaladp0048s0302	AT3G52105			_	Dawn	Heat	Leaf
Kaladp0048s0310	AT4G35350	XCP1	xylem cysteine peptidase 1	_	Dawn	Heat	Leaf
Kaladp0048s0312	AT3G10690	GYRA	DNA GYRASE A	_	Dawn	Heat	Leaf
Kaladp0048s0314	AT2G31900	ATMYO5,ATXIF,XIF	myosin-like protein XIF	_	Dawn	Heat	Leaf
Kaladp0048s0323	AT3G55340	PHIP1	phragmoplastin interacting protein 1	_	Dawn	Heat	Leaf
Kaladp0048s0336	AT1G75380	ATBBD1,BBD1	bifunctional nuclease in basal defense response 1	_	Dawn	Heat	Leaf
Kaladp0048s0338	AT1G47250	PAF2	20S proteasome alpha subunit F2	_	Dawn	Heat	Leaf
Kaladp0048s0348	AT2G16250		Leucine-rich repeat protein kinase family protein	_	Dawn	Heat	Leaf
Kaladp0048s0349	AT1G75210		HAD-superfamily hydrolase, subfamily IG, 5\'-nucleotidase	_	Dawn	Heat	Leaf
Kaladp0048s0350				_	Dawn	Heat	Leaf
Kaladp0048s0355				_	Dawn	Heat	Leaf
Kaladp0048s0356	AT1G21670			_	Dawn	Heat	Leaf
Kaladp0048s0362	AT5G47650	ATNUDT2,ATNUDX2,NUDT2	nudix hydrolase homolog 2	_	Dawn	Heat	Leaf
Kaladp0048s0363	AT5G47650	ATNUDT2,ATNUDX2,NUDT2	nudix hydrolase homolog 2	_	Dawn	Heat	Leaf
Kaladp0048s0365				_	Dawn	Heat	Leaf
Kaladp0048s0366	AT3G07650	COL9	CONSTANS-like 9	C2C2-CO-like	Dawn	Heat	Leaf
Kaladp0048s0374	AT4G26470		Calcium-binding EF-hand family protein	_	Dawn	Heat	Leaf
Kaladp0048s0377	AT1G15720	TRFL5	TRF-like 5	MYB-related	Dawn	Heat	Leaf
Kaladp0048s0384	AT1G55760		BTB/POZ domain-containing protein	TRAF	Dawn	Heat	Leaf
Kaladp0048s0389	AT5G56030	AtHsp90.2,ERD8,HSP81-2,HSP90.2	heat shock protein 81-2	_	Dawn	Heat	Leaf
Kaladp0048s0391	AT1G78860		D-mannose binding lectin protein with Apple-like carbohydrate-binding domain	_	Dawn	Heat	Leaf
Kaladp0048s0398	AT1G28760		Uncharacterized conserved protein (DUF2215)	_	Dawn	Heat	Leaf
Kaladp0048s0399	AT1G55870	AHG2,ATPARN	Polynucleotidyl transferase, ribonuclease H-like superfamily protein	_	Dawn	Heat	Leaf
Kaladp0048s0400	AT1G48940	AtENODL6,ENODL6	early nodulin-like protein 6	_	Dawn	Heat	Leaf
Kaladp0048s0407	AT3G13080	ATMRP3,MRP3	multidrug resistance-associated protein 3	_	Dawn	Heat	Leaf
Kaladp0048s0414	AT5G59240		Ribosomal protein S8e family protein	_	Dawn	Heat	Leaf
Kaladp0048s0419	AT1G78010		tRNA modification GTPase, putative	_	Dawn	Heat	Leaf
Kaladp0048s0421	AT5G55180		O-Glycosyl hydrolases family 17 protein	_	Dawn	Heat	Leaf
Kaladp0048s0423	AT3G20330	PYRB	PYRIMIDINE B	_	Dawn	Heat	Leaf
Kaladp0048s0425				_	Dawn	Heat	Leaf
Kaladp0048s0455	AT3G20620		F-box family protein-related	_	Dawn	Heat	Leaf
Kaladp0048s0456				_	Dawn	Heat	Leaf
Kaladp0048s0467	AT5G54160	ATOMT1,OMT1	O-methyltransferase 1	_	Dawn	Heat	Leaf
Kaladp0048s0468	AT5G57630	CIPK21,SnRK3.4	CBL-interacting protein kinase 21	_	Dawn	Heat	Leaf
Kaladp0048s0469	AT5G57655		xylose isomerase family protein	_	Dawn	Heat	Leaf
Kaladp0048s0479	AT1G63160	RFC2	replication factor C 2	_	Dawn	Heat	Leaf
Kaladp0048s0487	AT2G18700	ATTPS11,ATTPSB,TPS11	trehalose phosphatase/synthase 11	_	Dawn	Heat	Leaf
Kaladp0048s0499	AT1G54180	ATBRXL3,BRX-LIKE3	BREVIS RADIX-like 3	_	Dawn	Heat	Leaf
Kaladp0048s0506	AT4G26100	CK1,CKL1	casein kinase 1	_	Dawn	Heat	Leaf
Kaladp0048s0513	AT3G13870	RHD3	Root hair defective 3 GTP-binding protein (RHD3)	_	Dawn	Heat	Leaf
Kaladp0048s0514	AT1G72560	PSD	ARM repeat superfamily protein	_	Dawn	Heat	Leaf
Kaladp0048s0515	AT1G72300		Leucine-rich receptor-like protein kinase family protein	_	Dawn	Heat	Leaf
Kaladp0048s0521	AT1G72460		Leucine-rich repeat protein kinase family protein	_	Dawn	Heat	Leaf
Kaladp0048s0523				_	Dawn	Heat	Leaf
Kaladp0048s0529	AT3G14200		Chaperone DnaJ-domain superfamily protein	_	Dawn	Heat	Leaf
Kaladp0048s0531	AT1G54050		HSP20-like chaperones superfamily protein	_	Dawn	Heat	Leaf
Kaladp0048s0532	AT1G72440	EDA25,SWA2	CCAAT-binding factor	_	Dawn	Heat	Leaf
Kaladp0048s0542	AT1G53850	ATPAE1,PAE1	20S proteasome alpha subunit E1	_	Dawn	Heat	Leaf
Kaladp0048s0543	AT5G60870		Regulator of chromosome condensation (RCC1) family protein	_	Dawn	Heat	Leaf
Kaladp0048s0550	AT3G21750	UGT71B1	UDP-glucosyl transferase 71B1	_	Dawn	Heat	Leaf
Kaladp0048s0555	AT3G22330	ATRH53,PMH2	putative mitochondrial RNA helicase 2	_	Dawn	Heat	Leaf
Kaladp0048s0561	AT1G64880		Ribosomal protein S5 family protein	_	Dawn	Heat	Leaf
Kaladp0048s0591	AT1G79190		ARM repeat superfamily protein	_	Dawn	Heat	Leaf
Kaladp0048s0592				_	Dawn	Heat	Leaf
Kaladp0048s0594	AT1G57820	ORTH2,VIM1	Zinc finger (C3HC4-type RING finger) family protein	_	Dawn	Heat	Leaf
Kaladp0048s0602	AT3G20240		Mitochondrial substrate carrier family protein	_	Dawn	Heat	Leaf
Kaladp0048s0630	AT2G35610	XEG113	xyloglucanase 113	_	Dawn	Heat	Leaf
Kaladp0048s0635	AT5G45310			_	Dawn	Heat	Leaf
Kaladp0048s0636				_	Dawn	Heat	Leaf
Kaladp0048s0637	AT5G04700		Ankyrin repeat family protein	_	Dawn	Heat	Leaf
Kaladp0048s0638				_	Dawn	Heat	Leaf
Kaladp0048s0645	AT5G17250		Alkaline-phosphatase-like family protein	_	Dawn	Heat	Leaf
Kaladp0048s0655	AT5G08790	anac081,ATAF2	NAC (No Apical Meristem) domain transcriptional regulator superfamily protein	NAC	Dawn	Heat	Leaf
Kaladp0048s0656				_	Dawn	Heat	Leaf
Kaladp0048s0657	AT2G19280		Pentatricopeptide repeat (PPR) superfamily protein	_	Dawn	Heat	Leaf
Kaladp0048s0659	AT5G63920	TOP3A	topoisomerase 3alpha	_	Dawn	Heat	Leaf
Kaladp0048s0680	AT5G23570	ATSGS3,SGS3	XS domain-containing protein / XS zinc finger domain-containing protein-related	_	Dawn	Heat	Leaf
Kaladp0048s0688	AT5G16750	TOZ	Transducin family protein / WD-40 repeat family protein	_	Dawn	Heat	Leaf
Kaladp0048s0690	AT3G24550	ATPERK1,PERK1	proline extensin-like receptor kinase 1	_	Dawn	Heat	Leaf
Kaladp0048s0691	AT5G19660	ATS1P,ATSBT6.1,S1P	SITE-1 protease	_	Dawn	Heat	Leaf
Kaladp0048s0696	AT2G43870		Pectin lyase-like superfamily protein	_	Dawn	Heat	Leaf
Kaladp0048s0700	AT3G03300	ATDCL2,DCL2	dicer-like 2	_	Dawn	Heat	Leaf
Kaladp0048s0701	AT3G03300	ATDCL2,DCL2	dicer-like 2	_	Dawn	Heat	Leaf
[truncated: 2,316 more rows]

## Sheet: Dusk_UpRegulation
GeneID	At_Ortholog	At_Name	At_Anno	At_Tffamily	Time	Treatment	Tissue
Kaladp0001s0004	AT3G05390			_	Dusk	Heat	Leaf
Kaladp0001s0009	AT1G09070	(AT)SRC2,SRC2	soybean gene regulated by cold-2	_	Dusk	Heat	Leaf
Kaladp0001s0012	AT3G05500		Rubber elongation factor protein (REF)	_	Dusk	Heat	Leaf
Kaladp0001s0015	AT1G75510		Transcription initiation factor IIF, beta subunit	_	Dusk	Heat	Leaf
Kaladp0001s0017	AT2G45250		Integral membrane protein hemolysin-III homolog	_	Dusk	Heat	Leaf
Kaladp0001s0027	AT1G47670		Transmembrane amino acid transporter family protein	_	Dusk	Heat	Leaf
Kaladp0001s0034	AT1G20180		Protein of unknown function (DUF677)	_	Dusk	Heat	Leaf
Kaladp0001s0037	AT5G42200		RING/U-box superfamily protein	_	Dusk	Heat	Leaf
Kaladp0001s0038	AT4G35790	ATPLDDELTA,PLDDELTA	phospholipase D delta	_	Dusk	Heat	Leaf
Kaladp0001s0049	AT5G08180		Ribosomal protein L7Ae/L30e/S12e/Gadd45 family protein	_	Dusk	Heat	Leaf
Kaladp0001s0054	AT4G24190	AtHsp90-7,AtHsp90.7,HSP90.7,SHD	Chaperone protein htpG family protein	_	Dusk	Heat	Leaf
Kaladp0001s0057	AT1G75680	AtGH9B7,GH9B7	glycosyl hydrolase 9B7	_	Dusk	Heat	Leaf
Kaladp0001s0061	AT4G24160		alpha/beta-Hydrolases superfamily protein	_	Dusk	Heat	Leaf
Kaladp0001s0064	AT3G49990			_	Dusk	Heat	Leaf
Kaladp0001s0065	AT4G36210		Protein of unknown function (DUF726)	_	Dusk	Heat	Leaf
Kaladp0001s0069	AT1G76690	ATOPR2,OPR2	12-oxophytodienoate reductase 2	_	Dusk	Heat	Leaf
Kaladp0001s0084	AT5G15740		O-fucosyltransferase family protein	_	Dusk	Heat	Leaf
Kaladp0001s0087	AT1G73880	UGT89B1	UDP-glucosyl transferase 89B1	_	Dusk	Heat	Leaf
Kaladp0001s0088	AT1G73880	UGT89B1	UDP-glucosyl transferase 89B1	_	Dusk	Heat	Leaf
Kaladp0001s0101	AT1G80670		Transducin/WD40 repeat-like superfamily protein	_	Dusk	Heat	Leaf
Kaladp0001s0102	AT4G33430	ATBAK1,ATSERK3,BAK1,ELG,RKS10,SERK3	BRI1-associated receptor kinase	_	Dusk	Heat	Leaf
Kaladp0001s0106	AT5G08170	ATAIH,EMB1873	porphyromonas-type peptidyl-arginine deiminase family protein	_	Dusk	Heat	Leaf
Kaladp0001s0112	AT4G20325			_	Dusk	Heat	Leaf
Kaladp0001s0117	AT4G01370	ATMPK4,MPK4	MAP kinase 4	_	Dusk	Heat	Leaf
Kaladp0001s0127	AT2G46040		ARID/BRIGHT DNA-binding domain;ELM2 domain protein	ARID	Dusk	Heat	Leaf
Kaladp0001s0133	AT3G61440	ARATH;BSAS3;1,ATCYSC1,CYSC1	cysteine synthase C1	_	Dusk	Heat	Leaf
Kaladp0001s0150	AT5G20480	EFR	EF-TU receptor	_	Dusk	Heat	Leaf
Kaladp0001s0157	AT3G45080		P-loop containing nucleoside triphosphate hydrolases superfamily protein	_	Dusk	Heat	Leaf
Kaladp0001s0158	AT4G32050		neurochondrin family protein	_	Dusk	Heat	Leaf
Kaladp0001s0162	AT5G58410		HEAT/U-box domain-containing protein	_	Dusk	Heat	Leaf
Kaladp0001s0169	AT2G25110	AtSDF2,ATSDL,SDF2	stromal cell-derived factor 2-like protein precursor	_	Dusk	Heat	Leaf
Kaladp0001s0173	AT4G31800	ATWRKY18,WRKY18	WRKY DNA-binding protein 18	WRKY	Dusk	Heat	Leaf
Kaladp0001s0174	AT2G34750		RNA polymerase I specific transcription initiation factor RRN3 protein	_	Dusk	Heat	Leaf
Kaladp0001s0209	AT5G60580		RING/U-box superfamily protein	_	Dusk	Heat	Leaf
Kaladp0001s0215	AT1G61560	ATMLO6,MLO6	Seven transmembrane MLO family protein	_	Dusk	Heat	Leaf
Kaladp0001s0229				_	Dusk	Heat	Leaf
Kaladp0001s0230	AT3G07630	ADT2	arogenate dehydratase 2	_	Dusk	Heat	Leaf
Kaladp0001s0239	AT4G33920		Protein phosphatase 2C family protein	_	Dusk	Heat	Leaf
Kaladp0001s0240	AT3G10110	MEE67	Mitochondrial import inner membrane translocase subunit Tim17/Tim22/Tim23 family protein	_	Dusk	Heat	Leaf
Kaladp0001s0269	AT3G20000	TOM40	translocase of the outer mitochondrial membrane 40	_	Dusk	Heat	Leaf
Kaladp0001s0276	AT1G11040		HSP40/DnaJ peptide-binding protein	_	Dusk	Heat	Leaf
Kaladp0001s0298	AT5G57240	ORP4C	OSBP(oxysterol binding protein)-related protein 4C	_	Dusk	Heat	Leaf
Kaladp0001s0300	AT4G29950		Ypt/Rab-GAP domain of gyp1p superfamily protein	_	Dusk	Heat	Leaf
Kaladp0001s0310	AT5G57123			_	Dusk	Heat	Leaf
Kaladp0001s0311	AT5G57110	ACA8,AT-ACA8	autoinhibited Ca2+ -ATPase, isoform 8	_	Dusk	Heat	Leaf
Kaladp0002s0004				_	Dusk	Heat	Leaf
Kaladp0002s0010				_	Dusk	Heat	Leaf
Kaladp0002s0017	AT1G28470	ANAC010,NAC010,SND3	NAC domain containing protein 10	NAC	Dusk	Heat	Leaf
Kaladp0002s0018	AT5G46080		Protein kinase superfamily protein	_	Dusk	Heat	Leaf
Kaladp0002s0020				_	Dusk	Heat	Leaf
Kaladp0002s0021	AT5G46090		Protein of unknown function (DUF679)	_	Dusk	Heat	Leaf
Kaladp0002s0031	AT5G44280	ATRING1A,RING1A	RING 1A	_	Dusk	Heat	Leaf
Kaladp0002s0033				_	Dusk	Heat	Leaf
Kaladp0002s0034	AT4G00110	GAE3	UDP-D-glucuronate 4-epimerase 3	_	Dusk	Heat	Leaf
Kaladp0002s0035				_	Dusk	Heat	Leaf
Kaladp0002s0039	AT1G28250			_	Dusk	Heat	Leaf
Kaladp0002s0051				_	Dusk	Heat	Leaf
Kaladp0002s0071	AT3G57150	AtCBF5,AtNAP57,CBF5,NAP57	homologue of NAP57	_	Dusk	Heat	Leaf
Kaladp0002s0089	AT2G28370		Uncharacterised protein family (UPF0497)	_	Dusk	Heat	Leaf
Kaladp0002s0118	AT5G03560		Tetratricopeptide repeat (TPR)-like superfamily protein	_	Dusk	Heat	Leaf
Kaladp0002s0130	AT1G60650		RNA-binding (RRM/RBD/RNP motifs) family protein with retrovirus zinc finger-like domain	_	Dusk	Heat	Leaf
Kaladp0002s0132	AT5G03040	iqd2	IQ-domain 2	_	Dusk	Heat	Leaf
Kaladp0003s0006	AT4G23640	ATKT3,KUP4,TRH1	Potassium transporter family protein	_	Dusk	Heat	Leaf
Kaladp0003s0012	AT4G10960	UGE5	UDP-D-glucose/UDP-D-galactose 4-epimerase 5	_	Dusk	Heat	Leaf
Kaladp0003s0066	AT1G75580		SAUR-like auxin-responsive protein family	_	Dusk	Heat	Leaf
Kaladp0003s0069	AT5G06300		Putative lysine decarboxylase family protein	_	Dusk	Heat	Leaf
Kaladp0003s0070	AT4G31790		Tetrapyrrole (Corrin/Porphyrin) Methylases	_	Dusk	Heat	Leaf
Kaladp0003s0079	AT1G20270		2-oxoglutarate (2OG) and Fe(II)-dependent oxygenase superfamily protein	_	Dusk	Heat	Leaf
Kaladp0003s0091	AT4G35940			_	Dusk	Heat	Leaf
Kaladp0003s0092	AT4G35030		Protein kinase superfamily protein	_	Dusk	Heat	Leaf
Kaladp0003s0102	AT5G46920		Intron maturase, type II family protein	_	Dusk	Heat	Leaf
Kaladp0003s0105	AT1G20370		Pseudouridine synthase family protein	_	Dusk	Heat	Leaf
Kaladp0003s0125				_	Dusk	Heat	Leaf
Kaladp0003s0129	AT2G47420		Ribosomal RNA adenine dimethylase family protein	_	Dusk	Heat	Leaf
Kaladp0003s0131	AT1G02610		RING/FYVE/PHD zinc finger superfamily protein	_	Dusk	Heat	Leaf
Kaladp0003s0133	AT3G62600	ATERDJ3B,ERDJ3B	DNAJ heat shock family protein	_	Dusk	Heat	Leaf
Kaladp0003s0144				_	Dusk	Heat	Leaf
Kaladp0003s0145				_	Dusk	Heat	Leaf
Kaladp0003s0149	AT3G61370		Protein of unknown function (DUF3245)	_	Dusk	Heat	Leaf
Kaladp0003s0158	AT4G02280	ATSUS3,SUS3	sucrose synthase 3	_	Dusk	Heat	Leaf
Kaladp0003s0164	AT1G02820		Late embryogenesis abundant 3 (LEA3) family protein	_	Dusk	Heat	Leaf
Kaladp0003s0168	AT1G74330		Protein kinase superfamily protein	_	Dusk	Heat	Leaf
Kaladp0004s0001	AT1G03030		P-loop containing nucleoside triphosphate hydrolases superfamily protein	_	Dusk	Heat	Leaf
Kaladp0004s0006	AT2G30580	DRIP2	DREB2A-interacting protein 2	_	Dusk	Heat	Leaf
Kaladp0004s0014	AT5G63450	CYP94B1	cytochrome P450, family 94, subfamily B, polypeptide 1	_	Dusk	Heat	Leaf
Kaladp0004s0015	AT5G63450	CYP94B1	cytochrome P450, family 94, subfamily B, polypeptide 1	_	Dusk	Heat	Leaf
Kaladp0004s0029	AT1G55900	emb1860,TIM50	Haloacid dehalogenase-like hydrolase (HAD) superfamily protein	_	Dusk	Heat	Leaf
Kaladp0004s0038	AT5G42830		HXXXD-type acyl-transferase family protein	_	Dusk	Heat	Leaf
Kaladp0005s0004	AT5G11090		serine-rich protein-related	_	Dusk	Heat	Leaf
Kaladp0005s0005	AT2G12400			_	Dusk	Heat	Leaf
Kaladp0005s0011	AT5G18400		Cytokine-induced anti-apoptosis inhibitor 1, Fe-S biogenesis	_	Dusk	Heat	Leaf
Kaladp0005s0012	AT4G31020		alpha/beta-Hydrolases superfamily protein	_	Dusk	Heat	Leaf
Kaladp0005s0027	AT5G59870	HTA6	histone H2A 6	_	Dusk	Heat	Leaf
Kaladp0005s0036	AT2G28680		RmlC-like cupins superfamily protein	_	Dusk	Heat	Leaf
Kaladp0005s0040	AT2G28630	KCS12	3-ketoacyl-CoA synthase 12	_	Dusk	Heat	Leaf
Kaladp0005s0048	AT2G28610	PRS,PRS1,WOX3	Homeodomain-like superfamily protein	HB	Dusk	Heat	Leaf
Kaladp0005s0064				_	Dusk	Heat	Leaf
Kaladp0005s0065				_	Dusk	Heat	Leaf
Kaladp0005s0068	AT3G48800		Sterile alpha motif (SAM) domain-containing protein	_	Dusk	Heat	Leaf
Kaladp0006s0001	AT1G13570		F-box/RNI-like superfamily protein	_	Dusk	Heat	Leaf
Kaladp0006s0014	AT5G47000		Peroxidase superfamily protein	_	Dusk	Heat	Leaf
Kaladp0006s0020	AT1G03360	ATRRP4,RRP4	ribosomal RNA processing 4	_	Dusk	Heat	Leaf
Kaladp0006s0028	AT3G48210			_	Dusk	Heat	Leaf
Kaladp0006s0032	AT4G24700			_	Dusk	Heat	Leaf
Kaladp0006s0045	AT5G63460		SAP domain-containing protein	_	Dusk	Heat	Leaf
Kaladp0006s0056	AT5G50720	ATHVA22E,HVA22E	HVA22 homologue E	_	Dusk	Heat	Leaf
Kaladp0006s0074	AT5G50920	ATHSP93-V,CLPC,CLPC1,DCA1,HSP93-V	CLPC homologue 1	_	Dusk	Heat	Leaf
Kaladp0006s0075	AT3G26744	ATICE1,ICE1,SCRM	basic helix-loop-helix (bHLH) DNA-binding superfamily protein	bHLH	Dusk	Heat	Leaf
Kaladp0006s0082	AT5G61800		Pentatricopeptide repeat (PPR) superfamily protein	_	Dusk	Heat	Leaf
Kaladp0006s0088	AT1G76650	CML38	calmodulin-like 38	_	Dusk	Heat	Leaf
Kaladp0006s0099	AT3G54190		Transducin/WD40 repeat-like superfamily protein	_	Dusk	Heat	Leaf
Kaladp0006s0100				_	Dusk	Heat	Leaf
Kaladp0006s0101	AT3G54200		Late embryogenesis abundant (LEA) hydroxyproline-rich glycoprotein family	_	Dusk	Heat	Leaf
Kaladp0006s0108				_	Dusk	Heat	Leaf
Kaladp0007s0011	AT4G00910		Aluminium activated malate transporter family protein	_	Dusk	Heat	Leaf
Kaladp0007s0018				_	Dusk	Heat	Leaf
Kaladp0007s0036	AT1G01225		NC domain-containing protein-related	_	Dusk	Heat	Leaf
Kaladp0007s0040	AT3G44370		Membrane insertion protein, OxaA/YidC with tetratricopeptide repeat domain	_	Dusk	Heat	Leaf
Kaladp0007s0044	AT5G24560	AtPP2-B12,PP2-B12	phloem protein 2-B12	_	Dusk	Heat	Leaf
Kaladp0007s0045	AT4G13190		Protein kinase superfamily protein	_	Dusk	Heat	Leaf
Kaladp0007s0047	AT3G44370		Membrane insertion protein, OxaA/YidC with tetratricopeptide repeat domain	_	Dusk	Heat	Leaf
Kaladp0007s0080				_	Dusk	Heat	Leaf
Kaladp0007s0089	AT1G50670		OTU-like cysteine protease family protein	_	Dusk	Heat	Leaf
Kaladp0008s0012	AT1G16470	PAB1	proteasome subunit PAB1	_	Dusk	Heat	Leaf
Kaladp0008s0017	AT1G17120	CAT8	cationic amino acid transporter 8	_	Dusk	Heat	Leaf
Kaladp0008s0026	AT2G13600		Pentatricopeptide repeat (PPR) superfamily protein	_	Dusk	Heat	Leaf
Kaladp0008s0028	AT1G66920		Protein kinase superfamily protein	_	Dusk	Heat	Leaf
Kaladp0008s0032	AT1G64080			_	Dusk	Heat	Leaf
Kaladp0008s0041	AT5G47430		DWNN domain, a CCHC-type zinc finger	_	Dusk	Heat	Leaf
Kaladp0008s0042	AT5G52810		NAD(P)-binding Rossmann-fold superfamily protein	_	Dusk	Heat	Leaf
Kaladp0008s0043	AT4G25700	B1,BCH1,BETA-OHASE 1,chy1	beta-hydroxylase 1	_	Dusk	Heat	Leaf
Kaladp0008s0052	AT5G51330	DYAD,SWI1	SWITCH1	_	Dusk	Heat	Leaf
Kaladp0008s0055	AT3G15080		Polynucleotidyl transferase, ribonuclease H-like superfamily protein	_	Dusk	Heat	Leaf
Kaladp0008s0065	AT4G11740	SAY1	Ubiquitin-like superfamily protein	_	Dusk	Heat	Leaf
Kaladp0008s0068	AT1G12780	ATUGE1,UGE1	UDP-D-glucose/UDP-D-galactose 4-epimerase 1	_	Dusk	Heat	Leaf
Kaladp0008s0070	AT4G25700	B1,BCH1,BETA-OHASE 1,chy1	beta-hydroxylase 1	_	Dusk	Heat	Leaf
Kaladp0008s0072	AT1G63800	UBC5	ubiquitin-conjugating enzyme 5	_	Dusk	Heat	Leaf
Kaladp0008s0074	AT4G11560		bromo-adjacent homology (BAH) domain-containing protein	_	Dusk	Heat	Leaf
Kaladp0008s0076				_	Dusk	Heat	Leaf
Kaladp0008s0079				_	Dusk	Heat	Leaf
Kaladp0008s0081	AT4G23760		Cox19-like CHCH family protein	_	Dusk	Heat	Leaf
Kaladp0008s0097	AT3G58810	ATMTP3,ATMTPA2,MTP3,MTPA2	metal tolerance protein A2	_	Dusk	Heat	Leaf
Kaladp0008s0101	AT2G17580		Polynucleotide adenylyltransferase family protein	_	Dusk	Heat	Leaf
Kaladp0008s0102	AT4G35260	IDH-I,IDH1	isocitrate dehydrogenase 1	_	Dusk	Heat	Leaf
Kaladp0008s0103	AT4G35260	IDH-I,IDH1	isocitrate dehydrogenase 1	_	Dusk	Heat	Leaf
Kaladp0008s0129	AT1G26500		Pentatricopeptide repeat (PPR) superfamily protein	_	Dusk	Heat	Leaf
Kaladp0008s0162	AT3G18600		P-loop containing nucleoside triphosphate hydrolases superfamily protein	_	Dusk	Heat	Leaf
Kaladp0008s0168	AT4G21130	EMB2271	Transducin/WD40 repeat-like superfamily protein	_	Dusk	Heat	Leaf
Kaladp0008s0180	AT5G48760		Ribosomal protein L13 family protein	_	Dusk	Heat	Leaf
Kaladp0008s0181				_	Dusk	Heat	Leaf
Kaladp0008s0182				_	Dusk	Heat	Leaf
Kaladp0008s0184	AT1G33360		ATP-dependent Clp protease	_	Dusk	Heat	Leaf
Kaladp0008s0241	AT5G42050		DCD (Development and Cell Death) domain protein	_	Dusk	Heat	Leaf
Kaladp0008s0242				_	Dusk	Heat	Leaf
Kaladp0008s0246	AT3G03620		MATE efflux family protein	_	Dusk	Heat	Leaf
Kaladp0008s0279	AT4G05030		Copper transport protein family	_	Dusk	Heat	Leaf
Kaladp0008s0280	AT1G55790		Domain of unknown function (DUF2431)	_	Dusk	Heat	Leaf
Kaladp0008s0284	AT1G55740	AtSIP1,SIP1	seed imbibition 1	_	Dusk	Heat	Leaf
Kaladp0008s0302	AT2G18980		Peroxidase superfamily protein	_	Dusk	Heat	Leaf
Kaladp0008s0313	AT1G08480			_	Dusk	Heat	Leaf
Kaladp0008s0314	AT5G57480		P-loop containing nucleoside triphosphate hydrolases superfamily protein	_	Dusk	Heat	Leaf
Kaladp0008s0320	AT5G16080	AtCXE17,CXE17	carboxyesterase 17	_	Dusk	Heat	Leaf
Kaladp0008s0328	AT5G04980		DNAse I-like superfamily protein	_	Dusk	Heat	Leaf
Kaladp0008s0329	AT2G26640	KCS11	3-ketoacyl-CoA synthase 11	_	Dusk	Heat	Leaf
Kaladp0008s0338	AT3G21060		Transducin/WD40 repeat-like superfamily protein	_	Dusk	Heat	Leaf
Kaladp0008s0351	AT4G03120		C2H2 and C2HC zinc fingers superfamily protein	_	Dusk	Heat	Leaf
Kaladp0008s0352	AT5G04760		Duplicated homeodomain-like superfamily protein	MYB	Dusk	Heat	Leaf
Kaladp0008s0357	AT3G54300	ATVAMP727,VAMP727	vesicle-associated membrane protein 727	_	Dusk	Heat	Leaf
Kaladp0008s0360	AT2G24120	PDE319,SCA3	DNA/RNA polymerases superfamily protein	_	Dusk	Heat	Leaf
Kaladp0008s0362	AT4G04960		Concanavalin A-like lectin protein kinase family protein	_	Dusk	Heat	Leaf
Kaladp0008s0389	AT4G21105		cytochrome-c oxidases;electron carriers	_	Dusk	Heat	Leaf
Kaladp0008s0409	AT3G14880			_	Dusk	Heat	Leaf
Kaladp0008s0414	AT2G28260	ATCNGC15,CNGC15	cyclic nucleotide-gated channel 15	_	Dusk	Heat	Leaf
Kaladp0008s0416	AT5G60710		Zinc finger (C3HC4-type RING finger) family protein	_	Dusk	Heat	Leaf
Kaladp0008s0419	AT1G72650	TRFL6	TRF-like 6	MYB-related	Dusk	Heat	Leaf
Kaladp0008s0422	AT3G10350		P-loop containing nucleoside triphosphate hydrolases superfamily protein	_	Dusk	Heat	Leaf
Kaladp0008s0426				_	Dusk	Heat	Leaf
Kaladp0008s0428				_	Dusk	Heat	Leaf
Kaladp0008s0429	AT2G28060		5\'-AMP-activated protein kinase beta-2 subunit protein	_	Dusk	Heat	Leaf
Kaladp0008s0432	AT2G28080		UDP-Glycosyltransferase superfamily protein	_	Dusk	Heat	Leaf
Kaladp0008s0434	AT2G36950		Heavy metal transport/detoxification superfamily protein	_	Dusk	Heat	Leaf
Kaladp0008s0435	AT4G26090	RPS2	NB-ARC domain-containing disease resistance protein	_	Dusk	Heat	Leaf
Kaladp0008s0437	AT1G08125		S-adenosyl-L-methionine-dependent methyltransferases superfamily protein	_	Dusk	Heat	Leaf
Kaladp0008s0438	AT3G45010	scpl48	serine carboxypeptidase-like 48	_	Dusk	Heat	Leaf
Kaladp0008s0463	AT2G28200		C2H2-type zinc finger family protein	C2H2	Dusk	Heat	Leaf
Kaladp0008s0465	AT2G27940		RING/U-box superfamily protein	_	Dusk	Heat	Leaf
Kaladp0008s0472	AT5G22850		Eukaryotic aspartyl protease family protein	_	Dusk	Heat	Leaf
Kaladp0008s0477	AT1G08230	ATGAT1,GAT1	Transmembrane amino acid transporter family protein	_	Dusk	Heat	Leaf
Kaladp0008s0491	AT2G25890		Oleosin family protein	_	Dusk	Heat	Leaf
Kaladp0008s0496	AT2G25970		KH domain-containing protein	_	Dusk	Heat	Leaf
Kaladp0008s0498	AT5G11780			_	Dusk	Heat	Leaf
Kaladp0008s0512	AT4G18010	5PTASE2,AT5PTASE2,IP5PII	myo-inositol polyphosphate 5-phosphatase 2	_	Dusk	Heat	Leaf
Kaladp0008s0514	AT5G07990	CYP75B1,D501,TT7	Cytochrome P450 superfamily protein	_	Dusk	Heat	Leaf
Kaladp0008s0515	AT5G07990	CYP75B1,D501,TT7	Cytochrome P450 superfamily protein	_	Dusk	Heat	Leaf
Kaladp0008s0518	AT4G18210	ATPUP10,PUP10	purine permease 10	_	Dusk	Heat	Leaf
Kaladp0008s0520	AT4G17090	BAM3,BMY8,CT-BMY	chloroplast beta-amylase	_	Dusk	Heat	Leaf
Kaladp0008s0526	AT5G02890		HXXXD-type acyl-transferase family protein	_	Dusk	Heat	Leaf
Kaladp0008s0554	AT5G51920		Pyridoxal phosphate (PLP)-dependent transferases superfamily protein	_	Dusk	Heat	Leaf
Kaladp0008s0558	AT4G25420	AT2301,ATGA20OX1,GA20OX1,GA5	2-oxoglutarate (2OG) and Fe(II)-dependent oxygenase superfamily protein	_	Dusk	Heat	Leaf
Kaladp0008s0559	AT5G36970	NHL25	NDR1/HIN1-like 25	_	Dusk	Heat	Leaf
Kaladp0008s0562	AT3G12340		FKBP-like peptidyl-prolyl cis-trans isomerase family protein	_	Dusk	Heat	Leaf
Kaladp0008s0567	AT3G04940	ATCYSD1,CYSD1	cysteine synthase D1	_	Dusk	Heat	Leaf
Kaladp0008s0572				_	Dusk	Heat	Leaf
Kaladp0008s0574				_	Dusk	Heat	Leaf
Kaladp0008s0578	AT1G53345			_	Dusk	Heat	Leaf
Kaladp0008s0585	AT2G46495		RING/U-box superfamily protein	_	Dusk	Heat	Leaf
Kaladp0008s0591	AT1G17970		RING/U-box superfamily protein	_	Dusk	Heat	Leaf
Kaladp0008s0603	AT4G29000		Tesmin/TSO1-like CXC domain-containing protein	CPP	Dusk	Heat	Leaf
Kaladp0008s0615	AT3G14470		NB-ARC domain-containing disease resistance protein	_	Dusk	Heat	Leaf
Kaladp0008s0624	AT4G25130	PMSR4	peptide met sulfoxide reductase 4	_	Dusk	Heat	Leaf
Kaladp0008s0629	AT3G14470		NB-ARC domain-containing disease resistance protein	_	Dusk	Heat	Leaf
Kaladp0008s0646	AT1G16760		Protein kinase protein with adenine nucleotide alpha hydrolases-like domain	_	Dusk	Heat	Leaf
Kaladp0008s0651	AT3G14460		LRR and NB-ARC domains-containing disease resistance protein	_	Dusk	Heat	Leaf
Kaladp0008s0652	AT3G14460		LRR and NB-ARC domains-containing disease resistance protein	_	Dusk	Heat	Leaf
Kaladp0008s0654	AT1G74630		Tetratricopeptide repeat (TPR)-like superfamily protein	_	Dusk	Heat	Leaf
Kaladp0008s0655	AT4G27870		Vacuolar iron transporter (VIT) family protein	_	Dusk	Heat	Leaf
Kaladp0008s0663	AT5G24660	LSU2	response to low sulfur 2	_	Dusk	Heat	Leaf
Kaladp0008s0666	AT1G04635	EMB1687	ribonuclease P family protein / Rpp14 family protein	_	Dusk	Heat	Leaf
Kaladp0008s0667	AT1G74630		Tetratricopeptide repeat (TPR)-like superfamily protein	_	Dusk	Heat	Leaf
Kaladp0008s0675	AT5G15300		Pentatricopeptide repeat (PPR) superfamily protein	_	Dusk	Heat	Leaf
Kaladp0008s0690				_	Dusk	Heat	Leaf
Kaladp0008s0694	AT5G24530	DMR6	2-oxoglutarate (2OG) and Fe(II)-dependent oxygenase superfamily protein	_	Dusk	Heat	Leaf
Kaladp0008s0705	AT5G54580		RNA-binding (RRM/RBD/RNP motifs) family protein	_	Dusk	Heat	Leaf
Kaladp0008s0706	AT5G54570	BGLU41	beta glucosidase 41	_	Dusk	Heat	Leaf
Kaladp0008s0729	AT5G36160		Tyrosine transaminase family protein	_	Dusk	Heat	Leaf
Kaladp0008s0734				_	Dusk	Heat	Leaf
Kaladp0008s0735	AT2G20560		DNAJ heat shock family protein	_	Dusk	Heat	Leaf
Kaladp0008s0742	AT3G47570		Leucine-rich repeat protein kinase family protein	_	Dusk	Heat	Leaf
Kaladp0008s0748	AT4G18700	ATWL4,CIPK12,SnRK3.9,WL4	CBL-interacting protein kinase 12	_	Dusk	Heat	Leaf
Kaladp0008s0752	AT2G42760			_	Dusk	Heat	Leaf
Kaladp0008s0753	AT1G29280	ATWRKY65,WRKY65	WRKY DNA-binding protein 65	WRKY	Dusk	Heat	Leaf
Kaladp0008s0758	AT3G56190	ALPHA-SNAP2,ASNAP	alpha-soluble NSF attachment protein 2	_	Dusk	Heat	Leaf
Kaladp0008s0762	AT4G18880	AT-HSFA4A,HSF A4A	heat shock transcription factor A4A	HSF	Dusk	Heat	Leaf
Kaladp0008s0772	AT4G18060		SH3 domain-containing protein	_	Dusk	Heat	Leaf
Kaladp0008s0779	AT1G29860	ATWRKY71,WRKY71	WRKY DNA-binding protein 71	WRKY	Dusk	Heat	Leaf
Kaladp0008s0795	AT1G30070		SGS domain-containing protein	_	Dusk	Heat	Leaf
Kaladp0008s0804	AT1G65030		Transducin/WD40 repeat-like superfamily protein	_	Dusk	Heat	Leaf
Kaladp0008s0808	AT4G32360		Pyridine nucleotide-disulphide oxidoreductase family protein	_	Dusk	Heat	Leaf
Kaladp0008s0811				_	Dusk	Heat	Leaf
Kaladp0008s0820	AT1G30370		alpha/beta-Hydrolases superfamily protein	_	Dusk	Heat	Leaf
Kaladp0008s0823	AT4G05460		RNI-like superfamily protein	_	Dusk	Heat	Leaf
Kaladp0008s0832	AT4G20840		FAD-binding Berberine family protein	_	Dusk	Heat	Leaf
Kaladp0008s0839				_	Dusk	Heat	Leaf
Kaladp0008s0843	AT2G20900	ATDGK5,DGK5	diacylglycerol kinase 5	_	Dusk	Heat	Leaf
Kaladp0008s0844				_	Dusk	Heat	Leaf
Kaladp0008s0848	AT4G27380			_	Dusk	Heat	Leaf
Kaladp0008s0862	AT2G29940	ATPDR3,PDR3	pleiotropic drug resistance 3	_	Dusk	Heat	Leaf
Kaladp0008s0863	AT3G15410		Leucine-rich repeat (LRR) family protein	_	Dusk	Heat	Leaf
Kaladp0008s0867	AT4G21705		Tetratricopeptide repeat (TPR)-like superfamily protein	_	Dusk	Heat	Leaf
Kaladp0008s0880	AT4G27540	PRA1.H	prenylated RAB acceptor 1.H	_	Dusk	Heat	Leaf
Kaladp0008s0886	AT2G07725		Ribosomal L5P family protein	_	Dusk	Heat	Leaf
Kaladp0008s0909	AT5G36930		Disease resistance protein (TIR-NBS-LRR class) family	_	Dusk	Heat	Leaf
Kaladp0008s0916	AT5G04410	anac078,NAC2	NAC domain containing protein 2	NAC	Dusk	Heat	Leaf
Kaladp0008s0919				_	Dusk	Heat	Leaf
Kaladp0008s0928	AT2G45290		Transketolase	_	Dusk	Heat	Leaf
Kaladp0009s0013	AT5G46330	FLS2	Leucine-rich receptor-like protein kinase family protein	_	Dusk	Heat	Leaf
Kaladp0009s0043	AT3G01170		Ribosomal protein L34e superfamily protein	_	Dusk	Heat	Leaf
Kaladp0009s0053	AT5G15140		Galactose mutarotase-like superfamily protein	_	Dusk	Heat	Leaf
Kaladp0009s0059	AT5G40010	AATP1	AAA-ATPase 1	_	Dusk	Heat	Leaf
Kaladp0009s0064	AT1G16740		Ribosomal protein L20	_	Dusk	Heat	Leaf
Kaladp0009s0068				_	Dusk	Heat	Leaf
Kaladp0010s0001	AT4G18170	ATWRKY28,WRKY28	WRKY DNA-binding protein 28	WRKY	Dusk	Heat	Leaf
Kaladp0010s0007	AT5G45630		Protein of unknown function, DUF584	_	Dusk	Heat	Leaf
Kaladp0010s0020				_	Dusk	Heat	Leaf
Kaladp0010s0025	AT1G29330	AERD2,ATERD2,ERD2	ER lumen protein retaining receptor family protein	_	Dusk	Heat	Leaf
Kaladp0010s0026				_	Dusk	Heat	Leaf
Kaladp0010s0027	AT1G29290			_	Dusk	Heat	Leaf
Kaladp0010s0033	AT5G45900	APG7,ATAPG7,ATATG7,ATG7	ThiF family protein	_	Dusk	Heat	Leaf
Kaladp0010s0034	AT2G31130			_	Dusk	Heat	Leaf
Kaladp0010s0037	AT1G29040			_	Dusk	Heat	Leaf
Kaladp0010s0039	AT4G18550		alpha/beta-Hydrolases superfamily protein	_	Dusk	Heat	Leaf
Kaladp0010s0050	AT1G28480	GRX480,roxy19	Thioredoxin superfamily protein	_	Dusk	Heat	Leaf
Kaladp0010s0053	AT2G20560		DNAJ heat shock family protein	_	Dusk	Heat	Leaf
Kaladp0010s0056				_	Dusk	Heat	Leaf
Kaladp0010s0066				_	Dusk	Heat	Leaf
Kaladp0010s0067	AT1G32330	ATHSFA1D,HSFA1D	heat shock transcription factor A1D	HSF	Dusk	Heat	Leaf
Kaladp0010s0069				_	Dusk	Heat	Leaf
Kaladp0010s0070				_	Dusk	Heat	Leaf
Kaladp0010s0075	AT1G11190	BFN1,ENDO1	bifunctional nuclease i	_	Dusk	Heat	Leaf
Kaladp0010s0077	AT5G54310	AGD5,NEV	ARF-GAP domain 5	_	Dusk	Heat	Leaf
Kaladp0010s0084	AT4G05020	NDB2	NAD(P)H dehydrogenase B2	_	Dusk	Heat	Leaf
Kaladp0010s0086	AT1G11260	ATSTP1,STP1	sugar transporter 1	_	Dusk	Heat	Leaf
Kaladp0010s0090	AT4G21440	ATM4,ATMYB102,MYB102	MYB-like 102	MYB	Dusk	Heat	Leaf
Kaladp0010s0091	AT4G05120	ATENT3,ENT3,FUR1	Major facilitator superfamily protein	_	Dusk	Heat	Leaf
Kaladp0010s0092	AT1G11380		PLAC8 family protein	_	Dusk	Heat	Leaf
Kaladp0010s0101	AT4G21320	HSA32	Aldolase-type TIM barrel family protein	_	Dusk	Heat	Leaf
Kaladp0010s0104	AT4G23180	CRK10,RLK4	cysteine-rich RLK (RECEPTOR-like protein kinase) 10	_	Dusk	Heat	Leaf
Kaladp0010s0115	AT4G04860	DER2.2	DERLIN-2.2	_	Dusk	Heat	Leaf
Kaladp0010s0118	AT5G52890		AT hook motif-containing protein	_	Dusk	Heat	Leaf
Kaladp0010s0133	AT4G22030		F-box family protein with a domain of unknown function (DUF295)	_	Dusk	Heat	Leaf
Kaladp0010s0134	AT1G11910	APA1,ATAPA1	aspartic proteinase A1	_	Dusk	Heat	Leaf
Kaladp0010s0135	AT1G11925		Stigma-specific Stig1 family protein	_	Dusk	Heat	Leaf
Kaladp0010s0136	AT1G11925		Stigma-specific Stig1 family protein	_	Dusk	Heat	Leaf
Kaladp0010s0137	AT1G11925		Stigma-specific Stig1 family protein	_	Dusk	Heat	Leaf
Kaladp0010s0138	AT1G11925		Stigma-specific Stig1 family protein	_	Dusk	Heat	Leaf
Kaladp0010s0139	AT1G11925		Stigma-specific Stig1 family protein	_	Dusk	Heat	Leaf
Kaladp0010s0147	AT1G53540		HSP20-like chaperones superfamily protein	_	Dusk	Heat	Leaf
Kaladp0010s0148	AT2G39890	ATPROT1,PROT1	proline transporter 1	_	Dusk	Heat	Leaf
Kaladp0010s0150	AT1G74270		Ribosomal protein L35Ae family protein	_	Dusk	Heat	Leaf
Kaladp0010s0166	AT5G05520		Outer membrane OMP85 family protein	_	Dusk	Heat	Leaf
Kaladp0010s0170	AT1G58330	ZW2	transcription factor-related	_	Dusk	Heat	Leaf
Kaladp0010s0174				_	Dusk	Heat	Leaf
Kaladp0010s0179	AT1G27650	ATU2AF35A	U2 snRNP auxiliary factor small subunit, putative	C3H	Dusk	Heat	Leaf
Kaladp0010s0182				_	Dusk	Heat	Leaf
Kaladp0010s0184				_	Dusk	Heat	Leaf
Kaladp0010s0202				_	Dusk	Heat	Leaf
Kaladp0010s0206	AT1G55840		Sec14p-like phosphatidylinositol transfer family protein	_	Dusk	Heat	Leaf
Kaladp0011s0017	AT2G27310		F-box family protein	_	Dusk	Heat	Leaf
Kaladp0011s0020	AT3G11600			_	Dusk	Heat	Leaf
Kaladp0011s0021	AT5G22250		Polynucleotidyl transferase, ribonuclease H-like superfamily protein	_	Dusk	Heat	Leaf
Kaladp0011s0027	AT1G08440		Aluminium activated malate transporter family protein	_	Dusk	Heat	Leaf
Kaladp0011s0030	AT5G22250		Polynucleotidyl transferase, ribonuclease H-like superfamily protein	_	Dusk	Heat	Leaf
Kaladp0011s0033	AT1G23100		GroES-like family protein	_	Dusk	Heat	Leaf
Kaladp0011s0040				_	Dusk	Heat	Leaf
Kaladp0011s0060				_	Dusk	Heat	Leaf
Kaladp0011s0072	AT3G07040	RPM1,RPS3	NB-ARC domain-containing disease resistance protein	_	Dusk	Heat	Leaf
Kaladp0011s0076	AT1G22840	ATCYTC-A,CYTC-1	CYTOCHROME C-1	_	Dusk	Heat	Leaf
Kaladp0011s0086	AT3G02430		Protein of unknown function (DUF679)	_	Dusk	Heat	Leaf
Kaladp0011s0101	AT4G35790	ATPLDDELTA,PLDDELTA	phospholipase D delta	_	Dusk	Heat	Leaf
Kaladp0011s0106	AT1G22930		T-complex protein 11	_	Dusk	Heat	Leaf
Kaladp0011s0107	AT1G22020	SHM6	serine hydroxymethyltransferase 6	_	Dusk	Heat	Leaf
Kaladp0011s0109	AT2G06050	DDE1,OPR3	oxophytodienoate-reductase 3	_	Dusk	Heat	Leaf
Kaladp0011s0116	AT1G09580		emp24/gp25L/p24 family/GOLD family protein	_	Dusk	Heat	Leaf
Kaladp0011s0126	AT5G61680		Pectin lyase-like superfamily protein	_	Dusk	Heat	Leaf
Kaladp0011s0129	AT4G10200		TTF-type zinc finger protein with HAT dimerisation domain	_	Dusk	Heat	Leaf
Kaladp0011s0139	AT5G23340		RNI-like superfamily protein	_	Dusk	Heat	Leaf
Kaladp0011s0140	AT5G23340		RNI-like superfamily protein	_	Dusk	Heat	Leaf
Kaladp0011s0149	AT1G80530		Major facilitator superfamily protein	_	Dusk	Heat	Leaf
Kaladp0011s0150	AT5G11090		serine-rich protein-related	_	Dusk	Heat	Leaf
Kaladp0011s0154	AT5G36930		Disease resistance protein (TIR-NBS-LRR class) family	_	Dusk	Heat	Leaf
Kaladp0011s0155	AT5G48780		disease resistance protein (TIR-NBS class)	_	Dusk	Heat	Leaf
Kaladp0011s0176	AT4G00231	MEE50	ARM repeat superfamily protein	_	Dusk	Heat	Leaf
Kaladp0011s0177	AT4G31985		Ribosomal protein L39 family protein	_	Dusk	Heat	Leaf
Kaladp0011s0178	AT2G25180	ARR12,RR12	response regulator 12	ARR-B	Dusk	Heat	Leaf
Kaladp0011s0191	AT4G30960	ATCIPK6,CIPK6,SIP3,SNRK3.14	SOS3-interacting protein 3	_	Dusk	Heat	Leaf
Kaladp0011s0192	AT1G80530		Major facilitator superfamily protein	_	Dusk	Heat	Leaf
Kaladp0011s0193				_	Dusk	Heat	Leaf
Kaladp0011s0206	AT1G64660	ATMGL,MGL	methionine gamma-lyase	_	Dusk	Heat	Leaf
Kaladp0011s0223	AT5G57550	XTH25,XTR3	xyloglucan endotransglucosylase/hydrolase 25	_	Dusk	Heat	Leaf
Kaladp0011s0234	AT2G47270		sequence-specific DNA binding transcription factors;transcription regulators	_	Dusk	Heat	Leaf
Kaladp0011s0235	AT4G30420		nodulin MtN21 /EamA-like transporter family protein	_	Dusk	Heat	Leaf
Kaladp0011s0236	AT1G67170			_	Dusk	Heat	Leaf
Kaladp0011s0241	AT4G30840		Transducin/WD40 repeat-like superfamily protein	_	Dusk	Heat	Leaf
Kaladp0011s0247	AT1G16030	Hsp70b	heat shock protein 70B	_	Dusk	Heat	Leaf
Kaladp0011s0255	AT2G36930		zinc finger (C2H2 type) family protein	_	Dusk	Heat	Leaf
Kaladp0011s0257	AT2G36880	MAT3	methionine adenosyltransferase 3	_	Dusk	Heat	Leaf
Kaladp0011s0267	AT2G39210		Major facilitator superfamily protein	_	Dusk	Heat	Leaf
Kaladp0011s0272	AT5G03720	AT-HSFA3,HSFA3	heat shock transcription factor A3	HSF	Dusk	Heat	Leaf
Kaladp0011s0276	AT3G52990		Pyruvate kinase family protein	_	Dusk	Heat	Leaf
Kaladp0011s0293	AT1G06620		2-oxoglutarate (2OG) and Fe(II)-dependent oxygenase superfamily protein	_	Dusk	Heat	Leaf
Kaladp0011s0300	AT1G77810		Galactosyltransferase family protein	_	Dusk	Heat	Leaf
Kaladp0011s0307	AT1G75280		NmrA-like negative transcriptional regulator family protein	_	Dusk	Heat	Leaf
Kaladp0011s0326	AT3G20260		Protein of unknown function (DUF1666)	_	Dusk	Heat	Leaf
Kaladp0011s0331	AT1G51550		Kelch repeat-containing F-box family protein	_	Dusk	Heat	Leaf
Kaladp0011s0335	AT3G21180	ACA9,ATACA9	autoinhibited Ca(2+)-ATPase 9	_	Dusk	Heat	Leaf
Kaladp0011s0337				_	Dusk	Heat	Leaf
Kaladp0011s0345	AT1G48900		Signal recognition particle, SRP54 subunit protein	_	Dusk	Heat	Leaf
Kaladp0011s0355	AT1G53310	ATPEPC1,ATPPC1,PEPC1,PPC1	phosphoenolpyruvate carboxylase 1	_	Dusk	Heat	Leaf
Kaladp0011s0362	AT5G45775		Ribosomal L5P family protein	_	Dusk	Heat	Leaf
Kaladp0011s0371	AT2G43000	anac042,NAC042	NAC domain containing protein 42	NAC	Dusk	Heat	Leaf
Kaladp0011s0387	AT2G32190			_	Dusk	Heat	Leaf
Kaladp0011s0388	AT3G22260		Cysteine proteinases superfamily protein	_	Dusk	Heat	Leaf
Kaladp0011s0409	AT1G53760			_	Dusk	Heat	Leaf
Kaladp0011s0419	AT3G14200		Chaperone DnaJ-domain superfamily protein	_	Dusk	Heat	Leaf
Kaladp0011s0447	AT3G13860	HSP60-3A	heat shock protein 60-3A	_	Dusk	Heat	Leaf
Kaladp0011s0449	AT3G13750	BGAL1	beta galactosidase 1	_	Dusk	Heat	Leaf
Kaladp0011s0450				_	Dusk	Heat	Leaf
Kaladp0011s0466	AT1G52190		Major facilitator superfamily protein	_	Dusk	Heat	Leaf
Kaladp0011s0469	AT5G48120		ARM repeat superfamily protein	_	Dusk	Heat	Leaf
Kaladp0011s0477	AT5G48120		ARM repeat superfamily protein	_	Dusk	Heat	Leaf
Kaladp0011s0493	AT1G15520	ABCG40,ATABCG40,ATPDR12,PDR12	pleiotropic drug resistance 12	_	Dusk	Heat	Leaf
Kaladp0011s0517	AT2G38000		chaperone protein dnaJ-related	_	Dusk	Heat	Leaf
Kaladp0011s0530	AT2G37550	AGD7,ASP1	ARF-GAP domain 7	_	Dusk	Heat	Leaf
Kaladp0011s0533	AT3G03620		MATE efflux family protein	_	Dusk	Heat	Leaf
Kaladp0011s0535	AT5G59830			_	Dusk	Heat	Leaf
Kaladp0011s0542	AT3G09520	ATEXO70H4,EXO70H4	exocyst subunit exo70 family protein H4	_	Dusk	Heat	Leaf
Kaladp0011s0545	AT2G37370			_	Dusk	Heat	Leaf
Kaladp0011s0559	AT2G39130		Transmembrane amino acid transporter family protein	_	Dusk	Heat	Leaf
Kaladp0011s0567				_	Dusk	Heat	Leaf
Kaladp0011s0569	AT3G10490	ANAC051,ANAC052,NAC052	NAC domain containing protein 52	NAC	Dusk	Heat	Leaf
Kaladp0011s0576	AT5G04500		glycosyltransferase family protein 47	_	Dusk	Heat	Leaf
Kaladp0011s0577	AT3G10540		3-phosphoinositide-dependent protein kinase	_	Dusk	Heat	Leaf
Kaladp0011s0579	AT2G28600		P-loop containing nucleoside triphosphate hydrolases superfamily protein	_	Dusk	Heat	Leaf
Kaladp0011s0584	AT5G04600		RNA-binding (RRM/RBD/RNP motifs) family protein	_	Dusk	Heat	Leaf
Kaladp0011s0589	AT2G27710		60S acidic ribosomal protein family	_	Dusk	Heat	Leaf
Kaladp0011s0609	AT2G37290		Ypt/Rab-GAP domain of gyp1p superfamily protein	_	Dusk	Heat	Leaf
Kaladp0011s0610				_	Dusk	Heat	Leaf
Kaladp0011s0636	AT5G11530	EMF1	embryonic flower 1 (EMF1)	_	Dusk	Heat	Leaf
Kaladp0011s0640	AT3G63520	ATCCD1,ATNCED1,CCD1,NCED1	carotenoid cleavage dioxygenase 1	_	Dusk	Heat	Leaf
Kaladp0011s0662	AT3G53720	ATCHX20,CHX20	cation/H+ exchanger 20	_	Dusk	Heat	Leaf
Kaladp0011s0665	AT5G02500	AT-HSC70-1,HSC70,HSC70-1,HSP70-1	heat shock cognate protein 70-1	_	Dusk	Heat	Leaf
Kaladp0011s0667	AT3G12110	ACT11	actin-11	_	Dusk	Heat	Leaf
Kaladp0011s0675	AT3G09320		DHHC-type zinc finger family protein	_	Dusk	Heat	Leaf
Kaladp0011s0678	AT3G09350	Fes1A	Fes1A	_	Dusk	Heat	Leaf
Kaladp0011s0682	AT2G38900		Serine protease inhibitor, potato inhibitor I-type family protein	_	Dusk	Heat	Leaf
Kaladp0011s0683	AT2G38870		Serine protease inhibitor, potato inhibitor I-type family protein	_	Dusk	Heat	Leaf
Kaladp0011s0686	AT3G53940		Mitochondrial substrate carrier family protein	_	Dusk	Heat	Leaf
Kaladp0011s0690	AT5G02050		Mitochondrial glycoprotein family protein	_	Dusk	Heat	Leaf
Kaladp0011s0691	AT5G02050		Mitochondrial glycoprotein family protein	_	Dusk	Heat	Leaf
Kaladp0011s0694	AT3G53970		proteasome inhibitor-related	_	Dusk	Heat	Leaf
Kaladp0011s0698	AT3G53990		Adenine nucleotide alpha hydrolases-like superfamily protein	_	Dusk	Heat	Leaf
Kaladp0011s0732	AT3G54010	DEI1,PAS1	FKBP-type peptidyl-prolyl cis-trans isomerase family protein	_	Dusk	Heat	Leaf
Kaladp0011s0733				_	Dusk	Heat	Leaf
Kaladp0011s0737	AT3G47960		Major facilitator superfamily protein	_	Dusk	Heat	Leaf
Kaladp0011s0746	AT5G17800	AtMYB56,MYB56	myb domain protein 56	MYB	Dusk	Heat	Leaf
Kaladp0011s0749	AT5G35910		Polynucleotidyl transferase, ribonuclease H fold protein with HRDC domain	_	Dusk	Heat	Leaf
Kaladp0011s0751	AT5G12380	ANNAT8	annexin 8	_	Dusk	Heat	Leaf
Kaladp0011s0772	AT1G49760	PAB8,PABP8	poly(A) binding protein 8	_	Dusk	Heat	Leaf
Kaladp0011s0776	AT3G29760		Haloacid dehalogenase-like hydrolase (HAD) superfamily protein	_	Dusk	Heat	Leaf
Kaladp0011s0777	AT3G18490		Eukaryotic aspartyl protease family protein	_	Dusk	Heat	Leaf
Kaladp0011s0779				_	Dusk	Heat	Leaf
Kaladp0011s0786	AT3G51790	ATG1,TG1	transmembrane protein G1P-related 1	_	Dusk	Heat	Leaf
Kaladp0011s0789	AT5G13490	AAC2	ADP/ATP carrier 2	_	Dusk	Heat	Leaf
Kaladp0011s0806	AT5G25610	ATRD22,RD22	BURP domain-containing protein	_	Dusk	Heat	Leaf
Kaladp0011s0807	AT3G54450		Major facilitator superfamily protein	_	Dusk	Heat	Leaf
Kaladp0011s0812	AT2G13360	AGT,AGT1,SGAT	alanine:glyoxylate aminotransferase	_	Dusk	Heat	Leaf
Kaladp0011s0825	AT5G12290	DGS1	dgd1 suppressor 1	_	Dusk	Heat	Leaf
Kaladp0011s0840	AT3G18240		Ribosomal protein S24/S35, mitochondrial	_	Dusk	Heat	Leaf
Kaladp0011s0841				_	Dusk	Heat	Leaf
Kaladp0011s0844	AT5G21060		Glyceraldehyde-3-phosphate dehydrogenase-like family protein	_	Dusk	Heat	Leaf
Kaladp0011s0848				_	Dusk	Heat	Leaf
Kaladp0011s0860	AT5G22060	ATJ2,J2	DNAJ homologue 2	_	Dusk	Heat	Leaf
Kaladp0011s0871	AT5G22330	ATTIP49A,RIN1	P-loop containing nucleoside triphosphate hydrolases superfamily protein	_	Dusk	Heat	Leaf
Kaladp0011s0874				_	Dusk	Heat	Leaf
Kaladp0011s0894	AT4G27310		B-box type zinc finger family protein	Orphans	Dusk	Heat	Leaf
Kaladp0011s0907	AT3G21870	CYCP2;1	cyclin p2;1	_	Dusk	Heat	Leaf
Kaladp0011s0915	AT1G11910	APA1,ATAPA1	aspartic proteinase A1	_	Dusk	Heat	Leaf
Kaladp0011s0927	AT2G32950	ATCOP1,COP1,DET340,EMB168,FUS1	Transducin/WD40 repeat-like superfamily protein	_	Dusk	Heat	Leaf
Kaladp0011s0955	AT3G13224		RNA-binding (RRM/RBD/RNP motifs) family protein	_	Dusk	Heat	Leaf
Kaladp0011s0966	AT5G07150		Leucine-rich repeat protein kinase family protein	_	Dusk	Heat	Leaf
Kaladp0011s0975	AT5G05450		P-loop containing nucleoside triphosphate hydrolases superfamily protein	_	Dusk	Heat	Leaf
Kaladp0011s0990				_	Dusk	Heat	Leaf
Kaladp0011s0996	AT3G56360			_	Dusk	Heat	Leaf
Kaladp0011s1007	AT1G55535			_	Dusk	Heat	Leaf
Kaladp0011s1034	AT3G48330	ATPIMT1,PIMT1	protein-l-isoaspartate methyltransferase 1	_	Dusk	Heat	Leaf
Kaladp0011s1037	AT5G03860	MLS	malate synthase	_	Dusk	Heat	Leaf
Kaladp0011s1048	AT2G23520		Pyridoxal phosphate (PLP)-dependent transferases superfamily protein	_	Dusk	Heat	Leaf
Kaladp0011s1058	AT5G61790	ATCNX1,CNX1	calnexin 1	_	Dusk	Heat	Leaf
Kaladp0011s1061	AT2G24210	TPS10	terpene synthase 10	_	Dusk	Heat	Leaf
Kaladp0011s1064	AT4G15200	AFH3,FH3	formin 3	_	Dusk	Heat	Leaf
Kaladp0011s1090	AT5G55560		Protein kinase superfamily protein	_	Dusk	Heat	Leaf
Kaladp0011s1092	AT2G05170	ATVPS11,VPS11	vacuolar protein sorting 11	_	Dusk	Heat	Leaf
Kaladp0011s1098	AT5G47650	ATNUDT2,ATNUDX2,NUDT2	nudix hydrolase homolog 2	_	Dusk	Heat	Leaf
Kaladp0011s1099	AT5G47650	ATNUDT2,ATNUDX2,NUDT2	nudix hydrolase homolog 2	_	Dusk	Heat	Leaf
Kaladp0011s1100	AT5G47650	ATNUDT2,ATNUDX2,NUDT2	nudix hydrolase homolog 2	_	Dusk	Heat	Leaf
Kaladp0011s1101	AT5G55140		ribosomal protein L30 family protein	_	Dusk	Heat	Leaf
Kaladp0011s1136	AT1G06590			_	Dusk	Heat	Leaf
Kaladp0011s1159	AT4G31320		SAUR-like auxin-responsive protein family	_	Dusk	Heat	Leaf
Kaladp0011s1183				_	Dusk	Heat	Leaf
Kaladp0011s1222	AT1G45976	SBP1	S-ribonuclease binding protein 1	_	Dusk	Heat	Leaf
Kaladp0011s1238				_	Dusk	Heat	Leaf
Kaladp0011s1261	AT4G34310		alpha/beta-Hydrolases superfamily protein	_	Dusk	Heat	Leaf
Kaladp0011s1264	AT2G39120		Ubiquitin carboxyl-terminal hydrolase family protein	_	Dusk	Heat	Leaf
Kaladp0011s1277	AT4G27670	HSP21	heat shock protein 21	_	Dusk	Heat	Leaf
Kaladp0011s1282	AT5G54580		RNA-binding (RRM/RBD/RNP motifs) family protein	_	Dusk	Heat	Leaf
Kaladp0011s1293	AT5G54260	ATMRE11,MRE11	DNA repair and meiosis protein (Mre11)	_	Dusk	Heat	Leaf
Kaladp0011s1297	AT1G54890		Late embryogenesis abundant (LEA) protein-related	_	Dusk	Heat	Leaf
Kaladp0011s1305	AT4G27410	ANAC072,RD26	NAC (No Apical Meristem) domain transcriptional regulator superfamily protein	NAC	Dusk	Heat	Leaf
Kaladp0011s1314	AT2G29940	ATPDR3,PDR3	pleiotropic drug resistance 3	_	Dusk	Heat	Leaf
Kaladp0011s1317	AT1G52980		GTP-binding family protein	_	Dusk	Heat	Leaf
Kaladp0011s1321	AT4G21700		Protein of unknown function (DUF2921)	_	Dusk	Heat	Leaf
Kaladp0011s1325	AT2G18360		alpha/beta-Hydrolases superfamily protein	_	Dusk	Heat	Leaf
Kaladp0011s1339	AT5G53940		Yippee family putative zinc-binding protein	_	Dusk	Heat	Leaf
Kaladp0011s1341	AT5G54080	HGO	homogentisate 1,2-dioxygenase	_	Dusk	Heat	Leaf
Kaladp0011s1342	AT3G58120	ATBZIP61,BZIP61	Basic-leucine zipper (bZIP) transcription factor family protein	bZIP	Dusk	Heat	Leaf
Kaladp0011s1345	AT4G28840			_	Dusk	Heat	Leaf
Kaladp0011s1359	AT2G06010	ORG4	OBP3-responsive gene 4	_	Dusk	Heat	Leaf
Kaladp0012s0004	AT3G03360		F-box/RNI-like superfamily protein	_	Dusk	Heat	Leaf
Kaladp0012s0006	AT3G03360		F-box/RNI-like superfamily protein	_	Dusk	Heat	Leaf
Kaladp0012s0014	AT4G16430		basic helix-loop-helix (bHLH) DNA-binding superfamily protein	bHLH	Dusk	Heat	Leaf
Kaladp0012s0015				_	Dusk	Heat	Leaf
Kaladp0012s0020	AT3G03360		F-box/RNI-like superfamily protein	_	Dusk	Heat	Leaf
Kaladp0012s0021	AT1G06780	GAUT6	galacturonosyltransferase 6	_	Dusk	Heat	Leaf
Kaladp0012s0030	AT2G38820		Protein of unknown function (DUF506)	_	Dusk	Heat	Leaf
Kaladp0012s0031	AT3G50930	BCS1	cytochrome BC1 synthesis	_	Dusk	Heat	Leaf
Kaladp0012s0032	AT4G14640	CAM8	calmodulin 8	_	Dusk	Heat	Leaf
Kaladp0012s0036	AT3G22830	AT-HSFA6B,HSFA6B	heat shock transcription factor A6B	HSF	Dusk	Heat	Leaf
Kaladp0012s0042	AT3G22750		Protein kinase superfamily protein	_	Dusk	Heat	Leaf
Kaladp0012s0060				_	Dusk	Heat	Leaf
Kaladp0012s0065	AT4G02830			_	Dusk	Heat	Leaf
Kaladp0012s0067	AT4G39952		Pentatricopeptide repeat (PPR) superfamily protein	_	Dusk	Heat	Leaf
Kaladp0012s0072	AT2G48150	ATGPX4,GPX4	glutathione peroxidase 4	_	Dusk	Heat	Leaf
Kaladp0012s0083	AT4G02980	ABP,ABP1	endoplasmic reticulum auxin binding protein 1	_	Dusk	Heat	Leaf
Kaladp0012s0094	AT2G47990	EDA13,EDA19,SWA1	transducin family protein / WD-40 repeat family protein	_	Dusk	Heat	Leaf
Kaladp0012s0106	AT3G09270	ATGSTU8,GSTU8	glutathione S-transferase TAU 8	_	Dusk	Heat	Leaf
Kaladp0012s0107	AT3G09270	ATGSTU8,GSTU8	glutathione S-transferase TAU 8	_	Dusk	Heat	Leaf
Kaladp0012s0120	ATCG01280		Chloroplast Ycf2;ATPase, AAA type, core	_	Dusk	Heat	Leaf
Kaladp0013s0002				_	Dusk	Heat	Leaf
Kaladp0013s0009	AT3G06035		Glycoprotein membrane precursor GPI-anchored	_	Dusk	Heat	Leaf
Kaladp0013s0026	AT4G37750	ANT,CKC,CKC1,DRG	Integrase-type DNA-binding superfamily protein	AP2-EREBP	Dusk	Heat	Leaf
Kaladp0013s0039	AT5G53400	BOB1	HSP20-like chaperones superfamily protein	_	Dusk	Heat	Leaf
Kaladp0014s0004	AT3G02110	scpl25	serine carboxypeptidase-like 25	_	Dusk	Heat	Leaf
Kaladp0014s0010	AT3G29770	ATMES11,MES11	methyl esterase 11	_	Dusk	Heat	Leaf
Kaladp0014s0014	AT3G52990		Pyruvate kinase family protein	_	Dusk	Heat	Leaf
Kaladp0014s0030	AT5G19860		Protein of unknown function, DUF538	_	Dusk	Heat	Leaf
Kaladp0015s0003	AT2G31050		Cupredoxin superfamily protein	_	Dusk	Heat	Leaf
Kaladp0015s0007	AT1G12600		UDP-N-acetylglucosamine (UAA) transporter family	_	Dusk	Heat	Leaf
Kaladp0015s0008	AT4G11740	SAY1	Ubiquitin-like superfamily protein	_	Dusk	Heat	Leaf
Kaladp0015s0009	AT5G62390	ATBAG7,BAG7	BCL-2-associated athanogene 7	_	Dusk	Heat	Leaf
Kaladp0015s0016	AT3G28730	ATHMG,HMG,NFD,SSRP1	high mobility group	HMG	Dusk	Heat	Leaf
Kaladp0015s0022	AT4G22840		Sodium Bile acid symporter family	_	Dusk	Heat	Leaf
Kaladp0015s0027	AT1G12370	PHR1,UVR2	photolyase 1	_	Dusk	Heat	Leaf
Kaladp0015s0048	AT5G51600	ATMAP65-3,MAP65-3,PLE	Microtubule associated protein (MAP65/ASE1) family protein	_	Dusk	Heat	Leaf
Kaladp0015s0065	AT2G45130	ATSPX3,SPX3	SPX domain gene 3	_	Dusk	Heat	Leaf
Kaladp0015s0078	AT4G12080	AHL1,ATAHL1	AT-hook motif nuclear-localized protein 1	_	Dusk	Heat	Leaf
Kaladp0015s0089	AT3G07500		Far-red impaired responsive (FAR1) family protein	FAR1	Dusk	Heat	Leaf
Kaladp0015s0094	AT4G02330	ATPMEPCRB	Plant invertase/pectin methylesterase inhibitor superfamily	_	Dusk	Heat	Leaf
Kaladp0015s0096	AT1G02850	BGLU11	beta glucosidase 11	_	Dusk	Heat	Leaf
Kaladp0015s0097	AT4G02450		HSP20-like chaperones superfamily protein	_	Dusk	Heat	Leaf
Kaladp0015s0120	AT2G32670	ATVAMP725,VAMP725	vesicle-associated membrane protein 725	_	Dusk	Heat	Leaf
Kaladp0015s0150	AT1G01880		5\'-3\' exonuclease family protein	_	Dusk	Heat	Leaf
Kaladp0015s0152	AT3G42170		BED zinc finger ;hAT family dimerisation domain	_	Dusk	Heat	Leaf
Kaladp0015s0161				_	Dusk	Heat	Leaf
Kaladp0015s0162	AT4G25730		FtsJ-like methyltransferase family protein	_	Dusk	Heat	Leaf
Kaladp0015s0163				_	Dusk	Heat	Leaf
Kaladp0015s0183	AT4G25730		FtsJ-like methyltransferase family protein	_	Dusk	Heat	Leaf
Kaladp0016s0005	AT5G15900	TBL19	TRICHOME BIREFRINGENCE-LIKE 19	_	Dusk	Heat	Leaf
Kaladp0016s0006	AT1G66510		AAR2 protein family	_	Dusk	Heat	Leaf
Kaladp0016s0012	AT1G67070	DIN9,PMI2	Mannose-6-phosphate isomerase, type I	_	Dusk	Heat	Leaf
Kaladp0016s0022	AT5G47470		Nodulin MtN21 /EamA-like transporter family protein	_	Dusk	Heat	Leaf
Kaladp0016s0033	AT3G48540		Cytidine/deoxycytidylate deaminase family protein	_	Dusk	Heat	Leaf
Kaladp0016s0040	AT3G26782		Tetratricopeptide repeat (TPR)-like superfamily protein	_	Dusk	Heat	Leaf
Kaladp0016s0050	AT5G50970		transducin family protein / WD-40 repeat family protein	_	Dusk	Heat	Leaf
Kaladp0016s0056	AT5G14040	PHT3;1	phosphate transporter 3;1	_	Dusk	Heat	Leaf
Kaladp0016s0090	AT5G56580	ANQ1,ATMKK6,MKK6	MAP kinase kinase 6	_	Dusk	Heat	Leaf
Kaladp0016s0091	AT1G19880		Regulator of chromosome condensation (RCC1) family protein	_	Dusk	Heat	Leaf
Kaladp0016s0099				_	Dusk	Heat	Leaf
Kaladp0016s0102	AT4G25810	XTH23,XTR6	xyloglucan endotransglycosylase 6	_	Dusk	Heat	Leaf
Kaladp0016s0128	AT1G76270		O-fucosyltransferase family protein	_	Dusk	Heat	Leaf
Kaladp0016s0137	AT3G58760		Integrin-linked protein kinase family	_	Dusk	Heat	Leaf
Kaladp0016s0138	AT1G01710		Acyl-CoA thioesterase family protein	_	Dusk	Heat	Leaf
Kaladp0016s0145	AT1G01910		P-loop containing nucleoside triphosphate hydrolases superfamily protein	_	Dusk	Heat	Leaf
Kaladp0016s0147	AT1G01900	ATSBT1.1,SBTI1.1	subtilase family protein	_	Dusk	Heat	Leaf
Kaladp0016s0155	AT2G45470	AGP8,FLA8	FASCICLIN-like arabinogalactan protein 8	_	Dusk	Heat	Leaf
Kaladp0016s0162	AT2G45220		Plant invertase/pectin methylesterase inhibitor superfamily	_	Dusk	Heat	Leaf
Kaladp0016s0178	AT2G44710		RNA-binding (RRM/RBD/RNP motifs) family protein	_	Dusk	Heat	Leaf
Kaladp0016s0183	AT2G44530		Phosphoribosyltransferase family protein	_	Dusk	Heat	Leaf
Kaladp0016s0188	AT3G09270	ATGSTU8,GSTU8	glutathione S-transferase TAU 8	_	Dusk	Heat	Leaf
Kaladp0016s0201	AT4G35360		Uncharacterised conserved protein (UCP030210)	_	Dusk	Heat	Leaf
Kaladp0016s0211	AT1G19250	FMO1	flavin-dependent monooxygenase 1	_	Dusk	Heat	Leaf
Kaladp0016s0212	AT4G38380		MATE efflux family protein	_	Dusk	Heat	Leaf
Kaladp0016s0213	AT1G20550		O-fucosyltransferase family protein	_	Dusk	Heat	Leaf
Kaladp0016s0215	AT3G12500	ATHCHIB,B-CHI,CHI-B,HCHIB,PR-3,PR3	basic chitinase	_	Dusk	Heat	Leaf
Kaladp0016s0216	AT1G47670		Transmembrane amino acid transporter family protein	_	Dusk	Heat	Leaf
Kaladp0016s0217	AT5G55050		GDSL-like Lipase/Acylhydrolase superfamily protein	_	Dusk	Heat	Leaf
Kaladp0016s0237	AT5G37530		NAD(P)-binding Rossmann-fold superfamily protein	_	Dusk	Heat	Leaf
Kaladp0016s0257	AT1G75520	SRS5	SHI-related sequence 5	SRS	Dusk	Heat	Leaf
Kaladp0016s0260	AT4G16190		Papain family cysteine protease	_	Dusk	Heat	Leaf
Kaladp0016s0269				_	Dusk	Heat	Leaf
Kaladp0016s0272	AT3G15352	ATCOX17,COX17	cytochrome c oxidase 17	_	Dusk	Heat	Leaf
Kaladp0016s0273	AT3G05570			_	Dusk	Heat	Leaf
Kaladp0016s0280	AT4G36720	HVA22K	HVA22-like protein K	_	Dusk	Heat	Leaf
Kaladp0016s0281	AT4G36800	RCE1	RUB1 conjugating enzyme 1	_	Dusk	Heat	Leaf
Kaladp0016s0283	AT2G16090	ARI2,ATARI2	RING/U-box superfamily protein	_	Dusk	Heat	Leaf
Kaladp0016s0295	AT4G33985		Protein of unknown function (DUF1685)	_	Dusk	Heat	Leaf
Kaladp0016s0297	AT1G49740		PLC-like phosphodiesterases superfamily protein	_	Dusk	Heat	Leaf
Kaladp0016s0310	AT1G24625	ZFP7	zinc finger protein 7	C2H2	Dusk	Heat	Leaf
Kaladp0016s0315	AT2G14740	ATVSR3,BP80-2;2,VSR2;2,VSR3	vaculolar sorting receptor 3	_	Dusk	Heat	Leaf
Kaladp0016s0317				_	Dusk	Heat	Leaf
Kaladp0016s0318	AT1G49960		Xanthine/uracil permease family protein	_	Dusk	Heat	Leaf
Kaladp0016s0323	AT1G50020			_	Dusk	Heat	Leaf
Kaladp0016s0350	AT5G09390		CD2-binding protein-related	_	Dusk	Heat	Leaf
Kaladp0016s0355	AT2G13810	ALD1	AGD2-like defense response protein 1	_	Dusk	Heat	Leaf
Kaladp0016s0363	AT4G20840		FAD-binding Berberine family protein	_	Dusk	Heat	Leaf
Kaladp0016s0375	AT2G46490			_	Dusk	Heat	Leaf
Kaladp0016s0388				_	Dusk	Heat	Leaf
Kaladp0016s0389	AT2G41140	ATCBK3,ATCRK1,CRK1	CDPK-related kinase 1	_	Dusk	Heat	Leaf
Kaladp0016s0391	AT5G62190	PRH75	DEAD box RNA helicase (PRH75)	_	Dusk	Heat	Leaf
Kaladp0016s0392	AT3G12250	BZIP45,TGA6	TGACG motif-binding factor 6	bZIP	Dusk	Heat	Leaf
Kaladp0016s0394	AT2G35510	SRO1	similar to RCD one 1	_	Dusk	Heat	Leaf
Kaladp0016s0395	AT4G20050	QRT3	Pectin lyase-like superfamily protein	_	Dusk	Heat	Leaf
Kaladp0017s0011	AT1G13570		F-box/RNI-like superfamily protein	_	Dusk	Heat	Leaf
Kaladp0017s0023				_	Dusk	Heat	Leaf
Kaladp0017s0030				_	Dusk	Heat	Leaf
Kaladp0017s0031	AT3G01670			_	Dusk	Heat	Leaf
Kaladp0017s0039	AT1G67720		Leucine-rich repeat protein kinase family protein	_	Dusk	Heat	Leaf
Kaladp0018s0004				_	Dusk	Heat	Leaf
Kaladp0018s0005	AT1G48780			_	Dusk	Heat	Leaf
Kaladp0018s0007	AT3G55340	PHIP1	phragmoplastin interacting protein 1	_	Dusk	Heat	Leaf
Kaladp0018s0008	AT5G04320		Shugoshin C terminus	_	Dusk	Heat	Leaf
Kaladp0018s0009	AT1G48830		Ribosomal protein S7e family protein	_	Dusk	Heat	Leaf
Kaladp0018s0014	AT2G34570	MEE21	PIN domain-like family protein	_	Dusk	Heat	Leaf
Kaladp0018s0022	AT1G73140	TBL31	Plant protein of unknown function (DUF828)	_	Dusk	Heat	Leaf
Kaladp0018s0027	AT1G53200			_	Dusk	Heat	Leaf
Kaladp0018s0039	AT4G25315		Expressed protein	_	Dusk	Heat	Leaf
Kaladp0018s0050	AT5G15740		O-fucosyltransferase family protein	_	Dusk	Heat	Leaf
Kaladp0018s0058	AT4G37030			_	Dusk	Heat	Leaf
Kaladp0018s0062				_	Dusk	Heat	Leaf
Kaladp0018s0070	AT1G49740		PLC-like phosphodiesterases superfamily protein	_	Dusk	Heat	Leaf
Kaladp0018s0079	AT3G19280	ATFUT11,FUCT1,FUCTA,FUT11	fucosyltransferase 11	_	Dusk	Heat	Leaf
Kaladp0018s0080	AT4G25000	AMY1,ATAMY1	alpha-amylase-like	_	Dusk	Heat	Leaf
Kaladp0018s0085	AT3G19210	ATRAD54,CHR25,RAD54	homolog of RAD54	SNF2	Dusk	Heat	Leaf
Kaladp0018s0086				_	Dusk	Heat	Leaf
Kaladp0018s0103	AT2G15760		Protein of unknown function (DUF1645)	_	Dusk	Heat	Leaf
Kaladp0018s0108	AT2G26520			_	Dusk	Heat	Leaf
Kaladp0018s0110	AT1G49570		Peroxidase superfamily protein	_	Dusk	Heat	Leaf
Kaladp0018s0114				_	Dusk	Heat	Leaf
Kaladp0018s0115	AT1G44080		F-box family protein with a domain of unknown function (DUF295)	_	Dusk	Heat	Leaf
Kaladp0018s0118	AT3G19000		2-oxoglutarate (2OG) and Fe(II)-dependent oxygenase superfamily protein	_	Dusk	Heat	Leaf
Kaladp0018s0119	AT3G19000		2-oxoglutarate (2OG) and Fe(II)-dependent oxygenase superfamily protein	_	Dusk	Heat	Leaf
Kaladp0018s0120	AT3G19000		2-oxoglutarate (2OG) and Fe(II)-dependent oxygenase superfamily protein	_	Dusk	Heat	Leaf
Kaladp0018s0122	AT3G19000		2-oxoglutarate (2OG) and Fe(II)-dependent oxygenase superfamily protein	_	Dusk	Heat	Leaf
Kaladp0018s0123	AT3G19000		2-oxoglutarate (2OG) and Fe(II)-dependent oxygenase superfamily protein	_	Dusk	Heat	Leaf
Kaladp0018s0128	AT3G44150			_	Dusk	Heat	Leaf
Kaladp0018s0140	AT2G16060	AHB1,ARATH GLB1,ATGLB1,GLB1,HB1,NSHB1	hemoglobin 1	_	Dusk	Heat	Leaf
Kaladp0018s0142	AT2G18360		alpha/beta-Hydrolases superfamily protein	_	Dusk	Heat	Leaf
Kaladp0018s0146	AT5G48970		Mitochondrial substrate carrier family protein	_	Dusk	Heat	Leaf
Kaladp0018s0147	AT4G39235			_	Dusk	Heat	Leaf
Kaladp0018s0149	AT2G16250		Leucine-rich repeat protein kinase family protein	_	Dusk	Heat	Leaf
Kaladp0018s0160	AT1G11755	LEW1	Undecaprenyl pyrophosphate synthetase family protein	_	Dusk	Heat	Leaf
Kaladp0018s0161	AT3G18830	ATPLT5,ATPMT5,PMT5	polyol/monosaccharide transporter 5	_	Dusk	Heat	Leaf
Kaladp0018s0179	AT1G65980	TPX1	thioredoxin-dependent peroxidase 1	_	Dusk	Heat	Leaf
Kaladp0018s0190	AT4G38150		Pentatricopeptide repeat (PPR) superfamily protein	_	Dusk	Heat	Leaf
Kaladp0018s0213	AT1G19910	ATVHA-C2,AVA-2PE,AVA-P2	ATPase, F0/V0 complex, subunit C protein	_	Dusk	Heat	Leaf
Kaladp0018s0231				_	Dusk	Heat	Leaf
Kaladp0018s0233	AT2G16390	CHR35,DMS1,DRD1	SNF2 domain-containing protein / helicase domain-containing protein	SNF2	Dusk	Heat	Leaf
Kaladp0018s0239	AT4G21065		Tetratricopeptide repeat (TPR)-like superfamily protein	_	Dusk	Heat	Leaf
Kaladp0018s0255	AT5G49480	ATCP1,CP1	Ca2+-binding protein 1	_	Dusk	Heat	Leaf
Kaladp0018s0257	AT3G17070		Peroxidase family protein	_	Dusk	Heat	Leaf
Kaladp0018s0264	AT3G16940		calmodulin binding;transcription regulators	CAMTA	Dusk	Heat	Leaf
Kaladp0018s0267	AT4G13030		P-loop containing nucleoside triphosphate hydrolases superfamily protein	_	Dusk	Heat	Leaf
Kaladp0018s0280	AT5G27760		Hypoxia-responsive family protein	_	Dusk	Heat	Leaf
Kaladp0018s0297	AT5G24860	ATFPF1,FPF1	flowering promoting factor 1	_	Dusk	Heat	Leaf
Kaladp0018s0307	AT5G18650		CHY-type/CTCHY-type/RING-type Zinc finger protein	_	Dusk	Heat	Leaf
Kaladp0018s0308	AT4G15610		Uncharacterised protein family (UPF0497)	_	Dusk	Heat	Leaf
Kaladp0018s0314	AT3G06340		DNAJ heat shock N-terminal domain-containing protein	_	Dusk	Heat	Leaf
Kaladp0018s0317	AT5G18860		inosine-uridine preferring nucleoside hydrolase family protein	_	Dusk	Heat	Leaf
Kaladp0018s0319	AT5G18910		Protein kinase superfamily protein	_	Dusk	Heat	Leaf
Kaladp0019s0001	AT1G28270	RALFL4	ralf-like 4	_	Dusk	Heat	Leaf
Kaladp0019s0003				_	Dusk	Heat	Leaf
Kaladp0019s0010	AT3G01380		transferases;sulfuric ester hydrolases;catalytics;transferases	_	Dusk	Heat	Leaf
Kaladp0019s0018	AT3G01490		Protein kinase superfamily protein	_	Dusk	Heat	Leaf
Kaladp0019s0019	AT1G31780			_	Dusk	Heat	Leaf
Kaladp0019s0020	AT5G14780	FDH	formate dehydrogenase	_	Dusk	Heat	Leaf
Kaladp0019s0021	AT2G46370	FIN219,JAR1	Auxin-responsive GH3 family protein	_	Dusk	Heat	Leaf
Kaladp0019s0024	AT5G14760	AO	L-aspartate oxidase	_	Dusk	Heat	Leaf
Kaladp0019s0026	AT4G37850		basic helix-loop-helix (bHLH) DNA-binding superfamily protein	bHLH	Dusk	Heat	Leaf
Kaladp0019s0029	AT4G37850		basic helix-loop-helix (bHLH) DNA-binding superfamily protein	bHLH	Dusk	Heat	Leaf
Kaladp0019s0030	AT4G37850		basic helix-loop-helix (bHLH) DNA-binding superfamily protein	bHLH	Dusk	Heat	Leaf
Kaladp0019s0053	AT1G63800	UBC5	ubiquitin-conjugating enzyme 5	_	Dusk	Heat	Leaf
Kaladp0019s0081				_	Dusk	Heat	Leaf
Kaladp0019s0088	AT3G14360		alpha/beta-Hydrolases superfamily protein	_	Dusk	Heat	Leaf
Kaladp0019s0099	AT3G10260		Reticulon family protein	_	Dusk	Heat	Leaf
Kaladp0019s0112	AT3G10260		Reticulon family protein	_	Dusk	Heat	Leaf
Kaladp0019s0113	AT3G20475	ATMSH5,MSH5	MUTS-homologue 5	_	Dusk	Heat	Leaf
Kaladp0019s0126	AT3G59080		Eukaryotic aspartyl protease family protein	_	Dusk	Heat	Leaf
Kaladp0019s0128	AT1G06475			_	Dusk	Heat	Leaf
Kaladp0019s0139	AT1G54100	ALDH7B4	aldehyde dehydrogenase 7B4	_	Dusk	Heat	Leaf
Kaladp0020s0003				_	Dusk	Heat	Leaf
Kaladp0020s0005	AT5G04110	GYRB3	DNA GYRASE B3	MYB-related	Dusk	Heat	Leaf
Kaladp0020s0016	AT5G13790	AGL15	AGAMOUS-like 15	MADS	Dusk	Heat	Leaf
Kaladp0020s0029	AT3G52130		Bifunctional inhibitor/lipid-transfer protein/seed storage 2S albumin superfamily protein	_	Dusk	Heat	Leaf
Kaladp0020s0043	AT3G23890	ATTOPII,TOPII	topoisomerase II	_	Dusk	Heat	Leaf
Kaladp0020s0046	AT3G12260		LYR family of Fe/S cluster biogenesis protein	_	Dusk	Heat	Leaf
Kaladp0020s0047	AT2G38730		Cyclophilin-like peptidyl-prolyl cis-trans isomerase family protein	_	Dusk	Heat	Leaf
Kaladp0020s0048	AT3G56710	SIB1	sigma factor binding protein 1	_	Dusk	Heat	Leaf
Kaladp0020s0056	AT5G06120		ARM repeat superfamily protein	_	Dusk	Heat	Leaf
Kaladp0020s0062	AT2G38150		alpha 1,4-glycosyltransferase family protein	_	Dusk	Heat	Leaf
Kaladp0020s0081	AT5G40200	DegP9	DegP protease 9	_	Dusk	Heat	Leaf
Kaladp0020s0082	AT3G51670		SEC14 cytosolic factor family protein / phosphoglyceride transfer family protein	_	Dusk	Heat	Leaf
Kaladp0020s0107	AT2G21620	RD2	Adenine nucleotide alpha hydrolases-like superfamily protein	_	Dusk	Heat	Leaf
Kaladp0020s0110	AT1G19440	KCS4	3-ketoacyl-CoA synthase 4	_	Dusk	Heat	Leaf
Kaladp0020s0111	AT3G15352	ATCOX17,COX17	cytochrome c oxidase 17	_	Dusk	Heat	Leaf
Kaladp0020s0135	AT5G42650	AOS,CYP74A,DDE2	allene oxide synthase	_	Dusk	Heat	Leaf
Kaladp0020s0155	AT1G47128	RD21,RD21A	Granulin repeat cysteine protease family protein	_	Dusk	Heat	Leaf
Kaladp0020s0156	AT4G34150		Calcium-dependent lipid-binding (CaLB domain) family protein	_	Dusk	Heat	Leaf
Kaladp0020s0159	AT4G34150		Calcium-dependent lipid-binding (CaLB domain) family protein	_	Dusk	Heat	Leaf
Kaladp0020s0165	AT5G16520			_	Dusk	Heat	Leaf
Kaladp0020s0174	AT4G27940	ATMTM1,MTM1	manganese tracking factor for mitochondrial SOD2	_	Dusk	Heat	Leaf
Kaladp0020s0175	AT3G59140	ATMRP14,MRP14	multidrug resistance-associated protein 14	_	Dusk	Heat	Leaf
Kaladp0020s0183	AT1G68760	ATNUDT1,ATNUDX1,NUDX1	nudix hydrolase 1	_	Dusk	Heat	Leaf
Kaladp0020s0184	AT5G52640	ATHS83,AtHsp90-1,ATHSP90.1,HSP81-1,HSP81.1,HSP83,HSP90.1	heat shock protein 90.1	_	Dusk	Heat	Leaf
Kaladp0020s0188	AT2G30630		P-loop containing nucleoside triphosphate hydrolases superfamily protein	_	Dusk	Heat	Leaf
Kaladp0020s0225	AT4G02900		ERD (early-responsive to dehydration stress) family protein	_	Dusk	Heat	Leaf
Kaladp0020s0226	AT3G23590	MED33A,RFR1	REF4-related 1	_	Dusk	Heat	Leaf
Kaladp0021s0013	AT1G49760	PAB8,PABP8	poly(A) binding protein 8	_	Dusk	Heat	Leaf
Kaladp0021s0019				_	Dusk	Heat	Leaf
Kaladp0021s0021	AT2G23270			_	Dusk	Heat	Leaf
Kaladp0021s0026	AT1G48910	YUC10	Flavin-containing monooxygenase family protein	_	Dusk	Heat	Leaf
Kaladp0021s0032				_	Dusk	Heat	Leaf
Kaladp0021s0050	AT2G34660	ATMRP2,EST4,MRP2	multidrug resistance-associated protein 2	_	Dusk	Heat	Leaf
Kaladp0021s0053	AT4G21070	ATBRCA1,BRCA1	breast cancer susceptibility1	_	Dusk	Heat	Leaf
Kaladp0021s0060	AT1G30270	ATCIPK23,CIPK23,LKS1,SnRK3.23	CBL-interacting protein kinase 23	_	Dusk	Heat	Leaf
Kaladp0021s0068	AT4G18270	ATTRANS11,TRANS11	translocase 11	_	Dusk	Heat	Leaf
Kaladp0021s0086	AT1G17020	ATSRG1,SRG1	senescence-related gene 1	_	Dusk	Heat	Leaf
Kaladp0021s0089	AT4G35130		Tetratricopeptide repeat (TPR)-like superfamily protein	_	Dusk	Heat	Leaf
Kaladp0021s0090	AT1G29640		Protein of unknown function, DUF584	_	Dusk	Heat	Leaf
Kaladp0021s0093	AT3G58760		Integrin-linked protein kinase family	_	Dusk	Heat	Leaf
Kaladp0021s0102	AT1G29280	ATWRKY65,WRKY65	WRKY DNA-binding protein 65	WRKY	Dusk	Heat	Leaf
Kaladp0021s0110	AT4G35540		zinc ion binding;transcription regulators	_	Dusk	Heat	Leaf
Kaladp0022s0005	AT4G18260		Cytochrome b561/ferric reductase transmembrane protein family	_	Dusk	Heat	Leaf
Kaladp0022s0006	AT4G33150	LKR,LKR/SDH,SDH	lysine-ketoglutarate reductase/saccharopine dehydrogenase bifunctional enzyme	_	Dusk	Heat	Leaf
Kaladp0022s0016	AT3G23250	ATMYB15,ATY19,MYB15	myb domain protein 15	MYB	Dusk	Heat	Leaf
Kaladp0022s0018	AT5G42020	BIP,BIP2	Heat shock protein 70 (Hsp 70) family protein	_	Dusk	Heat	Leaf
Kaladp0022s0019				_	Dusk	Heat	Leaf
Kaladp0022s0023	AT3G61770		Acid phosphatase/vanadium-dependent haloperoxidase-related protein	_	Dusk	Heat	Leaf
Kaladp0022s0031	AT4G00720	ASKTHETA,ATSK32,SK32	shaggy-like protein kinase 32	_	Dusk	Heat	Leaf
Kaladp0022s0034				_	Dusk	Heat	Leaf
Kaladp0022s0036	AT3G16857	ARR1,RR1	response regulator 1	ARR-B	Dusk	Heat	Leaf
Kaladp0022s0056	AT2G45550	CYP76C4	cytochrome P450, family 76, subfamily C, polypeptide 4	_	Dusk	Heat	Leaf
Kaladp0022s0080	AT3G61930			_	Dusk	Heat	Leaf
Kaladp0022s0081	AT2G15890	MEE14	maternal effect embryo arrest 14	_	Dusk	Heat	Leaf
Kaladp0022s0087	AT3G19260	LAG1 HOMOLOG 2,LOH2	LAG1 homologue 2	_	Dusk	Heat	Leaf
Kaladp0022s0105	AT2G23000	scpl10	serine carboxypeptidase-like 10	_	Dusk	Heat	Leaf
Kaladp0022s0109	AT4G33720		CAP (Cysteine-rich secretory proteins, Antigen 5, and Pathogenesis-related 1 protein) superfamily protein	_	Dusk	Heat	Leaf
Kaladp0022s0110	AT2G22830	SQE2	squalene epoxidase 2	_	Dusk	Heat	Leaf
Kaladp0022s0116	AT5G09590	HSC70-5,MTHSC70-2	mitochondrial HSO70 2	_	Dusk	Heat	Leaf
Kaladp0022s0125	AT3G20000	TOM40	translocase of the outer mitochondrial membrane 40	_	Dusk	Heat	Leaf
Kaladp0022s0126	AT1G22200		Endoplasmic reticulum vesicle transporter protein	_	Dusk	Heat	Leaf
Kaladp0022s0129	AT4G33430	ATBAK1,ATSERK3,BAK1,ELG,RKS10,SERK3	BRI1-associated receptor kinase	_	Dusk	Heat	Leaf
Kaladp0022s0130	AT4G15570	MAA3	P-loop containing nucleoside triphosphate hydrolases superfamily protein	_	Dusk	Heat	Leaf
Kaladp0022s0135	AT1G11040		HSP40/DnaJ peptide-binding protein	_	Dusk	Heat	Leaf
Kaladp0022s0168	AT5G52660		Homeodomain-like superfamily protein	MYB-related	Dusk	Heat	Leaf
Kaladp0022s0185	AT3G04720	HEL,PR-4,PR4	pathogenesis-related 4	_	Dusk	Heat	Leaf
Kaladp0022s0186	AT1G08790		Protein of unknown function (DUF1685)	_	Dusk	Heat	Leaf
Kaladp0022s0200	AT3G63480		ATP binding microtubule motor family protein	_	Dusk	Heat	Leaf
Kaladp0022s0203	AT1G54570		Esterase/lipase/thioesterase family protein	_	Dusk	Heat	Leaf
Kaladp0022s0214	AT3G07150			_	Dusk	Heat	Leaf
Kaladp0022s0215	AT3G07130	ATPAP15,PAP15	purple acid phosphatase 15	_	Dusk	Heat	Leaf
Kaladp0022s0225	AT3G01600	anac044,NAC044	NAC domain containing protein 44	NAC	Dusk	Heat	Leaf
Kaladp0022s0235	AT5G40690			_	Dusk	Heat	Leaf
Kaladp0022s0238	AT1G12830			_	Dusk	Heat	Leaf
Kaladp0023s0009	AT5G50260		Cysteine proteinases superfamily protein	_	Dusk	Heat	Leaf
Kaladp0023s0010	AT1G71490		Tetratricopeptide repeat (TPR)-like superfamily protein	_	Dusk	Heat	Leaf
Kaladp0023s0027	AT4G33920		Protein phosphatase 2C family protein	_	Dusk	Heat	Leaf
Kaladp0023s0029	ATCG00590		electron carriers	_	Dusk	Heat	Leaf
Kaladp0023s0041	AT4G37540	LBD39	LOB domain-containing protein 39	LOB	Dusk	Heat	Leaf
Kaladp0023s0047	AT5G54160	ATOMT1,OMT1	O-methyltransferase 1	_	Dusk	Heat	Leaf
Kaladp0023s0049	AT5G67480	ATBT4,BT4	BTB and TAZ domain protein 4	TAZ	Dusk	Heat	Leaf
Kaladp0023s0051	AT4G37640	ACA2	calcium ATPase 2	_	Dusk	Heat	Leaf
Kaladp0023s0053	AT3G49910		Translation protein SH3-like family protein	_	Dusk	Heat	Leaf
Kaladp0023s0054	AT2G14750	AKN1,APK,APK1,ATAKN1	APS kinase	_	Dusk	Heat	Leaf
Kaladp0023s0057	AT5G67570	DG1,EMB1408,EMB246	Tetratricopeptide repeat (TPR)-like superfamily protein	_	Dusk	Heat	Leaf
Kaladp0023s0062	AT4G37680	HHP4	heptahelical protein 4	_	Dusk	Heat	Leaf
Kaladp0023s0065	AT5G67630		P-loop containing nucleoside triphosphate hydrolases superfamily protein	_	Dusk	Heat	Leaf
Kaladp0023s0066	AT4G37710		VQ motif-containing protein	_	Dusk	Heat	Leaf
Kaladp0023s0092	AT5G09590	HSC70-5,MTHSC70-2	mitochondrial HSO70 2	_	Dusk	Heat	Leaf
Kaladp0023s0096	AT4G37980	ATCAD7,CAD7,ELI3,ELI3-1	elicitor-activated gene 3-1	_	Dusk	Heat	Leaf
Kaladp0023s0100	AT2G22610		Di-glucose binding protein with Kinesin motor domain	_	Dusk	Heat	Leaf
Kaladp0023s0102	AT5G64390	HEN4	RNA-binding KH domain-containing protein	_	Dusk	Heat	Leaf
Kaladp0023s0105	AT2G32970			_	Dusk	Heat	Leaf
Kaladp0024s0002	AT2G19830	SNF7.2,VPS32	SNF7 family protein	_	Dusk	Heat	Leaf
Kaladp0024s0010	AT2G25870		haloacid dehalogenase-like hydrolase family protein	_	Dusk	Heat	Leaf
Kaladp0024s0019	AT5G11650		alpha/beta-Hydrolases superfamily protein	_	Dusk	Heat	Leaf
Kaladp0024s0026				_	Dusk	Heat	Leaf
Kaladp0024s0027	AT4G18350	ATNCED2,NCED2	nine-cis-epoxycarotenoid dioxygenase 2	_	Dusk	Heat	Leaf
Kaladp0024s0069	AT5G63135			_	Dusk	Heat	Leaf
Kaladp0024s0072	AT5G27330		Prefoldin chaperone subunit family protein	_	Dusk	Heat	Leaf
Kaladp0024s0075				_	Dusk	Heat	Leaf
Kaladp0024s0078	AT3G06760		Drought-responsive family protein	_	Dusk	Heat	Leaf
Kaladp0024s0081				_	Dusk	Heat	Leaf
Kaladp0024s0084	AT4G02930		GTP binding Elongation factor Tu family protein	_	Dusk	Heat	Leaf
Kaladp0024s0109	AT1G70530	CRK3	cysteine-rich RLK (RECEPTOR-like protein kinase) 3	_	Dusk	Heat	Leaf
Kaladp0024s0116	AT2G34930		disease resistance family protein / LRR family protein	_	Dusk	Heat	Leaf
Kaladp0024s0120	AT1G60420		DC1 domain-containing protein	_	Dusk	Heat	Leaf
Kaladp0024s0124	AT1G23550	SRO2	similar to RCD one 2	_	Dusk	Heat	Leaf
Kaladp0024s0129	AT1G27000		Protein of unknown function (DUF1664)	_	Dusk	Heat	Leaf
Kaladp0024s0134	AT5G61210	ATSNAP33,ATSNAP33B,SNAP33,SNP33	soluble N-ethylmaleimide-sensitive factor adaptor protein 33	_	Dusk	Heat	Leaf
Kaladp0024s0138	AT1G26610		C2H2-like zinc finger protein	C2H2	Dusk	Heat	Leaf
Kaladp0024s0146	AT3G29770	ATMES11,MES11	methyl esterase 11	_	Dusk	Heat	Leaf
Kaladp0024s0163	AT2G04030	AtHsp90.5,CR88,EMB1956,Hsp88.1,HSP90.5	Chaperone protein htpG family protein	_	Dusk	Heat	Leaf
Kaladp0024s0183				_	Dusk	Heat	Leaf
Kaladp0024s0185	AT1G13245	DVL4,RTFL17	ROTUNDIFOLIA like 17	_	Dusk	Heat	Leaf
Kaladp0024s0187	AT1G25550		myb-like transcription factor family protein	G2-like	Dusk	Heat	Leaf
Kaladp0024s0189	AT1G25540	PFT1	phytochrome and flowering time regulatory protein (PFT1)	_	Dusk	Heat	Leaf
Kaladp0024s0193	AT1G68620		alpha/beta-Hydrolases superfamily protein	_	Dusk	Heat	Leaf
Kaladp0024s0196	AT3G25840		Protein kinase superfamily protein	_	Dusk	Heat	Leaf
Kaladp0024s0197	AT3G25855		Copper transport protein family	_	Dusk	Heat	Leaf
Kaladp0024s0199	AT1G68580		agenet domain-containing protein / bromo-adjacent homology (BAH) domain-containing protein	_	Dusk	Heat	Leaf
Kaladp0024s0200	AT1G68580		agenet domain-containing protein / bromo-adjacent homology (BAH) domain-containing protein	_	Dusk	Heat	Leaf
Kaladp0024s0201	AT5G55600		agenet domain-containing protein / bromo-adjacent homology (BAH) domain-containing protein	_	Dusk	Heat	Leaf
Kaladp0024s0222				_	Dusk	Heat	Leaf
Kaladp0024s0223	AT4G34270		TIP41-like family protein	_	Dusk	Heat	Leaf
Kaladp0024s0224	AT2G03090	ATEXP15,ATEXPA15,ATHEXP ALPHA 1.3,EXP15,EXPA15	expansin A15	_	Dusk	Heat	Leaf
Kaladp0024s0228	AT4G10200		TTF-type zinc finger protein with HAT dimerisation domain	_	Dusk	Heat	Leaf
Kaladp0024s0240	AT4G23540		ARM repeat superfamily protein	_	Dusk	Heat	Leaf
Kaladp0024s0245	AT2G19440		O-Glycosyl hydrolases family 17 protein	_	Dusk	Heat	Leaf
Kaladp0024s0247	AT3G51680		NAD(P)-binding Rossmann-fold superfamily protein	_	Dusk	Heat	Leaf
Kaladp0024s0276	AT4G02980	ABP,ABP1	endoplasmic reticulum auxin binding protein 1	_	Dusk	Heat	Leaf
Kaladp0024s0278	AT3G10650			_	Dusk	Heat	Leaf
Kaladp0024s0281	AT5G46180	DELTA-OAT	ornithine-delta-aminotransferase	_	Dusk	Heat	Leaf
Kaladp0024s0293	AT3G12300			_	Dusk	Heat	Leaf
Kaladp0024s0296				_	Dusk	Heat	Leaf
Kaladp0024s0310	AT1G03220		Eukaryotic aspartyl protease family protein	_	Dusk	Heat	Leaf
Kaladp0024s0333	AT3G20290	ATEHD1,EHD1	EPS15 homology domain 1	_	Dusk	Heat	Leaf
Kaladp0024s0335	AT4G26790		GDSL-like Lipase/Acylhydrolase superfamily protein	_	Dusk	Heat	Leaf
Kaladp0024s0339	AT1G27100		Actin cross-linking protein	_	Dusk	Heat	Leaf
Kaladp0024s0343	AT3G28345		ABC transporter family protein	_	Dusk	Heat	Leaf
Kaladp0024s0354	AT2G39970		Mitochondrial substrate carrier family protein	_	Dusk	Heat	Leaf
Kaladp0024s0367	AT4G16230		GDSL-like Lipase/Acylhydrolase superfamily protein	_	Dusk	Heat	Leaf
Kaladp0024s0373	AT3G10420		P-loop containing nucleoside triphosphate hydrolases superfamily protein	_	Dusk	Heat	Leaf
Kaladp0024s0379	AT3G09830		Protein kinase superfamily protein	_	Dusk	Heat	Leaf
Kaladp0024s0384	AT5G35200		ENTH/ANTH/VHS superfamily protein	_	Dusk	Heat	Leaf
Kaladp0024s0386				_	Dusk	Heat	Leaf
Kaladp0024s0403	AT5G58630			_	Dusk	Heat	Leaf
Kaladp0024s0405	AT3G08950		electron transport SCO1/SenC family protein	_	Dusk	Heat	Leaf
Kaladp0024s0407	AT1G31240		Bromodomain transcription factor	_	Dusk	Heat	Leaf
Kaladp0024s0409	AT5G01300		PEBP (phosphatidylethanolamine-binding protein) family protein	_	Dusk	Heat	Leaf
Kaladp0024s0421	AT5G01670		NAD(P)-linked oxidoreductase superfamily protein	_	Dusk	Heat	Leaf
Kaladp0024s0424	AT3G08860	PYD4	PYRIMIDINE 4	_	Dusk	Heat	Leaf
Kaladp0024s0436	AT3G52850	ATELP,ATELP1,ATVSR1,BP-80,BP80,BP80-1;1,BP80B,GFS1,VSR1,VSR1;1	vacuolar sorting receptor homolog 1	_	Dusk	Heat	Leaf
Kaladp0024s0437	AT5G13750	ZIFL1	zinc induced facilitator-like 1	_	Dusk	Heat	Leaf
Kaladp0024s0444	AT4G37370	CYP81D8	cytochrome P450, family 81, subfamily D, polypeptide 8	_	Dusk	Heat	Leaf
Kaladp0024s0447	AT2G20370	KAM1,MUR3	Exostosin family protein	_	Dusk	Heat	Leaf
Kaladp0024s0466	AT4G39780		Integrase-type DNA-binding superfamily protein	AP2-EREBP	Dusk	Heat	Leaf
Kaladp0024s0467	AT5G65160		tetratricopeptide repeat (TPR)-containing protein	_	Dusk	Heat	Leaf
Kaladp0024s0468	AT4G39740		Thioredoxin superfamily protein	_	Dusk	Heat	Leaf
Kaladp0024s0473	AT5G10260	AtRABH1e,RABH1e	RAB GTPase homolog H1E	_	Dusk	Heat	Leaf
Kaladp0024s0479	AT1G22380	AtUGT85A3,UGT85A3	UDP-glucosyl transferase 85A3	_	Dusk	Heat	Leaf
Kaladp0024s0480	AT1G22380	AtUGT85A3,UGT85A3	UDP-glucosyl transferase 85A3	_	Dusk	Heat	Leaf
Kaladp0024s0481				_	Dusk	Heat	Leaf
Kaladp0024s0492	AT4G40020		Myosin heavy chain-related protein	_	Dusk	Heat	Leaf
Kaladp0024s0497	AT1G35210			_	Dusk	Heat	Leaf
Kaladp0024s0509	AT5G01830		ARM repeat superfamily protein	_	Dusk	Heat	Leaf
Kaladp0024s0510				_	Dusk	Heat	Leaf
Kaladp0024s0517	AT2G14110		Haloacid dehalogenase-like hydrolase (HAD) superfamily protein	_	Dusk	Heat	Leaf
Kaladp0024s0522	AT3G47090		Leucine-rich repeat protein kinase family protein	_	Dusk	Heat	Leaf
Kaladp0024s0535	AT1G48110	ECT7	evolutionarily conserved C-terminal region 7	_	Dusk	Heat	Leaf
Kaladp0024s0554	AT5G49320		Protein of unknown function (DUF1218)	_	Dusk	Heat	Leaf
Kaladp0024s0556	AT5G49350		Glycine-rich protein family	_	Dusk	Heat	Leaf
Kaladp0024s0558	AT3G06680		Ribosomal L29e protein family	_	Dusk	Heat	Leaf
Kaladp0024s0560	AT1G49760	PAB8,PABP8	poly(A) binding protein 8	_	Dusk	Heat	Leaf
Kaladp0024s0571	AT3G21480		BRCT domain-containing DNA repair protein	_	Dusk	Heat	Leaf
Kaladp0024s0589	AT5G44730		Haloacid dehalogenase-like hydrolase (HAD) superfamily protein	_	Dusk	Heat	Leaf
Kaladp0024s0590	AT4G38180	FRS5	FAR1-related sequence 5	FAR1	Dusk	Heat	Leaf
Kaladp0024s0594	AT1G30950	UFO	F-box family protein	_	Dusk	Heat	Leaf
Kaladp0024s0612	AT4G13550		triglyceride lipases;triglyceride lipases	_	Dusk	Heat	Leaf
Kaladp0024s0613				_	Dusk	Heat	Leaf
Kaladp0024s0615	AT1G33720	CYP76C6	cytochrome P450, family 76, subfamily C, polypeptide 6	_	Dusk	Heat	Leaf
Kaladp0024s0616				_	Dusk	Heat	Leaf
Kaladp0024s0617	AT2G16430	ATPAP10,PAP10	purple acid phosphatase 10	_	Dusk	Heat	Leaf
Kaladp0024s0624	AT5G13170	SAG29	senescence-associated gene 29	_	Dusk	Heat	Leaf
Kaladp0024s0637	AT3G51480	ATGLR3.6,GLR3.6	glutamate receptor 3.6	_	Dusk	Heat	Leaf
Kaladp0024s0640	AT3G51480	ATGLR3.6,GLR3.6	glutamate receptor 3.6	_	Dusk	Heat	Leaf
Kaladp0024s0644	AT4G35470	PIRL4	plant intracellular ras group-related LRR 4	_	Dusk	Heat	Leaf
Kaladp0024s0645	AT2G34260		transducin family protein / WD-40 repeat family protein	_	Dusk	Heat	Leaf
Kaladp0024s0653	AT1G33170		S-adenosyl-L-methionine-dependent methyltransferases superfamily protein	_	Dusk	Heat	Leaf
Kaladp0024s0656	AT2G46860	AtPPa3,PPa3	pyrophosphorylase 3	_	Dusk	Heat	Leaf
Kaladp0024s0660	AT5G42110			_	Dusk	Heat	Leaf
Kaladp0024s0661	AT5G24510		60S acidic ribosomal protein family	_	Dusk	Heat	Leaf
Kaladp0024s0675	AT5G14400	CYP724A1	cytochrome P450, family 724, subfamily A, polypeptide 1	_	Dusk	Heat	Leaf
Kaladp0024s0681	AT5G40670		PQ-loop repeat family protein / transmembrane family protein	_	Dusk	Heat	Leaf
Kaladp0024s0686	AT5G40770	ATPHB3,PHB3	prohibitin 3	_	Dusk	Heat	Leaf
Kaladp0024s0701	AT3G48520	CYP94B3	cytochrome P450, family 94, subfamily B, polypeptide 3	_	Dusk	Heat	Leaf
Kaladp0024s0704	AT5G14130		Peroxidase superfamily protein	_	Dusk	Heat	Leaf
Kaladp0024s0710	AT5G13080	ATWRKY75,WRKY75	WRKY DNA-binding protein 75	WRKY	Dusk	Heat	Leaf
Kaladp0024s0720	AT5G14030		translocon-associated protein beta (TRAPB) family protein	_	Dusk	Heat	Leaf
Kaladp0024s0721	AT1G60620	ATRPAC43,RPAC43	RNA polymerase I subunit 43	_	Dusk	Heat	Leaf
Kaladp0024s0736	AT1G58390		Disease resistance protein (CC-NBS-LRR class) family	_	Dusk	Heat	Leaf
Kaladp0024s0739	AT5G14920		Gibberellin-regulated family protein	_	Dusk	Heat	Leaf
Kaladp0024s0742	AT5G49550			_	Dusk	Heat	Leaf
Kaladp0024s0746	AT5G62890		Xanthine/uracil permease family protein	_	Dusk	Heat	Leaf
Kaladp0024s0748				_	Dusk	Heat	Leaf
Kaladp0024s0759	AT2G02230	AtPP2-B1,PP2-B1	phloem protein 2-B1	_	Dusk	Heat	Leaf
Kaladp0024s0776	AT1G15250		Zinc-binding ribosomal protein family protein	_	Dusk	Heat	Leaf
Kaladp0024s0777	AT5G15550		Transducin/WD40 repeat-like superfamily protein	_	Dusk	Heat	Leaf
Kaladp0024s0782	AT1G15400			_	Dusk	Heat	Leaf
Kaladp0024s0806				_	Dusk	Heat	Leaf
Kaladp0024s0807	AT1G24577			_	Dusk	Heat	Leaf
Kaladp0024s0822	AT3G02800		Tyrosine phosphatase family protein	_	Dusk	Heat	Leaf
Kaladp0024s0823				_	Dusk	Heat	Leaf
Kaladp0024s0827	AT4G12840		Protein of unknown function (DUF707)	_	Dusk	Heat	Leaf
Kaladp0024s0852	AT2G19330	PIRL6	plant intracellular ras group-related LRR 6	_	Dusk	Heat	Leaf
Kaladp0024s0855	AT2G06990	HEN2	RNA helicase, ATP-dependent, SK12/DOB1 protein	_	Dusk	Heat	Leaf
Kaladp0024s0861	AT1G16840			_	Dusk	Heat	Leaf
Kaladp0024s0876	AT4G23150	CRK7	cysteine-rich RLK (RECEPTOR-like protein kinase) 7	_	Dusk	Heat	Leaf
Kaladp0024s0891				_	Dusk	Heat	Leaf
Kaladp0024s0895	AT4G36790		Major facilitator superfamily protein	_	Dusk	Heat	Leaf
Kaladp0024s0907	AT2G18540		RmlC-like cupins superfamily protein	_	Dusk	Heat	Leaf
Kaladp0024s0915	AT2G18470	PERK4	roline-rich extensin-like receptor kinase 4	_	Dusk	Heat	Leaf
Kaladp0024s0918	AT5G66750	ATDDM1,CHA1,CHR01,CHR1,DDM1,SOM1,SOM4	chromatin remodeling 1	SNF2	Dusk	Heat	Leaf
Kaladp0024s0922				_	Dusk	Heat	Leaf
Kaladp0024s0927	AT1G75170		Sec14p-like phosphatidylinositol transfer family protein	_	Dusk	Heat	Leaf
Kaladp0024s0934	AT1G63810			_	Dusk	Heat	Leaf
Kaladp0024s0940	AT2G18250	ATCOAD,COAD	4-phosphopantetheine adenylyltransferase	_	Dusk	Heat	Leaf
Kaladp0024s0951	AT2G18180		Sec14p-like phosphatidylinositol transfer family protein	_	Dusk	Heat	Leaf
Kaladp0024s0972	AT5G63830		HIT-type Zinc finger family protein	_	Dusk	Heat	Leaf
Kaladp0024s0974	AT2G16440	MCM4	Minichromosome maintenance (MCM2/3/5) family protein	_	Dusk	Heat	Leaf
Kaladp0024s0976	AT1G64720	CP5	Polyketide cyclase/dehydrase and lipid transport superfamily protein	_	Dusk	Heat	Leaf
Kaladp0024s0980	AT4G34710	ADC2,ATADC2,SPE2	arginine decarboxylase 2	_	Dusk	Heat	Leaf
Kaladp0024s0984	AT5G23760		Copper transport protein family	_	Dusk	Heat	Leaf
Kaladp0024s0985	AT1G19840		SAUR-like auxin-responsive protein family	_	Dusk	Heat	Leaf
Kaladp0024s0986				_	Dusk	Heat	Leaf
Kaladp0024s0996	AT4G34850	LAP5	Chalcone and stilbene synthase family protein	_	Dusk	Heat	Leaf
Kaladp0025s0011	AT5G06720	ATPA2,PA2	peroxidase 2	_	Dusk	Heat	Leaf
Kaladp0025s0012	AT2G31945			_	Dusk	Heat	Leaf
Kaladp0025s0013	AT2G31945			_	Dusk	Heat	Leaf
Kaladp0025s0020	AT1G55265		Protein of unknown function, DUF538	_	Dusk	Heat	Leaf
Kaladp0025s0028	AT3G13600		calmodulin-binding family protein	_	Dusk	Heat	Leaf
Kaladp0025s0031	AT3G13540	ATMYB5,MYB5	myb domain protein 5	MYB	Dusk	Heat	Leaf
Kaladp0025s0036	AT1G55365			_	Dusk	Heat	Leaf
Kaladp0025s0038	AT1G55490	CPN60B,LEN1	chaperonin 60 beta	_	Dusk	Heat	Leaf
Kaladp0025s0039	AT3G13460	ECT2	evolutionarily conserved C-terminal region 2	_	Dusk	Heat	Leaf
Kaladp0025s0040	AT1G55520	ATTBP2,TBP2	TATA binding protein 2	_	Dusk	Heat	Leaf
Kaladp0026s0013	AT4G28240		Wound-responsive family protein	_	Dusk	Heat	Leaf
Kaladp0026s0030	AT4G32480		Protein of unknown function (DUF506)	_	Dusk	Heat	Leaf
Kaladp0026s0043	AT5G39400	ATPTEN1,PTEN1	Calcium/lipid-binding (CaLB) phosphatase	_	Dusk	Heat	Leaf
Kaladp0026s0046	AT5G39380		Plant calmodulin-binding protein-related	_	Dusk	Heat	Leaf
Kaladp0026s0059	AT3G02300		Regulator of chromosome condensation (RCC1) family protein	_	Dusk	Heat	Leaf
Kaladp0026s0064	AT5G38970	ATBR6OX,BR6OX,BR6OX1,CYP85A1	brassinosteroid-6-oxidase 1	_	Dusk	Heat	Leaf
Kaladp0026s0069	AT5G15700		DNA/RNA polymerases superfamily protein	_	Dusk	Heat	Leaf
Kaladp0026s0076	AT4G25730		FtsJ-like methyltransferase family protein	_	Dusk	Heat	Leaf
Kaladp0026s0082	AT3G02280		Flavodoxin family protein	_	Dusk	Heat	Leaf
Kaladp0026s0083	AT3G02550	LBD41	LOB domain-containing protein 41	LOB	Dusk	Heat	Leaf
Kaladp0026s0093	AT1G55310	ATSCL33,SCL33,SR33	SC35-like splicing factor 33	_	Dusk	Heat	Leaf
Kaladp0026s0105	AT4G39790		Protein of unknown function (DUF630 and DUF632)	_	Dusk	Heat	Leaf
Kaladp0026s0111	AT5G65207			_	Dusk	Heat	Leaf
Kaladp0026s0114	AT5G65210	TGA1	bZIP transcription factor family protein	bZIP	Dusk	Heat	Leaf
Kaladp0026s0130	AT2G21940	ATSK1,SK1	shikimate kinase 1	_	Dusk	Heat	Leaf
Kaladp0026s0148	AT5G64667	IDL2	inflorescence deficient in abscission (IDA)-like 2	_	Dusk	Heat	Leaf
Kaladp0026s0149	AT5G64660	ATCMPG2,CMPG2	CYS, MET, PRO, and GLY protein 2	_	Dusk	Heat	Leaf
Kaladp0026s0152	AT3G18660	GUX1,PGSIP1	plant glycogenin-like starch initiation protein 1	_	Dusk	Heat	Leaf
Kaladp0026s0154				_	Dusk	Heat	Leaf
Kaladp0026s0156	AT4G08900		arginase	_	Dusk	Heat	Leaf
Kaladp0026s0159	AT2G45280	ATRAD51C,RAD51C	RAS associated with diabetes protein 51C	_	Dusk	Heat	Leaf
Kaladp0026s0162	AT1G22360	AtUGT85A2,UGT85A2	UDP-glucosyl transferase 85A2	_	Dusk	Heat	Leaf
Kaladp0026s0166	AT4G38260		Protein of unknown function (DUF833)	_	Dusk	Heat	Leaf
Kaladp0027s0004	AT2G47710		Adenine nucleotide alpha hydrolases-like superfamily protein	_	Dusk	Heat	Leaf
Kaladp0027s0009	AT2G25110	AtSDF2,ATSDL,SDF2	stromal cell-derived factor 2-like protein precursor	_	Dusk	Heat	Leaf
Kaladp0027s0024	AT4G32050		neurochondrin family protein	_	Dusk	Heat	Leaf
Kaladp0027s0040	AT4G32270		Ubiquitin-like superfamily protein	_	Dusk	Heat	Leaf
Kaladp0027s0041	AT4G32250		Protein kinase superfamily protein	_	Dusk	Heat	Leaf
Kaladp0027s0053	AT5G05130		DNA/RNA helicase protein	SNF2	Dusk	Heat	Leaf
Kaladp0027s0056	AT1G17760	ATCSTF77,CSTF77	Tetratricopeptide repeat (TPR)-like superfamily protein	_	Dusk	Heat	Leaf
Kaladp0027s0064	AT1G72890		Disease resistance protein (TIR-NBS class)	_	Dusk	Heat	Leaf
Kaladp0027s0072	AT5G27400		S-adenosyl-L-methionine-dependent methyltransferases superfamily protein	_	Dusk	Heat	Leaf
Kaladp0028s0003	AT1G10710	PHS1	poor homologous synapsis 1	_	Dusk	Heat	Leaf
Kaladp0028s0016				_	Dusk	Heat	Leaf
Kaladp0028s0018	AT2G23450		Protein kinase superfamily protein	_	Dusk	Heat	Leaf
Kaladp0028s0022	AT3G18990	REM39,VRN1	AP2/B3-like transcriptional factor family protein	ABI3VP1	Dusk	Heat	Leaf
Kaladp0028s0024	AT5G66980		AP2/B3-like transcriptional factor family protein	ABI3VP1	Dusk	Heat	Leaf
Kaladp0028s0034	AT2G23580	ABE4,ATMES4,MES4	methyl esterase 4	_	Dusk	Heat	Leaf
Kaladp0028s0035	AT4G34980	SLP2	subtilisin-like serine protease 2	_	Dusk	Heat	Leaf
Kaladp0028s0041	AT5G66900		Disease resistance protein (CC-NBS-LRR class) family	_	Dusk	Heat	Leaf
Kaladp0028s0046	AT2G37430		C2H2 and C2HC zinc fingers superfamily protein	C2H2	Dusk	Heat	Leaf
Kaladp0028s0048	AT5G66870	ASL1,LBD36	ASYMMETRIC LEAVES 2-like 1	LOB	Dusk	Heat	Leaf
Kaladp0028s0052				_	Dusk	Heat	Leaf
Kaladp0028s0053	AT4G29510	ATPRMT11,ATPRMT1B,PRMT11,PRMT1B	arginine methyltransferase 11	_	Dusk	Heat	Leaf
Kaladp0028s0061	AT5G51130		S-adenosyl-L-methionine-dependent methyltransferases superfamily protein	_	Dusk	Heat	Leaf
Kaladp0028s0069	AT4G33985		Protein of unknown function (DUF1685)	_	Dusk	Heat	Leaf
Kaladp0028s0074	AT4G12790		P-loop containing nucleoside triphosphate hydrolases superfamily protein	_	Dusk	Heat	Leaf
Kaladp0028s0080	AT5G67130		PLC-like phosphodiesterases superfamily protein	_	Dusk	Heat	Leaf
Kaladp0028s0083				_	Dusk	Heat	Leaf
Kaladp0028s0086	AT3G02910		AIG2-like (avirulence induced gene) family protein	_	Dusk	Heat	Leaf
Kaladp0028s0089	AT5G67220		FMN-linked oxidoreductases superfamily protein	_	Dusk	Heat	Leaf
Kaladp0029s0014	AT1G27880		DEAD/DEAH box RNA helicase family protein	_	Dusk	Heat	Leaf
Kaladp0029s0019	AT3G26040		HXXXD-type acyl-transferase family protein	_	Dusk	Heat	Leaf
Kaladp0029s0029	AT1G13120	emb1745	embryo defective 1745	_	Dusk	Heat	Leaf
Kaladp0029s0036	AT3G26320	CYP71B36	cytochrome P450, family 71, subfamily B, polypeptide 36	_	Dusk	Heat	Leaf
Kaladp0029s0041	AT1G16470	PAB1	proteasome subunit PAB1	_	Dusk	Heat	Leaf
Kaladp0029s0046	AT5G25400		Nucleotide-sugar transporter family protein	_	Dusk	Heat	Leaf
Kaladp0029s0056	AT2G18660	PNP-A	plant natriuretic peptide A	_	Dusk	Heat	Leaf
Kaladp0029s0060	AT4G29250		HXXXD-type acyl-transferase family protein	_	Dusk	Heat	Leaf
Kaladp0029s0061	AT2G25625			_	Dusk	Heat	Leaf
Kaladp0029s0084	AT5G11510	AtMYB3R4,MYB3R-4	myb domain protein 3r-4	MYB	Dusk	Heat	Leaf
Kaladp0029s0085	AT5G11520	ASP3,YLS4	aspartate aminotransferase 3	_	Dusk	Heat	Leaf
Kaladp0029s0103	AT5G60340		P-loop containing nucleoside triphosphate hydrolases superfamily protein	_	Dusk	Heat	Leaf
Kaladp0029s0115				_	Dusk	Heat	Leaf
Kaladp0029s0124	AT2G25140	CLPB-M,CLPB4,HSP98.7	casein lytic proteinase B4	_	Dusk	Heat	Leaf
Kaladp0029s0126				_	Dusk	Heat	Leaf
Kaladp0029s0129	AT5G25080		Sas10/Utp3/C1D family	_	Dusk	Heat	Leaf
Kaladp0029s0136	AT2G24970			_	Dusk	Heat	Leaf
Kaladp0029s0140	AT5G10770		Eukaryotic aspartyl protease family protein	_	Dusk	Heat	Leaf
Kaladp0029s0150	AT4G31720	STG1,TAF10,TAFII15	TBP-associated factor II 15	_	Dusk	Heat	Leaf
Kaladp0029s0156	AT1G78570	ATRHM1,RHM1,ROL1	rhamnose biosynthesis 1	_	Dusk	Heat	Leaf
Kaladp0029s0157	AT1G78570	ATRHM1,RHM1,ROL1	rhamnose biosynthesis 1	_	Dusk	Heat	Leaf
Kaladp0029s0160	AT5G60680		Protein of unknown function, DUF584	_	Dusk	Heat	Leaf
Kaladp0029s0162	AT3G29060		EXS (ERD1/XPR1/SYG1) family protein	_	Dusk	Heat	Leaf
Kaladp0030s0009	AT5G06380			_	Dusk	Heat	Leaf
Kaladp0030s0015	ATCG01280		Chloroplast Ycf2;ATPase, AAA type, core	_	Dusk	Heat	Leaf
Kaladp0030s0017	AT2G34400		Pentatricopeptide repeat (PPR-like) superfamily protein	_	Dusk	Heat	Leaf
Kaladp0030s0025	AT5G45890	SAG12	senescence-associated gene 12	_	Dusk	Heat	Leaf
Kaladp0030s0059	AT4G22120		ERD (early-responsive to dehydration stress) family protein	_	Dusk	Heat	Leaf
Kaladp0030s0060	AT4G22120		ERD (early-responsive to dehydration stress) family protein	_	Dusk	Heat	Leaf
Kaladp0030s0065	AT2G05755		Nodulin MtN21 /EamA-like transporter family protein	_	Dusk	Heat	Leaf
Kaladp0030s0066	AT1G05010	ACO4,EAT1,EFE	ethylene-forming enzyme	_	Dusk	Heat	Leaf
Kaladp0030s0080	AT1G02820		Late embryogenesis abundant 3 (LEA3) family protein	_	Dusk	Heat	Leaf
Kaladp0030s0081	AT1G02820		Late embryogenesis abundant 3 (LEA3) family protein	_	Dusk	Heat	Leaf
Kaladp0030s0084	AT1G03840	MGP	C2H2 and C2HC zinc fingers superfamily protein	C2H2	Dusk	Heat	Leaf
Kaladp0030s0085	AT2G47820			_	Dusk	Heat	Leaf
Kaladp0030s0088	AT1G02880	TPK1	thiamin pyrophosphokinase1	_	Dusk	Heat	Leaf
Kaladp0030s0100	AT1G03430	AHP5	histidine-containing phosphotransfer factor 5	_	Dusk	Heat	Leaf
Kaladp0030s0111	AT1G04645		Plant self-incompatibility protein S1 family	_	Dusk	Heat	Leaf
Kaladp0030s0116	AT1G21740		Protein of unknown function (DUF630 and DUF632)	_	Dusk	Heat	Leaf
Kaladp0030s0117	AT1G01720	ANAC002,ATAF1	NAC (No Apical Meristem) domain transcriptional regulator superfamily protein	NAC	Dusk	Heat	Leaf
Kaladp0030s0126	AT1G52800		2-oxoglutarate (2OG) and Fe(II)-dependent oxygenase superfamily protein	_	Dusk	Heat	Leaf
Kaladp0030s0133	AT5G63950	CHR24	chromatin remodeling 24	SNF2	Dusk	Heat	Leaf
Kaladp0030s0138	AT3G19000		2-oxoglutarate (2OG) and Fe(II)-dependent oxygenase superfamily protein	_	Dusk	Heat	Leaf
Kaladp0030s0144	AT1G77360		Tetratricopeptide repeat (TPR)-like superfamily protein	_	Dusk	Heat	Leaf
Kaladp0030s0151	AT1G32910		HXXXD-type acyl-transferase family protein	_	Dusk	Heat	Leaf
Kaladp0030s0159	AT2G30770	CYP71A13	cytochrome P450, family 71, subfamily A, polypeptide 13	_	Dusk	Heat	Leaf
Kaladp0031s0008	AT3G21540		transducin family protein / WD-40 repeat family protein	_	Dusk	Heat	Leaf
Kaladp0031s0023	AT2G37080	RIP3	ROP interactive partner 3	_	Dusk	Heat	Leaf
Kaladp0031s0035	AT1G04980	ATPDI10,ATPDIL2-2,PDI10,PDIL2-2	PDI-like 2-2	_	Dusk	Heat	Leaf
Kaladp0031s0036				_	Dusk	Heat	Leaf
Kaladp0031s0050	AT3G48180			_	Dusk	Heat	Leaf
Kaladp0031s0058	AT3G03800	ATSYP131,SYP131	syntaxin of plants 131	_	Dusk	Heat	Leaf
Kaladp0031s0078	AT1G13110	CYP71B7	cytochrome P450, family 71 subfamily B, polypeptide 7	_	Dusk	Heat	Leaf
Kaladp0031s0086	AT3G07470		Protein of unknown function, DUF538	_	Dusk	Heat	Leaf
Kaladp0031s0089	AT2G03820		nonsense-mediated mRNA decay NMD3 family protein	_	Dusk	Heat	Leaf
Kaladp0031s0095	AT5G17410		Spc97 / Spc98 family of spindle pole body (SBP) component	_	Dusk	Heat	Leaf
Kaladp0031s0112	AT4G32350		Regulator of Vps4 activity in the MVB pathway protein	_	Dusk	Heat	Leaf
Kaladp0031s0122	AT4G13400		2-oxoglutarate (2OG) and Fe(II)-dependent oxygenase superfamily protein	_	Dusk	Heat	Leaf
Kaladp0031s0126	AT4G32551	LUG,RON2	LisH dimerisation motif;WD40/YVTN repeat-like-containing domain	LUG	Dusk	Heat	Leaf
Kaladp0031s0133	AT3G15610		Transducin/WD40 repeat-like superfamily protein	_	Dusk	Heat	Leaf
Kaladp0031s0135	AT2G26650	AKT1,ATAKT1,KT1	K+ transporter 1	_	Dusk	Heat	Leaf
Kaladp0031s0145	AT3G42640	AHA8,HA8	H(+)-ATPase 8	_	Dusk	Heat	Leaf
Kaladp0031s0148				_	Dusk	Heat	Leaf
Kaladp0031s0173	AT2G21100		Disease resistance-responsive (dirigent-like protein) family protein	_	Dusk	Heat	Leaf
Kaladp0032s0002	AT5G42820	ATU2AF35B,U2AF35B	Zinc finger C-x8-C-x5-C-x3-H type family protein	C3H	Dusk	Heat	Leaf
Kaladp0032s0007	AT1G62710	BETA-VPE,BETAVPE	beta vacuolar processing enzyme	_	Dusk	Heat	Leaf
Kaladp0032s0008	AT4G12400		stress-inducible protein, putative	_	Dusk	Heat	Leaf
Kaladp0032s0010	AT5G62350		Plant invertase/pectin methylesterase inhibitor superfamily protein	_	Dusk	Heat	Leaf
Kaladp0032s0026	AT3G19184		AP2/B3-like transcriptional factor family protein	ABI3VP1	Dusk	Heat	Leaf
Kaladp0032s0028	AT1G44130		Eukaryotic aspartyl protease family protein	_	Dusk	Heat	Leaf
Kaladp0032s0034	AT2G18193		P-loop containing nucleoside triphosphate hydrolases superfamily protein	_	Dusk	Heat	Leaf
Kaladp0032s0040	AT1G19530			_	Dusk	Heat	Leaf
Kaladp0032s0043	AT3G18750	ATWNK6,WNK6,ZIK5	with no lysine (K) kinase 6	_	Dusk	Heat	Leaf
Kaladp0032s0058	AT5G51150		Mitochondrial import inner membrane translocase subunit Tim17/Tim22/Tim23 family protein	_	Dusk	Heat	Leaf
Kaladp0032s0061	AT3G06240		F-box family protein	_	Dusk	Heat	Leaf
Kaladp0032s0062	AT4G27585		SPFH/Band 7/PHB domain-containing membrane-associated protein family	_	Dusk	Heat	Leaf
Kaladp0032s0064	AT1G33140	PGY2	Ribosomal protein L6 family	_	Dusk	Heat	Leaf
Kaladp0032s0068	AT3G49400		Transducin/WD40 repeat-like superfamily protein	_	Dusk	Heat	Leaf
Kaladp0032s0083	AT4G17900		PLATZ transcription factor family protein	PLATZ	Dusk	Heat	Leaf
Kaladp0032s0095	AT1G64890		Major facilitator superfamily protein	_	Dusk	Heat	Leaf
Kaladp0032s0117	AT5G53730		Late embryogenesis abundant (LEA) hydroxyproline-rich glycoprotein family	_	Dusk	Heat	Leaf
Kaladp0032s0123				_	Dusk	Heat	Leaf
Kaladp0032s0124	AT1G18000		Major facilitator superfamily protein	_	Dusk	Heat	Leaf
Kaladp0032s0127	AT4G01575		serine protease inhibitor, Kazal-type family protein	_	Dusk	Heat	Leaf
Kaladp0032s0139	AT2G40670	ARR16,RR16	response regulator 16	Orphans	Dusk	Heat	Leaf
Kaladp0032s0143	AT5G05220			_	Dusk	Heat	Leaf
Kaladp0032s0149	AT4G26500	ATSUFE,CPSUFE,EMB1374,SUFE1	chloroplast sulfur E	_	Dusk	Heat	Leaf
Kaladp0032s0150	AT1G78955	CAMS1	camelliol C synthase 1	_	Dusk	Heat	Leaf
Kaladp0032s0153	AT1G26640		Amino acid kinase family protein	_	Dusk	Heat	Leaf
Kaladp0032s0156	AT3G11810			_	Dusk	Heat	Leaf
Kaladp0032s0159				_	Dusk	Heat	Leaf
Kaladp0032s0162	AT1G69870	NRT1.7	nitrate transporter 1.7	_	Dusk	Heat	Leaf
Kaladp0032s0167	AT1G71780			_	Dusk	Heat	Leaf
Kaladp0032s0174	AT3G07610	IBM1	Transcription factor jumonji (jmjC) domain-containing protein	Jumonji	Dusk	Heat	Leaf
Kaladp0032s0185	AT4G39670		Glycolipid transfer protein (GLTP) family protein	_	Dusk	Heat	Leaf
Kaladp0032s0186	AT1G68550		Integrase-type DNA-binding superfamily protein	AP2-EREBP	Dusk	Heat	Leaf
Kaladp0032s0196	AT1G68220		Protein of unknown function (DUF1218)	_	Dusk	Heat	Leaf
Kaladp0032s0199	AT1G15060		Uncharacterised conserved protein UCP031088, alpha/beta hydrolase	_	Dusk	Heat	Leaf
Kaladp0032s0205	AT3G02960		Heavy metal transport/detoxification superfamily protein	_	Dusk	Heat	Leaf
Kaladp0032s0208	AT1G48590		Calcium-dependent lipid-binding (CaLB domain) family protein	_	Dusk	Heat	Leaf
Kaladp0032s0209	AT1G66360		Calcium-dependent lipid-binding (CaLB domain) family protein	_	Dusk	Heat	Leaf
Kaladp0032s0210	AT1G70780			_	Dusk	Heat	Leaf
Kaladp0032s0212	AT5G17190			_	Dusk	Heat	Leaf
Kaladp0032s0213	AT2G01650	PUX2	plant UBX domain-containing protein 2	_	Dusk	Heat	Leaf
Kaladp0032s0216	AT1G70780			_	Dusk	Heat	Leaf
Kaladp0032s0237	AT1G22100		Inositol-pentakisphosphate 2-kinase family protein	_	Dusk	Heat	Leaf
Kaladp0032s0241	AT5G25610	ATRD22,RD22	BURP domain-containing protein	_	Dusk	Heat	Leaf
Kaladp0032s0266				_	Dusk	Heat	Leaf
Kaladp0032s0271	AT4G32000		Protein kinase superfamily protein	_	Dusk	Heat	Leaf
Kaladp0032s0276	AT2G25110	AtSDF2,ATSDL,SDF2	stromal cell-derived factor 2-like protein precursor	_	Dusk	Heat	Leaf
Kaladp0032s0280				_	Dusk	Heat	Leaf
Kaladp0032s0291	AT2G29120	ATGLR2.7,GLR2.7	glutamate receptor 2.7	_	Dusk	Heat	Leaf
Kaladp0032s0292	AT2G29120	ATGLR2.7,GLR2.7	glutamate receptor 2.7	_	Dusk	Heat	Leaf
Kaladp0032s0293	AT2G24720	ATGLR2.2,GLR2.2	glutamate receptor 2.2	_	Dusk	Heat	Leaf
Kaladp0032s0313	AT4G01370	ATMPK4,MPK4	MAP kinase 4	_	Dusk	Heat	Leaf
Kaladp0032s0314	AT1G07870		Protein kinase superfamily protein	_	Dusk	Heat	Leaf
Kaladp0032s0318	AT2G40010		Ribosomal protein L10 family protein	_	Dusk	Heat	Leaf
Kaladp0032s0334	AT5G59400			_	Dusk	Heat	Leaf
Kaladp0032s0337	AT5G59410		Rab5-interacting family protein	_	Dusk	Heat	Leaf
Kaladp0032s0338	AT5G02100	ORP3A,UNE18	Oxysterol-binding family protein	_	Dusk	Heat	Leaf
Kaladp0032s0372	AT2G45210		SAUR-like auxin-responsive protein family	_	Dusk	Heat	Leaf
Kaladp0032s0380	AT1G18800	NRP2	NAP1-related protein 2	_	Dusk	Heat	Leaf
Kaladp0032s0382	AT2G45360		Protein of unknown function (DUF1442)	_	Dusk	Heat	Leaf
Kaladp0032s0384	AT3G12340		FKBP-like peptidyl-prolyl cis-trans isomerase family protein	_	Dusk	Heat	Leaf
Kaladp0032s0388	AT5G51600	ATMAP65-3,MAP65-3,PLE	Microtubule associated protein (MAP65/ASE1) family protein	_	Dusk	Heat	Leaf
Kaladp0032s0442	AT2G21190		ER lumen protein retaining receptor family protein	_	Dusk	Heat	Leaf
Kaladp0033s0002	AT1G67210		Proline-rich spliceosome-associated (PSP) family protein / zinc knuckle (CCHC-type) family protein	_	Dusk	Heat	Leaf
Kaladp0033s0010	AT3G06670		binding	_	Dusk	Heat	Leaf
Kaladp0033s0034	AT5G21070			_	Dusk	Heat	Leaf
Kaladp0033s0051	AT5G05950	MEE60	maternal effect embryo arrest 60	_	Dusk	Heat	Leaf
Kaladp0033s0053				_	Dusk	Heat	Leaf
Kaladp0033s0054				_	Dusk	Heat	Leaf
Kaladp0033s0061	AT2G04030	AtHsp90.5,CR88,EMB1956,Hsp88.1,HSP90.5	Chaperone protein htpG family protein	_	Dusk	Heat	Leaf
Kaladp0033s0081	AT3G19360		Zinc finger (CCCH-type) family protein	C3H	Dusk	Heat	Leaf
Kaladp0033s0088	AT1G80170		Pectin lyase-like superfamily protein	_	Dusk	Heat	Leaf
Kaladp0033s0089	AT2G19640	ASHR2,SDG39	ASH1-related protein 2	_	Dusk	Heat	Leaf
Kaladp0033s0094	AT1G52565			_	Dusk	Heat	Leaf
Kaladp0033s0099	AT5G35410	ATSOS2,CIPK24,SNRK3.11,SOS2	Protein kinase superfamily protein	_	Dusk	Heat	Leaf
Kaladp0033s0109				_	Dusk	Heat	Leaf
Kaladp0033s0116				_	Dusk	Heat	Leaf
Kaladp0033s0133	AT4G09320	NDPK1	Nucleoside diphosphate kinase family protein	_	Dusk	Heat	Leaf
Kaladp0033s0150	AT4G10265		Wound-responsive family protein	_	Dusk	Heat	Leaf
Kaladp0033s0159	AT1G29140		Pollen Ole e 1 allergen and extensin family protein	_	Dusk	Heat	Leaf
Kaladp0033s0172	AT1G53490		RING/U-box superfamily protein	_	Dusk	Heat	Leaf
Kaladp0033s0174	AT3G53690		RING/U-box superfamily protein	_	Dusk	Heat	Leaf
Kaladp0033s0177	AT1G17180	ATGSTU25,GSTU25	glutathione S-transferase TAU 25	_	Dusk	Heat	Leaf
Kaladp0033s0188	AT1G78380	ATGSTU19,GST8,GSTU19	glutathione S-transferase TAU 19	_	Dusk	Heat	Leaf
Kaladp0033s0194	AT4G37370	CYP81D8	cytochrome P450, family 81, subfamily D, polypeptide 8	_	Dusk	Heat	Leaf
Kaladp0033s0197	AT4G34588	CPuORF2	conserved peptide upstream open reading frame 2	_	Dusk	Heat	Leaf
Kaladp0033s0198				_	Dusk	Heat	Leaf
Kaladp0033s0200	AT2G21540	ATSFH3,SFH3	SEC14-like 3	_	Dusk	Heat	Leaf
Kaladp0033s0209	AT4G39230		NmrA-like negative transcriptional regulator family protein	_	Dusk	Heat	Leaf
Kaladp0033s0212	AT2G21610	ATPE11,PE11	pectinesterase 11	_	Dusk	Heat	Leaf
Kaladp0033s0215	AT1G19440	KCS4	3-ketoacyl-CoA synthase 4	_	Dusk	Heat	Leaf
Kaladp0033s0220	AT1G19400		Erythronate-4-phosphate dehydrogenase family protein	_	Dusk	Heat	Leaf
Kaladp0033s0221	AT1G63850		BTB/POZ domain-containing protein	_	Dusk	Heat	Leaf
Kaladp0033s0231	AT3G18860		transducin family protein / WD-40 repeat family protein	_	Dusk	Heat	Leaf
Kaladp0033s0246				_	Dusk	Heat	Leaf
Kaladp0033s0249	AT3G19000		2-oxoglutarate (2OG) and Fe(II)-dependent oxygenase superfamily protein	_	Dusk	Heat	Leaf
Kaladp0033s0254				_	Dusk	Heat	Leaf
Kaladp0033s0265	AT2G15760		Protein of unknown function (DUF1645)	_	Dusk	Heat	Leaf
Kaladp0033s0307	AT1G60710	ATB2	NAD(P)-linked oxidoreductase superfamily protein	_	Dusk	Heat	Leaf
Kaladp0033s0317	AT3G07770	AtHsp90-6,AtHsp90.6,Hsp89.1	HEAT SHOCK PROTEIN 89.1	_	Dusk	Heat	Leaf
Kaladp0033s0332				_	Dusk	Heat	Leaf
Kaladp0033s0335				_	Dusk	Heat	Leaf
Kaladp0033s0336				_	Dusk	Heat	Leaf
Kaladp0034s0014	ATCG01130		Ycf1 protein	_	Dusk	Heat	Leaf
Kaladp0034s0021	AT3G19000		2-oxoglutarate (2OG) and Fe(II)-dependent oxygenase superfamily protein	_	Dusk	Heat	Leaf
Kaladp0034s0023	AT3G19000		2-oxoglutarate (2OG) and Fe(II)-dependent oxygenase superfamily protein	_	Dusk	Heat	Leaf
Kaladp0034s0024	AT1G23870	ATTPS9,TPS9	trehalose-phosphatase/synthase 9	_	Dusk	Heat	Leaf
Kaladp0034s0028	AT5G57760			_	Dusk	Heat	Leaf
Kaladp0034s0033	AT1G79900	ATMBAC2,BAC2	Mitochondrial substrate carrier family protein	_	Dusk	Heat	Leaf
Kaladp0034s0037	AT3G63510		FMN-linked oxidoreductases superfamily protein	_	Dusk	Heat	Leaf
Kaladp0034s0055	AT1G70420		Protein of unknown function (DUF1645)	_	Dusk	Heat	Leaf
Kaladp0034s0056	AT1G23550	SRO2	similar to RCD one 2	_	Dusk	Heat	Leaf
Kaladp0034s0059	AT1G60420		DC1 domain-containing protein	_	Dusk	Heat	Leaf
Kaladp0034s0060	AT3G54760		dentin sialophosphoprotein-related	_	Dusk	Heat	Leaf
Kaladp0034s0078	AT1G23280		MAK16 protein-related	_	Dusk	Heat	Leaf
Kaladp0034s0085	AT2G04220		Plant protein of unknown function (DUF868)	_	Dusk	Heat	Leaf
Kaladp0034s0087	AT1G13030		sphere organelles protein-related	_	Dusk	Heat	Leaf
Kaladp0034s0090	AT5G25140	CYP71B13	cytochrome P450, family 71, subfamily B, polypeptide 13	_	Dusk	Heat	Leaf
Kaladp0034s0091	AT3G26320	CYP71B36	cytochrome P450, family 71, subfamily B, polypeptide 36	_	Dusk	Heat	Leaf
Kaladp0034s0093	AT1G13130		Cellulase (glycosyl hydrolase family 5) protein	_	Dusk	Heat	Leaf
Kaladp0034s0094	AT3G01680			_	Dusk	Heat	Leaf
Kaladp0034s0110	AT5G36930		Disease resistance protein (TIR-NBS-LRR class) family	_	Dusk	Heat	Leaf
Kaladp0034s0115	ATCG00590		electron carriers	_	Dusk	Heat	Leaf
Kaladp0034s0118	AT3G10650			_	Dusk	Heat	Leaf
Kaladp0034s0126	AT3G24500	ATMBF1C,MBF1C	multiprotein bridging factor 1C	MBF1	Dusk	Heat	Leaf
Kaladp0034s0141	AT2G26730		Leucine-rich repeat protein kinase family protein	_	Dusk	Heat	Leaf
Kaladp0034s0154	AT5G20030		Plant Tudor-like RNA-binding protein	_	Dusk	Heat	Leaf
Kaladp0034s0170				_	Dusk	Heat	Leaf
Kaladp0034s0172	AT1G09570	FHY2,FRE1,HY8,PHYA	phytochrome A	_	Dusk	Heat	Leaf
Kaladp0034s0177	AT1G09530	PAP3,PIF3,POC1	phytochrome interacting factor 3	bHLH	Dusk	Heat	Leaf
Kaladp0034s0180	AT1G11910	APA1,ATAPA1	aspartic proteinase A1	_	Dusk	Heat	Leaf
Kaladp0034s0185	AT1G02460		Pectin lyase-like superfamily protein	_	Dusk	Heat	Leaf
Kaladp0034s0187	AT1G56560		Plant neutral invertase family protein	_	Dusk	Heat	Leaf
Kaladp0034s0198	AT1G60770		Tetratricopeptide repeat (TPR)-like superfamily protein	_	Dusk	Heat	Leaf
Kaladp0034s0199	AT1G56460		HIT zinc finger ;PAPA-1-like conserved region	_	Dusk	Heat	Leaf
Kaladp0034s0208	AT3G22490		Seed maturation protein	_	Dusk	Heat	Leaf
Kaladp0034s0212				_	Dusk	Heat	Leaf
Kaladp0034s0235	AT4G35890		winged-helix DNA-binding transcription factor family protein	_	Dusk	Heat	Leaf
Kaladp0035s0003	AT2G19780		Leucine-rich repeat (LRR) family protein	_	Dusk	Heat	Leaf
Kaladp0035s0048	AT5G17190			_	Dusk	Heat	Leaf
Kaladp0035s0062	AT5G36970	NHL25	NDR1/HIN1-like 25	_	Dusk	Heat	Leaf
Kaladp0035s0064	AT5G66460		Glycosyl hydrolase superfamily protein	_	Dusk	Heat	Leaf
Kaladp0035s0081	AT5G53000	TAP46	2A phosphatase associated protein of 46 kD	_	Dusk	Heat	Leaf
Kaladp0035s0084				_	Dusk	Heat	Leaf
Kaladp0036s0007	AT1G78380	ATGSTU19,GST8,GSTU19	glutathione S-transferase TAU 19	_	Dusk	Heat	Leaf
Kaladp0036s0018	AT3G22850		Aluminium induced protein with YGL and LRDR motifs	_	Dusk	Heat	Leaf
Kaladp0036s0020	AT3G20550	DDL	SMAD/FHA domain-containing protein	FHA	Dusk	Heat	Leaf
Kaladp0036s0033	AT4G15430		ERD (early-responsive to dehydration stress) family protein	_	Dusk	Heat	Leaf
Kaladp0036s0042				_	Dusk	Heat	Leaf
Kaladp0036s0050	AT1G79420		Protein of unknown function (DUF620)	_	Dusk	Heat	Leaf
Kaladp0036s0053	AT5G49910	cpHsc70-2,CPHSC70-2EAT SHOCK PROTEIN 70-2,HSC70-7	chloroplast heat shock protein 70-2	_	Dusk	Heat	Leaf
Kaladp0036s0056	AT5G51140		Pseudouridine synthase family protein	_	Dusk	Heat	Leaf
Kaladp0036s0057	AT5G23230	NIC2	nicotinamidase 2	_	Dusk	Heat	Leaf
Kaladp0036s0058	AT1G03610		Protein of unknown function (DUF789)	_	Dusk	Heat	Leaf
Kaladp0036s0062	AT3G19590	BUB3.1	Transducin/WD40 repeat-like superfamily protein	_	Dusk	Heat	Leaf
Kaladp0036s0066	AT5G27120		NOP56-like pre RNA processing ribonucleoprotein	_	Dusk	Heat	Leaf
Kaladp0036s0073	AT5G27395		Mitochondrial inner membrane translocase complex, subunit Tim44-related protein	_	Dusk	Heat	Leaf
Kaladp0036s0074	AT3G05170		Phosphoglycerate mutase family protein	_	Dusk	Heat	Leaf
Kaladp0036s0078				_	Dusk	Heat	Leaf
Kaladp0036s0079	AT5G27540	emb2473,MIRO1	MIRO-related GTP-ase 1	_	Dusk	Heat	Leaf
Kaladp0036s0081	AT5G27660		Trypsin family protein with PDZ domain	_	Dusk	Heat	Leaf
Kaladp0036s0083	AT5G08110		nucleic acid binding;ATP-dependent helicases;ATP binding;helicases;ATP-dependent helicases	_	Dusk	Heat	Leaf
Kaladp0036s0084	AT3G05480	ATRAD9,RAD9	cell cycle checkpoint control protein family	_	Dusk	Heat	Leaf
Kaladp0036s0087	AT3G05500		Rubber elongation factor protein (REF)	_	Dusk	Heat	Leaf
Kaladp0036s0120				_	Dusk	Heat	Leaf
Kaladp0036s0128	AT1G52780		Protein of unknown function (DUF2921)	_	Dusk	Heat	Leaf
Kaladp0036s0130	AT1G16060	ADAP	ARIA-interacting double AP2 domain protein	AP2-EREBP	Dusk	Heat	Leaf
Kaladp0036s0136	AT5G09380		RNA polymerase III RPC4	_	Dusk	Heat	Leaf
Kaladp0036s0138	AT1G80460	GLI1,NHO1	Actin-like ATPase superfamily protein	_	Dusk	Heat	Leaf
Kaladp0036s0156	AT2G18660	PNP-A	plant natriuretic peptide A	_	Dusk	Heat	Leaf
Kaladp0036s0166	AT1G15440	ATPWP2,PWP2	periodic tryptophan protein 2	_	Dusk	Heat	Leaf
Kaladp0036s0167	AT2G38310	PYL4,RCAR10	PYR1-like 4	_	Dusk	Heat	Leaf
Kaladp0036s0169	AT1G73880	UGT89B1	UDP-glucosyl transferase 89B1	_	Dusk	Heat	Leaf
Kaladp0036s0170	AT5G37030		P-loop containing nucleoside triphosphate hydrolases superfamily protein	_	Dusk	Heat	Leaf
Kaladp0036s0181	AT2G02050		NADH-ubiquinone oxidoreductase B18 subunit, putative	_	Dusk	Heat	Leaf
Kaladp0036s0192	AT1G14700	ATPAP3,PAP3	purple acid phosphatase 3	_	Dusk	Heat	Leaf
Kaladp0036s0194	AT1G14720	ATXTH28,EXGT-A2,XTH28,XTR2	xyloglucan endotransglucosylase/hydrolase 28	_	Dusk	Heat	Leaf
Kaladp0036s0197				_	Dusk	Heat	Leaf
Kaladp0036s0200	AT3G17130		Plant invertase/pectin methylesterase inhibitor superfamily protein	_	Dusk	Heat	Leaf
Kaladp0036s0203	AT5G37490		ARM repeat superfamily protein	_	Dusk	Heat	Leaf
Kaladp0036s0209	AT1G14780		MAC/Perforin domain-containing protein	_	Dusk	Heat	Leaf
Kaladp0036s0217	AT1G14830	ADL1C,ADL5,DL1C,DRP1C	DYNAMIN-like 1C	_	Dusk	Heat	Leaf
Kaladp0036s0225	AT1G25210		UDP-3-O-acyl N-acetylglycosamine deacetylase family protein	_	Dusk	Heat	Leaf
Kaladp0036s0228	AT1G03400		2-oxoglutarate (2OG) and Fe(II)-dependent oxygenase superfamily protein	_	Dusk	Heat	Leaf
Kaladp0036s0242	AT5G59120	ATSBT4.13,SBT4.13	subtilase 4.13	_	Dusk	Heat	Leaf
Kaladp0036s0252	AT2G29590		Thioesterase superfamily protein	_	Dusk	Heat	Leaf
Kaladp0036s0262	AT2G38170	ATCAX1,CAX1,RCI4	cation exchanger 1	_	Dusk	Heat	Leaf
Kaladp0036s0263	AT5G58730		pfkB-like carbohydrate kinase family protein	_	Dusk	Heat	Leaf
Kaladp0036s0266	AT5G58720		smr (Small MutS Related) domain-containing protein	_	Dusk	Heat	Leaf
Kaladp0036s0270	AT1G07220		Arabidopsis thaliana protein of unknown function (DUF821)	_	Dusk	Heat	Leaf
Kaladp0036s0273	AT1G48140		dolichol-phosphate mannosyltransferase-related	_	Dusk	Heat	Leaf
Kaladp0036s0275	AT5G58660		2-oxoglutarate (2OG) and Fe(II)-dependent oxygenase superfamily protein	_	Dusk	Heat	Leaf
Kaladp0036s0276	AT5G58610		PHD finger transcription factor, putative	PHD	Dusk	Heat	Leaf
Kaladp0036s0278	AT3G47340	ASN1,AT-ASN1,DIN6	glutamine-dependent asparagine synthase 1	_	Dusk	Heat	Leaf
Kaladp0036s0296	AT1G69770	CMT3	chromomethylase 3	_	Dusk	Heat	Leaf
Kaladp0036s0300	AT2G38470	ATWRKY33,WRKY33	WRKY DNA-binding protein 33	WRKY	Dusk	Heat	Leaf
Kaladp0036s0301	AT2G13620	ATCHX15,CHX15	cation/hydrogen exchanger 15	_	Dusk	Heat	Leaf
Kaladp0036s0302	AT5G22900	ATCHX3,CHX3	cation/H+ exchanger 3	_	Dusk	Heat	Leaf
Kaladp0036s0311	AT2G30360	CIPK11,PKS5,SIP4,SNRK3.22	SOS3-interacting protein 4	_	Dusk	Heat	Leaf
Kaladp0036s0312	AT2G30370	CHAL,EPFL6	allergen-related	_	Dusk	Heat	Leaf
Kaladp0036s0313				_	Dusk	Heat	Leaf
Kaladp0036s0315	AT2G30395	ATOFP17,OFP17	ovate family protein 17	_	Dusk	Heat	Leaf
Kaladp0037s0009	AT3G21540		transducin family protein / WD-40 repeat family protein	_	Dusk	Heat	Leaf
Kaladp0037s0029	AT2G19070	SHT	spermidine hydroxycinnamoyl transferase	_	Dusk	Heat	Leaf
Kaladp0037s0030	AT2G19070	SHT	spermidine hydroxycinnamoyl transferase	_	Dusk	Heat	Leaf
Kaladp0037s0031				_	Dusk	Heat	Leaf
Kaladp0037s0033	AT2G17250	EMB2762	CCAAT-binding factor	_	Dusk	Heat	Leaf
Kaladp0037s0046	AT4G25780		CAP (Cysteine-rich secretory proteins, Antigen 5, and Pathogenesis-related 1 protein) superfamily protein	_	Dusk	Heat	Leaf
Kaladp0037s0048	AT5G57620	AtMYB36,MYB36	myb domain protein 36	MYB	Dusk	Heat	Leaf
Kaladp0037s0055	AT5G57490	ATVDAC4,VDAC4	voltage dependent anion channel 4	_	Dusk	Heat	Leaf
Kaladp0037s0057	AT4G30240		Syntaxin/t-SNARE family protein	_	Dusk	Heat	Leaf
Kaladp0037s0079	AT4G25940		ENTH/ANTH/VHS superfamily protein	_	Dusk	Heat	Leaf
Kaladp0037s0082	AT4G29960			_	Dusk	Heat	Leaf
Kaladp0037s0087	AT4G30110	ATHMA2,HMA2	heavy metal atpase 2	_	Dusk	Heat	Leaf
Kaladp0037s0092	AT4G29960			_	Dusk	Heat	Leaf
Kaladp0037s0102	AT2G36310	URH1	uridine-ribohydrolase 1	_	Dusk	Heat	Leaf
Kaladp0037s0107	AT3G52820	ATPAP22,PAP22	purple acid phosphatase 22	_	Dusk	Heat	Leaf
Kaladp0037s0130	AT5G02010	ATROPGEF7,ROPGEF7	RHO guanyl-nucleotide exchange factor 7	_	Dusk	Heat	Leaf
Kaladp0037s0131	AT5G02010	ATROPGEF7,ROPGEF7	RHO guanyl-nucleotide exchange factor 7	_	Dusk	Heat	Leaf
Kaladp0037s0133	AT1G53540		HSP20-like chaperones superfamily protein	_	Dusk	Heat	Leaf
Kaladp0037s0136	AT2G37975		Yos1-like protein	_	Dusk	Heat	Leaf
Kaladp0037s0154	AT2G40000	ATHSPRO2,HSPRO2	ortholog of sugar beet HS1 PRO-1 2	_	Dusk	Heat	Leaf
Kaladp0037s0160	AT2G40090	ATATH9,ATH9	ABC2 homolog 9	_	Dusk	Heat	Leaf
Kaladp0037s0172	AT2G40240		Tetratricopeptide repeat (TPR)-like superfamily protein	_	Dusk	Heat	Leaf
Kaladp0037s0178	AT5G05460		Glycosyl hydrolase family 85	_	Dusk	Heat	Leaf
Kaladp0037s0179	AT2G40320	TBL33	TRICHOME BIREFRINGENCE-LIKE 33	_	Dusk	Heat	Leaf
Kaladp0037s0180	AT2G40330	PYL6,RCAR9	PYR1-like 6	_	Dusk	Heat	Leaf
Kaladp0037s0181	AT2G40340	AtERF48,DREB2C	Integrase-type DNA-binding superfamily protein	AP2-EREBP	Dusk	Heat	Leaf
Kaladp0037s0189	AT3G10985	ATWI-12,SAG20,WI12	senescence associated gene 20	_	Dusk	Heat	Leaf
Kaladp0037s0190	AT1G19260		TTF-type zinc finger protein with HAT dimerisation domain	_	Dusk	Heat	Leaf
Kaladp0037s0192	AT5G05230		RING/U-box superfamily protein	_	Dusk	Heat	Leaf
Kaladp0037s0202	AT5G06550			Jumonji	Dusk	Heat	Leaf
Kaladp0037s0204	AT3G55040	GSTL2	glutathione transferase lambda 2	_	Dusk	Heat	Leaf
Kaladp0037s0205	AT5G02790	GSTL3	Glutathione S-transferase family protein	_	Dusk	Heat	Leaf
Kaladp0037s0210	AT5G05340		Peroxidase superfamily protein	_	Dusk	Heat	Leaf
Kaladp0037s0231				_	Dusk	Heat	Leaf
Kaladp0037s0233	AT4G04220	AtRLP46,RLP46	receptor like protein 46	_	Dusk	Heat	Leaf
Kaladp0037s0244	AT3G13570	SCL30A	SC35-like splicing factor 30A	_	Dusk	Heat	Leaf
Kaladp0037s0257	AT5G19900		PRLI-interacting factor, putative	_	Dusk	Heat	Leaf
Kaladp0037s0268	AT1G51200		A20/AN1-like zinc finger family protein	_	Dusk	Heat	Leaf
Kaladp0037s0271	AT1G51340		MATE efflux family protein	_	Dusk	Heat	Leaf
Kaladp0037s0277	AT3G21055	PSBTN	photosystem II subunit T	_	Dusk	Heat	Leaf
Kaladp0037s0279	AT5G12470		Protein of unknown function (DUF3411)	_	Dusk	Heat	Leaf
Kaladp0037s0285	AT1G50460	ATHKL1,HKL1	hexokinase-like 1	_	Dusk	Heat	Leaf
Kaladp0037s0295	AT5G12380	ANNAT8	annexin 8	_	Dusk	Heat	Leaf
Kaladp0037s0309	AT2G26800		Aldolase superfamily protein	_	Dusk	Heat	Leaf
Kaladp0037s0335	AT2G26870	NPC2	non-specific phospholipase C2	_	Dusk	Heat	Leaf
Kaladp0037s0336	AT5G19400	SMG7	Telomerase activating protein Est1	_	Dusk	Heat	Leaf
Kaladp0037s0357	AT3G22660		rRNA processing protein-related	_	Dusk	Heat	Leaf
Kaladp0037s0376	AT5G48930	HCT	hydroxycinnamoyl-CoA shikimate/quinate hydroxycinnamoyl transferase	_	Dusk	Heat	Leaf
Kaladp0037s0380	AT3G12250	BZIP45,TGA6	TGACG motif-binding factor 6	bZIP	Dusk	Heat	Leaf
Kaladp0037s0386	AT5G60440	AGL62	AGAMOUS-like 62	MADS	Dusk	Heat	Leaf
Kaladp0037s0387	AT4G13870	ATWEX,ATWRNEXO,WEX,WRNEXO	Werner syndrome-like exonuclease	_	Dusk	Heat	Leaf
Kaladp0037s0409	AT1G58280		Phosphoglycerate mutase family protein	_	Dusk	Heat	Leaf
Kaladp0037s0424	AT1G59590	ZCF37	ZCF37	_	Dusk	Heat	Leaf
Kaladp0037s0425	AT4G07410		Transducin family protein / WD-40 repeat family protein	_	Dusk	Heat	Leaf
Kaladp0037s0426	AT1G58420		Uncharacterised conserved protein UCP031279	_	Dusk	Heat	Leaf
Kaladp0037s0427	AT1G10150		Carbohydrate-binding protein	_	Dusk	Heat	Leaf
Kaladp0037s0428	AT3G49780	ATPSK3 (FORMER SYMBOL),ATPSK4,PSK4	phytosulfokine 4 precursor	_	Dusk	Heat	Leaf
Kaladp0037s0436	AT1G47240	ATNRAMP2,NRAMP2	NRAMP metal ion transporter 2	_	Dusk	Heat	Leaf
Kaladp0037s0468	AT3G60190	ADL1E,ADL4,ADLP2,DL1E,DRP1E,EDR3	DYNAMIN-like 1E	_	Dusk	Heat	Leaf
Kaladp0037s0484	AT1G16490	ATMYB58,MYB58	myb domain protein 58	MYB	Dusk	Heat	Leaf
Kaladp0037s0485	AT1G27410		DNA repair metallo-beta-lactamase family protein	_	Dusk	Heat	Leaf
Kaladp0037s0489	AT4G15248		B-box type zinc finger family protein	Orphans	Dusk	Heat	Leaf
Kaladp0037s0497				_	Dusk	Heat	Leaf
Kaladp0037s0502	AT5G35690			_	Dusk	Heat	Leaf
Kaladp0037s0530	AT1G17530	ATTIM23-1,TIM23-1	translocase of inner mitochondrial membrane 23	_	Dusk	Heat	Leaf
Kaladp0038s0026	AT1G79910		Regulator of Vps4 activity in the MVB pathway protein	_	Dusk	Heat	Leaf
Kaladp0038s0029	AT1G15250		Zinc-binding ribosomal protein family protein	_	Dusk	Heat	Leaf
Kaladp0038s0031	AT4G37790	HAT22	Homeobox-leucine zipper protein family	HB	Dusk	Heat	Leaf
Kaladp0038s0033	AT5G65660		hydroxyproline-rich glycoprotein family protein	_	Dusk	Heat	Leaf
Kaladp0038s0035	AT5G65620		Zincin-like metalloproteases family protein	_	Dusk	Heat	Leaf
Kaladp0038s0043	AT1G09720		Kinase interacting (KIP1-like) family protein	_	Dusk	Heat	Leaf
Kaladp0038s0059	AT5G28040		DNA-binding storekeeper protein-related transcriptional regulator	GeBP	Dusk	Heat	Leaf
Kaladp0038s0067	AT3G26300	CYP71B34	cytochrome P450, family 71, subfamily B, polypeptide 34	_	Dusk	Heat	Leaf
Kaladp0038s0073	AT1G56070	LOS1	Ribosomal protein S5/Elongation factor G/III/V family protein	_	Dusk	Heat	Leaf
Kaladp0038s0088	AT1G53670	ATMSRB1,MSRB1	methionine sulfoxide reductase B 1	_	Dusk	Heat	Leaf
Kaladp0038s0095	AT3G14640	CYP72A10	cytochrome P450, family 72, subfamily A, polypeptide 10	_	Dusk	Heat	Leaf
Kaladp0038s0097	AT3G14690	CYP72A15	cytochrome P450, family 72, subfamily A, polypeptide 15	_	Dusk	Heat	Leaf
Kaladp0038s0100				_	Dusk	Heat	Leaf
Kaladp0038s0105	AT3G14890		phosphoesterase	_	Dusk	Heat	Leaf
Kaladp0038s0116	AT3G28860	ABCB19,ATABCB19,ATMDR1,ATMDR11,ATPGP19,MDR1,MDR11,PGP19	ATP binding cassette subfamily B19	_	Dusk	Heat	Leaf
Kaladp0038s0139	AT2G45380			_	Dusk	Heat	Leaf
Kaladp0039s0025	AT5G56610		Phosphotyrosine protein phosphatases superfamily protein	_	Dusk	Heat	Leaf
Kaladp0039s0028	AT4G10265		Wound-responsive family protein	_	Dusk	Heat	Leaf
Kaladp0039s0030	AT4G10265		Wound-responsive family protein	_	Dusk	Heat	Leaf
Kaladp0039s0032	AT4G10265		Wound-responsive family protein	_	Dusk	Heat	Leaf
Kaladp0039s0046	AT2G20710		Tetratricopeptide repeat (TPR)-like superfamily protein	_	Dusk	Heat	Leaf
Kaladp0039s0049	AT2G20710		Tetratricopeptide repeat (TPR)-like superfamily protein	_	Dusk	Heat	Leaf
Kaladp0039s0054	AT1G03700		Uncharacterised protein family (UPF0497)	_	Dusk	Heat	Leaf
Kaladp0039s0059	AT1G53025		Ubiquitin-conjugating enzyme family protein	_	Dusk	Heat	Leaf
Kaladp0039s0063				_	Dusk	Heat	Leaf
Kaladp0039s0064	AT2G04350	LACS8	AMP-dependent synthetase and ligase family protein	_	Dusk	Heat	Leaf
Kaladp0039s0071	AT5G53970		Tyrosine transaminase family protein	_	Dusk	Heat	Leaf
Kaladp0039s0072	AT4G28450		nucleotide binding;protein binding	_	Dusk	Heat	Leaf
Kaladp0039s0074	AT3G01160			_	Dusk	Heat	Leaf
Kaladp0039s0075	AT2G20530	ATPHB6,PHB6	prohibitin 6	_	Dusk	Heat	Leaf
Kaladp0039s0083	AT4G37370	CYP81D8	cytochrome P450, family 81, subfamily D, polypeptide 8	_	Dusk	Heat	Leaf
Kaladp0039s0089	AT2G32800	AP4.3A	protein kinase family protein	_	Dusk	Heat	Leaf
Kaladp0039s0104	AT5G63090	LOB	Lateral organ boundaries (LOB) domain family protein	LOB	Dusk	Heat	Leaf
Kaladp0039s0106	AT2G42490		Copper amine oxidase family protein	_	Dusk	Heat	Leaf
Kaladp0039s0109	AT4G24690		ubiquitin-associated (UBA)/TS-N domain-containing protein / octicosapeptide/Phox/Bemp1 (PB1) domain-containing protein	_	Dusk	Heat	Leaf
Kaladp0039s0110	AT4G24690		ubiquitin-associated (UBA)/TS-N domain-containing protein / octicosapeptide/Phox/Bemp1 (PB1) domain-containing protein	_	Dusk	Heat	Leaf
Kaladp0039s0111	AT4G12690		Plant protein of unknown function (DUF868)	_	Dusk	Heat	Leaf
Kaladp0039s0117	AT5G63160	BT1	BTB and TAZ domain protein 1	TRAF	Dusk	Heat	Leaf
Kaladp0039s0120	AT5G05340		Peroxidase superfamily protein	_	Dusk	Heat	Leaf
Kaladp0039s0121	AT3G27160	GHS1	Ribosomal protein S21 family protein	_	Dusk	Heat	Leaf
Kaladp0039s0122	AT5G05340		Peroxidase superfamily protein	_	Dusk	Heat	Leaf
Kaladp0039s0127	AT1G55530		RING/U-box superfamily protein	_	Dusk	Heat	Leaf
Kaladp0039s0129	AT5G45820	CIPK20,PKS18,SnRK3.6	CBL-interacting protein kinase 20	_	Dusk	Heat	Leaf
Kaladp0039s0130	AT5G07070	CIPK2,SnRK3.2	CBL-interacting protein kinase 2	_	Dusk	Heat	Leaf
Kaladp0039s0132	AT2G40600		appr-1-p processing enzyme family protein	_	Dusk	Heat	Leaf
Kaladp0039s0133	AT2G40600		appr-1-p processing enzyme family protein	_	Dusk	Heat	Leaf
Kaladp0039s0137	AT5G05240		Uncharacterised conserved protein (UCP030365)	_	Dusk	Heat	Leaf
Kaladp0039s0142	AT5G43350	ATPT1,PHT1;1	phosphate transporter 1;1	_	Dusk	Heat	Leaf
Kaladp0039s0149	AT1G55530		RING/U-box superfamily protein	_	Dusk	Heat	Leaf
Kaladp0039s0151				_	Dusk	Heat	Leaf
Kaladp0039s0156	AT1G55475			_	Dusk	Heat	Leaf
Kaladp0039s0158				_	Dusk	Heat	Leaf
Kaladp0039s0159	AT5G19760		Mitochondrial substrate carrier family protein	_	Dusk	Heat	Leaf
Kaladp0039s0162	AT3G13540	ATMYB5,MYB5	myb domain protein 5	MYB	Dusk	Heat	Leaf
Kaladp0039s0163	AT3G13600		calmodulin-binding family protein	_	Dusk	Heat	Leaf
Kaladp0039s0166	AT3G13670		Protein kinase family protein	_	Dusk	Heat	Leaf
Kaladp0039s0169	AT1G47710		Serine protease inhibitor (SERPIN) family protein	_	Dusk	Heat	Leaf
Kaladp0039s0171	AT1G47710		Serine protease inhibitor (SERPIN) family protein	_	Dusk	Heat	Leaf
Kaladp0039s0173	AT3G23880		F-box and associated interaction domains-containing protein	_	Dusk	Heat	Leaf
Kaladp0039s0175	AT1G12870		F-box and associated interaction domains-containing protein	_	Dusk	Heat	Leaf
Kaladp0039s0178	AT3G23880		F-box and associated interaction domains-containing protein	_	Dusk	Heat	Leaf
Kaladp0039s0183				_	Dusk	Heat	Leaf
Kaladp0039s0204	AT5G44280	ATRING1A,RING1A	RING 1A	_	Dusk	Heat	Leaf
Kaladp0039s0206	AT2G33810	SPL3	squamosa promoter binding protein-like 3	SBP	Dusk	Heat	Leaf
Kaladp0039s0207	AT3G06530		ARM repeat superfamily protein	_	Dusk	Heat	Leaf
Kaladp0039s0221	AT4G21710	EMB1989,NRPB2,RPB2	DNA-directed RNA polymerase family protein	_	Dusk	Heat	Leaf
Kaladp0039s0227				_	Dusk	Heat	Leaf
Kaladp0039s0232	AT4G27450		Aluminium induced protein with YGL and LRDR motifs	_	Dusk	Heat	Leaf
Kaladp0039s0233	AT4G21670	ATCPL1,CPL1,FRY2	C-terminal domain phosphatase-like 1	_	Dusk	Heat	Leaf
Kaladp0039s0260	AT1G07985		Expressed protein	_	Dusk	Heat	Leaf
Kaladp0039s0261	AT5G40010	AATP1	AAA-ATPase 1	_	Dusk	Heat	Leaf
Kaladp0039s0265	AT3G57510	ADPG1	Pectin lyase-like superfamily protein	_	Dusk	Heat	Leaf
Kaladp0039s0271	AT5G40010	AATP1	AAA-ATPase 1	_	Dusk	Heat	Leaf
Kaladp0039s0274				_	Dusk	Heat	Leaf
Kaladp0039s0284	AT2G32120	HSP70T-2	heat-shock protein 70T-2	_	Dusk	Heat	Leaf
Kaladp0039s0286	AT1G17690	NOF1		_	Dusk	Heat	Leaf
Kaladp0039s0292	AT5G57560	TCH4,XTH22	Xyloglucan endotransglucosylase/hydrolase family protein	_	Dusk	Heat	Leaf
Kaladp0039s0293	AT3G19050	POK2	phragmoplast orienting kinesin 2	_	Dusk	Heat	Leaf
Kaladp0039s0294	AT5G49525			_	Dusk	Heat	Leaf
Kaladp0039s0296	AT5G49010	SLD5	DNA replication protein-related	_	Dusk	Heat	Leaf
Kaladp0039s0302	AT1G71850		Ubiquitin carboxyl-terminal hydrolase family protein	_	Dusk	Heat	Leaf
Kaladp0039s0319	AT5G19280	KAPP,RAG1	kinase associated protein phosphatase	FHA	Dusk	Heat	Leaf
Kaladp0039s0320	AT5G26250		Major facilitator superfamily protein	_	Dusk	Heat	Leaf
Kaladp0039s0321	AT2G32120	HSP70T-2	heat-shock protein 70T-2	_	Dusk	Heat	Leaf
Kaladp0039s0367	AT1G79920		Heat shock protein 70 (Hsp 70) family protein	_	Dusk	Heat	Leaf
Kaladp0039s0368	AT1G22170		Phosphoglycerate mutase family protein	_	Dusk	Heat	Leaf
Kaladp0039s0380	AT4G08540		DNA-directed RNA polymerase II protein	_	Dusk	Heat	Leaf
Kaladp0039s0385	AT1G22030			_	Dusk	Heat	Leaf
Kaladp0039s0386	AT1G36390		Co-chaperone GrpE family protein	_	Dusk	Heat	Leaf
Kaladp0039s0394	AT5G39270	ATEXP22,ATEXPA22,ATHEXP ALPHA 1.15,EXP22,EXPA22	expansin A22	_	Dusk	Heat	Leaf
Kaladp0039s0409	AT1G77670		Pyridoxal phosphate (PLP)-dependent transferases superfamily protein	_	Dusk	Heat	Leaf
Kaladp0039s0419	AT4G03510	ATRMA1,RMA1	RING membrane-anchor 1	_	Dusk	Heat	Leaf
Kaladp0039s0430	AT4G05120	ATENT3,ENT3,FUR1	Major facilitator superfamily protein	_	Dusk	Heat	Leaf
Kaladp0039s0431	AT1G11360		Adenine nucleotide alpha hydrolases-like superfamily protein	_	Dusk	Heat	Leaf
Kaladp0039s0460				_	Dusk	Heat	Leaf
Kaladp0039s0467	AT2G15530		RING/U-box superfamily protein	_	Dusk	Heat	Leaf
Kaladp0039s0490	AT4G22600			_	Dusk	Heat	Leaf
Kaladp0039s0499	AT1G13390			_	Dusk	Heat	Leaf
Kaladp0039s0502	AT1G68440			_	Dusk	Heat	Leaf
Kaladp0039s0519				_	Dusk	Heat	Leaf
Kaladp0039s0523	AT1G66740	ASF1A,AtSP7,SGA2,SP7	ASF1 like histone chaperone	_	Dusk	Heat	Leaf
Kaladp0039s0534	AT2G01340	At17.1		_	Dusk	Heat	Leaf
Kaladp0039s0550	AT5G61770	PPAN	PETER PAN-like protein	_	Dusk	Heat	Leaf
Kaladp0039s0553	AT1G09950	RAS1	RESPONSE TO ABA AND SALT 1	_	Dusk	Heat	Leaf
Kaladp0039s0560	AT2G28320		Pleckstrin homology (PH) and lipid-binding START domains-containing protein	_	Dusk	Heat	Leaf
Kaladp0039s0579	AT1G48850	EMB1144	chorismate synthase, putative / 5-enolpyruvylshikimate-3-phosphate phospholyase, putative	_	Dusk	Heat	Leaf
Kaladp0039s0587	AT2G28500	LBD11	LOB domain-containing protein 11	LOB	Dusk	Heat	Leaf
Kaladp0039s0589	AT3G54760		dentin sialophosphoprotein-related	_	Dusk	Heat	Leaf
Kaladp0039s0603	AT2G39350		ABC-2 type transporter family protein	_	Dusk	Heat	Leaf
Kaladp0039s0607	AT3G55150	ATEXO70H1,EXO70H1	exocyst subunit exo70 family protein H1	_	Dusk	Heat	Leaf
Kaladp0039s0614	AT2G39620		Pentatricopeptide repeat (PPR) superfamily protein	_	Dusk	Heat	Leaf
Kaladp0039s0620	AT5G02500	AT-HSC70-1,HSC70,HSC70-1,HSP70-1	heat shock cognate protein 70-1	_	Dusk	Heat	Leaf
Kaladp0039s0626	AT3G46570		Glycosyl hydrolase superfamily protein	_	Dusk	Heat	Leaf
Kaladp0039s0630				_	Dusk	Heat	Leaf
Kaladp0039s0636	AT2G39710		Eukaryotic aspartyl protease family protein	_	Dusk	Heat	Leaf
Kaladp0039s0640				_	Dusk	Heat	Leaf
Kaladp0039s0653	AT2G31945			_	Dusk	Heat	Leaf
Kaladp0039s0654	AT4G10620		P-loop containing nucleoside triphosphate hydrolases superfamily protein	_	Dusk	Heat	Leaf
Kaladp0039s0657				_	Dusk	Heat	Leaf
Kaladp0039s0658	AT1G55230		Family of unknown function (DUF716)	_	Dusk	Heat	Leaf
Kaladp0039s0696	AT3G45040		phosphatidate cytidylyltransferase family protein	_	Dusk	Heat	Leaf
Kaladp0039s0704	AT3G63420	AGG1,ATAGG1,GG1	Ggamma-subunit 1	_	Dusk	Heat	Leaf
Kaladp0039s0708	AT5G26220		ChaC-like family protein	_	Dusk	Heat	Leaf
Kaladp0039s0709	AT4G31330		Protein of unknown function, DUF599	_	Dusk	Heat	Leaf
Kaladp0039s0717	AT5G12020	HSP17.6II	17.6 kDa class II heat shock protein	_	Dusk	Heat	Leaf
Kaladp0039s0718				_	Dusk	Heat	Leaf
Kaladp0039s0734	AT5G25930		Protein kinase family protein with leucine-rich repeat domain	_	Dusk	Heat	Leaf
Kaladp0039s0737	AT3G46210		Ribosomal protein S5 domain 2-like superfamily protein	_	Dusk	Heat	Leaf
Kaladp0039s0744				_	Dusk	Heat	Leaf
Kaladp0039s0747	AT5G25610	ATRD22,RD22	BURP domain-containing protein	_	Dusk	Heat	Leaf
Kaladp0039s0767	AT5G22140		FAD/NAD(P)-binding oxidoreductase family protein	_	Dusk	Heat	Leaf
Kaladp0039s0770	AT5G22060	ATJ2,J2	DNAJ homologue 2	_	Dusk	Heat	Leaf
Kaladp0039s0772	AT5G01420		Glutaredoxin family protein	_	Dusk	Heat	Leaf
Kaladp0040s0001	AT1G13570		F-box/RNI-like superfamily protein	_	Dusk	Heat	Leaf
Kaladp0040s0017	AT2G47485			_	Dusk	Heat	Leaf
Kaladp0040s0018	AT5G49300	GATA16	GATA transcription factor 16	C2C2-GATA	Dusk	Heat	Leaf
Kaladp0040s0021	AT3G55010	ATPURM,PUR5	phosphoribosylformylglycinamidine cyclo-ligase, chloroplast / phosphoribosyl-aminoimidazole synthetase / AIR synthase (PUR5)	_	Dusk	Heat	Leaf
Kaladp0040s0030	AT5G19160	TBL11	TRICHOME BIREFRINGENCE-LIKE 11	_	Dusk	Heat	Leaf
Kaladp0040s0044	AT3G22750		Protein kinase superfamily protein	_	Dusk	Heat	Leaf
Kaladp0040s0049	AT1G03070		Bax inhibitor-1 family protein	_	Dusk	Heat	Leaf
Kaladp0040s0053	AT3G63380		ATPase E1-E2 type family protein / haloacid dehalogenase-like hydrolase family protein	_	Dusk	Heat	Leaf
Kaladp0040s0058	AT3G23230		Integrase-type DNA-binding superfamily protein	AP2-EREBP	Dusk	Heat	Leaf
Kaladp0040s0059	AT3G23240	ATERF1,ERF1	ethylene response factor 1	AP2-EREBP	Dusk	Heat	Leaf
Kaladp0040s0069	AT3G42790	AL3	alfin-like 3	Alfin-like	Dusk	Heat	Leaf
Kaladp0040s0081	AT3G47180		RING/U-box superfamily protein	_	Dusk	Heat	Leaf
Kaladp0040s0098	AT1G06780	GAUT6	galacturonosyltransferase 6	_	Dusk	Heat	Leaf
Kaladp0040s0100	AT2G42790	CSY3	citrate synthase 3	_	Dusk	Heat	Leaf
Kaladp0040s0114	AT4G01560	MEE49	Ribosomal RNA processing Brix domain protein	_	Dusk	Heat	Leaf
Kaladp0040s0127	AT5G13280	AK,AK-LYS1,AK1	aspartate kinase 1	_	Dusk	Heat	Leaf
Kaladp0040s0139	AT5G13150	ATEXO70C1,EXO70C1	exocyst subunit exo70 family protein C1	_	Dusk	Heat	Leaf
Kaladp0040s0145	AT5G13110	G6PD2	glucose-6-phosphate dehydrogenase 2	_	Dusk	Heat	Leaf
Kaladp0040s0153	AT5G13080	ATWRKY75,WRKY75	WRKY DNA-binding protein 75	WRKY	Dusk	Heat	Leaf
Kaladp0040s0166	AT1G69530	AT-EXP1,ATEXP1,ATEXPA1,ATHEXP ALPHA 1.2,EXP1,EXPA1	expansin A1	_	Dusk	Heat	Leaf
Kaladp0040s0169	AT3G47570		Leucine-rich repeat protein kinase family protein	_	Dusk	Heat	Leaf
Kaladp0040s0170	AT2G22620		Rhamnogalacturonate lyase family protein	_	Dusk	Heat	Leaf
Kaladp0040s0172	AT5G20480	EFR	EF-TU receptor	_	Dusk	Heat	Leaf
Kaladp0040s0175	AT2G22600		RNA-binding KH domain-containing protein	_	Dusk	Heat	Leaf
Kaladp0040s0177	AT5G65495			_	Dusk	Heat	Leaf
Kaladp0040s0180	AT4G39330	ATCAD9,CAD9	cinnamyl alcohol dehydrogenase 9	_	Dusk	Heat	Leaf
Kaladp0040s0193	AT3G49640		Aldolase-type TIM barrel family protein	_	Dusk	Heat	Leaf
Kaladp0040s0194	AT4G37870	PCK1,PEPCK	phosphoenolpyruvate carboxykinase 1	_	Dusk	Heat	Leaf
Kaladp0040s0197	AT3G21690		MATE efflux family protein	_	Dusk	Heat	Leaf
Kaladp0040s0205				_	Dusk	Heat	Leaf
Kaladp0040s0207	AT3G12170		Chaperone DnaJ-domain superfamily protein	_	Dusk	Heat	Leaf
Kaladp0040s0209	AT5G06710	HAT14	homeobox from Arabidopsis thaliana	HB	Dusk	Heat	Leaf
Kaladp0040s0222				_	Dusk	Heat	Leaf
Kaladp0040s0225	AT3G49910		Translation protein SH3-like family protein	_	Dusk	Heat	Leaf
Kaladp0040s0230	AT1G49760	PAB8,PABP8	poly(A) binding protein 8	_	Dusk	Heat	Leaf
Kaladp0040s0253	AT4G33920		Protein phosphatase 2C family protein	_	Dusk	Heat	Leaf
Kaladp0040s0269	AT4G33880	RSL2	ROOT HAIR DEFECTIVE 6-LIKE 2	bHLH	Dusk	Heat	Leaf
Kaladp0040s0274	AT3G19660			_	Dusk	Heat	Leaf
Kaladp0040s0276	AT2G14660			_	Dusk	Heat	Leaf
Kaladp0040s0277	AT2G22860	ATPSK2,PSK2	phytosulfokine 2 precursor	_	Dusk	Heat	Leaf
Kaladp0040s0278	AT2G22860	ATPSK2,PSK2	phytosulfokine 2 precursor	_	Dusk	Heat	Leaf
Kaladp0040s0279	AT1G17870	ATEGY3,EGY3	ethylene-dependent gravitropism-deficient and yellow-green-like 3	_	Dusk	Heat	Leaf
Kaladp0040s0280	AT1G23780		F-box family protein	_	Dusk	Heat	Leaf
Kaladp0040s0294	AT5G64510			_	Dusk	Heat	Leaf
Kaladp0040s0295	AT4G33670		NAD(P)-linked oxidoreductase superfamily protein	_	Dusk	Heat	Leaf
Kaladp0040s0304	AT3G48280	CYP71A25	cytochrome P450, family 71, subfamily A, polypeptide 25	_	Dusk	Heat	Leaf
Kaladp0040s0309	AT3G48280	CYP71A25	cytochrome P450, family 71, subfamily A, polypeptide 25	_	Dusk	Heat	Leaf
Kaladp0040s0312	AT3G18295		Protein of unknown function (DUF1639)	_	Dusk	Heat	Leaf
Kaladp0040s0314	AT1G18390		Protein kinase superfamily protein	_	Dusk	Heat	Leaf
Kaladp0040s0315				_	Dusk	Heat	Leaf
Kaladp0040s0327	AT1G61350		ARM repeat superfamily protein	_	Dusk	Heat	Leaf
Kaladp0040s0330	AT4G22140	EBS	PHD finger family protein / bromo-adjacent homology (BAH) domain-containing protein	PHD	Dusk	Heat	Leaf
Kaladp0040s0338	AT1G11920		Pectin lyase-like superfamily protein	_	Dusk	Heat	Leaf
Kaladp0040s0339	AT4G04450	AtWRKY42,WRKY42	WRKY family transcription factor	WRKY	Dusk	Heat	Leaf
Kaladp0040s0350	AT1G05170		Galactosyltransferase family protein	_	Dusk	Heat	Leaf
Kaladp0040s0353	AT3G21690		MATE efflux family protein	_	Dusk	Heat	Leaf
Kaladp0040s0360	AT4G23180	CRK10,RLK4	cysteine-rich RLK (RECEPTOR-like protein kinase) 10	_	Dusk	Heat	Leaf
Kaladp0040s0361	AT4G21410	CRK29	cysteine-rich RLK (RECEPTOR-like protein kinase) 29	_	Dusk	Heat	Leaf
Kaladp0040s0368	AT1G61770		Chaperone DnaJ-domain superfamily protein	_	Dusk	Heat	Leaf
Kaladp0040s0373	AT4G23180	CRK10,RLK4	cysteine-rich RLK (RECEPTOR-like protein kinase) 10	_	Dusk	Heat	Leaf
Kaladp0040s0375	AT4G23180	CRK10,RLK4	cysteine-rich RLK (RECEPTOR-like protein kinase) 10	_	Dusk	Heat	Leaf
Kaladp0040s0378				_	Dusk	Heat	Leaf
Kaladp0040s0386	AT3G56510		RNA-binding (RRM/RBD/RNP motifs) family protein	_	Dusk	Heat	Leaf
Kaladp0040s0394	AT3G27460		SGF29 tudor-like domain	_	Dusk	Heat	Leaf
Kaladp0040s0401	AT3G27730	MER3,RCK	ATP binding;ATP-dependent helicases;DNA helicases	_	Dusk	Heat	Leaf
Kaladp0040s0402	AT3G27730	MER3,RCK	ATP binding;ATP-dependent helicases;DNA helicases	_	Dusk	Heat	Leaf
Kaladp0040s0410	AT1G23710		Protein of unknown function (DUF1645)	_	Dusk	Heat	Leaf
Kaladp0040s0413				_	Dusk	Heat	Leaf
Kaladp0040s0425	AT5G40200	DegP9	DegP protease 9	_	Dusk	Heat	Leaf
Kaladp0040s0428	AT3G28210	PMZ,SAP12	zinc finger (AN1-like) family protein	_	Dusk	Heat	Leaf
Kaladp0040s0430				_	Dusk	Heat	Leaf
Kaladp0040s0435	AT5G35970		P-loop containing nucleoside triphosphate hydrolases superfamily protein	_	Dusk	Heat	Leaf
Kaladp0040s0442	AT4G12860	UNE14	EF hand calcium-binding protein family	_	Dusk	Heat	Leaf
Kaladp0040s0479				_	Dusk	Heat	Leaf
Kaladp0040s0487	AT3G26420	ATRZ-1A	RNA-binding (RRM/RBD/RNP motifs) family protein with retrovirus zinc finger-like domain	_	Dusk	Heat	Leaf
Kaladp0040s0491				_	Dusk	Heat	Leaf
Kaladp0040s0494	AT4G25980		Peroxidase superfamily protein	_	Dusk	Heat	Leaf
Kaladp0040s0497	AT2G23150	ATNRAMP3,NRAMP3	natural resistance-associated macrophage protein 3	_	Dusk	Heat	Leaf
Kaladp0040s0500	AT5G42120		Concanavalin A-like lectin protein kinase family protein	_	Dusk	Heat	Leaf
Kaladp0040s0505	AT5G67470	ATFH6,FH6	formin homolog 6	_	Dusk	Heat	Leaf
Kaladp0040s0508	AT2G17730	NIP2	NEP-interacting protein 2	_	Dusk	Heat	Leaf
Kaladp0040s0527	AT1G08490	ATCPNIFS,ATNFS2,ATSUFS,CPNIFS,SUFS	chloroplastic NIFS-like cysteine desulfurase	_	Dusk	Heat	Leaf
Kaladp0040s0540	AT4G36740	ATHB40,HB-5,HB40	homeobox protein 40	HB	Dusk	Heat	Leaf
Kaladp0040s0542	AT2G18360		alpha/beta-Hydrolases superfamily protein	_	Dusk	Heat	Leaf
Kaladp0040s0543	AT5G66400	ATDI8,RAB18	Dehydrin family protein	_	Dusk	Heat	Leaf
Kaladp0040s0564	AT3G16340	ATPDR1,PDR1	pleiotropic drug resistance 1	_	Dusk	Heat	Leaf
Kaladp0040s0573	AT1G44170	ALDH3H1,ALDH4	aldehyde dehydrogenase 3H1	_	Dusk	Heat	Leaf
Kaladp0040s0577	AT1G44446	ATCAO,CAO,CH1	Pheophorbide a oxygenase family protein with Rieske [2Fe-2S] domain	_	Dusk	Heat	Leaf
Kaladp0040s0578	AT1G21790		TRAM, LAG1 and CLN8 (TLC) lipid-sensing domain containing protein	_	Dusk	Heat	Leaf
Kaladp0040s0587	AT1G11310	ATMLO2,MLO2,PMR2	Seven transmembrane MLO family protein	_	Dusk	Heat	Leaf
Kaladp0040s0591	AT1G20650		Protein kinase superfamily protein	_	Dusk	Heat	Leaf
Kaladp0040s0594	AT1G75130	CYP721A1	cytochrome P450, family 721, subfamily A, polypeptide 1	_	Dusk	Heat	Leaf
Kaladp0040s0595	AT5G42330			_	Dusk	Heat	Leaf
Kaladp0040s0615	AT2G36750	UGT73C1	UDP-glucosyl transferase 73C1	_	Dusk	Heat	Leaf
Kaladp0040s0616	AT1G04480		Ribosomal protein L14p/L23e family protein	_	Dusk	Heat	Leaf
Kaladp0040s0623	AT1G06130	GLX2-4	glyoxalase 2-4	_	Dusk	Heat	Leaf
Kaladp0040s0646	AT4G28530	anac074,NAC074	NAC domain containing protein 74	NAC	Dusk	Heat	Leaf
Kaladp0040s0676	AT2G20320		DENN (AEX-3) domain-containing protein	_	Dusk	Heat	Leaf
Kaladp0040s0689				_	Dusk	Heat	Leaf
Kaladp0040s0694	AT3G25150		Nuclear transport factor 2 (NTF2) family protein with RNA binding (RRM-RBD-RNP motifs) domain	_	Dusk	Heat	Leaf
Kaladp0040s0699	AT3G07070		Protein kinase superfamily protein	_	Dusk	Heat	Leaf
Kaladp0040s0700	AT3G07060	emb1974	NHL domain-containing protein	_	Dusk	Heat	Leaf
Kaladp0040s0701	AT3G07050		GTP-binding family protein	_	Dusk	Heat	Leaf
Kaladp0040s0713	AT3G07220		SMAD/FHA domain-containing protein	FHA	Dusk	Heat	Leaf
Kaladp0040s0725	AT5G48530			_	Dusk	Heat	Leaf
Kaladp0040s0726	AT5G48470			_	Dusk	Heat	Leaf
Kaladp0040s0744	AT2G16120	ATPMT1,PMT1	polyol/monosaccharide transporter 1	_	Dusk	Heat	Leaf
Kaladp0040s0752	AT3G07350		Protein of unknown function (DUF506)	_	Dusk	Heat	Leaf
Kaladp0041s0001	AT5G23230	NIC2	nicotinamidase 2	_	Dusk	Heat	Leaf
Kaladp0041s0016	AT3G12640		RNA binding (RRM/RBD/RNP motifs) family protein	_	Dusk	Heat	Leaf
Kaladp0041s0018	AT4G18650		transcription factor-related	_	Dusk	Heat	Leaf
Kaladp0041s0023	AT3G61700		Plant protein 1589 of unknown function	_	Dusk	Heat	Leaf
Kaladp0041s0027	AT2G40010		Ribosomal protein L10 family protein	_	Dusk	Heat	Leaf
Kaladp0041s0032	AT3G51270		protein serine/threonine kinases;ATP binding;catalytics	_	Dusk	Heat	Leaf
Kaladp0041s0036	AT1G53540		HSP20-like chaperones superfamily protein	_	Dusk	Heat	Leaf
Kaladp0041s0045	AT2G39750		S-adenosyl-L-methionine-dependent methyltransferases superfamily protein	_	Dusk	Heat	Leaf
Kaladp0041s0047	AT3G55470		Calcium-dependent lipid-binding (CaLB domain) family protein	_	Dusk	Heat	Leaf
Kaladp0041s0049	AT2G39650		Protein of unknown function (DUF506)	_	Dusk	Heat	Leaf
Kaladp0041s0050	AT5G59300	ATUBC7,UBC7	ubiquitin carrier protein 7	_	Dusk	Heat	Leaf
Kaladp0042s0001	AT4G10960	UGE5	UDP-D-glucose/UDP-D-galactose 4-epimerase 5	_	Dusk	Heat	Leaf
Kaladp0042s0008	AT5G38710		Methylenetetrahydrofolate reductase family protein	_	Dusk	Heat	Leaf
Kaladp0042s0012	AT1G19310		RING/U-box superfamily protein	_	Dusk	Heat	Leaf
Kaladp0042s0019	AT1G19360		Nucleotide-diphospho-sugar transferase family protein	_	Dusk	Heat	Leaf
Kaladp0042s0033	AT2G23770		protein kinase family protein / peptidoglycan-binding LysM domain-containing protein	_	Dusk	Heat	Leaf
Kaladp0042s0036	AT2G23450		Protein kinase superfamily protein	_	Dusk	Heat	Leaf
Kaladp0042s0038	AT3G18990	REM39,VRN1	AP2/B3-like transcriptional factor family protein	ABI3VP1	Dusk	Heat	Leaf
Kaladp0042s0051	AT1G71180		6-phosphogluconate dehydrogenase family protein	_	Dusk	Heat	Leaf
Kaladp0042s0052	AT1G47710		Serine protease inhibitor (SERPIN) family protein	_	Dusk	Heat	Leaf
Kaladp0042s0055	AT4G09680	ATCTC1,CTC1	conserved telomere maintenance component 1	_	Dusk	Heat	Leaf
Kaladp0042s0057				_	Dusk	Heat	Leaf
Kaladp0042s0058	AT3G19184		AP2/B3-like transcriptional factor family protein	ABI3VP1	Dusk	Heat	Leaf
Kaladp0042s0069	AT1G45231		S-adenosyl-L-methionine-dependent methyltransferases superfamily protein	_	Dusk	Heat	Leaf
Kaladp0042s0080	AT3G10500	anac053,NAC053	NAC domain containing protein 53	NAC	Dusk	Heat	Leaf
Kaladp0042s0081	AT4G34110	ATPAB2,PAB2,PABP2	poly(A) binding protein 2	_	Dusk	Heat	Leaf
Kaladp0042s0086	AT1G12640		MBOAT (membrane bound O-acyl transferase) family protein	_	Dusk	Heat	Leaf
Kaladp0042s0088	AT2G21600	ATRER1B,RER1B	endoplasmatic reticulum retrieval protein 1B	_	Dusk	Heat	Leaf
Kaladp0042s0094	AT4G10250	ATHSP22.0	HSP20-like chaperones superfamily protein	_	Dusk	Heat	Leaf
Kaladp0042s0107	AT4G24230	ACBP3	acyl-CoA-binding domain 3	_	Dusk	Heat	Leaf
Kaladp0042s0118	AT2G23450		Protein kinase superfamily protein	_	Dusk	Heat	Leaf
Kaladp0042s0130	AT4G32605		Mitochondrial glycoprotein family protein	_	Dusk	Heat	Leaf
Kaladp0042s0134	AT5G07900		Mitochondrial transcription termination factor family protein	mTERF	Dusk	Heat	Leaf
Kaladp0042s0144	AT5G07050		nodulin MtN21 /EamA-like transporter family protein	_	Dusk	Heat	Leaf
Kaladp0042s0145	AT3G12400	ATELC,ELC	Ubiquitin-conjugating enzyme/RWD-like protein	_	Dusk	Heat	Leaf
Kaladp0042s0152	AT5G07050		nodulin MtN21 /EamA-like transporter family protein	_	Dusk	Heat	Leaf
Kaladp0042s0162	AT3G07300		NagB/RpiA/CoA transferase-like superfamily protein	_	Dusk	Heat	Leaf
Kaladp0042s0169	AT5G13000	ATGSL12,gsl12	glucan synthase-like 12	_	Dusk	Heat	Leaf
Kaladp0042s0179	AT3G57550	AGK2,GK-2	guanylate kinase	_	Dusk	Heat	Leaf
Kaladp0042s0180	AT5G06580		FAD-linked oxidases family protein	_	Dusk	Heat	Leaf
Kaladp0042s0196	AT5G14420	RGLG2	RING domain ligase2	_	Dusk	Heat	Leaf
Kaladp0042s0213	AT5G40670		PQ-loop repeat family protein / transmembrane family protein	_	Dusk	Heat	Leaf
Kaladp0042s0226	AT3G01640	ATGLCAK,GLCAK	glucuronokinase G	_	Dusk	Heat	Leaf
Kaladp0042s0232	AT3G21640	ATFKBP42,FKBP42,TWD1,UCU2	FKBP-type peptidyl-prolyl cis-trans isomerase family protein	_	Dusk	Heat	Leaf
Kaladp0042s0233	AT3G21640	ATFKBP42,FKBP42,TWD1,UCU2	FKBP-type peptidyl-prolyl cis-trans isomerase family protein	_	Dusk	Heat	Leaf
Kaladp0042s0237	AT3G21640	ATFKBP42,FKBP42,TWD1,UCU2	FKBP-type peptidyl-prolyl cis-trans isomerase family protein	_	Dusk	Heat	Leaf
Kaladp0042s0244				_	Dusk	Heat	Leaf
Kaladp0042s0247	AT5G47720		Thiolase family protein	_	Dusk	Heat	Leaf
Kaladp0042s0249				_	Dusk	Heat	Leaf
Kaladp0042s0261	AT5G36110	CYP716A1	cytochrome P450, family 716, subfamily A, polypeptide 1	_	Dusk	Heat	Leaf
Kaladp0042s0266	AT4G21390	B120	S-locus lectin protein kinase family protein	_	Dusk	Heat	Leaf
Kaladp0042s0269	AT4G32010	HSI2-L1,HSL1,VAL2	HSI2-like 1	ABI3VP1	Dusk	Heat	Leaf
Kaladp0042s0270	AT1G11260	ATSTP1,STP1	sugar transporter 1	_	Dusk	Heat	Leaf
Kaladp0042s0275	AT4G04960		Concanavalin A-like lectin protein kinase family protein	_	Dusk	Heat	Leaf
Kaladp0042s0282	AT4G01560	MEE49	Ribosomal RNA processing Brix domain protein	_	Dusk	Heat	Leaf
Kaladp0042s0286	AT1G65980	TPX1	thioredoxin-dependent peroxidase 1	_	Dusk	Heat	Leaf
Kaladp0042s0296	AT4G05200	CRK25	cysteine-rich RLK (RECEPTOR-like protein kinase) 25	_	Dusk	Heat	Leaf
Kaladp0042s0297	AT4G23180	CRK10,RLK4	cysteine-rich RLK (RECEPTOR-like protein kinase) 10	_	Dusk	Heat	Leaf
Kaladp0042s0298	AT4G21410	CRK29	cysteine-rich RLK (RECEPTOR-like protein kinase) 29	_	Dusk	Heat	Leaf
Kaladp0042s0301	AT3G22060		Receptor-like protein kinase-related family protein	_	Dusk	Heat	Leaf
Kaladp0042s0320	AT5G28060		Ribosomal protein S24e family protein	_	Dusk	Heat	Leaf
Kaladp0042s0329	AT3G21690		MATE efflux family protein	_	Dusk	Heat	Leaf
Kaladp0042s0332	AT4G04670		Met-10+ like family protein / kelch repeat-containing protein	_	Dusk	Heat	Leaf
Kaladp0042s0335	AT1G63650	ATMYC-2,EGL1,EGL3	basic helix-loop-helix (bHLH) DNA-binding superfamily protein	bHLH	Dusk	Heat	Leaf
Kaladp0042s0343	AT5G41610	ATCHX18,CHX18	cation/H+ exchanger 18	_	Dusk	Heat	Leaf
Kaladp0042s0344	AT4G23690		Disease resistance-responsive (dirigent-like protein) family protein	_	Dusk	Heat	Leaf
Kaladp0042s0345				_	Dusk	Heat	Leaf
Kaladp0042s0362	AT5G42020	BIP,BIP2	Heat shock protein 70 (Hsp 70) family protein	_	Dusk	Heat	Leaf
Kaladp0042s0363	AT3G23780	DMS2,DRD2,NRPD2,NRPD2A,NRPE2	nuclear RNA polymerase D2A	_	Dusk	Heat	Leaf
Kaladp0042s0379	AT4G10490		2-oxoglutarate (2OG) and Fe(II)-dependent oxygenase superfamily protein	_	Dusk	Heat	Leaf
Kaladp0042s0386	AT3G55620	emb1624	Translation initiation factor IF6	_	Dusk	Heat	Leaf
Kaladp0042s0389	AT2G42005		Transmembrane amino acid transporter family protein	_	Dusk	Heat	Leaf
Kaladp0042s0390	AT1G20696	HMGB3,NFD03,NFD3	high mobility group B3	HMG	Dusk	Heat	Leaf
Kaladp0042s0396	AT5G11950		Putative lysine decarboxylase family protein	_	Dusk	Heat	Leaf
Kaladp0043s0004	AT3G61220		NAD(P)-binding Rossmann-fold superfamily protein	_	Dusk	Heat	Leaf
Kaladp0043s0009	AT1G22710	ATSUC2,SUC2,SUT1	sucrose-proton symporter 2	_	Dusk	Heat	Leaf
Kaladp0043s0014	AT1G21750	ATPDI5,ATPDIL1-1,PDI5,PDIL1-1	PDI-like 1-1	_	Dusk	Heat	Leaf
Kaladp0043s0029	AT5G56760	ATSERAT1;1,SAT-52,SAT5,SERAT1;1	serine acetyltransferase 1;1	_	Dusk	Heat	Leaf
Kaladp0043s0031				_	Dusk	Heat	Leaf
Kaladp0043s0039	AT2G18220		Noc2p family	_	Dusk	Heat	Leaf
Kaladp0043s0043	AT3G52850	ATELP,ATELP1,ATVSR1,BP-80,BP80,BP80-1;1,BP80B,GFS1,VSR1,VSR1;1	vacuolar sorting receptor homolog 1	_	Dusk	Heat	Leaf
Kaladp0043s0054	AT2G27170	SMC3,TTN7	Structural maintenance of chromosomes (SMC) family protein	_	Dusk	Heat	Leaf
Kaladp0043s0055	AT2G22610		Di-glucose binding protein with Kinesin motor domain	_	Dusk	Heat	Leaf
Kaladp0043s0056	AT2G22610		Di-glucose binding protein with Kinesin motor domain	_	Dusk	Heat	Leaf
Kaladp0043s0079	AT4G34160	CYCD3,CYCD3;1	CYCLIN D3;1	_	Dusk	Heat	Leaf
Kaladp0043s0080				_	Dusk	Heat	Leaf
Kaladp0043s0087	AT1G76520		Auxin efflux carrier family protein	_	Dusk	Heat	Leaf
Kaladp0043s0098	AT5G15020	SNL2	SIN3-like 2	Orphans	Dusk	Heat	Leaf
Kaladp0043s0103	AT1G59820	ALA3	aminophospholipid ATPase 3	_	Dusk	Heat	Leaf
Kaladp0043s0109	AT1G10370	ATGSTU17,ERD9,GST30,GST30B	Glutathione S-transferase family protein	_	Dusk	Heat	Leaf
Kaladp0043s0110	AT1G10370	ATGSTU17,ERD9,GST30,GST30B	Glutathione S-transferase family protein	_	Dusk	Heat	Leaf
Kaladp0043s0120	AT1G07040			_	Dusk	Heat	Leaf
Kaladp0043s0128	AT1G14360	ATUTR3,UTR3	UDP-galactose transporter 3	_	Dusk	Heat	Leaf
Kaladp0043s0136	AT1G26870	ANAC009,FEZ	NAC (No Apical Meristem) domain transcriptional regulator superfamily protein	NAC	Dusk	Heat	Leaf
Kaladp0043s0141	AT2G02970		GDA1/CD39 nucleoside phosphatase family protein	_	Dusk	Heat	Leaf
Kaladp0043s0162	AT2G03430		Ankyrin repeat family protein	_	Dusk	Heat	Leaf
Kaladp0043s0170	AT1G26610		C2H2-like zinc finger protein	C2H2	Dusk	Heat	Leaf
Kaladp0043s0179	AT2G03530	ATUPS2,UPS2	ureide permease 2	_	Dusk	Heat	Leaf
Kaladp0043s0195	AT4G01970	AtSTS,STS	stachyose synthase	_	Dusk	Heat	Leaf
Kaladp0043s0201	AT3G01790		Ribosomal protein L13 family protein	_	Dusk	Heat	Leaf
Kaladp0043s0202	AT3G01790		Ribosomal protein L13 family protein	_	Dusk	Heat	Leaf
Kaladp0043s0218	AT5G64750	ABR1	Integrase-type DNA-binding superfamily protein	AP2-EREBP	Dusk	Heat	Leaf
Kaladp0043s0224	AT1G33240	AT-GTL1,AT-GTL2,GTL1	GT-2-like 1	Trihelix	Dusk	Heat	Leaf
Kaladp0043s0232	AT5G09800		ARM repeat superfamily protein	_	Dusk	Heat	Leaf
Kaladp0043s0241	AT5G64630	FAS2,MUB3.9,NFB01,NFB1	Transducin/WD40 repeat-like superfamily protein	_	Dusk	Heat	Leaf
Kaladp0043s0266	AT4G29990		Leucine-rich repeat transmembrane protein kinase protein	_	Dusk	Heat	Leaf
Kaladp0043s0268				_	Dusk	Heat	Leaf
Kaladp0043s0269	AT5G56550	ATOXS3,OXS3	oxidative stress 3	_	Dusk	Heat	Leaf
Kaladp0043s0271	AT2G25850	PAPS2	poly(A) polymerase 2	_	Dusk	Heat	Leaf
Kaladp0043s0272	AT1G51950	IAA18	indole-3-acetic acid inducible 18	AUX/IAA	Dusk	Heat	Leaf
Kaladp0043s0273	AT3G26750			_	Dusk	Heat	Leaf
Kaladp0043s0274	AT3G21360		2-oxoglutarate (2OG) and Fe(II)-dependent oxygenase superfamily protein	_	Dusk	Heat	Leaf
Kaladp0043s0292	AT1G79920		Heat shock protein 70 (Hsp 70) family protein	_	Dusk	Heat	Leaf
Kaladp0043s0300	AT1G15670		Galactose oxidase/kelch repeat superfamily protein	_	Dusk	Heat	Leaf
Kaladp0044s0003	AT4G38180	FRS5	FAR1-related sequence 5	FAR1	Dusk	Heat	Leaf
Kaladp0044s0008	AT1G18500	IPMS1,MAML-4	methylthioalkylmalate synthase-like 4	_	Dusk	Heat	Leaf
Kaladp0044s0012	AT3G59340		Eukaryotic protein of unknown function (DUF914)	_	Dusk	Heat	Leaf
Kaladp0044s0017	AT1G05805		basic helix-loop-helix (bHLH) DNA-binding superfamily protein	bHLH	Dusk	Heat	Leaf
Kaladp0044s0032	AT4G14150	KINESIN-12A,PAKRP1	phragmoplast-associated kinesin-related protein 1	_	Dusk	Heat	Leaf
Kaladp0044s0035	AT5G27820		Ribosomal L18p/L5e family protein	_	Dusk	Heat	Leaf
Kaladp0044s0047	AT4G14070	AAE15	acyl-activating enzyme 15	_	Dusk	Heat	Leaf
Kaladp0044s0048	AT4G14000		Putative methyltransferase family protein	_	Dusk	Heat	Leaf
Kaladp0044s0057	AT2G47810	NF-YB5	nuclear factor Y, subunit B5	CCAAT	Dusk	Heat	Leaf
Kaladp0044s0063	AT1G02860	BAH1,NLA	SPX (SYG1/Pho81/XPR1) domain-containing protein	_	Dusk	Heat	Leaf
Kaladp0044s0065	AT4G02390	APP,ATPARP1,PARP1,PP	poly(ADP-ribose) polymerase	_	Dusk	Heat	Leaf
Kaladp0044s0091	AT4G03130		BRCT domain-containing DNA repair protein	_	Dusk	Heat	Leaf
Kaladp0045s0001	AT1G77550		tubulin-tyrosine ligases;tubulin-tyrosine ligases	_	Dusk	Heat	Leaf
Kaladp0045s0011	AT5G10260	AtRABH1e,RABH1e	RAB GTPase homolog H1E	_	Dusk	Heat	Leaf
Kaladp0045s0013	AT1G09380		nodulin MtN21 /EamA-like transporter family protein	_	Dusk	Heat	Leaf
Kaladp0045s0022	AT2G22400		S-adenosyl-L-methionine-dependent methyltransferases superfamily protein	_	Dusk	Heat	Leaf
Kaladp0045s0031	AT2G44510		CDK inhibitor P21 binding protein	_	Dusk	Heat	Leaf
Kaladp0045s0032	AT4G40060	ATHB-16,ATHB16,HB16	homeobox protein 16	HB	Dusk	Heat	Leaf
Kaladp0045s0033	AT5G08550	ILP1	GC-rich sequence DNA-binding factor-like protein	_	Dusk	Heat	Leaf
Kaladp0045s0039	AT2G22540	AGL22,SVP	K-box region and MADS-box transcription factor family protein	MADS	Dusk	Heat	Leaf
Kaladp0045s0047				_	Dusk	Heat	Leaf
Kaladp0045s0048				_	Dusk	Heat	Leaf
Kaladp0045s0059				_	Dusk	Heat	Leaf
Kaladp0045s0064	AT4G18060		SH3 domain-containing protein	_	Dusk	Heat	Leaf
Kaladp0045s0071	AT1G05760	RTM1	Mannose-binding lectin superfamily protein	_	Dusk	Heat	Leaf
Kaladp0045s0076	AT5G49470		PAS domain-containing protein tyrosine kinase family protein	_	Dusk	Heat	Leaf
Kaladp0045s0082	AT2G16920	PFU2,UBC23	ubiquitin-conjugating enzyme 23	_	Dusk	Heat	Leaf
Kaladp0045s0089	AT4G21800	QQT2	P-loop containing nucleoside triphosphate hydrolases superfamily protein	_	Dusk	Heat	Leaf
Kaladp0045s0093	AT1G05010	ACO4,EAT1,EFE	ethylene-forming enzyme	_	Dusk	Heat	Leaf
Kaladp0045s0125	AT4G24210	SLY1	F-box family protein	_	Dusk	Heat	Leaf
Kaladp0045s0136	AT5G23390		Plant protein of unknown function (DUF639)	_	Dusk	Heat	Leaf
Kaladp0045s0145	AT3G22890	APS1	ATP sulfurylase 1	_	Dusk	Heat	Leaf
Kaladp0045s0166				_	Dusk	Heat	Leaf
Kaladp0045s0173	AT1G22730		MA3 domain-containing protein	_	Dusk	Heat	Leaf
Kaladp0045s0175	AT3G57062			_	Dusk	Heat	Leaf
Kaladp0045s0182	AT1G11050		Protein kinase superfamily protein	_	Dusk	Heat	Leaf
Kaladp0045s0194	AT1G64310		Tetratricopeptide repeat (TPR)-like superfamily protein	_	Dusk	Heat	Leaf
Kaladp0045s0195	AT2G42490		Copper amine oxidase family protein	_	Dusk	Heat	Leaf
Kaladp0045s0198	AT3G46920		Protein kinase superfamily protein with octicosapeptide/Phox/Bem1p domain	_	Dusk	Heat	Leaf
Kaladp0045s0207	AT3G11210		SGNH hydrolase-type esterase superfamily protein	_	Dusk	Heat	Leaf
Kaladp0045s0212	AT5G20480	EFR	EF-TU receptor	_	Dusk	Heat	Leaf
Kaladp0045s0213	AT2G40010		Ribosomal protein L10 family protein	_	Dusk	Heat	Leaf
Kaladp0045s0214	AT4G23400	PIP1;5,PIP1D	plasma membrane intrinsic protein 1;5	_	Dusk	Heat	Leaf
Kaladp0045s0225	AT1G53540		HSP20-like chaperones superfamily protein	_	Dusk	Heat	Leaf
Kaladp0045s0241	AT4G11160		Translation initiation factor 2, small GTP-binding protein	_	Dusk	Heat	Leaf
Kaladp0045s0242	AT1G05920		Domain of unknown function (DUF313)	_	Dusk	Heat	Leaf
Kaladp0045s0255	AT3G22890	APS1	ATP sulfurylase 1	_	Dusk	Heat	Leaf
Kaladp0045s0256	AT3G22910		ATPase E1-E2 type family protein / haloacid dehalogenase-like hydrolase family protein	_	Dusk	Heat	Leaf
Kaladp0045s0267	AT3G25520	ATL5,OLI5,PGY3,RPL5A	ribosomal protein L5	_	Dusk	Heat	Leaf
Kaladp0045s0272	AT2G47890		B-box type zinc finger protein with CCT domain	C2C2-CO-like	Dusk	Heat	Leaf
Kaladp0045s0273	AT3G62950		Thioredoxin superfamily protein	_	Dusk	Heat	Leaf
Kaladp0045s0275				_	Dusk	Heat	Leaf
Kaladp0045s0300				_	Dusk	Heat	Leaf
Kaladp0045s0301	AT5G45860	PYL11,RCAR5	PYR1-like 11	_	Dusk	Heat	Leaf
Kaladp0045s0313	AT4G10200		TTF-type zinc finger protein with HAT dimerisation domain	_	Dusk	Heat	Leaf
Kaladp0045s0316	AT1G02680	TAF13	TBP-associated factor 13	_	Dusk	Heat	Leaf
Kaladp0045s0317	AT1G02660		alpha/beta-Hydrolases superfamily protein	_	Dusk	Heat	Leaf
Kaladp0045s0318	AT1G02610		RING/FYVE/PHD zinc finger superfamily protein	_	Dusk	Heat	Leaf
Kaladp0045s0319				_	Dusk	Heat	Leaf
Kaladp0045s0322	AT2G47360			_	Dusk	Heat	Leaf
Kaladp0045s0325	AT3G04690	ANX1	Malectin/receptor-like protein kinase family protein	_	Dusk	Heat	Leaf
Kaladp0045s0326	AT4G01970	AtSTS,STS	stachyose synthase	_	Dusk	Heat	Leaf
Kaladp0045s0329	AT3G62310		RNA helicase family protein	_	Dusk	Heat	Leaf
Kaladp0045s0332	AT1G63160	RFC2	replication factor C 2	_	Dusk	Heat	Leaf
Kaladp0045s0337	AT4G39960		Molecular chaperone Hsp40/DnaJ family protein	_	Dusk	Heat	Leaf
Kaladp0045s0338	AT1G66150	TMK1	transmembrane kinase 1	_	Dusk	Heat	Leaf
Kaladp0045s0340	AT1G65890	AAE12	acyl activating enzyme 12	_	Dusk	Heat	Leaf
Kaladp0045s0363	AT1G67180		zinc finger (C3HC4-type RING finger) family protein / BRCT domain-containing protein	_	Dusk	Heat	Leaf
Kaladp0045s0376	AT1G59960		NAD(P)-linked oxidoreductase superfamily protein	_	Dusk	Heat	Leaf
Kaladp0045s0378	AT5G65490			_	Dusk	Heat	Leaf
Kaladp0045s0390	AT2G37320		Tetratricopeptide repeat (TPR)-like superfamily protein	_	Dusk	Heat	Leaf
Kaladp0045s0391	AT2G37330	ALS3	aluminum sensitive 3	_	Dusk	Heat	Leaf
Kaladp0045s0392	AT3G55140		Pectin lyase-like superfamily protein	_	Dusk	Heat	Leaf
Kaladp0045s0398	AT5G11560		catalytics	_	Dusk	Heat	Leaf
Kaladp0045s0401	AT3G54040		PAR1 protein	_	Dusk	Heat	Leaf
Kaladp0045s0423	AT5G04590	SIR	sulfite reductase	_	Dusk	Heat	Leaf
Kaladp0045s0427	AT1G79750	ATNADP-ME4,NADP-ME4	NADP-malic enzyme 4	_	Dusk	Heat	Leaf
Kaladp0045s0430	AT2G36210		SAUR-like auxin-responsive protein family	_	Dusk	Heat	Leaf
Kaladp0045s0442	AT1G15780			_	Dusk	Heat	Leaf
Kaladp0045s0453	AT1G31350	KUF1	KAR-UP F-box 1	_	Dusk	Heat	Leaf
Kaladp0045s0454	AT3G53970		proteasome inhibitor-related	_	Dusk	Heat	Leaf
Kaladp0045s0455				_	Dusk	Heat	Leaf
Kaladp0045s0459	AT5G17800	AtMYB56,MYB56	myb domain protein 56	MYB	Dusk	Heat	Leaf
Kaladp0045s0468				_	Dusk	Heat	Leaf
Kaladp0045s0469	AT4G10250	ATHSP22.0	HSP20-like chaperones superfamily protein	_	Dusk	Heat	Leaf
Kaladp0045s0505	AT1G04990		Zinc finger C-x8-C-x5-C-x3-H type family protein	C3H	Dusk	Heat	Leaf
Kaladp0045s0506	AT4G38180	FRS5	FAR1-related sequence 5	FAR1	Dusk	Heat	Leaf
Kaladp0045s0522	AT5G55530		Calcium-dependent lipid-binding (CaLB domain) family protein	_	Dusk	Heat	Leaf
Kaladp0045s0534	AT5G48290		Heavy metal transport/detoxification superfamily protein	_	Dusk	Heat	Leaf
Kaladp0045s0536	AT1G80270	PPR596	PENTATRICOPEPTIDE REPEAT 596	_	Dusk	Heat	Leaf
Kaladp0046s0001	AT3G01680			_	Dusk	Heat	Leaf
Kaladp0046s0006	AT3G01680			_	Dusk	Heat	Leaf
Kaladp0046s0007				_	Dusk	Heat	Leaf
Kaladp0046s0009	AT3G01680			_	Dusk	Heat	Leaf
Kaladp0046s0021	AT4G28820		HIT-type Zinc finger family protein	_	Dusk	Heat	Leaf
Kaladp0046s0025	AT3G07510			_	Dusk	Heat	Leaf
Kaladp0046s0032	AT2G20030		RING/U-box superfamily protein	_	Dusk	Heat	Leaf
Kaladp0046s0034	AT2G46240	ATBAG6,BAG6	BCL-2-associated athanogene 6	_	Dusk	Heat	Leaf
Kaladp0046s0036				_	Dusk	Heat	Leaf
Kaladp0046s0051	AT4G29210	GGT3,GGT4	gamma-glutamyl transpeptidase 4	_	Dusk	Heat	Leaf
Kaladp0046s0071	AT1G05010	ACO4,EAT1,EFE	ethylene-forming enzyme	_	Dusk	Heat	Leaf
Kaladp0046s0074	AT4G28280	LLG3	LORELEI-LIKE-GPI ANCHORED PROTEIN 3	_	Dusk	Heat	Leaf
Kaladp0046s0079	AT1G18500	IPMS1,MAML-4	methylthioalkylmalate synthase-like 4	_	Dusk	Heat	Leaf
Kaladp0046s0089	AT2G43320		S-adenosyl-L-methionine-dependent methyltransferases superfamily protein	_	Dusk	Heat	Leaf
Kaladp0046s0103	AT2G43400	ETFQO	electron-transfer flavoprotein:ubiquinone oxidoreductase	_	Dusk	Heat	Leaf
Kaladp0046s0111	AT5G36930		Disease resistance protein (TIR-NBS-LRR class) family	_	Dusk	Heat	Leaf
Kaladp0046s0112	AT5G36930		Disease resistance protein (TIR-NBS-LRR class) family	_	Dusk	Heat	Leaf
Kaladp0046s0116	AT1G04480		Ribosomal protein L14p/L23e family protein	_	Dusk	Heat	Leaf
Kaladp0046s0119	AT2G20470		AGC (cAMP-dependent, cGMP-dependent and protein kinase C) kinase family protein	_	Dusk	Heat	Leaf
Kaladp0046s0123	AT2G38870		Serine protease inhibitor, potato inhibitor I-type family protein	_	Dusk	Heat	Leaf
Kaladp0046s0134	AT1G03090	MCCA	methylcrotonyl-CoA carboxylase alpha chain, mitochondrial / 3-methylcrotonyl-CoA carboxylase 1 (MCCA)	_	Dusk	Heat	Leaf
Kaladp0046s0135	AT3G22750		Protein kinase superfamily protein	_	Dusk	Heat	Leaf
Kaladp0046s0159	AT4G02900		ERD (early-responsive to dehydration stress) family protein	_	Dusk	Heat	Leaf
Kaladp0046s0163	AT2G48030		DNAse I-like superfamily protein	_	Dusk	Heat	Leaf
Kaladp0046s0166	AT5G35960		Protein kinase family protein	_	Dusk	Heat	Leaf
Kaladp0046s0169	AT5G08380	AGAL1,AtAGAL1	alpha-galactosidase 1	_	Dusk	Heat	Leaf
Kaladp0046s0180	AT2G41640		Glycosyltransferase family 61 protein	_	Dusk	Heat	Leaf
Kaladp0046s0183	AT3G10190		Calcium-binding EF-hand family protein	_	Dusk	Heat	Leaf
Kaladp0046s0185				_	Dusk	Heat	Leaf
Kaladp0046s0189	AT5G07050		nodulin MtN21 /EamA-like transporter family protein	_	Dusk	Heat	Leaf
Kaladp0046s0198	AT4G35930		F-box family protein	_	Dusk	Heat	Leaf
Kaladp0046s0203	AT2G17760		Eukaryotic aspartyl protease family protein	_	Dusk	Heat	Leaf
Kaladp0046s0212	AT1G09230		RNA-binding (RRM/RBD/RNP motifs) family protein	_	Dusk	Heat	Leaf
Kaladp0046s0213	AT5G09840		Putative endonuclease or glycosyl hydrolase	_	Dusk	Heat	Leaf
Kaladp0046s0221	AT3G18750	ATWNK6,WNK6,ZIK5	with no lysine (K) kinase 6	_	Dusk	Heat	Leaf
Kaladp0046s0224	AT5G64650		Ribosomal protein L17 family protein	_	Dusk	Heat	Leaf
Kaladp0046s0231	AT2G13680	ATGSL02,CALS5,GLS2	callose synthase 5	_	Dusk	Heat	Leaf
Kaladp0046s0235	AT4G33440		Pectin lyase-like superfamily protein	_	Dusk	Heat	Leaf
Kaladp0046s0253	AT1G77510	ATPDI6,ATPDIL1-2,PDI6,PDIL1-2	PDI-like 1-2	_	Dusk	Heat	Leaf
Kaladp0046s0283	AT2G43890		Pectin lyase-like superfamily protein	_	Dusk	Heat	Leaf
Kaladp0046s0285				_	Dusk	Heat	Leaf
Kaladp0046s0290	AT2G19490		recA DNA recombination family protein	_	Dusk	Heat	Leaf
Kaladp0046s0294	AT4G26140	BGAL12	beta-galactosidase 12	_	Dusk	Heat	Leaf
Kaladp0046s0302	AT5G42570		B-cell receptor-associated 31-like	_	Dusk	Heat	Leaf
Kaladp0046s0303	AT2G21100		Disease resistance-responsive (dirigent-like protein) family protein	_	Dusk	Heat	Leaf
Kaladp0046s0304	AT2G21110		Disease resistance-responsive (dirigent-like protein) family protein	_	Dusk	Heat	Leaf
Kaladp0046s0308	AT4G22120		ERD (early-responsive to dehydration stress) family protein	_	Dusk	Heat	Leaf
Kaladp0046s0310	AT4G15420		Ubiquitin fusion degradation UFD1 family protein	_	Dusk	Heat	Leaf
Kaladp0046s0312	AT4G39230		NmrA-like negative transcriptional regulator family protein	_	Dusk	Heat	Leaf
Kaladp0046s0313	AT4G22120		ERD (early-responsive to dehydration stress) family protein	_	Dusk	Heat	Leaf
Kaladp0046s0315	AT1G21910		Integrase-type DNA-binding superfamily protein	AP2-EREBP	Dusk	Heat	Leaf
Kaladp0046s0316	AT5G40010	AATP1	AAA-ATPase 1	_	Dusk	Heat	Leaf
Kaladp0046s0336				_	Dusk	Heat	Leaf
Kaladp0046s0346	AT4G11670		Protein of unknown function (DUF810)	_	Dusk	Heat	Leaf
Kaladp0047s0020	AT4G34630			_	Dusk	Heat	Leaf
Kaladp0047s0024	AT4G34700		LYR family of Fe/S cluster biogenesis protein	_	Dusk	Heat	Leaf
Kaladp0047s0030	AT2G15490	UGT73B4	UDP-glycosyltransferase 73B4	_	Dusk	Heat	Leaf
Kaladp0047s0035	AT4G34131	UGT73B3	UDP-glucosyl transferase 73B3	_	Dusk	Heat	Leaf
Kaladp0047s0039	AT4G37260	ATMYB73,MYB73	myb domain protein 73	MYB	Dusk	Heat	Leaf
Kaladp0047s0056	AT4G33920		Protein phosphatase 2C family protein	_	Dusk	Heat	Leaf
Kaladp0047s0058	AT2G14860		Peroxisomal membrane 22 kDa (Mpv17/PMP22) family protein	_	Dusk	Heat	Leaf
Kaladp0047s0068	AT1G80133			_	Dusk	Heat	Leaf
Kaladp0047s0083	AT1G01470	LEA14,LSR3	Late embryogenesis abundant protein	_	Dusk	Heat	Leaf
Kaladp0047s0089	AT5G64460		Phosphoglycerate mutase family protein	_	Dusk	Heat	Leaf
Kaladp0047s0095	AT4G33630	EX1	Protein of unknown function (DUF3506)	_	Dusk	Heat	Leaf
Kaladp0047s0096	AT5G64370	BETA-UP,PYD3	beta-ureidopropionase	_	Dusk	Heat	Leaf
Kaladp0047s0103	AT4G33600			_	Dusk	Heat	Leaf
Kaladp0047s0104				_	Dusk	Heat	Leaf
Kaladp0047s0108	AT4G08250		GRAS family transcription factor	GRAS	Dusk	Heat	Leaf
Kaladp0047s0109	AT5G64250		Aldolase-type TIM barrel family protein	_	Dusk	Heat	Leaf
Kaladp0047s0111				_	Dusk	Heat	Leaf
Kaladp0047s0112				_	Dusk	Heat	Leaf
Kaladp0047s0113	AT1G22360	AtUGT85A2,UGT85A2	UDP-glucosyl transferase 85A2	_	Dusk	Heat	Leaf
Kaladp0047s0115	AT2G22360		DNAJ heat shock family protein	_	Dusk	Heat	Leaf
Kaladp0047s0154	AT1G22020	SHM6	serine hydroxymethyltransferase 6	_	Dusk	Heat	Leaf
Kaladp0047s0167	AT1G09800		Pseudouridine synthase family protein	_	Dusk	Heat	Leaf
Kaladp0047s0176	AT1G22840	ATCYTC-A,CYTC-1	CYTOCHROME C-1	_	Dusk	Heat	Leaf
Kaladp0047s0224	AT1G51800		Leucine-rich repeat protein kinase family protein	_	Dusk	Heat	Leaf
Kaladp0047s0232	AT1G17720	ATB BETA	Protein phosphatase 2A, regulatory subunit PR55	_	Dusk	Heat	Leaf
Kaladp0047s0237	AT1G72970	EDA17,HTH	Glucose-methanol-choline (GMC) oxidoreductase family protein	_	Dusk	Heat	Leaf
Kaladp0047s0240	AT1G60640			_	Dusk	Heat	Leaf
Kaladp0047s0244	AT1G78930		Mitochondrial transcription termination factor family protein	mTERF	Dusk	Heat	Leaf
Kaladp0047s0245	AT1G16790		ribosomal protein-related	_	Dusk	Heat	Leaf
Kaladp0047s0246	AT3G13000		Protein of unknown function, DUF547	_	Dusk	Heat	Leaf
Kaladp0047s0249	AT1G78990		HXXXD-type acyl-transferase family protein	_	Dusk	Heat	Leaf
Kaladp0047s0263	AT1G72570		Integrase-type DNA-binding superfamily protein	AP2-EREBP	Dusk	Heat	Leaf
Kaladp0047s0274	AT1G14360	ATUTR3,UTR3	UDP-galactose transporter 3	_	Dusk	Heat	Leaf
Kaladp0047s0279				_	Dusk	Heat	Leaf
Kaladp0048s0010	AT5G21280		hydroxyproline-rich glycoprotein family protein	_	Dusk	Heat	Leaf
Kaladp0048s0017	AT4G31300	PBA1	N-terminal nucleophile aminohydrolases (Ntn hydrolases) superfamily protein	_	Dusk	Heat	Leaf
Kaladp0048s0030	AT5G60700		glycosyltransferase family protein 2	_	Dusk	Heat	Leaf
Kaladp0048s0035	AT5G60720		Protein of unknown function, DUF547	_	Dusk	Heat	Leaf
Kaladp0048s0045				_	Dusk	Heat	Leaf
Kaladp0048s0063				_	Dusk	Heat	Leaf
Kaladp0048s0073	AT1G74360		Leucine-rich repeat protein kinase family protein	_	Dusk	Heat	Leaf
Kaladp0048s0076	AT3G12050		Aha1 domain-containing protein	_	Dusk	Heat	Leaf
Kaladp0048s0089	AT1G18800	NRP2	NAP1-related protein 2	_	Dusk	Heat	Leaf
Kaladp0048s0096	AT5G28470		Major facilitator superfamily protein	_	Dusk	Heat	Leaf
Kaladp0048s0098	AT1G18900		Pentatricopeptide repeat (PPR) superfamily protein	_	Dusk	Heat	Leaf
Kaladp0048s0100	AT3G10330		Cyclin-like family protein	_	Dusk	Heat	Leaf
Kaladp0048s0104				_	Dusk	Heat	Leaf
Kaladp0048s0112	AT1G64750	ATDSS1(I),DSS1(I)	deletion of SUV3 suppressor 1(I)	_	Dusk	Heat	Leaf
Kaladp0048s0113	AT5G62850	AtVEX1	Nodulin MtN3 family protein	_	Dusk	Heat	Leaf
Kaladp0048s0116	AT1G17950	ATMYB52,BW52,MYB52	myb domain protein 52	MYB	Dusk	Heat	Leaf
Kaladp0048s0117	AT4G33440		Pectin lyase-like superfamily protein	_	Dusk	Heat	Leaf
Kaladp0048s0120	AT1G76980			_	Dusk	Heat	Leaf
Kaladp0048s0143	AT1G03940		HXXXD-type acyl-transferase family protein	_	Dusk	Heat	Leaf
Kaladp0048s0163	AT3G01750		Ankyrin repeat family protein	_	Dusk	Heat	Leaf
Kaladp0048s0168	AT5G62740	ATHIR1,HIR1	SPFH/Band 7/PHB domain-containing membrane-associated protein family	_	Dusk	Heat	Leaf
Kaladp0048s0169	AT5G27240		DNAJ heat shock N-terminal domain-containing protein	_	Dusk	Heat	Leaf
Kaladp0048s0170	AT5G27240		DNAJ heat shock N-terminal domain-containing protein	_	Dusk	Heat	Leaf
Kaladp0048s0177	AT1G67370	ASY1,ATASY1	DNA-binding HORMA family protein	SWI/SNF-SWI3	Dusk	Heat	Leaf
Kaladp0048s0186	AT5G61430	ANAC100,ATNAC5,NAC100	NAC domain containing protein 100	NAC	Dusk	Heat	Leaf
Kaladp0048s0203	AT5G42190	ASK2,SKP1B	E3 ubiquitin ligase SCF complex subunit SKP1/ASK1 family protein	_	Dusk	Heat	Leaf
Kaladp0048s0213	AT3G25510		disease resistance protein (TIR-NBS-LRR class), putative	_	Dusk	Heat	Leaf
Kaladp0048s0218	AT3G14470		NB-ARC domain-containing disease resistance protein	_	Dusk	Heat	Leaf
Kaladp0048s0220	AT3G14470		NB-ARC domain-containing disease resistance protein	_	Dusk	Heat	Leaf
Kaladp0048s0232	AT1G68795	CLE12	CLAVATA3/ESR-RELATED 12	_	Dusk	Heat	Leaf
Kaladp0048s0240	AT1G28190			_	Dusk	Heat	Leaf
Kaladp0048s0247	AT5G19300			_	Dusk	Heat	Leaf
Kaladp0048s0249	AT5G26230			_	Dusk	Heat	Leaf
Kaladp0048s0252	AT5G26340	ATSTP13,MSS1,STP13	Major facilitator superfamily protein	_	Dusk	Heat	Leaf
Kaladp0048s0261	AT3G12620		Protein phosphatase 2C family protein	_	Dusk	Heat	Leaf
Kaladp0048s0268	AT2G37670		Transducin/WD40 repeat-like superfamily protein	_	Dusk	Heat	Leaf
Kaladp0048s0283	ATCG00590		electron carriers	_	Dusk	Heat	Leaf
Kaladp0048s0285	AT5G02320	ATMYB3R5,MYB3R-5	myb domain protein 3r-5	MYB	Dusk	Heat	Leaf
Kaladp0048s0289	AT3G51840	ACX4,ATG6,ATSCX	acyl-CoA oxidase 4	_	Dusk	Heat	Leaf
Kaladp0048s0291	AT3G54420	ATCHITIV,ATEP3,CHIV,EP3	homolog of carrot EP3-3 chitinase	_	Dusk	Heat	Leaf
Kaladp0048s0309	AT3G54450		Major facilitator superfamily protein	_	Dusk	Heat	Leaf
Kaladp0048s0310	AT4G35350	XCP1	xylem cysteine peptidase 1	_	Dusk	Heat	Leaf
Kaladp0048s0312	AT3G10690	GYRA	DNA GYRASE A	_	Dusk	Heat	Leaf
Kaladp0048s0323	AT3G55340	PHIP1	phragmoplastin interacting protein 1	_	Dusk	Heat	Leaf
Kaladp0048s0348	AT2G16250		Leucine-rich repeat protein kinase family protein	_	Dusk	Heat	Leaf
Kaladp0048s0350				_	Dusk	Heat	Leaf
Kaladp0048s0362	AT5G47650	ATNUDT2,ATNUDX2,NUDT2	nudix hydrolase homolog 2	_	Dusk	Heat	Leaf
Kaladp0048s0363	AT5G47650	ATNUDT2,ATNUDX2,NUDT2	nudix hydrolase homolog 2	_	Dusk	Heat	Leaf
Kaladp0048s0374	AT4G26470		Calcium-binding EF-hand family protein	_	Dusk	Heat	Leaf
Kaladp0048s0376	AT5G09220	AAP2	amino acid permease 2	_	Dusk	Heat	Leaf
Kaladp0048s0389	AT5G56030	AtHsp90.2,ERD8,HSP81-2,HSP90.2	heat shock protein 81-2	_	Dusk	Heat	Leaf
Kaladp0048s0398	AT1G28760		Uncharacterized conserved protein (DUF2215)	_	Dusk	Heat	Leaf
Kaladp0048s0399	AT1G55870	AHG2,ATPARN	Polynucleotidyl transferase, ribonuclease H-like superfamily protein	_	Dusk	Heat	Leaf
Kaladp0048s0400	AT1G48940	AtENODL6,ENODL6	early nodulin-like protein 6	_	Dusk	Heat	Leaf
Kaladp0048s0404	AT5G55600		agenet domain-containing protein / bromo-adjacent homology (BAH) domain-containing protein	_	Dusk	Heat	Leaf
Kaladp0048s0407	AT3G13080	ATMRP3,MRP3	multidrug resistance-associated protein 3	_	Dusk	Heat	Leaf
Kaladp0048s0414	AT5G59240		Ribosomal protein S8e family protein	_	Dusk	Heat	Leaf
Kaladp0048s0420	AT1G50640	ATERF3,ERF3	ethylene responsive element binding factor 3	AP2-EREBP	Dusk	Heat	Leaf
Kaladp0048s0421	AT5G55180		O-Glycosyl hydrolases family 17 protein	_	Dusk	Heat	Leaf
Kaladp0048s0425				_	Dusk	Heat	Leaf
Kaladp0048s0429	AT4G21990	APR3,ATAPR3,PRH-26,PRH26	APS reductase 3	_	Dusk	Heat	Leaf
Kaladp0048s0443	AT5G54860		Major facilitator superfamily protein	_	Dusk	Heat	Leaf
Kaladp0048s0456				_	Dusk	Heat	Leaf
Kaladp0048s0462				_	Dusk	Heat	Leaf
Kaladp0048s0467	AT5G54160	ATOMT1,OMT1	O-methyltransferase 1	_	Dusk	Heat	Leaf
Kaladp0048s0474	AT2G18740		Small nuclear ribonucleoprotein family protein	_	Dusk	Heat	Leaf
Kaladp0048s0479	AT1G63160	RFC2	replication factor C 2	_	Dusk	Heat	Leaf
Kaladp0048s0482	AT5G57790			_	Dusk	Heat	Leaf
Kaladp0048s0487	AT2G18700	ATTPS11,ATTPSB,TPS11	trehalose phosphatase/synthase 11	_	Dusk	Heat	Leaf
Kaladp0048s0499	AT1G54180	ATBRXL3,BRX-LIKE3	BREVIS RADIX-like 3	_	Dusk	Heat	Leaf
Kaladp0048s0506	AT4G26100	CK1,CKL1	casein kinase 1	_	Dusk	Heat	Leaf
Kaladp0048s0513	AT3G13870	RHD3	Root hair defective 3 GTP-binding protein (RHD3)	_	Dusk	Heat	Leaf
Kaladp0048s0515	AT1G72300		Leucine-rich receptor-like protein kinase family protein	_	Dusk	Heat	Leaf
Kaladp0048s0521	AT1G72460		Leucine-rich repeat protein kinase family protein	_	Dusk	Heat	Leaf
Kaladp0048s0523				_	Dusk	Heat	Leaf
Kaladp0048s0529	AT3G14200		Chaperone DnaJ-domain superfamily protein	_	Dusk	Heat	Leaf
Kaladp0048s0531	AT1G54050		HSP20-like chaperones superfamily protein	_	Dusk	Heat	Leaf
Kaladp0048s0532	AT1G72440	EDA25,SWA2	CCAAT-binding factor	_	Dusk	Heat	Leaf
Kaladp0048s0542	AT1G53850	ATPAE1,PAE1	20S proteasome alpha subunit E1	_	Dusk	Heat	Leaf
Kaladp0048s0543	AT5G60870		Regulator of chromosome condensation (RCC1) family protein	_	Dusk	Heat	Leaf
Kaladp0048s0548	AT3G21780	UGT71B6	UDP-glucosyl transferase 71B6	_	Dusk	Heat	Leaf
Kaladp0048s0550	AT3G21750	UGT71B1	UDP-glucosyl transferase 71B1	_	Dusk	Heat	Leaf
Kaladp0048s0555	AT3G22330	ATRH53,PMH2	putative mitochondrial RNA helicase 2	_	Dusk	Heat	Leaf
Kaladp0048s0610	AT5G41685		Mitochondrial outer membrane translocase complex, subunit Tom7	_	Dusk	Heat	Leaf
Kaladp0048s0614				_	Dusk	Heat	Leaf
Kaladp0048s0625	AT4G19170	CCD4,NCED4	nine-cis-epoxycarotenoid dioxygenase 4	_	Dusk	Heat	Leaf
Kaladp0048s0636				_	Dusk	Heat	Leaf
Kaladp0048s0645	AT5G17250		Alkaline-phosphatase-like family protein	_	Dusk	Heat	Leaf
Kaladp0048s0646	AT5G01350			_	Dusk	Heat	Leaf
Kaladp0048s0655	AT5G08790	anac081,ATAF2	NAC (No Apical Meristem) domain transcriptional regulator superfamily protein	NAC	Dusk	Heat	Leaf
Kaladp0048s0656				_	Dusk	Heat	Leaf
Kaladp0048s0657	AT2G19280		Pentatricopeptide repeat (PPR) superfamily protein	_	Dusk	Heat	Leaf
Kaladp0048s0659	AT5G63920	TOP3A	topoisomerase 3alpha	_	Dusk	Heat	Leaf
Kaladp0048s0678	AT4G25225			_	Dusk	Heat	Leaf
Kaladp0048s0702	AT2G16910	AMS	basic helix-loop-helix (bHLH) DNA-binding superfamily protein	bHLH	Dusk	Heat	Leaf
Kaladp0048s0705	AT4G33170		Tetratricopeptide repeat (TPR)-like superfamily protein	_	Dusk	Heat	Leaf
Kaladp0048s0734	AT1G80160		Lactoylglutathione lyase / glyoxalase I family protein	_	Dusk	Heat	Leaf
Kaladp0048s0742	AT1G80170		Pectin lyase-like superfamily protein	_	Dusk	Heat	Leaf
Kaladp0048s0752	AT2G33310	IAA13	auxin-induced protein 13	AUX/IAA	Dusk	Heat	Leaf
Kaladp0048s0756				_	Dusk	Heat	Leaf
Kaladp0048s0759	AT2G11520	CRCK3	calmodulin-binding receptor-like cytoplasmic kinase 3	_	Dusk	Heat	Leaf
Kaladp0048s0771	AT2G32920	ATPDI9,ATPDIL2-3,PDI9,PDIL2-3	PDI-like 2-3	_	Dusk	Heat	Leaf
Kaladp0048s0774	AT5G63940		Protein kinase protein with adenine nucleotide alpha hydrolases-like domain	_	Dusk	Heat	Leaf
Kaladp0048s0782				_	Dusk	Heat	Leaf
Kaladp0048s0789	AT1G31130			_	Dusk	Heat	Leaf
Kaladp0048s0790	AT5G09590	HSC70-5,MTHSC70-2	mitochondrial HSO70 2	_	Dusk	Heat	Leaf
Kaladp0048s0821	AT4G16520	ATG8F	Ubiquitin-like superfamily protein	_	Dusk	Heat	Leaf
Kaladp0048s0822	AT5G41850		alpha/beta-Hydrolases superfamily protein	_	Dusk	Heat	Leaf
Kaladp0048s0823	AT2G35736			_	Dusk	Heat	Leaf
Kaladp0048s0828	AT4G25200	ATHSP23.6-MITO,HSP23.6-MITO	mitochondrion-localized small heat shock protein 23.6	_	Dusk	Heat	Leaf
Kaladp0048s0837	AT5G38690		Zinc-finger domain of monoamine-oxidase A repressor R1 protein	_	Dusk	Heat	Leaf
Kaladp0048s0852	AT1G13360			_	Dusk	Heat	Leaf
Kaladp0048s0853	AT1G68550		Integrase-type DNA-binding superfamily protein	AP2-EREBP	Dusk	Heat	Leaf
Kaladp0048s0856	AT1G18680		HNH endonuclease domain-containing protein	_	Dusk	Heat	Leaf
Kaladp0048s0892	AT2G26730		Leucine-rich repeat protein kinase family protein	_	Dusk	Heat	Leaf
Kaladp0048s0900	AT1G74860			_	Dusk	Heat	Leaf
Kaladp0048s0912	AT5G62740	ATHIR1,HIR1	SPFH/Band 7/PHB domain-containing membrane-associated protein family	_	Dusk	Heat	Leaf
Kaladp0048s0917	AT3G47670		Plant invertase/pectin methylesterase inhibitor superfamily protein	_	Dusk	Heat	Leaf
Kaladp0048s0920	AT1G18800	NRP2	NAP1-related protein 2	_	Dusk	Heat	Leaf
Kaladp0048s0932	AT5G47420		Tryptophan RNA-binding attenuator protein-like	_	Dusk	Heat	Leaf
Kaladp0048s0945				_	Dusk	Heat	Leaf
Kaladp0048s0962	AT3G55340	PHIP1	phragmoplastin interacting protein 1	_	Dusk	Heat	Leaf
Kaladp0049s0011	AT4G31720	STG1,TAF10,TAFII15	TBP-associated factor II 15	_	Dusk	Heat	Leaf
Kaladp0049s0035				_	Dusk	Heat	Leaf
Kaladp0049s0051				_	Dusk	Heat	Leaf
Kaladp0049s0071	AT3G54560	HTA11	histone H2A 11	_	Dusk	Heat	Leaf
Kaladp0050s0009	AT3G24620	ATROPGEF8,ROPGEF8	RHO guanyl-nucleotide exchange factor 8	_	Dusk	Heat	Leaf
Kaladp0050s0010	AT1G08610		Pentatricopeptide repeat (PPR) superfamily protein	_	Dusk	Heat	Leaf
Kaladp0050s0014	AT1G08650	ATPPCK1,PPCK1	phosphoenolpyruvate carboxylase kinase 1	_	Dusk	Heat	Leaf
Kaladp0050s0039	AT3G18610	ATNUC-L2,NUC-L2,PARLL1	nucleolin like 2	_	Dusk	Heat	Leaf
Kaladp0050s0058	AT2G43970		RNA-binding protein	_	Dusk	Heat	Leaf
Kaladp0050s0062	AT1G65560		Zinc-binding dehydrogenase family protein	_	Dusk	Heat	Leaf
Kaladp0050s0063	AT1G05680	UGT74E2	Uridine diphosphate glycosyltransferase 74E2	_	Dusk	Heat	Leaf
Kaladp0050s0070	AT2G43710	FAB2,SSI2	Plant stearoyl-acyl-carrier-protein desaturase family protein	_	Dusk	Heat	Leaf
Kaladp0050s0074				_	Dusk	Heat	Leaf
Kaladp0050s0078	AT5G67550			_	Dusk	Heat	Leaf
Kaladp0050s0079	AT4G39470		Tetratricopeptide repeat (TPR)-like superfamily protein	_	Dusk	Heat	Leaf
Kaladp0050s0091	AT5G64440	AtFAAH,FAAH	fatty acid amide hydrolase	_	Dusk	Heat	Leaf
Kaladp0050s0097	AT1G10360	ATGSTU18,GST29,GSTU18	glutathione S-transferase TAU 18	_	Dusk	Heat	Leaf
Kaladp0050s0098	AT1G10370	ATGSTU17,ERD9,GST30,GST30B	Glutathione S-transferase family protein	_	Dusk	Heat	Leaf
Kaladp0050s0102	AT1G59820	ALA3	aminophospholipid ATPase 3	_	Dusk	Heat	Leaf
Kaladp0050s0103	AT1G59820	ALA3	aminophospholipid ATPase 3	_	Dusk	Heat	Leaf
Kaladp0050s0114	AT1G68360		C2H2 and C2HC zinc fingers superfamily protein	_	Dusk	Heat	Leaf
Kaladp0050s0127	AT5G58290	RPT3	regulatory particle triple-A ATPase 3	_	Dusk	Heat	Leaf
Kaladp0050s0131	AT5G14720		Protein kinase superfamily protein	_	Dusk	Heat	Leaf
Kaladp0050s0141	AT1G23420	INO	Plant-specific transcription factor YABBY family protein	C2C2-YABBY	Dusk	Heat	Leaf
Kaladp0050s0146	AT1G10710	PHS1	poor homologous synapsis 1	_	Dusk	Heat	Leaf
Kaladp0050s0155	AT4G19650		Mitochondrial transcription termination factor family protein	mTERF	Dusk	Heat	Leaf
Kaladp0050s0160	AT1G67850		Protein of unknown function (DUF707)	_	Dusk	Heat	Leaf
Kaladp0050s0166	AT4G11280	ACS6,ATACS6	1-aminocyclopropane-1-carboxylic acid (acc) synthase 6	_	Dusk	Heat	Leaf
Kaladp0050s0168	AT1G63910	AtMYB103,MYB103	myb domain protein 103	MYB	Dusk	Heat	Leaf
Kaladp0050s0173	AT1G63850		BTB/POZ domain-containing protein	_	Dusk	Heat	Leaf
Kaladp0050s0189	AT1G63440	HMA5	heavy metal atpase 5	_	Dusk	Heat	Leaf
Kaladp0050s0190	AT3G48990		AMP-dependent synthetase and ligase family protein	_	Dusk	Heat	Leaf
Kaladp0050s0192	AT5G23860	TUB8	tubulin beta 8	_	Dusk	Heat	Leaf
Kaladp0050s0194	AT5G23750		Remorin family protein	_	Dusk	Heat	Leaf
Kaladp0050s0209	AT2G45550	CYP76C4	cytochrome P450, family 76, subfamily C, polypeptide 4	_	Dusk	Heat	Leaf
Kaladp0050s0210	AT2G45560	CYP76C1	cytochrome P450, family 76, subfamily C, polypeptide 1	_	Dusk	Heat	Leaf
Kaladp0050s0214	AT1G12480	CDI3,OZS1,RCD3,SLAC1	C4-dicarboxylate transporter/malic acid transport protein	_	Dusk	Heat	Leaf
Kaladp0050s0215	AT4G22860		Cell cycle regulated microtubule associated protein	_	Dusk	Heat	Leaf
Kaladp0050s0219	AT4G12080	AHL1,ATAHL1	AT-hook motif nuclear-localized protein 1	_	Dusk	Heat	Leaf
Kaladp0050s0220	AT1G12360	KEU	Sec1/munc18-like (SM) proteins superfamily	_	Dusk	Heat	Leaf
Kaladp0050s0230	AT1G62750	ATSCO1,ATSCO1/CPEF-G,SCO1	Translation elongation factor EFG/EF2 protein	_	Dusk	Heat	Leaf
Kaladp0050s0258				_	Dusk	Heat	Leaf
Kaladp0050s0260				_	Dusk	Heat	Leaf
Kaladp0050s0261	AT1G13570		F-box/RNI-like superfamily protein	_	Dusk	Heat	Leaf
Kaladp0050s0268	AT1G68710		ATPase E1-E2 type family protein / haloacid dehalogenase-like hydrolase family protein	_	Dusk	Heat	Leaf
Kaladp0050s0303	AT3G12750	ZIP1	zinc transporter 1 precursor	_	Dusk	Heat	Leaf
Kaladp0050s0307	AT1G68500			_	Dusk	Heat	Leaf
Kaladp0050s0316	AT3G11930		Adenine nucleotide alpha hydrolases-like superfamily protein	_	Dusk	Heat	Leaf
Kaladp0050s0318	AT1G68320	AtMYB62,BW62B,BW62C,MYB62	myb domain protein 62	MYB	Dusk	Heat	Leaf
Kaladp0050s0323	AT1G25380	ATNDT2,NDT2	NAD+ transporter 2	_	Dusk	Heat	Leaf
Kaladp0050s0330	AT1G15080	ATLPP2,ATPAP2,LPP2	lipid phosphate phosphatase 2	_	Dusk	Heat	Leaf
Kaladp0050s0343	AT5G42080	ADL1,ADL1A,AG68,DL1,DRP1A,RSW9	dynamin-like protein	_	Dusk	Heat	Leaf
Kaladp0050s0349	AT2G29380	HAI3	highly ABA-induced PP2C gene 3	_	Dusk	Heat	Leaf
Kaladp0050s0350				_	Dusk	Heat	Leaf
Kaladp0051s0036	AT4G02840		Small nuclear ribonucleoprotein family protein	_	Dusk	Heat	Leaf
Kaladp0051s0045	AT3G20440	BE1,EMB2729	Alpha amylase family protein	_	Dusk	Heat	Leaf
Kaladp0051s0047	AT3G20330	PYRB	PYRIMIDINE B	_	Dusk	Heat	Leaf
Kaladp0051s0058	AT1G50590		RmlC-like cupins superfamily protein	_	Dusk	Heat	Leaf
Kaladp0051s0082	AT5G45140	NRPC2	nuclear RNA polymerase C2	_	Dusk	Heat	Leaf
Kaladp0051s0083	AT5G45140	NRPC2	nuclear RNA polymerase C2	_	Dusk	Heat	Leaf
Kaladp0051s0085	AT5G19330	ARIA	ARM repeat protein interacting with ABF2	TRAF	Dusk	Heat	Leaf
Kaladp0051s0089	AT5G56000	AtHsp90.4,Hsp81.4	HEAT SHOCK PROTEIN 81.4	_	Dusk	Heat	Leaf
Kaladp0051s0093	AT2G38830		Ubiquitin-conjugating enzyme/RWD-like protein	_	Dusk	Heat	Leaf
Kaladp0051s0096	AT3G13235		ubiquitin family protein	_	Dusk	Heat	Leaf
Kaladp0051s0100	AT5G23810	AAP7	amino acid permease 7	_	Dusk	Heat	Leaf
Kaladp0051s0108	AT4G26510	UKL4	uridine kinase-like 4	_	Dusk	Heat	Leaf
Kaladp0052s0001	AT3G59140	ATMRP14,MRP14	multidrug resistance-associated protein 14	_	Dusk	Heat	Leaf
Kaladp0052s0002	AT1G66920		Protein kinase superfamily protein	_	Dusk	Heat	Leaf
Kaladp0052s0004	AT5G53460	GLT1	NADH-dependent glutamate synthase 1	_	Dusk	Heat	Leaf
[truncated: 2,167 more rows]

## Sheet: Dawn_DownRegulation
GeneID	At_Ortholog	At_Name	At_Anno	At_Tffamily	Time	Treatment	Tissue
Kaladp0001s0011	AT4G15800	RALFL33	ralf-like 33	_	Dawn	Heat	Leaf
Kaladp0001s0043	AT3G14820		GDSL-like Lipase/Acylhydrolase superfamily protein	_	Dawn	Heat	Leaf
Kaladp0001s0046	AT1G75900		GDSL-like Lipase/Acylhydrolase superfamily protein	_	Dawn	Heat	Leaf
Kaladp0001s0048	AT4G35020	ARAC3,ATROP6,RAC3,RHO1PS,ROP6	RAC-like 3	_	Dawn	Heat	Leaf
Kaladp0001s0052	AT4G36040		Chaperone DnaJ-domain superfamily protein	_	Dawn	Heat	Leaf
Kaladp0001s0077	AT1G20810		FKBP-like peptidyl-prolyl cis-trans isomerase family protein	_	Dawn	Heat	Leaf
Kaladp0001s0082	AT1G76490	HMG1,HMGR1	hydroxy methylglutaryl CoA reductase 1	_	Dawn	Heat	Leaf
Kaladp0001s0096	AT5G35520	ATMIS12,MIS12	minichromosome instability 12 (mis12)-like	_	Dawn	Heat	Leaf
Kaladp0001s0107	AT5G53160	PYL8,RCAR3	regulatory components of ABA receptor 3	_	Dawn	Heat	Leaf
Kaladp0001s0109	AT2G46270	GBF3	G-box binding factor 3	bZIP	Dawn	Heat	Leaf
Kaladp0001s0111	AT2G04520		Nucleic acid-binding, OB-fold-like protein	_	Dawn	Heat	Leaf
Kaladp0001s0119	AT1G01540		Protein kinase superfamily protein	_	Dawn	Heat	Leaf
Kaladp0001s0128	AT3G61460	BRH1	brassinosteroid-responsive RING-H2	_	Dawn	Heat	Leaf
Kaladp0001s0136				_	Dawn	Heat	Leaf
Kaladp0001s0140	AT3G47570		Leucine-rich repeat protein kinase family protein	_	Dawn	Heat	Leaf
Kaladp0001s0146	AT3G47570		Leucine-rich repeat protein kinase family protein	_	Dawn	Heat	Leaf
Kaladp0001s0147	AT3G47570		Leucine-rich repeat protein kinase family protein	_	Dawn	Heat	Leaf
Kaladp0001s0165	AT2G32070		Polynucleotidyl transferase, ribonuclease H-like superfamily protein	_	Dawn	Heat	Leaf
Kaladp0001s0168	AT4G31890		ARM repeat superfamily protein	_	Dawn	Heat	Leaf
Kaladp0001s0178	AT4G31870	ATGPX7,GPX7	glutathione peroxidase 7	_	Dawn	Heat	Leaf
Kaladp0001s0185	AT5G10730		NAD(P)-binding Rossmann-fold superfamily protein	_	Dawn	Heat	Leaf
Kaladp0001s0200	AT5G09600	SDH3-1	succinate dehydrogenase 3-1	_	Dawn	Heat	Leaf
Kaladp0001s0205	AT5G54160	ATOMT1,OMT1	O-methyltransferase 1	_	Dawn	Heat	Leaf
Kaladp0001s0216	AT5G60450	ARF4	auxin response factor 4	ARF	Dawn	Heat	Leaf
Kaladp0001s0233	AT1G24625	ZFP7	zinc finger protein 7	C2H2	Dawn	Heat	Leaf
Kaladp0001s0235	AT1G70880		Polyketide cyclase/dehydrase and lipid transport superfamily protein	_	Dawn	Heat	Leaf
Kaladp0001s0236	AT2G18990	TXND9	thioredoxin domain-containing protein 9 homolog	_	Dawn	Heat	Leaf
Kaladp0001s0242	AT3G19660			_	Dawn	Heat	Leaf
Kaladp0001s0257	AT5G09660	PMDH2	peroxisomal NAD-malate dehydrogenase 2	_	Dawn	Heat	Leaf
Kaladp0001s0262	AT1G56060			_	Dawn	Heat	Leaf
Kaladp0001s0273				_	Dawn	Heat	Leaf
Kaladp0001s0282	AT1G68590		Ribosomal protein PSRP-3/Ycf65	_	Dawn	Heat	Leaf
Kaladp0001s0301	AT4G29960			_	Dawn	Heat	Leaf
Kaladp0001s0303	AT1G16840			_	Dawn	Heat	Leaf
Kaladp0001s0305	AT4G30010			_	Dawn	Heat	Leaf
Kaladp0001s0306	AT2G07340	PFD1	PREFOLDIN 1	_	Dawn	Heat	Leaf
Kaladp0001s0313	AT3G16520	UGT88A1	UDP-glucosyl transferase 88A1	_	Dawn	Heat	Leaf
Kaladp0001s0318	AT1G67940	ATNAP3,AtSTAR1,NAP3	non-intrinsic ABC protein 3	_	Dawn	Heat	Leaf
Kaladp0001s0321	AT4G25910	ATCNFU3,NFU3	NFU domain protein 3	_	Dawn	Heat	Leaf
Kaladp0001s0329	AT4G29960			_	Dawn	Heat	Leaf
Kaladp0001s0331	AT1G67940	ATNAP3,AtSTAR1,NAP3	non-intrinsic ABC protein 3	_	Dawn	Heat	Leaf
Kaladp0002s0007	AT5G58260		oxidoreductases, acting on NADH or NADPH, quinone or similar compound as acceptor	_	Dawn	Heat	Leaf
Kaladp0002s0022	AT1G28400			_	Dawn	Heat	Leaf
Kaladp0002s0028	AT3G05700		Drought-responsive family protein	_	Dawn	Heat	Leaf
Kaladp0002s0047	AT5G53530	VPS26A	vacuolar protein sorting 26A	_	Dawn	Heat	Leaf
Kaladp0002s0056	AT2G07687		Cytochrome c oxidase, subunit III	_	Dawn	Heat	Leaf
Kaladp0002s0064	AT5G13490	AAC2	ADP/ATP carrier 2	_	Dawn	Heat	Leaf
Kaladp0002s0069	AT3G12630		A20/AN1-like zinc finger family protein	_	Dawn	Heat	Leaf
Kaladp0002s0074	AT2G37620	AAc1,ACT1	actin 1	_	Dawn	Heat	Leaf
Kaladp0002s0077	AT5G03345			_	Dawn	Heat	Leaf
Kaladp0002s0087	AT2G37210		lysine decarboxylase family protein	_	Dawn	Heat	Leaf
Kaladp0002s0093	AT3G53420	PIP2,PIP2;1,PIP2A	plasma membrane intrinsic protein 2A	_	Dawn	Heat	Leaf
Kaladp0002s0098	AT3G09770		RING/U-box superfamily protein	_	Dawn	Heat	Leaf
Kaladp0002s0100	AT2G42760			_	Dawn	Heat	Leaf
Kaladp0002s0102	AT3G53380		Concanavalin A-like lectin protein kinase family protein	_	Dawn	Heat	Leaf
Kaladp0002s0122				_	Dawn	Heat	Leaf
Kaladp0002s0129	AT3G01530	ATMYB57,MYB57	myb domain protein 57	MYB	Dawn	Heat	Leaf
Kaladp0003s0002	AT4G11150	emb2448,TUF,TUFF,VHA-E1	vacuolar ATP synthase subunit E1	_	Dawn	Heat	Leaf
Kaladp0003s0005	AT1G64160		Disease resistance-responsive (dirigent-like protein) family protein	_	Dawn	Heat	Leaf
Kaladp0003s0016	AT5G42070			_	Dawn	Heat	Leaf
Kaladp0003s0020	AT3G49290	ABIL2	ABL interactor-like protein 2	_	Dawn	Heat	Leaf
Kaladp0003s0025	AT4G22310		Uncharacterised protein family (UPF0041)	_	Dawn	Heat	Leaf
Kaladp0003s0029				_	Dawn	Heat	Leaf
Kaladp0003s0031	AT5G05360			_	Dawn	Heat	Leaf
Kaladp0003s0041	AT1G35710		Protein kinase family protein with leucine-rich repeat domain	_	Dawn	Heat	Leaf
Kaladp0003s0043	AT4G36360	BGAL3	beta-galactosidase 3	_	Dawn	Heat	Leaf
Kaladp0003s0044	AT3G51030	ATTRX H1,ATTRX1,TRX1	thioredoxin H-type 1	_	Dawn	Heat	Leaf
Kaladp0003s0046	AT1G75460		ATP-dependent protease La (LON) domain protein	_	Dawn	Heat	Leaf
Kaladp0003s0065	AT1G19835		Plant protein of unknown function (DUF869)	_	Dawn	Heat	Leaf
Kaladp0003s0073	AT4G35750		SEC14 cytosolic factor family protein / phosphoglyceride transfer family protein	_	Dawn	Heat	Leaf
Kaladp0003s0081	AT5G42200		RING/U-box superfamily protein	_	Dawn	Heat	Leaf
Kaladp0003s0090	AT1G75950	ASK1,ATSKP1,SKP1,SKP1A,UIP1	S phase kinase-associated protein 1	_	Dawn	Heat	Leaf
Kaladp0003s0093	AT4G35020	ARAC3,ATROP6,RAC3,RHO1PS,ROP6	RAC-like 3	_	Dawn	Heat	Leaf
Kaladp0003s0100	AT5G42146			_	Dawn	Heat	Leaf
Kaladp0003s0111	AT3G22550		Protein of unknown function (DUF581)	_	Dawn	Heat	Leaf
Kaladp0003s0116	AT5G67090		Subtilisin-like serine endopeptidase family protein	_	Dawn	Heat	Leaf
Kaladp0003s0122	AT5G63905			_	Dawn	Heat	Leaf
Kaladp0003s0134	AT2G47460	ATMYB12,MYB12,PFG1	myb domain protein 12	MYB	Dawn	Heat	Leaf
Kaladp0003s0138	AT2G25920			_	Dawn	Heat	Leaf
Kaladp0003s0155				_	Dawn	Heat	Leaf
Kaladp0003s0158	AT4G02280	ATSUS3,SUS3	sucrose synthase 3	_	Dawn	Heat	Leaf
Kaladp0004s0007	AT1G04260	MPI7,MPIP7,PRA1.D	CAMV movement protein interacting protein 7	_	Dawn	Heat	Leaf
Kaladp0004s0026	AT4G16360		5\'-AMP-activated protein kinase beta-2 subunit protein	_	Dawn	Heat	Leaf
Kaladp0004s0031	AT2G04900			_	Dawn	Heat	Leaf
Kaladp0004s0032	AT5G35740		Carbohydrate-binding X8 domain superfamily protein	_	Dawn	Heat	Leaf
Kaladp0005s0004	AT5G11090		serine-rich protein-related	_	Dawn	Heat	Leaf
Kaladp0005s0017	AT3G18140		Transducin/WD40 repeat-like superfamily protein	_	Dawn	Heat	Leaf
Kaladp0005s0018	AT1G75280		NmrA-like negative transcriptional regulator family protein	_	Dawn	Heat	Leaf
Kaladp0005s0022	AT5G59690		Histone superfamily protein	_	Dawn	Heat	Leaf
Kaladp0005s0032	AT5G59780	ATMYB59,ATMYB59-1,ATMYB59-2,ATMYB59-3,MYB59	myb domain protein 59	MYB-related	Dawn	Heat	Leaf
Kaladp0005s0033	AT4G01470	ATTIP1.3,GAMMA-TIP3,TIP1;3	tonoplast intrinsic protein 1;3	_	Dawn	Heat	Leaf
Kaladp0005s0037				_	Dawn	Heat	Leaf
Kaladp0005s0069	AT5G13430		Ubiquinol-cytochrome C reductase iron-sulfur subunit	_	Dawn	Heat	Leaf
Kaladp0005s0071	AT1G28130	GH3.17	Auxin-responsive GH3 family protein	_	Dawn	Heat	Leaf
Kaladp0006s0013	AT3G47833			_	Dawn	Heat	Leaf
Kaladp0006s0015	AT1G24450	NFD2	Ribonuclease III family protein	_	Dawn	Heat	Leaf
Kaladp0006s0017	AT1G70420		Protein of unknown function (DUF1645)	_	Dawn	Heat	Leaf
Kaladp0006s0018	AT5G62960			_	Dawn	Heat	Leaf
Kaladp0006s0029	AT3G48240		Octicosapeptide/Phox/Bem1p family protein	_	Dawn	Heat	Leaf
Kaladp0006s0036	AT4G24760		alpha/beta-Hydrolases superfamily protein	_	Dawn	Heat	Leaf
Kaladp0006s0040	AT4G24780		Pectin lyase-like superfamily protein	_	Dawn	Heat	Leaf
Kaladp0006s0050	AT5G63470	NF-YC4	nuclear factor Y, subunit C4	CCAAT	Dawn	Heat	Leaf
Kaladp0006s0051	AT3G48610	NPC6	non-specific phospholipase C6	_	Dawn	Heat	Leaf
Kaladp0006s0054	AT5G50610			_	Dawn	Heat	Leaf
Kaladp0006s0060				_	Dawn	Heat	Leaf
Kaladp0006s0063				_	Dawn	Heat	Leaf
Kaladp0006s0064	AT3G48740		Nodulin MtN3 family protein	_	Dawn	Heat	Leaf
Kaladp0006s0070				_	Dawn	Heat	Leaf
Kaladp0006s0071	AT5G50900		ARM repeat superfamily protein	_	Dawn	Heat	Leaf
Kaladp0006s0073	AT5G50915		basic helix-loop-helix (bHLH) DNA-binding superfamily protein	bHLH	Dawn	Heat	Leaf
Kaladp0006s0078	AT5G51010		Rubredoxin-like superfamily protein	_	Dawn	Heat	Leaf
Kaladp0006s0079	AT5G51040			_	Dawn	Heat	Leaf
Kaladp0006s0084	AT2G39970		Mitochondrial substrate carrier family protein	_	Dawn	Heat	Leaf
Kaladp0006s0085	AT4G24700			_	Dawn	Heat	Leaf
Kaladp0006s0093	AT2G38780			_	Dawn	Heat	Leaf
Kaladp0006s0115	AT2G38600		HAD superfamily, subfamily IIIB acid phosphatase	_	Dawn	Heat	Leaf
Kaladp0006s0116	ATCG00470		ATP synthase epsilon chain	_	Dawn	Heat	Leaf
Kaladp0006s0117				_	Dawn	Heat	Leaf
Kaladp0006s0120	ATCG00720		photosynthetic electron transfer B	_	Dawn	Heat	Leaf
Kaladp0006s0121	ATCG00830		ribosomal protein L2	_	Dawn	Heat	Leaf
Kaladp0006s0126	ATCG00350		Photosystem I, PsaA/PsaB protein	_	Dawn	Heat	Leaf
Kaladp0007s0001	AT2G46660	CYP78A6	cytochrome P450, family 78, subfamily A, polypeptide 6	_	Dawn	Heat	Leaf
Kaladp0007s0003	AT2G46710		Rho GTPase activating protein with PAK-box/P21-Rho-binding domain	_	Dawn	Heat	Leaf
Kaladp0007s0004	AT3G61880	CYP78A9	cytochrome p450 78a9	_	Dawn	Heat	Leaf
Kaladp0007s0005	AT2G46640			_	Dawn	Heat	Leaf
Kaladp0007s0008	AT1G01200	ATRAB-A3,ATRABA3,RABA3	RAB GTPase homolog A3	_	Dawn	Heat	Leaf
Kaladp0007s0014	AT2G46540			_	Dawn	Heat	Leaf
Kaladp0007s0015	AT3G49190		O-acyltransferase (WSD1-like) family protein	_	Dawn	Heat	Leaf
Kaladp0007s0057	AT1G65480	FT	PEBP (phosphatidylethanolamine-binding protein) family protein	_	Dawn	Heat	Leaf
Kaladp0007s0070	AT1G08510	FATB	fatty acyl-ACP thioesterases B	_	Dawn	Heat	Leaf
Kaladp0007s0071	AT2G26900		Sodium Bile acid symporter family	_	Dawn	Heat	Leaf
Kaladp0007s0075	AT5G59690		Histone superfamily protein	_	Dawn	Heat	Leaf
Kaladp0007s0077	AT3G18140		Transducin/WD40 repeat-like superfamily protein	_	Dawn	Heat	Leaf
Kaladp0007s0097	AT4G29170	ATMND1	Mnd1 family protein	_	Dawn	Heat	Leaf
Kaladp0007s0098	AT2G19830	SNF7.2,VPS32	SNF7 family protein	_	Dawn	Heat	Leaf
Kaladp0008s0004	AT1G16390	3-Oct,ATOCT3	organic cation/carnitine transporter 3	_	Dawn	Heat	Leaf
Kaladp0008s0005	AT5G46700	TET1,TRN2	Tetraspanin family protein	_	Dawn	Heat	Leaf
Kaladp0008s0013	AT1G17050	SPS2	solanesyl diphosphate synthase 2	_	Dawn	Heat	Leaf
Kaladp0008s0016	AT1G17080		Ribosomal protein L18ae family	_	Dawn	Heat	Leaf
Kaladp0008s0019	AT1G78580	ATTPS1,TPS1	trehalose-6-phosphate synthase	_	Dawn	Heat	Leaf
Kaladp0008s0020	AT1G78570	ATRHM1,RHM1,ROL1	rhamnose biosynthesis 1	_	Dawn	Heat	Leaf
Kaladp0008s0022	AT3G49290	ABIL2	ABL interactor-like protein 2	_	Dawn	Heat	Leaf
Kaladp0008s0023	AT4G27750	ISI1	binding	_	Dawn	Heat	Leaf
Kaladp0008s0025	AT5G24165			_	Dawn	Heat	Leaf
Kaladp0008s0036	AT4G25590	ADF7	actin depolymerizing factor 7	_	Dawn	Heat	Leaf
Kaladp0008s0044	AT4G25670			_	Dawn	Heat	Leaf
Kaladp0008s0045	AT5G52552	CPuORF14	conserved peptide upstream open reading frame 14	_	Dawn	Heat	Leaf
Kaladp0008s0057	AT4G11910			_	Dawn	Heat	Leaf
Kaladp0008s0061	AT4G11820	EMB2778,FKP1,HMGS,MVA1	hydroxymethylglutaryl-CoA synthase / HMG-CoA synthase / 3-hydroxy-3-methylglutaryl coenzyme A synthase	_	Dawn	Heat	Leaf
Kaladp0008s0062	AT1G12710	AtPP2-A12,PP2-A12	phloem protein 2-A12	_	Dawn	Heat	Leaf
Kaladp0008s0064	AT1G03080		kinase interacting (KIP1-like) family protein	_	Dawn	Heat	Leaf
Kaladp0008s0067	AT1G63220		Calcium-dependent lipid-binding (CaLB domain) family protein	_	Dawn	Heat	Leaf
Kaladp0008s0073	AT2G45970	CYP86A8,LCR	cytochrome P450, family 86, subfamily A, polypeptide 8	_	Dawn	Heat	Leaf
Kaladp0008s0075	AT5G41600	BTI3,RTNLB4	VIRB2-interacting protein 3	_	Dawn	Heat	Leaf
Kaladp0008s0078	AT4G11150	emb2448,TUF,TUFF,VHA-E1	vacuolar ATP synthase subunit E1	_	Dawn	Heat	Leaf
Kaladp0008s0080	AT1G64230	UBC28	ubiquitin-conjugating enzyme 28	_	Dawn	Heat	Leaf
Kaladp0008s0082	AT5G53160	PYL8,RCAR3	regulatory components of ABA receptor 3	_	Dawn	Heat	Leaf
Kaladp0008s0090	AT2G46530	ARF11	auxin response factor 11	ARF	Dawn	Heat	Leaf
Kaladp0008s0093	AT1G64625		Serine/threonine-protein kinase WNK (With No Lysine)-related	_	Dawn	Heat	Leaf
Kaladp0008s0096	AT2G46680	ATHB-7,ATHB7,HB-7	homeobox 7	HB	Dawn	Heat	Leaf
Kaladp0008s0099	AT1G42960			_	Dawn	Heat	Leaf
Kaladp0008s0106	AT4G35920	MCA1	PLAC8 family protein	_	Dawn	Heat	Leaf
Kaladp0008s0108	AT4G35980			_	Dawn	Heat	Leaf
Kaladp0008s0121	AT1G10210	ATMPK1,MPK1	mitogen-activated protein kinase 1	_	Dawn	Heat	Leaf
Kaladp0008s0131	AT3G50810		Uncharacterised protein family (UPF0497)	_	Dawn	Heat	Leaf
Kaladp0008s0133	AT4G37210		Tetratricopeptide repeat (TPR)-like superfamily protein	_	Dawn	Heat	Leaf
Kaladp0008s0134	AT2G23670	YCF37	homolog of Synechocystis YCF37	_	Dawn	Heat	Leaf
Kaladp0008s0141	AT2G21060	ATCSP4,ATGRP2B,GRP2B	glycine-rich protein 2B	CSD	Dawn	Heat	Leaf
Kaladp0008s0160	AT5G39040	ALS1,ATTAP2,TAP2	transporter associated with antigen processing protein 2	_	Dawn	Heat	Leaf
Kaladp0008s0169	AT1G18170		FKBP-like peptidyl-prolyl cis-trans isomerase family protein	_	Dawn	Heat	Leaf
Kaladp0008s0170	AT2G43120		RmlC-like cupins superfamily protein	_	Dawn	Heat	Leaf
Kaladp0008s0179	AT5G48810	ATB5-B,ATCB5-D,B5		_	Dawn	Heat	Leaf
Kaladp0008s0183	AT1G61260		Protein of unknown function (DUF761)	_	Dawn	Heat	Leaf
Kaladp0008s0187	AT4G10120	ATSPS4F	Sucrose-phosphate synthase family protein	_	Dawn	Heat	Leaf
Kaladp0008s0190	AT4G10100	CNX7,SIR5	co-factor for nitrate, reductase and xanthine dehydrogenase 7	_	Dawn	Heat	Leaf
Kaladp0008s0204	AT1G71960	ABCG25,ATABCG25	ATP-binding casette family G25	_	Dawn	Heat	Leaf
Kaladp0008s0205	AT4G09510	CINV2	cytosolic invertase 2	_	Dawn	Heat	Leaf
Kaladp0008s0214	AT1G27990			_	Dawn	Heat	Leaf
Kaladp0008s0216	AT1G27300			_	Dawn	Heat	Leaf
Kaladp0008s0222	AT5G13400		Major facilitator superfamily protein	_	Dawn	Heat	Leaf
Kaladp0008s0224	AT1G28140			_	Dawn	Heat	Leaf
Kaladp0008s0225				_	Dawn	Heat	Leaf
Kaladp0008s0227	AT5G13290	CRN,SOL2	Protein kinase superfamily protein	_	Dawn	Heat	Leaf
Kaladp0008s0228	AT2G44090		Ankyrin repeat family protein	_	Dawn	Heat	Leaf
Kaladp0008s0229	AT1G28490	ATSYP61,OSM1,SYP61	syntaxin of plants 61	_	Dawn	Heat	Leaf
Kaladp0008s0239	AT4G10955		alpha/beta-Hydrolases superfamily protein	_	Dawn	Heat	Leaf
Kaladp0008s0244	AT3G63030	MBD4	methyl-CPG-binding domain 4	_	Dawn	Heat	Leaf
Kaladp0008s0253	AT4G16447			_	Dawn	Heat	Leaf
Kaladp0008s0255	AT3G20170		ARM repeat superfamily protein	_	Dawn	Heat	Leaf
Kaladp0008s0257				_	Dawn	Heat	Leaf
Kaladp0008s0259	AT3G26330	CYP71B37	cytochrome P450, family 71, subfamily B, polypeptide 37	_	Dawn	Heat	Leaf
Kaladp0008s0261	AT5G55630	ATKCO1,ATTPK1,KCO1,TPK1	Outward rectifying potassium channel protein	_	Dawn	Heat	Leaf
Kaladp0008s0265	AT4G12730	FLA2	FASCICLIN-like arabinogalactan 2	_	Dawn	Heat	Leaf
Kaladp0008s0286	AT5G56120			_	Dawn	Heat	Leaf
Kaladp0008s0287	AT5G56170	LLG1	LORELEI-LIKE-GPI-ANCHORED PROTEIN 1	_	Dawn	Heat	Leaf
Kaladp0008s0288	AT4G00430	PIP1;4,PIP1E,TMP-C	plasma membrane intrinsic protein 1;4	_	Dawn	Heat	Leaf
Kaladp0008s0303	AT5G57345			_	Dawn	Heat	Leaf
Kaladp0008s0315	AT3G21240	4CL2,AT4CL2	4-coumarate:CoA ligase 2	_	Dawn	Heat	Leaf
Kaladp0008s0319	AT5G25610	ATRD22,RD22	BURP domain-containing protein	_	Dawn	Heat	Leaf
Kaladp0008s0329	AT2G26640	KCS11	3-ketoacyl-CoA synthase 11	_	Dawn	Heat	Leaf
Kaladp0008s0344				_	Dawn	Heat	Leaf
Kaladp0008s0347	AT3G52490		Double Clp-N motif-containing P-loop nucleoside triphosphate hydrolases superfamily protein	_	Dawn	Heat	Leaf
Kaladp0008s0349	AT5G04770	ATCAT6,CAT6	cationic amino acid transporter 6	_	Dawn	Heat	Leaf
Kaladp0008s0354	AT5G04750		F1F0-ATPase inhibitor protein, putative	_	Dawn	Heat	Leaf
Kaladp0008s0363	AT5G40140		RING/U-box superfamily protein with ARM repeat domain	_	Dawn	Heat	Leaf
Kaladp0008s0366				_	Dawn	Heat	Leaf
Kaladp0008s0374	ATMG01120		NADH dehydrogenase 1B	_	Dawn	Heat	Leaf
Kaladp0008s0377	ATMG00580		NADH dehydrogenase subunit 4	_	Dawn	Heat	Leaf
Kaladp0008s0385	AT3G44540	FAR4	fatty acid reductase 4	_	Dawn	Heat	Leaf
Kaladp0008s0387	AT2G27690	CYP94C1	cytochrome P450, family 94, subfamily C, polypeptide 1	_	Dawn	Heat	Leaf
Kaladp0008s0390	AT3G44735	ATPSK3,PSK1,PSK3	PHYTOSULFOKINE 3 PRECURSOR	_	Dawn	Heat	Leaf
Kaladp0008s0398	AT1G19210		Integrase-type DNA-binding superfamily protein	AP2-EREBP	Dawn	Heat	Leaf
Kaladp0008s0405	AT4G31130		Protein of unknown function (DUF1218)	_	Dawn	Heat	Leaf
Kaladp0008s0407	AT2G28380	DRB2	dsRNA-binding protein 2	_	Dawn	Heat	Leaf
Kaladp0008s0410	AT4G30080	ARF16	auxin response factor 16	ARF	Dawn	Heat	Leaf
Kaladp0008s0415				_	Dawn	Heat	Leaf
Kaladp0008s0417	AT2G37040	ATPAL1,PAL1	PHE ammonia lyase 1	_	Dawn	Heat	Leaf
Kaladp0008s0418	AT3G45160		Putative membrane lipoprotein	_	Dawn	Heat	Leaf
Kaladp0008s0430	AT3G45050			_	Dawn	Heat	Leaf
Kaladp0008s0439	AT2G36870	XTH32	xyloglucan endotransglucosylase/hydrolase 32	_	Dawn	Heat	Leaf
Kaladp0008s0441				_	Dawn	Heat	Leaf
Kaladp0008s0444	AT5G22930		Protein of unknown function (DUF1635)	_	Dawn	Heat	Leaf
Kaladp0008s0455	ATCG00900		Ribosomal protein S7p/S5e family protein	_	Dawn	Heat	Leaf
Kaladp0008s0465	AT2G27940		RING/U-box superfamily protein	_	Dawn	Heat	Leaf
Kaladp0008s0466	AT5G02420			_	Dawn	Heat	Leaf
Kaladp0008s0483	AT4G33100			_	Dawn	Heat	Leaf
Kaladp0008s0497	AT4G32980	ATH1	homeobox gene 1	HB	Dawn	Heat	Leaf
Kaladp0008s0500	AT2G47460	ATMYB12,MYB12,PFG1	myb domain protein 12	MYB	Dawn	Heat	Leaf
Kaladp0008s0501	AT1G32450	NRT1.5	nitrate transporter 1.5	_	Dawn	Heat	Leaf
Kaladp0008s0507	AT1G17880	ATBTF3,BTF3	basic transcription factor 3	_	Dawn	Heat	Leaf
Kaladp0008s0511	AT1G32370	TOM2B,TTM1	tobamovirus multiplication 2B	_	Dawn	Heat	Leaf
Kaladp0008s0514	AT5G07990	CYP75B1,D501,TT7	Cytochrome P450 superfamily protein	_	Dawn	Heat	Leaf
Kaladp0008s0520	AT4G17090	BAM3,BMY8,CT-BMY	chloroplast beta-amylase	_	Dawn	Heat	Leaf
Kaladp0008s0529	AT4G17530	ATRAB1C,ATRABD2C,RAB1C	RAB GTPase homolog 1C	_	Dawn	Heat	Leaf
Kaladp0008s0532	AT4G16800		ATP-dependent caseinolytic (Clp) protease/crotonase family protein	_	Dawn	Heat	Leaf
Kaladp0008s0579	AT1G14860	atnudt18,NUDT18	nudix hydrolase homolog 18	_	Dawn	Heat	Leaf
Kaladp0008s0580	AT1G66200	ATGSR2,GSR2	glutamine synthase clone F11	_	Dawn	Heat	Leaf
Kaladp0008s0589	ATMG00160		cytochrome oxidase 2	_	Dawn	Heat	Leaf
Kaladp0008s0614	AT3G19830	NTMC2T5.2,NTMC2TYPE5.2	Calcium-dependent lipid-binding (CaLB domain) family protein	_	Dawn	Heat	Leaf
Kaladp0008s0622	AT4G14090		UDP-Glycosyltransferase superfamily protein	_	Dawn	Heat	Leaf
Kaladp0008s0631				_	Dawn	Heat	Leaf
Kaladp0008s0634	AT3G14470		NB-ARC domain-containing disease resistance protein	_	Dawn	Heat	Leaf
Kaladp0008s0639	AT5G51190		Integrase-type DNA-binding superfamily protein	AP2-EREBP	Dawn	Heat	Leaf
Kaladp0008s0641	AT5G07620		Protein kinase superfamily protein	_	Dawn	Heat	Leaf
Kaladp0008s0648	AT2G22170		Lipase/lipooxygenase, PLAT/LH2 family protein	_	Dawn	Heat	Leaf
Kaladp0008s0670	AT3G14470		NB-ARC domain-containing disease resistance protein	_	Dawn	Heat	Leaf
Kaladp0008s0681	AT3G14460		LRR and NB-ARC domains-containing disease resistance protein	_	Dawn	Heat	Leaf
Kaladp0008s0696	AT5G54165			_	Dawn	Heat	Leaf
Kaladp0008s0703	AT4G00880		SAUR-like auxin-responsive protein family	_	Dawn	Heat	Leaf
Kaladp0008s0704				_	Dawn	Heat	Leaf
Kaladp0008s0707	AT5G54540		Uncharacterised conserved protein (UCP012943)	_	Dawn	Heat	Leaf
Kaladp0008s0708	AT5G54530		Protein of unknown function, DUF538	_	Dawn	Heat	Leaf
Kaladp0008s0709	AT3G20640		basic helix-loop-helix (bHLH) DNA-binding superfamily protein	_	Dawn	Heat	Leaf
Kaladp0008s0710	AT2G34790	EDA28,MEE23	FAD-binding Berberine family protein	_	Dawn	Heat	Leaf
Kaladp0008s0717	AT4G20970		basic helix-loop-helix (bHLH) DNA-binding superfamily protein	bHLH	Dawn	Heat	Leaf
Kaladp0008s0733	AT5G44210	ATERF-9,ATERF9,ERF9	erf domain protein 9	AP2-EREBP	Dawn	Heat	Leaf
Kaladp0008s0736	AT5G54010		UDP-Glycosyltransferase superfamily protein	_	Dawn	Heat	Leaf
Kaladp0008s0737	AT1G28540			_	Dawn	Heat	Leaf
Kaladp0008s0743	AT1G29195			_	Dawn	Heat	Leaf
Kaladp0008s0767	AT4G18960	AG	K-box region and MADS-box transcription factor family protein	MADS	Dawn	Heat	Leaf
Kaladp0008s0768	AT1G29670		GDSL-like Lipase/Acylhydrolase superfamily protein	_	Dawn	Heat	Leaf
Kaladp0008s0769	AT5G45630		Protein of unknown function, DUF584	_	Dawn	Heat	Leaf
Kaladp0008s0770				_	Dawn	Heat	Leaf
Kaladp0008s0771	AT1G01610	ATGPAT4,GPAT4	glycerol-3-phosphate acyltransferase 4	_	Dawn	Heat	Leaf
Kaladp0008s0774	AT5G46530		AWPM-19-like family protein	_	Dawn	Heat	Leaf
Kaladp0008s0776	AT5G46410	SSP4	SCP1-like small phosphatase 4	_	Dawn	Heat	Leaf
Kaladp0008s0789	AT5G46240	KAT1	potassium channel in Arabidopsis thaliana 1	_	Dawn	Heat	Leaf
Kaladp0008s0792	AT5G46230		Protein of unknown function, DUF538	_	Dawn	Heat	Leaf
Kaladp0008s0801				_	Dawn	Heat	Leaf
Kaladp0008s0807	AT1G30260			_	Dawn	Heat	Leaf
Kaladp0008s0817	AT4G20840		FAD-binding Berberine family protein	_	Dawn	Heat	Leaf
Kaladp0008s0821	AT5G07220	ATBAG3,BAG3	BCL-2-associated athanogene 3	_	Dawn	Heat	Leaf
Kaladp0008s0825	AT2G34650	ABR,PID	Protein kinase superfamily protein	_	Dawn	Heat	Leaf
Kaladp0008s0836	AT4G20760		NAD(P)-binding Rossmann-fold superfamily protein	_	Dawn	Heat	Leaf
Kaladp0008s0841				_	Dawn	Heat	Leaf
Kaladp0008s0842	AT4G27310		B-box type zinc finger family protein	Orphans	Dawn	Heat	Leaf
Kaladp0008s0846	AT5G54270	LHCB3,LHCB3*1	light-harvesting chlorophyll B-binding protein 3	_	Dawn	Heat	Leaf
Kaladp0008s0856	AT2G20875	EPF1	epidermal patterning factor 1	_	Dawn	Heat	Leaf
Kaladp0008s0858	AT4G27435		Protein of unknown function (DUF1218)	_	Dawn	Heat	Leaf
Kaladp0008s0869	AT3G15353	ATMT3,MT3	metallothionein 3	_	Dawn	Heat	Leaf
Kaladp0008s0875	AT5G53850		haloacid dehalogenase-like hydrolase family protein	_	Dawn	Heat	Leaf
Kaladp0008s0876	AT5G53870	AtENODL1,ENODL1	early nodulin-like protein 1	_	Dawn	Heat	Leaf
Kaladp0008s0878	AT5G53880			_	Dawn	Heat	Leaf
Kaladp0008s0879	AT5G53900		Serine/threonine-protein kinase WNK (With No Lysine)-related	_	Dawn	Heat	Leaf
Kaladp0008s0885	AT4G27360		Dynein light chain type 1 family protein	_	Dawn	Heat	Leaf
Kaladp0008s0888	AT2G07671		ATP synthase subunit C family protein	_	Dawn	Heat	Leaf
Kaladp0008s0895	AT3G54360		zinc ion binding	_	Dawn	Heat	Leaf
Kaladp0008s0905	AT3G54870	ARK1,CAE1,MRH2	Armadillo/beta-catenin repeat family protein / kinesin motor family protein	_	Dawn	Heat	Leaf
Kaladp0008s0911	AT5G04310		Pectin lyase-like superfamily protein	_	Dawn	Heat	Leaf
Kaladp0008s0912	AT5G04390		C2H2-type zinc finger family protein	C2H2	Dawn	Heat	Leaf
Kaladp0008s0914	AT5G03530	ATRAB,ATRAB ALPHA,ATRAB18B,ATRABC2A,RABC2A	RAB GTPase homolog C2A	_	Dawn	Heat	Leaf
Kaladp0009s0005	AT2G32750		Exostosin family protein	_	Dawn	Heat	Leaf
Kaladp0009s0029	AT3G01060			_	Dawn	Heat	Leaf
Kaladp0009s0033	AT3G29170		Eukaryotic protein of unknown function (DUF872)	_	Dawn	Heat	Leaf
Kaladp0009s0036	AT5G39570			_	Dawn	Heat	Leaf
Kaladp0009s0042	AT5G39660	CDF2	cycling DOF factor 2	C2C2-Dof	Dawn	Heat	Leaf
Kaladp0009s0048	AT1G26880		Ribosomal protein L34e superfamily protein	_	Dawn	Heat	Leaf
Kaladp0009s0067	AT1G70170	MMP	matrix metalloproteinase	_	Dawn	Heat	Leaf
Kaladp0009s0082	AT1G52760	LysoPL2	lysophospholipase 2	_	Dawn	Heat	Leaf
Kaladp0010s0010	AT1G29670		GDSL-like Lipase/Acylhydrolase superfamily protein	_	Dawn	Heat	Leaf
Kaladp0010s0015	AT4G16730	TPS02	terpene synthase 02	_	Dawn	Heat	Leaf
Kaladp0010s0030	AT2G30980	ASKdZeta,ATSK2-2,ATSK23,BIL1,SKdZeta	SHAGGY-related protein kinase dZeta	_	Dawn	Heat	Leaf
Kaladp0010s0035	AT2G34090	MEE18	maternal effect embryo arrest 18	_	Dawn	Heat	Leaf
Kaladp0010s0036	AT1G29050	TBL38	TRICHOME BIREFRINGENCE-LIKE 38	_	Dawn	Heat	Leaf
Kaladp0010s0037	AT1G29040			_	Dawn	Heat	Leaf
Kaladp0010s0038	AT4G18570		Tetratricopeptide repeat (TPR)-like superfamily protein	_	Dawn	Heat	Leaf
Kaladp0010s0040	AT5G45920		SGNH hydrolase-type esterase superfamily protein	_	Dawn	Heat	Leaf
Kaladp0010s0043	AT5G45960		GDSL-like Lipase/Acylhydrolase superfamily protein	_	Dawn	Heat	Leaf
Kaladp0010s0045	AT5G46020			_	Dawn	Heat	Leaf
Kaladp0010s0052	AT5G46110	APE2,TPT	Glucose-6-phosphate/phosphate translocator-related	_	Dawn	Heat	Leaf
Kaladp0010s0059	AT1G28330	DRM1,DYL1	dormancy-associated protein-like 1	_	Dawn	Heat	Leaf
Kaladp0010s0061	AT1G28280		VQ motif-containing protein	_	Dawn	Heat	Leaf
Kaladp0010s0078	AT1G61260		Protein of unknown function (DUF761)	_	Dawn	Heat	Leaf
Kaladp0010s0080	AT4G21470	ATFMN/FHY,FMN/FHY	riboflavin kinase/FMN hydrolase	_	Dawn	Heat	Leaf
Kaladp0010s0083				_	Dawn	Heat	Leaf
Kaladp0010s0094	AT1G11360		Adenine nucleotide alpha hydrolases-like superfamily protein	_	Dawn	Heat	Leaf
Kaladp0010s0097	AT1G61660		basic helix-loop-helix (bHLH) DNA-binding superfamily protein	bHLH	Dawn	Heat	Leaf
Kaladp0010s0100	AT2G24210	TPS10	terpene synthase 10	_	Dawn	Heat	Leaf
Kaladp0010s0112	AT1G61780		postsynaptic protein-related	_	Dawn	Heat	Leaf
Kaladp0010s0114	AT4G04880		adenosine/AMP deaminase family protein	_	Dawn	Heat	Leaf
Kaladp0010s0123	AT1G11700		Protein of unknown function, DUF584	_	Dawn	Heat	Leaf
Kaladp0010s0125	AT4G21960	PRXR1	Peroxidase superfamily protein	_	Dawn	Heat	Leaf
Kaladp0010s0126	AT4G04640	ATPC1	ATPase, F1 complex, gamma subunit protein	_	Dawn	Heat	Leaf
Kaladp0010s0127	AT1G11720	ATSS3,SS3	starch synthase 3	_	Dawn	Heat	Leaf
Kaladp0010s0144	AT4G04020	FIB	fibrillin	_	Dawn	Heat	Leaf
Kaladp0010s0158	AT5G05710		Pleckstrin homology (PH) domain superfamily protein	_	Dawn	Heat	Leaf
Kaladp0010s0165	AT3G11090	LBD21	LOB domain-containing protein 21	LOB	Dawn	Heat	Leaf
Kaladp0010s0173	AT1G75890		GDSL-like Lipase/Acylhydrolase superfamily protein	_	Dawn	Heat	Leaf
Kaladp0010s0180	AT1G76570		Chlorophyll A-B binding family protein	_	Dawn	Heat	Leaf
Kaladp0010s0190	AT5G62890		Xanthine/uracil permease family protein	_	Dawn	Heat	Leaf
Kaladp0010s0194	AT4G10500		2-oxoglutarate (2OG) and Fe(II)-dependent oxygenase superfamily protein	_	Dawn	Heat	Leaf
Kaladp0010s0195	AT4G10500		2-oxoglutarate (2OG) and Fe(II)-dependent oxygenase superfamily protein	_	Dawn	Heat	Leaf
Kaladp0010s0196	AT5G55630	ATKCO1,ATTPK1,KCO1,TPK1	Outward rectifying potassium channel protein	_	Dawn	Heat	Leaf
Kaladp0010s0221	AT4G39490	CYP96A10	cytochrome P450, family 96, subfamily A, polypeptide 10	_	Dawn	Heat	Leaf
Kaladp0010s0223	AT2G23180	CYP96A1	cytochrome P450, family 96, subfamily A, polypeptide 1	_	Dawn	Heat	Leaf
Kaladp0010s0226	AT5G14510		ARM repeat superfamily protein	_	Dawn	Heat	Leaf
Kaladp0011s0005	AT5G22740	ATCSLA02,ATCSLA2,CSLA02,CSLA2	cellulose synthase-like A02	_	Dawn	Heat	Leaf
Kaladp0011s0009	AT2G27770		Plant protein of unknown function (DUF868)	_	Dawn	Heat	Leaf
Kaladp0011s0016	AT1G02560	CLPP5,NCLPP1,NCLPP5	nuclear encoded CLP protease 5	_	Dawn	Heat	Leaf
Kaladp0011s0022	AT5G26667	PYR6	P-loop containing nucleoside triphosphate hydrolases superfamily protein	_	Dawn	Heat	Leaf
Kaladp0011s0024	AT3G44220		Late embryogenesis abundant (LEA) hydroxyproline-rich glycoprotein family	_	Dawn	Heat	Leaf
Kaladp0011s0026	AT1G64940	CYP89A6	cytochrome P450, family 87, subfamily A, polypeptide 6	_	Dawn	Heat	Leaf
Kaladp0011s0027	AT1G08440		Aluminium activated malate transporter family protein	_	Dawn	Heat	Leaf
Kaladp0011s0031	AT1G65720			_	Dawn	Heat	Leaf
Kaladp0011s0034	AT2G26850		F-box family protein	_	Dawn	Heat	Leaf
Kaladp0011s0038	AT2G26850		F-box family protein	_	Dawn	Heat	Leaf
Kaladp0011s0039	AT5G12200	PYD2	pyrimidine 2	_	Dawn	Heat	Leaf
Kaladp0011s0049	AT2G02450	anac034,ANAC035,LOV1,NAC035	NAC domain containing protein 35	NAC	Dawn	Heat	Leaf
Kaladp0011s0052	AT5G49720	ATGH9A1,DEC,GH9A1,IRX2,KOR,KOR1,RSW2,TSD1	glycosyl hydrolase 9A1	_	Dawn	Heat	Leaf
Kaladp0011s0057	AT2G02510		NADH dehydrogenase (ubiquinone)s	_	Dawn	Heat	Leaf
Kaladp0011s0067	AT1G59750	ARF1	auxin response factor 1	_	Dawn	Heat	Leaf
Kaladp0011s0075	AT4G21192		Cytochrome c oxidase biogenesis protein Cmc1-like	_	Dawn	Heat	Leaf
Kaladp0011s0081	AT1G09630	ATRAB-A2A,ATRAB11C,ATRABA2A,RAB-A2A,RAB11c	RAB GTPase 11C	_	Dawn	Heat	Leaf
Kaladp0011s0084	AT5G65700	BAM1	Leucine-rich receptor-like protein kinase family protein	_	Dawn	Heat	Leaf
Kaladp0011s0095	AT4G06676			_	Dawn	Heat	Leaf
Kaladp0011s0103	AT1G60940	SNRK2-10,SNRK2.10,SRK2B	SNF1-related protein kinase 2.10	_	Dawn	Heat	Leaf
Kaladp0011s0119	AT1G22710	ATSUC2,SUC2,SUT1	sucrose-proton symporter 2	_	Dawn	Heat	Leaf
Kaladp0011s0121	AT1G25290	ATRBL10,RBL10	RHOMBOID-like protein 10	_	Dawn	Heat	Leaf
Kaladp0011s0123	AT3G26070		Plastid-lipid associated protein PAP / fibrillin family protein	_	Dawn	Heat	Leaf
Kaladp0011s0131	AT4G08500	ARAKIN,ATMEKK1,MAPKKK8,MEKK1	MAPK/ERK kinase kinase 1	_	Dawn	Heat	Leaf
Kaladp0011s0145	AT3G10220		tubulin folding cofactor B	_	Dawn	Heat	Leaf
Kaladp0011s0147	AT4G32060		calcium-binding EF hand family protein	_	Dawn	Heat	Leaf
Kaladp0011s0148	AT1G15760		Sterile alpha motif (SAM) domain-containing protein	_	Dawn	Heat	Leaf
Kaladp0011s0179	AT2G24290		Protein of unknown function (DUF1068)	_	Dawn	Heat	Leaf
Kaladp0011s0180	AT5G58060	ATGP1,ATYKT61,YKT61	SNARE-like superfamily protein	_	Dawn	Heat	Leaf
Kaladp0011s0184	AT3G01180	AtSS2,SS2	starch synthase 2	_	Dawn	Heat	Leaf
Kaladp0011s0189	AT2G24260	LRL1	LJRHL1-like 1	bHLH	Dawn	Heat	Leaf
Kaladp0011s0205	AT1G64500		Glutaredoxin family protein	_	Dawn	Heat	Leaf
Kaladp0011s0220	AT5G57510			_	Dawn	Heat	Leaf
Kaladp0011s0231	AT4G30400		RING/U-box superfamily protein	_	Dawn	Heat	Leaf
Kaladp0011s0260	AT5G03555		permease, cytosine/purines, uracil, thiamine, allantoin family protein	_	Dawn	Heat	Leaf
Kaladp0011s0264				_	Dawn	Heat	Leaf
Kaladp0011s0268	AT5G51510			_	Dawn	Heat	Leaf
Kaladp0011s0287	AT3G47090		Leucine-rich repeat protein kinase family protein	_	Dawn	Heat	Leaf
Kaladp0011s0288	AT3G59320		Eukaryotic protein of unknown function (DUF914)	_	Dawn	Heat	Leaf
Kaladp0011s0290	AT2G36270	ABI5,GIA1	Basic-leucine zipper (bZIP) transcription factor family protein	bZIP	Dawn	Heat	Leaf
Kaladp0011s0295	AT2G36145			_	Dawn	Heat	Leaf
Kaladp0011s0298	AT5G06260		TLD-domain containing nucleolar protein	_	Dawn	Heat	Leaf
Kaladp0011s0307	AT1G75280		NmrA-like negative transcriptional regulator family protein	_	Dawn	Heat	Leaf
Kaladp0011s0308	AT1G02190		Fatty acid hydroxylase superfamily	_	Dawn	Heat	Leaf
Kaladp0011s0310	AT1G02205	CER1	Fatty acid hydroxylase superfamily	_	Dawn	Heat	Leaf
Kaladp0011s0312	AT5G06530		ABC-2 type transporter family protein	_	Dawn	Heat	Leaf
Kaladp0011s0314	AT1G17270		O-fucosyltransferase family protein	_	Dawn	Heat	Leaf
Kaladp0011s0317	AT1G16770			_	Dawn	Heat	Leaf
Kaladp0011s0336	AT3G21190		O-fucosyltransferase family protein	_	Dawn	Heat	Leaf
Kaladp0011s0342	AT3G12660	FLA14	FASCICLIN-like arabinogalactan protein 14 precursor	_	Dawn	Heat	Leaf
Kaladp0011s0343	AT5G43150			_	Dawn	Heat	Leaf
Kaladp0011s0360	AT2G42690		alpha/beta-Hydrolases superfamily protein	_	Dawn	Heat	Leaf
Kaladp0011s0381	AT3G59030	ATTT12,TT12	MATE efflux family protein	_	Dawn	Heat	Leaf
Kaladp0011s0389	AT4G23890			_	Dawn	Heat	Leaf
Kaladp0011s0391	AT3G12750	ZIP1	zinc transporter 1 precursor	_	Dawn	Heat	Leaf
Kaladp0011s0412	AT3G54070		Ankyrin repeat family protein	_	Dawn	Heat	Leaf
Kaladp0011s0414	AT3G54070		Ankyrin repeat family protein	_	Dawn	Heat	Leaf
Kaladp0011s0423	AT3G21510	AHP1	histidine-containing phosphotransmitter 1	_	Dawn	Heat	Leaf
Kaladp0011s0430	AT4G38620	ATMYB4,MYB4	myb domain protein 4	MYB	Dawn	Heat	Leaf
Kaladp0011s0431	AT1G31330	PSAF	photosystem I subunit F	_	Dawn	Heat	Leaf
Kaladp0011s0432	AT1G72640		NAD(P)-binding Rossmann-fold superfamily protein	_	Dawn	Heat	Leaf
Kaladp0011s0433	AT4G29840	MTO2,TS	Pyridoxal-5\'-phosphate-dependent enzyme family protein	_	Dawn	Heat	Leaf
Kaladp0011s0443	AT1G72770	HAB1	homology to ABI1	_	Dawn	Heat	Leaf
Kaladp0011s0463	AT1G52230	PSAH-2,PSAH2,PSI-H	photosystem I subunit H2	_	Dawn	Heat	Leaf
Kaladp0011s0473	AT2G22670	IAA8	indoleacetic acid-induced protein 8	_	Dawn	Heat	Leaf
Kaladp0011s0478	AT3G16370		GDSL-like Lipase/Acylhydrolase superfamily protein	_	Dawn	Heat	Leaf
Kaladp0011s0479	AT1G79870		D-isomer specific 2-hydroxyacid dehydrogenase family protein	_	Dawn	Heat	Leaf
Kaladp0011s0485	AT1G15270		Translation machinery associated TMA7	_	Dawn	Heat	Leaf
Kaladp0011s0497	AT3G15660	ATGRX4,GRX4	glutaredoxin 4	_	Dawn	Heat	Leaf
Kaladp0011s0500				_	Dawn	Heat	Leaf
Kaladp0011s0504	AT2G42320		nucleolar protein gar2-related	_	Dawn	Heat	Leaf
Kaladp0011s0509	AT2G42220		Rhodanese/Cell cycle control phosphatase superfamily protein	_	Dawn	Heat	Leaf
Kaladp0011s0523	AT3G54050	HCEF1	high cyclic electron flow 1	_	Dawn	Heat	Leaf
Kaladp0011s0540	AT2G37390		Chloroplast-targeted copper chaperone protein	_	Dawn	Heat	Leaf
Kaladp0011s0545	AT2G37370			_	Dawn	Heat	Leaf
Kaladp0011s0551	AT1G24540	CYP86C1	cytochrome P450, family 86, subfamily C, polypeptide 1	_	Dawn	Heat	Leaf
Kaladp0011s0553	AT5G03300	ADK2	adenosine kinase 2	_	Dawn	Heat	Leaf
Kaladp0011s0573	AT3G10520	AHB2,ARATH GLB2,ATGLB2,GLB2,HB2,NSHB2	haemoglobin 2	_	Dawn	Heat	Leaf
Kaladp0011s0575	AT3G52180	ATPTPKIS1,ATSEX4,DSP4,SEX4	dual specificity protein phosphatase (DsPTP1) family protein	_	Dawn	Heat	Leaf
Kaladp0011s0583	AT3G17930			_	Dawn	Heat	Leaf
Kaladp0011s0590	AT1G66240	ATATX1,ATX1	homolog of anti-oxidant 1	_	Dawn	Heat	Leaf
Kaladp0011s0592	AT3G10520	AHB2,ARATH GLB2,ATGLB2,GLB2,HB2,NSHB2	haemoglobin 2	_	Dawn	Heat	Leaf
Kaladp0011s0596	AT2G37035			_	Dawn	Heat	Leaf
Kaladp0011s0597				_	Dawn	Heat	Leaf
Kaladp0011s0629	AT3G53160	UGT73C7	UDP-glucosyl transferase 73C7	_	Dawn	Heat	Leaf
Kaladp0011s0630	AT2G36750	UGT73C1	UDP-glucosyl transferase 73C1	_	Dawn	Heat	Leaf
Kaladp0011s0633	AT2G36760	UGT73C2	UDP-glucosyl transferase 73C2	_	Dawn	Heat	Leaf
Kaladp0011s0652				_	Dawn	Heat	Leaf
Kaladp0011s0653	AT5G11790	NDL2	N-MYC downregulated-like 2	_	Dawn	Heat	Leaf
Kaladp0011s0654	AT2G26040	PYL2,RCAR14	PYR1-like 2	_	Dawn	Heat	Leaf
Kaladp0011s0657	AT4G33090	APM1,ATAPM1	aminopeptidase M1	_	Dawn	Heat	Leaf
Kaladp0011s0676	AT5G02160			_	Dawn	Heat	Leaf
Kaladp0011s0680	AT5G02120	OHP	one helix protein	_	Dawn	Heat	Leaf
Kaladp0011s0685	AT2G31490			_	Dawn	Heat	Leaf
Kaladp0011s0688	AT5G05987	PRA1.A2	prenylated RAB acceptor 1.A2	_	Dawn	Heat	Leaf
Kaladp0011s0696	AT3G53990		Adenine nucleotide alpha hydrolases-like superfamily protein	_	Dawn	Heat	Leaf
Kaladp0011s0697	AT3G53990		Adenine nucleotide alpha hydrolases-like superfamily protein	_	Dawn	Heat	Leaf
Kaladp0011s0700	AT1G67980	CCOAMT	caffeoyl-CoA 3-O-methyltransferase	_	Dawn	Heat	Leaf
Kaladp0011s0704	AT2G38070		Protein of unknown function (DUF740)	_	Dawn	Heat	Leaf
Kaladp0011s0705	AT3G12630		A20/AN1-like zinc finger family protein	_	Dawn	Heat	Leaf
Kaladp0011s0706	AT1G51200		A20/AN1-like zinc finger family protein	_	Dawn	Heat	Leaf
Kaladp0011s0707	AT3G20870	ZTP29	ZIP metal ion transporter family	_	Dawn	Heat	Leaf
Kaladp0011s0708	AT1G51220	WIP5	WIP domain protein 5	C2H2	Dawn	Heat	Leaf
Kaladp0011s0710	AT5G13490	AAC2	ADP/ATP carrier 2	_	Dawn	Heat	Leaf
Kaladp0011s0715	AT3G63530	BB,BB2	RING/U-box superfamily protein	_	Dawn	Heat	Leaf
Kaladp0011s0719	AT5G12860	DiT1	dicarboxylate transporter 1	_	Dawn	Heat	Leaf
Kaladp0011s0721	AT1G51440		alpha/beta-Hydrolases superfamily protein	_	Dawn	Heat	Leaf
Kaladp0011s0727	AT4G33790	CER4,FAR3,G7	Jojoba acyl CoA reductase-related male sterility protein	_	Dawn	Heat	Leaf
Kaladp0011s0738	AT2G41000		Chaperone DnaJ-domain superfamily protein	_	Dawn	Heat	Leaf
Kaladp0011s0793	AT3G20898			_	Dawn	Heat	Leaf
Kaladp0011s0798	AT1G01170		Protein of unknown function (DUF1138)	_	Dawn	Heat	Leaf
Kaladp0011s0799	AT3G21090		ABC-2 type transporter family protein	_	Dawn	Heat	Leaf
Kaladp0011s0801	AT3G21090		ABC-2 type transporter family protein	_	Dawn	Heat	Leaf
Kaladp0011s0832	AT2G27030	ACAM-2,CAM5	calmodulin 5	_	Dawn	Heat	Leaf
Kaladp0011s0842	AT5G21070			_	Dawn	Heat	Leaf
Kaladp0011s0845	AT2G24190		NAD(P)-binding Rossmann-fold superfamily protein	_	Dawn	Heat	Leaf
Kaladp0011s0852	AT2G27140		HSP20-like chaperones superfamily protein	_	Dawn	Heat	Leaf
Kaladp0011s0864	AT2G35940	BLH1,EDA29	BEL1-like homeodomain 1	HB	Dawn	Heat	Leaf
Kaladp0011s0867	AT5G26667	PYR6	P-loop containing nucleoside triphosphate hydrolases superfamily protein	_	Dawn	Heat	Leaf
Kaladp0011s0868	AT3G52525	ATOFP6,OFP6	ovate family protein 6	OFP	Dawn	Heat	Leaf
Kaladp0011s0869	AT3G44260		Polynucleotidyl transferase, ribonuclease H-like superfamily protein	_	Dawn	Heat	Leaf
Kaladp0011s0875	AT2G27510	ATFD3,FD3	ferredoxin 3	_	Dawn	Heat	Leaf
Kaladp0011s0881	AT3G55990	ESK1,TBL29	Plant protein of unknown function (DUF828)	_	Dawn	Heat	Leaf
Kaladp0011s0884	AT3G56010			_	Dawn	Heat	Leaf
Kaladp0011s0894	AT4G27310		B-box type zinc finger family protein	Orphans	Dawn	Heat	Leaf
Kaladp0011s0895	AT2G16030		S-adenosyl-L-methionine-dependent methyltransferases superfamily protein	_	Dawn	Heat	Leaf
Kaladp0011s0896	AT3G09280			_	Dawn	Heat	Leaf
Kaladp0011s0897	AT4G03210	XTH9	xyloglucan endotransglucosylase/hydrolase 9	_	Dawn	Heat	Leaf
Kaladp0011s0900	AT3G22104		Phototropic-responsive NPH3 family protein	_	Dawn	Heat	Leaf
Kaladp0011s0903				_	Dawn	Heat	Leaf
Kaladp0011s0910				_	Dawn	Heat	Leaf
Kaladp0011s0911	AT1G05170		Galactosyltransferase family protein	_	Dawn	Heat	Leaf
Kaladp0011s0912	AT5G42570		B-cell receptor-associated 31-like	_	Dawn	Heat	Leaf
Kaladp0011s0918	AT2G46150		Late embryogenesis abundant (LEA) hydroxyproline-rich glycoprotein family	_	Dawn	Heat	Leaf
Kaladp0011s0922	AT2G32990	AtGH9B8,GH9B8	glycosyl hydrolase 9B8	_	Dawn	Heat	Leaf
Kaladp0011s0925	AT1G05010	ACO4,EAT1,EFE	ethylene-forming enzyme	_	Dawn	Heat	Leaf
Kaladp0011s0933	AT2G04570		GDSL-like Lipase/Acylhydrolase superfamily protein	_	Dawn	Heat	Leaf
Kaladp0011s0935				_	Dawn	Heat	Leaf
Kaladp0011s0942	AT2G04790			_	Dawn	Heat	Leaf
Kaladp0011s0947	AT2G05100	LHCB2,LHCB2.1	photosystem II light harvesting complex gene 2.1	_	Dawn	Heat	Leaf
Kaladp0011s0949	AT4G12730	FLA2	FASCICLIN-like arabinogalactan 2	_	Dawn	Heat	Leaf
Kaladp0011s0951	AT5G67360	ARA12	Subtilase family protein	_	Dawn	Heat	Leaf
Kaladp0011s0958	AT4G14420		HR-like lesion-inducing protein-related	_	Dawn	Heat	Leaf
Kaladp0011s0963	AT3G11110		RING/U-box superfamily protein	_	Dawn	Heat	Leaf
Kaladp0011s0971	AT2G40300	ATFER4,FER4	ferritin 4	_	Dawn	Heat	Leaf
Kaladp0011s0973	AT2G40300	ATFER4,FER4	ferritin 4	_	Dawn	Heat	Leaf
Kaladp0011s0982	AT2G40400		Protein of unknown function (DUF399 and DUF3411)	_	Dawn	Heat	Leaf
Kaladp0011s0984				_	Dawn	Heat	Leaf
Kaladp0011s0985				_	Dawn	Heat	Leaf
Kaladp0011s0992	AT5G42210		Major facilitator superfamily protein	_	Dawn	Heat	Leaf
Kaladp0011s0994	AT2G40610	ATEXP8,ATEXPA8,ATHEXP ALPHA 1.11,EXP8,EXPA8	expansin A8	_	Dawn	Heat	Leaf
Kaladp0011s1000	AT2G40765			_	Dawn	Heat	Leaf
Kaladp0011s1006	AT3G13410			_	Dawn	Heat	Leaf
Kaladp0011s1008	AT5G56340	ATCRT1	RING/U-box superfamily protein	_	Dawn	Heat	Leaf
Kaladp0011s1009	AT3G01170		Ribosomal protein L34e superfamily protein	_	Dawn	Heat	Leaf
Kaladp0011s1011	AT5G67050		alpha/beta-Hydrolases superfamily protein	_	Dawn	Heat	Leaf
Kaladp0011s1012	AT3G48280	CYP71A25	cytochrome P450, family 71, subfamily A, polypeptide 25	_	Dawn	Heat	Leaf
Kaladp0011s1013	AT3G48280	CYP71A25	cytochrome P450, family 71, subfamily A, polypeptide 25	_	Dawn	Heat	Leaf
Kaladp0011s1021	AT5G63280		C2H2-like zinc finger protein	C2H2	Dawn	Heat	Leaf
Kaladp0011s1022	AT4G09620		Mitochondrial transcription termination factor family protein	_	Dawn	Heat	Leaf
Kaladp0011s1027				_	Dawn	Heat	Leaf
Kaladp0011s1040	AT5G20090		Uncharacterised protein family (UPF0041)	_	Dawn	Heat	Leaf
Kaladp0011s1053	AT5G50570		Squamosa promoter-binding protein-like (SBP domain) transcription factor family protein	SBP	Dawn	Heat	Leaf
Kaladp0011s1055	AT5G50740		Heavy metal transport/detoxification superfamily protein	_	Dawn	Heat	Leaf
Kaladp0011s1062	AT3G22104		Phototropic-responsive NPH3 family protein	_	Dawn	Heat	Leaf
Kaladp0011s1063				_	Dawn	Heat	Leaf
Kaladp0011s1074	AT2G32510	MAPKKK17	mitogen-activated protein kinase kinase kinase 17	_	Dawn	Heat	Leaf
Kaladp0011s1077	AT2G32530	ATCSLB03,ATCSLB3,CSLB03	cellulose synthase-like B3	_	Dawn	Heat	Leaf
Kaladp0011s1093	AT3G07760		Sterile alpha motif (SAM) domain-containing protein	_	Dawn	Heat	Leaf
Kaladp0011s1094	AT2G05100	LHCB2,LHCB2.1	photosystem II light harvesting complex gene 2.1	_	Dawn	Heat	Leaf
Kaladp0011s1097	AT4G12730	FLA2	FASCICLIN-like arabinogalactan 2	_	Dawn	Heat	Leaf
Kaladp0011s1103	AT3G57930			_	Dawn	Heat	Leaf
Kaladp0011s1112	AT2G42760			_	Dawn	Heat	Leaf
Kaladp0011s1117	AT5G66410	PLP3b	phosducin-like protein 3 homolog	_	Dawn	Heat	Leaf
Kaladp0011s1119				_	Dawn	Heat	Leaf
Kaladp0011s1124	AT3G23730	XTH16	xyloglucan endotransglucosylase/hydrolase 16	_	Dawn	Heat	Leaf
Kaladp0011s1126				_	Dawn	Heat	Leaf
Kaladp0011s1141	AT1G06680	OE23,OEE2,PSBP-1,PSII-P	photosystem II subunit P-1	_	Dawn	Heat	Leaf
Kaladp0011s1142	AT2G43020	ATPAO2,PAO2	polyamine oxidase 2	_	Dawn	Heat	Leaf
Kaladp0011s1143	AT3G46530	RPP13	NB-ARC domain-containing disease resistance protein	_	Dawn	Heat	Leaf
Kaladp0011s1147	AT2G35120		Single hybrid motif superfamily protein	_	Dawn	Heat	Leaf
Kaladp0011s1149	AT4G31980			_	Dawn	Heat	Leaf
Kaladp0011s1151	AT4G31980			_	Dawn	Heat	Leaf
Kaladp0011s1153	AT1G53730	SRF6	STRUBBELIG-receptor family 6	_	Dawn	Heat	Leaf
Kaladp0011s1154	AT1G72310	ATL3	RING/U-box superfamily protein	_	Dawn	Heat	Leaf
Kaladp0011s1155				_	Dawn	Heat	Leaf
Kaladp0011s1157	AT1G53840	ATPME1,PME1	pectin methylesterase 1	_	Dawn	Heat	Leaf
Kaladp0011s1158	AT1G53910	RAP2.12	related to AP2 12	AP2-EREBP	Dawn	Heat	Leaf
Kaladp0011s1161				_	Dawn	Heat	Leaf
Kaladp0011s1165	AT1G72480		Lung seven transmembrane receptor family protein	_	Dawn	Heat	Leaf
Kaladp0011s1166	AT5G20570	ATRBX1,HRT1,RBX1,ROC1	RING-box 1	_	Dawn	Heat	Leaf
Kaladp0011s1169	AT5G08640	ATFLS1,FLS,FLS1	flavonol synthase 1	_	Dawn	Heat	Leaf
Kaladp0011s1170	AT5G06660		Protein of unknown function DUF106, transmembrane	_	Dawn	Heat	Leaf
Kaladp0011s1178	AT3G49720			_	Dawn	Heat	Leaf
Kaladp0011s1181	AT1G58440	SQE1,XF1	FAD/NAD(P)-binding oxidoreductase family protein	_	Dawn	Heat	Leaf
Kaladp0011s1182	AT3G12210		DNA binding	_	Dawn	Heat	Leaf
Kaladp0011s1190	AT1G27480		alpha/beta-Hydrolases superfamily protein	_	Dawn	Heat	Leaf
Kaladp0011s1195	AT1G27461			_	Dawn	Heat	Leaf
Kaladp0011s1211	AT2G21600	ATRER1B,RER1B	endoplasmatic reticulum retrieval protein 1B	_	Dawn	Heat	Leaf
Kaladp0011s1213	AT5G43060		Granulin repeat cysteine protease family protein	_	Dawn	Heat	Leaf
Kaladp0011s1232	AT5G42750	BKI1	BRI1 kinase inhibitor 1	_	Dawn	Heat	Leaf
Kaladp0011s1236	AT3G15850	ADS3,FAD5,FADB,JB67	fatty acid desaturase 5	_	Dawn	Heat	Leaf
Kaladp0011s1237	AT3G45070		P-loop containing nucleoside triphosphate hydrolases superfamily protein	_	Dawn	Heat	Leaf
Kaladp0011s1251				_	Dawn	Heat	Leaf
Kaladp0011s1253	AT1G47710		Serine protease inhibitor (SERPIN) family protein	_	Dawn	Heat	Leaf
Kaladp0011s1271	AT2G24210	TPS10	terpene synthase 10	_	Dawn	Heat	Leaf
Kaladp0011s1272	AT5G23960	ATTPS21,TPS21	terpene synthase 21	_	Dawn	Heat	Leaf
Kaladp0011s1273	AT5G23960	ATTPS21,TPS21	terpene synthase 21	_	Dawn	Heat	Leaf
Kaladp0011s1276	AT4G27670	HSP21	heat shock protein 21	_	Dawn	Heat	Leaf
Kaladp0011s1281	AT5G23960	ATTPS21,TPS21	terpene synthase 21	_	Dawn	Heat	Leaf
Kaladp0011s1283	AT5G54530		Protein of unknown function, DUF538	_	Dawn	Heat	Leaf
Kaladp0011s1284	AT5G54510	DFL1,GH3.6	Auxin-responsive GH3 family protein	_	Dawn	Heat	Leaf
Kaladp0011s1292	AT4G27310		B-box type zinc finger family protein	Orphans	Dawn	Heat	Leaf
Kaladp0011s1296	AT5G54290	CcdA	cytochrome c biogenesis protein family	_	Dawn	Heat	Leaf
Kaladp0011s1300	AT5G54400		S-adenosyl-L-methionine-dependent methyltransferases superfamily protein	_	Dawn	Heat	Leaf
Kaladp0011s1303	AT1G52870		Peroxisomal membrane 22 kDa (Mpv17/PMP22) family protein	_	Dawn	Heat	Leaf
Kaladp0011s1306	AT2G20875	EPF1	epidermal patterning factor 1	_	Dawn	Heat	Leaf
Kaladp0011s1330	AT5G53880			_	Dawn	Heat	Leaf
Kaladp0011s1340	AT5G46060		Protein of unknown function, DUF599	_	Dawn	Heat	Leaf
Kaladp0011s1349	AT2G06520	PSBX	photosystem II subunit X	_	Dawn	Heat	Leaf
Kaladp0011s1352	AT1G16890	UBC13B,UBC36	ubiquitin-conjugating enzyme 36	_	Dawn	Heat	Leaf
Kaladp0011s1357	AT1G78815	LSH7	Protein of unknown function (DUF640)	_	Dawn	Heat	Leaf
Kaladp0011s1360	AT3G14440	ATNCED3,NCED3,SIS7,STO1	nine-cis-epoxycarotenoid dioxygenase 3	_	Dawn	Heat	Leaf
Kaladp0011s1361	AT5G38660	APE1	acclimation of photosynthesis to environment	_	Dawn	Heat	Leaf
Kaladp0012s0012	AT3G62920			_	Dawn	Heat	Leaf
Kaladp0012s0024	AT3G04730	IAA16	indoleacetic acid-induced protein 16	AUX/IAA	Dawn	Heat	Leaf
Kaladp0012s0039	AT3G22640	PAP85	cupin family protein	_	Dawn	Heat	Leaf
Kaladp0012s0056	AT3G63200	PLA IIIB,PLP9	PATATIN-like protein 9	_	Dawn	Heat	Leaf
Kaladp0012s0071	AT3G63088	DVL14,RTFL14	ROTUNDIFOLIA like 14	_	Dawn	Heat	Leaf
Kaladp0012s0076	AT1G03330		Small nuclear ribonucleoprotein family protein	_	Dawn	Heat	Leaf
Kaladp0012s0101	AT3G04290	ATLTL1,LTL1	Li-tolerant lipase 1	_	Dawn	Heat	Leaf
Kaladp0012s0104	AT2G20260	PSAE-2	photosystem I subunit E-2	_	Dawn	Heat	Leaf
Kaladp0012s0105	AT4G28740			_	Dawn	Heat	Leaf
Kaladp0012s0108	AT4G28730		Glutaredoxin family protein	_	Dawn	Heat	Leaf
Kaladp0013s0006	AT5G19140	AILP1,ATAILP1	Aluminium induced protein with YGL and LRDR motifs	_	Dawn	Heat	Leaf
Kaladp0013s0011	AT5G19260		Protein of unknown function (DUF3049)	_	Dawn	Heat	Leaf
Kaladp0013s0014	AT5G26230			_	Dawn	Heat	Leaf
Kaladp0013s0015	AT5G27600	ATLACS7,LACS7	long-chain acyl-CoA synthetase 7	_	Dawn	Heat	Leaf
Kaladp0013s0025	AT5G65790	ATMYB68,MYB68	myb domain protein 68	MYB	Dawn	Heat	Leaf
Kaladp0013s0027	AT5G65840		Thioredoxin superfamily protein	_	Dawn	Heat	Leaf
Kaladp0013s0034	AT4G37260	ATMYB73,MYB73	myb domain protein 73	MYB	Dawn	Heat	Leaf
Kaladp0013s0037	AT1G22750			_	Dawn	Heat	Leaf
Kaladp0014s0018	AT2G36570		Leucine-rich repeat protein kinase family protein	_	Dawn	Heat	Leaf
Kaladp0014s0022	AT5G03760	ATCSLA09,ATCSLA9,CSLA09,CSLA9,RAT4	Nucleotide-diphospho-sugar transferases superfamily protein	_	Dawn	Heat	Leaf
Kaladp0014s0036	AT3G52870		IQ calmodulin-binding motif family protein	_	Dawn	Heat	Leaf
Kaladp0014s0041	AT5G03530	ATRAB,ATRAB ALPHA,ATRAB18B,ATRABC2A,RABC2A	RAB GTPase homolog C2A	_	Dawn	Heat	Leaf
Kaladp0015s0004	AT3G56810			_	Dawn	Heat	Leaf
Kaladp0015s0006				_	Dawn	Heat	Leaf
Kaladp0015s0019	AT4G12060		Double Clp-N motif protein	_	Dawn	Heat	Leaf
Kaladp0015s0020	AT4G22830			_	Dawn	Heat	Leaf
Kaladp0015s0023	AT1G12450		SNARE associated Golgi protein family	_	Dawn	Heat	Leaf
Kaladp0015s0030	AT5G15320			_	Dawn	Heat	Leaf
Kaladp0015s0034	AT1G19910	ATVHA-C2,AVA-2PE,AVA-P2	ATPase, F0/V0 complex, subunit C protein	_	Dawn	Heat	Leaf
Kaladp0015s0035	AT3G51100			_	Dawn	Heat	Leaf
Kaladp0015s0040	AT2G45470	AGP8,FLA8	FASCICLIN-like arabinogalactan protein 8	_	Dawn	Heat	Leaf
Kaladp0015s0060	AT3G60530	GATA4	GATA transcription factor 4	C2C2-GATA	Dawn	Heat	Leaf
Kaladp0015s0067	AT4G00150	ATHAM3,HAM3	GRAS family transcription factor	GRAS	Dawn	Heat	Leaf
Kaladp0015s0082	AT4G11570		Haloacid dehalogenase-like hydrolase (HAD) superfamily protein	_	Dawn	Heat	Leaf
Kaladp0015s0084	AT3G01090	AKIN10,KIN10,SNRK1.1	SNF1 kinase homolog 10	_	Dawn	Heat	Leaf
Kaladp0015s0100	AT2G47730	ATGSTF5,ATGSTF8,GST6,GSTF8	glutathione S-transferase phi 8	_	Dawn	Heat	Leaf
Kaladp0015s0107	AT2G47850		Zinc finger C-x8-C-x5-C-x3-H type family protein	C3H	Dawn	Heat	Leaf
Kaladp0015s0111	AT2G47880		Glutaredoxin family protein	_	Dawn	Heat	Leaf
Kaladp0015s0113	AT1G22050	MUB6	membrane-anchored ubiquitin-fold protein 6 precursor	_	Dawn	Heat	Leaf
Kaladp0015s0118	AT3G07010		Pectin lyase-like superfamily protein	_	Dawn	Heat	Leaf
Kaladp0015s0126	AT4G00530			_	Dawn	Heat	Leaf
Kaladp0015s0127	AT5G59310	LTP4	lipid transfer protein 4	_	Dawn	Heat	Leaf
Kaladp0015s0128	AT5G59320	LTP3	lipid transfer protein 3	_	Dawn	Heat	Leaf
Kaladp0015s0131	AT3G61260		Remorin family protein	_	Dawn	Heat	Leaf
Kaladp0015s0139	AT4G00550	DGD2	digalactosyl diacylglycerol deficient 2	_	Dawn	Heat	Leaf
Kaladp0015s0144	AT2G45770	CPFTSY,FRD4	signal recognition particle receptor protein, chloroplast (FTSY)	_	Dawn	Heat	Leaf
Kaladp0015s0156	AT5G51830		pfkB-like carbohydrate kinase family protein	_	Dawn	Heat	Leaf
Kaladp0015s0165	AT1G19400		Erythronate-4-phosphate dehydrogenase family protein	_	Dawn	Heat	Leaf
Kaladp0015s0171	AT5G20870		O-Glycosyl hydrolases family 17 protein	_	Dawn	Heat	Leaf
Kaladp0015s0177	AT4G39150		DNAJ heat shock N-terminal domain-containing protein	_	Dawn	Heat	Leaf
Kaladp0015s0180	AT2G21590	APL4	Glucose-1-phosphate adenylyltransferase family protein	_	Dawn	Heat	Leaf
Kaladp0015s0181				_	Dawn	Heat	Leaf
Kaladp0015s0182				_	Dawn	Heat	Leaf
Kaladp0015s0189	AT1G47740		PPPDE putative thiol peptidase family protein	_	Dawn	Heat	Leaf
Kaladp0015s0192	AT1G49410	TOM6	translocase of the outer mitochondrial membrane 6	_	Dawn	Heat	Leaf
Kaladp0015s0205	AT3G19260	LAG1 HOMOLOG 2,LOH2	LAG1 homologue 2	_	Dawn	Heat	Leaf
Kaladp0015s0209	AT4G36910	CDCP2,LEJ2	Cystathionine beta-synthase (CBS) family protein	_	Dawn	Heat	Leaf
Kaladp0015s0210	AT4G36910	CDCP2,LEJ2	Cystathionine beta-synthase (CBS) family protein	_	Dawn	Heat	Leaf
Kaladp0015s0217	AT3G42170		BED zinc finger ;hAT family dimerisation domain	_	Dawn	Heat	Leaf
Kaladp0015s0220	AT3G49200		O-acyltransferase (WSD1-like) family protein	_	Dawn	Heat	Leaf
Kaladp0015s0221	AT3G49200		O-acyltransferase (WSD1-like) family protein	_	Dawn	Heat	Leaf
Kaladp0015s0222	AT3G49190		O-acyltransferase (WSD1-like) family protein	_	Dawn	Heat	Leaf
Kaladp0015s0223				_	Dawn	Heat	Leaf
Kaladp0015s0224	AT1G67980	CCOAMT	caffeoyl-CoA 3-O-methyltransferase	_	Dawn	Heat	Leaf
Kaladp0016s0001	AT1G66370	AtMYB113,MYB113	myb domain protein 113	MYB	Dawn	Heat	Leaf
Kaladp0016s0019	AT3G12120	FAD2	fatty acid desaturase 2	_	Dawn	Heat	Leaf
Kaladp0016s0031	AT5G63470	NF-YC4	nuclear factor Y, subunit C4	CCAAT	Dawn	Heat	Leaf
Kaladp0016s0039	AT5G63400	ADK1	adenylate kinase 1	_	Dawn	Heat	Leaf
Kaladp0016s0044	AT5G61820			_	Dawn	Heat	Leaf
Kaladp0016s0046	AT5G51010		Rubredoxin-like superfamily protein	_	Dawn	Heat	Leaf
Kaladp0016s0053	AT3G26744	ATICE1,ICE1,SCRM	basic helix-loop-helix (bHLH) DNA-binding superfamily protein	bHLH	Dawn	Heat	Leaf
Kaladp0016s0057	AT5G50915		basic helix-loop-helix (bHLH) DNA-binding superfamily protein	bHLH	Dawn	Heat	Leaf
Kaladp0016s0064	AT1G21065			_	Dawn	Heat	Leaf
Kaladp0016s0070				_	Dawn	Heat	Leaf
Kaladp0016s0071	AT1G76490	HMG1,HMGR1	hydroxy methylglutaryl CoA reductase 1	_	Dawn	Heat	Leaf
Kaladp0016s0072	AT1G71800	CSTF64	cleavage stimulating factor 64	_	Dawn	Heat	Leaf
Kaladp0016s0076	AT1G66370	AtMYB113,MYB113	myb domain protein 113	MYB	Dawn	Heat	Leaf
Kaladp0016s0098	AT2G17880		Chaperone DnaJ-domain superfamily protein	_	Dawn	Heat	Leaf
Kaladp0016s0103	AT5G57560	TCH4,XTH22	Xyloglucan endotransglucosylase/hydrolase family protein	_	Dawn	Heat	Leaf
Kaladp0016s0108	AT1G75900		GDSL-like Lipase/Acylhydrolase superfamily protein	_	Dawn	Heat	Leaf
Kaladp0016s0109	AT1G75880		SGNH hydrolase-type esterase superfamily protein	_	Dawn	Heat	Leaf
Kaladp0016s0117	AT5G27280		Zim17-type zinc finger protein	_	Dawn	Heat	Leaf
Kaladp0016s0122	AT4G22110		GroES-like zinc-binding dehydrogenase family protein	_	Dawn	Heat	Leaf
Kaladp0016s0124	AT5G42270	FTSH5,VAR1	FtsH extracellular protease family	_	Dawn	Heat	Leaf
Kaladp0016s0127	AT1G42430			_	Dawn	Heat	Leaf
Kaladp0016s0131				_	Dawn	Heat	Leaf
Kaladp0016s0135	AT3G61260		Remorin family protein	_	Dawn	Heat	Leaf
Kaladp0016s0142	AT2G45740	PEX11D	peroxin 11D	_	Dawn	Heat	Leaf
Kaladp0016s0143	AT2G45720		ARM repeat superfamily protein	_	Dawn	Heat	Leaf
Kaladp0016s0165	AT2G45080	cycp3;1	cyclin p3;1	_	Dawn	Heat	Leaf
Kaladp0016s0166	AT1G02070			_	Dawn	Heat	Leaf
Kaladp0016s0219	AT4G35160		O-methyltransferase family protein	_	Dawn	Heat	Leaf
Kaladp0016s0223	AT4G38520		Protein phosphatase 2C family protein	_	Dawn	Heat	Leaf
Kaladp0016s0224	AT2G20920		Protein of unknown function (DUF3353)	_	Dawn	Heat	Leaf
Kaladp0016s0227	AT1G68000	ATPIS,ATPIS1,PIS1	phosphatidylinositol synthase 1	_	Dawn	Heat	Leaf
Kaladp0016s0239	AT3G03850		SAUR-like auxin-responsive protein family	_	Dawn	Heat	Leaf
Kaladp0016s0240	AT4G34760		SAUR-like auxin-responsive protein family	_	Dawn	Heat	Leaf
Kaladp0016s0242	AT4G34730		ribosome-binding factor A family protein	_	Dawn	Heat	Leaf
Kaladp0016s0243	AT2G16570	ASE1,ATASE,ATASE1	GLN phosphoribosyl pyrophosphate amidotransferase 1	_	Dawn	Heat	Leaf
Kaladp0016s0244	AT4G34740	ASE2,ATASE2,ATPURF2,CIA1	GLN phosphoribosyl pyrophosphate amidotransferase 2	_	Dawn	Heat	Leaf
Kaladp0016s0247	AT1G19910	ATVHA-C2,AVA-2PE,AVA-P2	ATPase, F0/V0 complex, subunit C protein	_	Dawn	Heat	Leaf
Kaladp0016s0249	AT4G38970	FBA2	fructose-bisphosphate aldolase 2	_	Dawn	Heat	Leaf
Kaladp0016s0253	AT4G39050		Kinesin motor family protein	_	Dawn	Heat	Leaf
Kaladp0016s0261	AT4G39140		RING/U-box superfamily protein	_	Dawn	Heat	Leaf
Kaladp0016s0263	AT2G21520		Sec14p-like phosphatidylinositol transfer family protein	_	Dawn	Heat	Leaf
Kaladp0016s0268	AT1G75250	ATRL6,RL6,RSM3	RAD-like 6	MYB-related	Dawn	Heat	Leaf
Kaladp0016s0274	AT1G75250	ATRL6,RL6,RSM3	RAD-like 6	MYB-related	Dawn	Heat	Leaf
Kaladp0016s0278	AT4G34480		O-Glycosyl hydrolases family 17 protein	_	Dawn	Heat	Leaf
Kaladp0016s0279	AT3G18820	ATRAB7B,ATRABG3F,RAB71,RAB7B,RABG3F	RAB GTPase homolog G3F	_	Dawn	Heat	Leaf
Kaladp0016s0286	AT3G18950		Transducin/WD40 repeat-like superfamily protein	_	Dawn	Heat	Leaf
Kaladp0016s0287	AT1G49470		Family of unknown function (DUF716)	_	Dawn	Heat	Leaf
Kaladp0016s0291	AT2G15760		Protein of unknown function (DUF1645)	_	Dawn	Heat	Leaf
Kaladp0016s0298	AT4G34050	CCoAOMT1	S-adenosyl-L-methionine-dependent methyltransferases superfamily protein	_	Dawn	Heat	Leaf
Kaladp0016s0299	AT5G53390		O-acyltransferase (WSD1-like) family protein	_	Dawn	Heat	Leaf
Kaladp0016s0300	AT4G34190	2019-09-01	stress enhanced protein 1	_	Dawn	Heat	Leaf
Kaladp0016s0303	AT5G37660	PDLP7	plasmodesmata-located protein 7	_	Dawn	Heat	Leaf
Kaladp0016s0304	AT4G34200	EDA9	D-3-phosphoglycerate dehydrogenase	_	Dawn	Heat	Leaf
Kaladp0016s0323	AT1G50020			_	Dawn	Heat	Leaf
Kaladp0016s0327	AT4G37850		basic helix-loop-helix (bHLH) DNA-binding superfamily protein	bHLH	Dawn	Heat	Leaf
Kaladp0016s0330	AT4G21860	MSRB2	methionine sulfoxide reductase B 2	_	Dawn	Heat	Leaf
Kaladp0016s0335	AT3G10640	VPS60.1	SNF7 family protein	_	Dawn	Heat	Leaf
Kaladp0016s0340	AT4G33625			_	Dawn	Heat	Leaf
Kaladp0016s0352	AT1G15820	CP24,LHCB6	light harvesting complex photosystem II subunit 6	_	Dawn	Heat	Leaf
Kaladp0016s0370	AT4G21160	AGD12,ZAC	Calcium-dependent ARF-type GTPase activating protein family	_	Dawn	Heat	Leaf
Kaladp0016s0371				_	Dawn	Heat	Leaf
Kaladp0016s0372	AT3G45070		P-loop containing nucleoside triphosphate hydrolases superfamily protein	_	Dawn	Heat	Leaf
Kaladp0016s0373	AT3G45070		P-loop containing nucleoside triphosphate hydrolases superfamily protein	_	Dawn	Heat	Leaf
Kaladp0016s0374	AT3G45070		P-loop containing nucleoside triphosphate hydrolases superfamily protein	_	Dawn	Heat	Leaf
Kaladp0016s0383				_	Dawn	Heat	Leaf
Kaladp0016s0384	AT4G29480		Mitochondrial ATP synthase subunit G protein	_	Dawn	Heat	Leaf
Kaladp0016s0386	AT5G05140		Transcription elongation factor (TFIIS) family protein	_	Dawn	Heat	Leaf
Kaladp0016s0398	AT2G22590		UDP-Glycosyltransferase superfamily protein	_	Dawn	Heat	Leaf
Kaladp0017s0009	AT1G13700	PGL1	6-phosphogluconolactonase 1	_	Dawn	Heat	Leaf
Kaladp0017s0017	AT1G13680		PLC-like phosphodiesterases superfamily protein	_	Dawn	Heat	Leaf
Kaladp0017s0021	AT1G69160			_	Dawn	Heat	Leaf
Kaladp0018s0003	AT1G25370		Protein of unknown function (DUF1639)	_	Dawn	Heat	Leaf
Kaladp0018s0006				_	Dawn	Heat	Leaf
Kaladp0018s0019	AT1G08570	ACHT4	atypical CYS HIS rich thioredoxin 4	_	Dawn	Heat	Leaf
Kaladp0018s0020	AT5G07960			_	Dawn	Heat	Leaf
Kaladp0018s0023	AT3G05010		Protein of unknown function, transmembrane-40	_	Dawn	Heat	Leaf
Kaladp0018s0024	AT1G18650	PDCB3	plasmodesmata callose-binding protein 3	_	Dawn	Heat	Leaf
Kaladp0018s0025	AT2G33040	ATP3	gamma subunit of Mt ATP synthase	_	Dawn	Heat	Leaf
Kaladp0018s0036	AT1G26355	SP1L1	SPIRAL1-like1	_	Dawn	Heat	Leaf
Kaladp0018s0037	AT3G58730		vacuolar ATP synthase subunit D (VATD) / V-ATPase D subunit / vacuolar proton pump D subunit (VATPD)	_	Dawn	Heat	Leaf
Kaladp0018s0059	AT1G18490		Protein of unknown function (DUF1637)	_	Dawn	Heat	Leaf
Kaladp0018s0068	AT4G34050	CCoAOMT1	S-adenosyl-L-methionine-dependent methyltransferases superfamily protein	_	Dawn	Heat	Leaf
Kaladp0018s0073	AT4G34050	CCoAOMT1	S-adenosyl-L-methionine-dependent methyltransferases superfamily protein	_	Dawn	Heat	Leaf
Kaladp0018s0076	AT2G15570	ATHM3,ATM3,GAT1,TRX-M3	Thioredoxin superfamily protein	_	Dawn	Heat	Leaf
Kaladp0018s0081	AT4G34410	RRTF1	redox responsive transcription factor 1	AP2-EREBP	Dawn	Heat	Leaf
Kaladp0018s0091	AT1G47480		alpha/beta-Hydrolases superfamily protein	_	Dawn	Heat	Leaf
Kaladp0018s0092	AT1G47480		alpha/beta-Hydrolases superfamily protein	_	Dawn	Heat	Leaf
Kaladp0018s0098	AT1G19190		alpha/beta-Hydrolases superfamily protein	_	Dawn	Heat	Leaf
Kaladp0018s0112	AT3G54110	ATPUMP1,ATUCP1,PUMP1,UCP,UCP1	plant uncoupling mitochondrial protein 1	_	Dawn	Heat	Leaf
Kaladp0018s0151	AT1G16700		Alpha-helical ferredoxin	_	Dawn	Heat	Leaf
Kaladp0018s0158	AT1G49320	ATUSPL1,USPL1	unknown seed protein like 1	_	Dawn	Heat	Leaf
Kaladp0018s0159				_	Dawn	Heat	Leaf
Kaladp0018s0170	AT5G62220	ATGT18,GT18	glycosyltransferase 18	_	Dawn	Heat	Leaf
Kaladp0018s0171	AT4G34350	CLB6,HDR,ISPH	4-hydroxy-3-methylbut-2-enyl diphosphate reductase	_	Dawn	Heat	Leaf
Kaladp0018s0173	AT5G17620			_	Dawn	Heat	Leaf
Kaladp0018s0175	AT1G31470	NFD4	Major facilitator superfamily protein	_	Dawn	Heat	Leaf
Kaladp0018s0178	AT3G04790		Ribose 5-phosphate isomerase, type A protein	_	Dawn	Heat	Leaf
Kaladp0018s0186	AT5G64740	CESA6,E112,IXR2,PRC1	cellulose synthase 6	_	Dawn	Heat	Leaf
Kaladp0018s0187	AT4G35420	DRL1	dihydroflavonol 4-reductase-like1	_	Dawn	Heat	Leaf
Kaladp0018s0189	AT4G35410		Clathrin adaptor complex small chain family protein	_	Dawn	Heat	Leaf
Kaladp0018s0218	AT2G21280	ATSULA,GC1,SULA	NAD(P)-binding Rossmann-fold superfamily protein	_	Dawn	Heat	Leaf
Kaladp0018s0220	AT4G38970	FBA2	fructose-bisphosphate aldolase 2	_	Dawn	Heat	Leaf
Kaladp0018s0224	AT4G34640	ERG9,SQS1	squalene synthase 1	_	Dawn	Heat	Leaf
Kaladp0018s0228	AT4G34630			_	Dawn	Heat	Leaf
Kaladp0018s0229	AT4G39080	VHA-A3	vacuolar proton ATPase A3	_	Dawn	Heat	Leaf
Kaladp0018s0236	AT4G39130		Dehydrin family protein	_	Dawn	Heat	Leaf
Kaladp0018s0237	AT1G19680		RING/U-box superfamily protein	_	Dawn	Heat	Leaf
Kaladp0018s0241	AT2G21520		Sec14p-like phosphatidylinositol transfer family protein	_	Dawn	Heat	Leaf
Kaladp0018s0242	AT2G21540	ATSFH3,SFH3	SEC14-like 3	_	Dawn	Heat	Leaf
Kaladp0018s0244	AT5G66440			_	Dawn	Heat	Leaf
Kaladp0018s0250	AT3G17210	ATHS1,HS1	heat stable protein 1	_	Dawn	Heat	Leaf
Kaladp0018s0252	AT1G47960	ATC/VIF1,C/VIF1	cell wall / vacuolar inhibitor of fructosidase 1	_	Dawn	Heat	Leaf
Kaladp0018s0254				_	Dawn	Heat	Leaf
Kaladp0018s0262	AT3G17020		Adenine nucleotide alpha hydrolases-like superfamily protein	_	Dawn	Heat	Leaf
Kaladp0018s0265	AT4G16146		cAMP-regulated phosphoprotein 19-related protein	_	Dawn	Heat	Leaf
Kaladp0018s0268	AT5G49300	GATA16	GATA transcription factor 16	C2C2-GATA	Dawn	Heat	Leaf
Kaladp0018s0277	AT4G27030	FAD4,FADA	fatty acid desaturase A	_	Dawn	Heat	Leaf
Kaladp0018s0287	AT5G14740	BETA CA2,CA18,CA2	carbonic anhydrase 2	_	Dawn	Heat	Leaf
Kaladp0018s0289	AT5G14740	BETA CA2,CA18,CA2	carbonic anhydrase 2	_	Dawn	Heat	Leaf
Kaladp0018s0296	AT5G19090		Heavy metal transport/detoxification superfamily protein	_	Dawn	Heat	Leaf
Kaladp0018s0301	AT5G18550		Zinc finger C-x8-C-x5-C-x3-H type family protein	C3H	Dawn	Heat	Leaf
Kaladp0018s0304	AT3G21460		Glutaredoxin family protein	_	Dawn	Heat	Leaf
Kaladp0018s0313				_	Dawn	Heat	Leaf
Kaladp0018s0318	AT5G18860		inosine-uridine preferring nucleoside hydrolase family protein	_	Dawn	Heat	Leaf
Kaladp0018s0320	AT4G15545			_	Dawn	Heat	Leaf
Kaladp0019s0006	AT2G46915		Protein of unknown function (DUF3754)	_	Dawn	Heat	Leaf
Kaladp0019s0008	AT2G04700		ferredoxin thioredoxin reductase catalytic beta chain family protein	_	Dawn	Heat	Leaf
Kaladp0019s0016	AT2G16890		UDP-Glycosyltransferase superfamily protein	_	Dawn	Heat	Leaf
Kaladp0019s0045	AT5G52660		Homeodomain-like superfamily protein	MYB-related	Dawn	Heat	Leaf
Kaladp0019s0074	AT2G20520	FLA6	FASCICLIN-like arabinogalactan 6	_	Dawn	Heat	Leaf
Kaladp0019s0075	AT5G60860	AtRABA1f,RABA1f	RAB GTPase homolog A1F	_	Dawn	Heat	Leaf
Kaladp0019s0082	AT2G42760			_	Dawn	Heat	Leaf
Kaladp0019s0085	AT2G30950	FTSH2,VAR2	FtsH extracellular protease family	_	Dawn	Heat	Leaf
Kaladp0019s0086	AT3G58720		RING/U-box superfamily protein	_	Dawn	Heat	Leaf
Kaladp0019s0092	AT3G14240		Subtilase family protein	_	Dawn	Heat	Leaf
Kaladp0019s0095	AT3G17640		Leucine-rich repeat (LRR) family protein	_	Dawn	Heat	Leaf
Kaladp0019s0104	AT2G30860	ATGSTF7,ATGSTF9,GLUTTR,GSTF9	glutathione S-transferase PHI 9	_	Dawn	Heat	Leaf
Kaladp0019s0109	AT2G43010	PIF4,SRL2	phytochrome interacting factor 4	bHLH	Dawn	Heat	Leaf
Kaladp0019s0110	AT2G43010	PIF4,SRL2	phytochrome interacting factor 4	bHLH	Dawn	Heat	Leaf
Kaladp0019s0114				_	Dawn	Heat	Leaf
Kaladp0019s0119	AT5G17230	PSY	PHYTOENE SYNTHASE	_	Dawn	Heat	Leaf
Kaladp0019s0145	AT5G53280	PDV1	plastid division1	_	Dawn	Heat	Leaf
Kaladp0020s0001	AT2G38120	AUX1,MAP1,PIR1,WAV5	Transmembrane amino acid transporter family protein	_	Dawn	Heat	Leaf
Kaladp0020s0006	AT2G38060	PHT4;2	phosphate transporter 4;2	_	Dawn	Heat	Leaf
Kaladp0020s0010	AT3G08640		Protein of unknown function (DUF3411)	_	Dawn	Heat	Leaf
Kaladp0020s0013				_	Dawn	Heat	Leaf
Kaladp0020s0017				_	Dawn	Heat	Leaf
Kaladp0020s0023	AT1G52340	ABA2,ATABA2,ATSDR1,GIN1,ISI4,SDR1,SIS4,SRE1	NAD(P)-binding Rossmann-fold superfamily protein	_	Dawn	Heat	Leaf
Kaladp0020s0026	AT5G13710	CPH,SMT1	sterol methyltransferase 1	_	Dawn	Heat	Leaf
Kaladp0020s0053				_	Dawn	Heat	Leaf
Kaladp0020s0057	AT2G38750	ANNAT4	annexin 4	_	Dawn	Heat	Leaf
Kaladp0020s0058	AT2G38760	ANN3,ANNAT3	annexin 3	_	Dawn	Heat	Leaf
Kaladp0020s0065	AT3G08920		Rhodanese/Cell cycle control phosphatase superfamily protein	_	Dawn	Heat	Leaf
Kaladp0020s0067	AT2G38170	ATCAX1,CAX1,RCI4	cation exchanger 1	_	Dawn	Heat	Leaf
Kaladp0020s0073	AT5G01510	RUS5	Protein of unknown function, DUF647	_	Dawn	Heat	Leaf
Kaladp0020s0077	AT5G02540		NAD(P)-binding Rossmann-fold superfamily protein	_	Dawn	Heat	Leaf
Kaladp0020s0080	AT3G51820	ATG4,CHLG,G4	UbiA prenyltransferase family protein	_	Dawn	Heat	Leaf
Kaladp0020s0100	AT1G19640	JMT	jasmonic acid carboxyl methyltransferase	_	Dawn	Heat	Leaf
Kaladp0020s0101	AT5G51740		Peptidase family M48 family protein	_	Dawn	Heat	Leaf
Kaladp0020s0102	AT5G04370	NAMT1	S-adenosyl-L-methionine-dependent methyltransferases superfamily protein	_	Dawn	Heat	Leaf
Kaladp0020s0103	AT4G36470		S-adenosyl-L-methionine-dependent methyltransferases superfamily protein	_	Dawn	Heat	Leaf
Kaladp0020s0105	AT2G21600	ATRER1B,RER1B	endoplasmatic reticulum retrieval protein 1B	_	Dawn	Heat	Leaf
Kaladp0020s0110	AT1G19440	KCS4	3-ketoacyl-CoA synthase 4	_	Dawn	Heat	Leaf
Kaladp0020s0117	AT1G01540		Protein kinase superfamily protein	_	Dawn	Heat	Leaf
Kaladp0020s0118	AT4G34500		Protein kinase superfamily protein	_	Dawn	Heat	Leaf
Kaladp0020s0122	AT3G18820	ATRAB7B,ATRABG3F,RAB71,RAB7B,RABG3F	RAB GTPase homolog G3F	_	Dawn	Heat	Leaf
Kaladp0020s0124	AT1G11750	CLPP6,NCLPP1,NCLPP6	CLP protease proteolytic subunit 6	_	Dawn	Heat	Leaf
Kaladp0020s0125	AT1G11760	MED32		_	Dawn	Heat	Leaf
Kaladp0020s0133	AT5G66600		Protein of unknown function, DUF547	_	Dawn	Heat	Leaf
Kaladp0020s0134	AT1G49430	LACS2,LRD2	long-chain acyl-CoA synthetase 2	_	Dawn	Heat	Leaf
Kaladp0020s0138	AT2G26500		cytochrome b6f complex subunit (petM), putative	_	Dawn	Heat	Leaf
Kaladp0020s0148	AT3G49200		O-acyltransferase (WSD1-like) family protein	_	Dawn	Heat	Leaf
Kaladp0020s0153	AT5G67210		Protein of unknown function (DUF579)	_	Dawn	Heat	Leaf
Kaladp0020s0169	AT5G18460		Protein of Unknown Function (DUF239)	_	Dawn	Heat	Leaf
Kaladp0020s0172	AT5G53310		myosin heavy chain-related	_	Dawn	Heat	Leaf
Kaladp0020s0173	AT1G64230	UBC28	ubiquitin-conjugating enzyme 28	_	Dawn	Heat	Leaf
Kaladp0020s0177	AT1G33810			_	Dawn	Heat	Leaf
Kaladp0020s0179	AT5G52840		NADH-ubiquinone oxidoreductase-related	_	Dawn	Heat	Leaf
Kaladp0020s0180	AT4G25680		PPPDE putative thiol peptidase family protein	_	Dawn	Heat	Leaf
Kaladp0020s0181	AT4G25670			_	Dawn	Heat	Leaf
Kaladp0020s0182	AT5G52552	CPuORF14	conserved peptide upstream open reading frame 14	_	Dawn	Heat	Leaf
Kaladp0020s0210	AT1G09640		Translation elongation factor EF1B, gamma chain	_	Dawn	Heat	Leaf
Kaladp0020s0211	AT3G63170		Chalcone-flavanone isomerase family protein	_	Dawn	Heat	Leaf
Kaladp0020s0212	AT3G63200	PLA IIIB,PLP9	PATATIN-like protein 9	_	Dawn	Heat	Leaf
Kaladp0020s0213	AT3G05327		Cyclin family protein	_	Dawn	Heat	Leaf
Kaladp0020s0220	AT1G03260		SNARE associated Golgi protein family	_	Dawn	Heat	Leaf
Kaladp0021s0001	AT4G34770		SAUR-like auxin-responsive protein family	_	Dawn	Heat	Leaf
Kaladp0021s0012				_	Dawn	Heat	Leaf
Kaladp0021s0020	AT3G16150		N-terminal nucleophile aminohydrolases (Ntn hydrolases) superfamily protein	_	Dawn	Heat	Leaf
Kaladp0021s0023	AT4G15630		Uncharacterised protein family (UPF0497)	_	Dawn	Heat	Leaf
Kaladp0021s0034				_	Dawn	Heat	Leaf
Kaladp0021s0045	AT1G30500	NF-YA7	nuclear factor Y, subunit A7	CCAAT	Dawn	Heat	Leaf
Kaladp0021s0051	AT1G30380	PSAK	photosystem I subunit K	_	Dawn	Heat	Leaf
Kaladp0021s0052	AT2G34650	ABR,PID	Protein kinase superfamily protein	_	Dawn	Heat	Leaf
Kaladp0021s0060	AT1G30270	ATCIPK23,CIPK23,LKS1,SnRK3.23	CBL-interacting protein kinase 23	_	Dawn	Heat	Leaf
Kaladp0021s0063	AT1G78390	ATNCED9,NCED9	nine-cis-epoxycarotenoid dioxygenase 9	_	Dawn	Heat	Leaf
Kaladp0021s0072	AT2G34460		NAD(P)-binding Rossmann-fold superfamily protein	_	Dawn	Heat	Leaf
Kaladp0021s0077	AT4G18210	ATPUP10,PUP10	purine permease 10	_	Dawn	Heat	Leaf
Kaladp0021s0099	AT1G17030			_	Dawn	Heat	Leaf
Kaladp0022s0011	ATCG00130		ATPase, F0 complex, subunit B/B\', bacterial/chloroplast	_	Dawn	Heat	Leaf
Kaladp0022s0012	AT1G01120	KCS1	3-ketoacyl-CoA synthase 1	_	Dawn	Heat	Leaf
Kaladp0022s0021	AT1G01300		Eukaryotic aspartyl protease family protein	_	Dawn	Heat	Leaf
Kaladp0022s0028	AT4G00585			_	Dawn	Heat	Leaf
Kaladp0022s0029	AT1G10070	ATBCAT-2,BCAT-2	branched-chain amino acid transaminase 2	_	Dawn	Heat	Leaf
Kaladp0022s0032	AT2G45760	BAL,BAP2	BON association protein 2	_	Dawn	Heat	Leaf
Kaladp0022s0035	AT2G45695		Ubiquitin related modifier 1	_	Dawn	Heat	Leaf
Kaladp0022s0048	AT2G45670		calcineurin B subunit-related	_	Dawn	Heat	Leaf
Kaladp0022s0061				_	Dawn	Heat	Leaf
Kaladp0022s0062	AT4G39210	APL3	Glucose-1-phosphate adenylyltransferase family protein	_	Dawn	Heat	Leaf
Kaladp0022s0063	AT5G03260	LAC11	laccase 11	_	Dawn	Heat	Leaf
Kaladp0022s0071	AT1G47740		PPPDE putative thiol peptidase family protein	_	Dawn	Heat	Leaf
Kaladp0022s0072	AT4G36750		Quinone reductase family protein	_	Dawn	Heat	Leaf
Kaladp0022s0074	AT4G34320		Protein of unknown function (DUF677)	_	Dawn	Heat	Leaf
Kaladp0022s0077	AT1G49410	TOM6	translocase of the outer mitochondrial membrane 6	_	Dawn	Heat	Leaf
Kaladp0022s0084	AT3G48690	ATCXE12,CXE12	alpha/beta-Hydrolases superfamily protein	_	Dawn	Heat	Leaf
Kaladp0022s0091	AT4G36910	CDCP2,LEJ2	Cystathionine beta-synthase (CBS) family protein	_	Dawn	Heat	Leaf
Kaladp0022s0093	AT1G66140	ZFP4	zinc finger protein 4	C2H2	Dawn	Heat	Leaf
Kaladp0022s0094	AT2G29760	OTP81	Tetratricopeptide repeat (TPR)-like superfamily protein	_	Dawn	Heat	Leaf
Kaladp0022s0103	AT4G23470		PLAC8 family protein	_	Dawn	Heat	Leaf
Kaladp0022s0107	AT1G50010	TUA2	tubulin alpha-2 chain	_	Dawn	Heat	Leaf
Kaladp0022s0113				_	Dawn	Heat	Leaf
Kaladp0022s0120				_	Dawn	Heat	Leaf
Kaladp0022s0133	AT1G60870	MEE9	maternal effect embryo arrest 9	_	Dawn	Heat	Leaf
[truncated: 3,927 more rows]

## Sheet: Dusk_DownRegulation
GeneID	At_Ortholog	At_Name	At_Anno	At_Tffamily	Time	Treatment	Tissue
[truncated: 4,640 more rows]
