# Supplementary material for: Transcriptomic Analysis of the CAM Species Kalanchoë fedtschenkoi Under Low- and High-Temperature Regimes
Source: Plants (Basel). 2024 Dec 8;13(23):3444. doi: 10.3390/plants13233444 (PMC11644069; doi:10.3390/plants13233444)
Supplement: Supplementary file 1 [file plants-13-03444-s001.zip › Supplementary Table S4.xlsx]

## Sheet: Dawn_UpRegulation
GeneID	At_Ortholog	At_Name	At_Anno	At_Tffamily	Time	Treatment	Tissue
Kaladp0001s0009	AT1G09070	(AT)SRC2,SRC2	soybean gene regulated by cold-2	_	Dawn	Heat	Root
Kaladp0001s0015	AT1G75510		Transcription initiation factor IIF, beta subunit	_	Dawn	Heat	Root
Kaladp0001s0023	AT5G42310		Pentatricopeptide repeat (PPR-like) superfamily protein	_	Dawn	Heat	Root
Kaladp0001s0037	AT5G42200		RING/U-box superfamily protein	_	Dawn	Heat	Root
Kaladp0001s0041	AT2G33680		Tetratricopeptide repeat (TPR)-like superfamily protein	_	Dawn	Heat	Root
Kaladp0001s0052	AT4G36040		Chaperone DnaJ-domain superfamily protein	_	Dawn	Heat	Root
Kaladp0001s0057	AT1G75680	AtGH9B7,GH9B7	glycosyl hydrolase 9B7	_	Dawn	Heat	Root
Kaladp0001s0070	AT1G76690	ATOPR2,OPR2	12-oxophytodienoate reductase 2	_	Dawn	Heat	Root
Kaladp0001s0086	AT1G26270		Phosphatidylinositol 3- and 4-kinase family protein	_	Dawn	Heat	Root
Kaladp0001s0087	AT1G73880	UGT89B1	UDP-glucosyl transferase 89B1	_	Dawn	Heat	Root
Kaladp0001s0099	AT5G65750		2-oxoglutarate dehydrogenase, E1 component	_	Dawn	Heat	Root
Kaladp0001s0118	AT2G46080			_	Dawn	Heat	Root
Kaladp0001s0158	AT4G32050		neurochondrin family protein	_	Dawn	Heat	Root
Kaladp0001s0172	AT4G31800	ATWRKY18,WRKY18	WRKY DNA-binding protein 18	WRKY	Dawn	Heat	Root
Kaladp0001s0176	AT4G31860		Protein phosphatase 2C family protein	_	Dawn	Heat	Root
Kaladp0001s0197	AT4G31690		Transcriptional factor B3 family protein	ABI3VP1	Dawn	Heat	Root
Kaladp0001s0199	AT4G31390		Protein kinase superfamily protein	_	Dawn	Heat	Root
Kaladp0001s0230	AT3G07630	ADT2	arogenate dehydratase 2	_	Dawn	Heat	Root
Kaladp0001s0233	AT1G24625	ZFP7	zinc finger protein 7	C2H2	Dawn	Heat	Root
Kaladp0001s0239	AT4G33920		Protein phosphatase 2C family protein	_	Dawn	Heat	Root
Kaladp0001s0300	AT4G29950		Ypt/Rab-GAP domain of gyp1p superfamily protein	_	Dawn	Heat	Root
Kaladp0002s0004				_	Dawn	Heat	Root
Kaladp0002s0043	AT1G53035			_	Dawn	Heat	Root
Kaladp0002s0045	AT2G33760		Pentatricopeptide repeat (PPR) superfamily protein	_	Dawn	Heat	Root
Kaladp0002s0056	AT2G07687		Cytochrome c oxidase, subunit III	_	Dawn	Heat	Root
Kaladp0002s0093	AT3G53420	PIP2,PIP2;1,PIP2A	plasma membrane intrinsic protein 2A	_	Dawn	Heat	Root
Kaladp0002s0110	AT3G28580		P-loop containing nucleoside triphosphate hydrolases superfamily protein	_	Dawn	Heat	Root
Kaladp0002s0118	AT5G03560		Tetratricopeptide repeat (TPR)-like superfamily protein	_	Dawn	Heat	Root
Kaladp0002s0122				_	Dawn	Heat	Root
Kaladp0003s0073	AT4G35750		SEC14 cytosolic factor family protein / phosphoglyceride transfer family protein	_	Dawn	Heat	Root
Kaladp0003s0131	AT1G02610		RING/FYVE/PHD zinc finger superfamily protein	_	Dawn	Heat	Root
Kaladp0003s0144				_	Dawn	Heat	Root
Kaladp0003s0150	AT2G40940	ERS,ERS1	ethylene response sensor 1	_	Dawn	Heat	Root
Kaladp0003s0163	AT1G02820		Late embryogenesis abundant 3 (LEA3) family protein	_	Dawn	Heat	Root
Kaladp0003s0164	AT1G02820		Late embryogenesis abundant 3 (LEA3) family protein	_	Dawn	Heat	Root
Kaladp0003s0168	AT1G74330		Protein kinase superfamily protein	_	Dawn	Heat	Root
Kaladp0003s0169	AT5G15450	APG6,CLPB-P,CLPB3	casein lytic proteinase B3	_	Dawn	Heat	Root
Kaladp0004s0014	AT5G63450	CYP94B1	cytochrome P450, family 94, subfamily B, polypeptide 1	_	Dawn	Heat	Root
Kaladp0004s0019	AT5G24090	ATCHIA,CHIA	chitinase A	_	Dawn	Heat	Root
Kaladp0004s0034	AT2G32680	AtRLP23,RLP23	receptor like protein 23	_	Dawn	Heat	Root
Kaladp0004s0036	AT2G33020	AtRLP24,RLP24	receptor like protein 24	_	Dawn	Heat	Root
Kaladp0004s0038	AT5G42830		HXXXD-type acyl-transferase family protein	_	Dawn	Heat	Root
Kaladp0004s0040	ATCG01310		ribosomal protein L2	_	Dawn	Heat	Root
Kaladp0005s0001	AT4G15780	ATVAMP724,VAMP724	vesicle-associated membrane protein 724	_	Dawn	Heat	Root
Kaladp0005s0003	AT1G80520		Sterile alpha motif (SAM) domain-containing protein	_	Dawn	Heat	Root
Kaladp0005s0004	AT5G11090		serine-rich protein-related	_	Dawn	Heat	Root
Kaladp0005s0011	AT5G18400		Cytokine-induced anti-apoptosis inhibitor 1, Fe-S biogenesis	_	Dawn	Heat	Root
Kaladp0005s0023	AT3G15610		Transducin/WD40 repeat-like superfamily protein	_	Dawn	Heat	Root
Kaladp0005s0030	AT5G59820	RHL41,ZAT12	C2H2-type zinc finger family protein	C2H2	Dawn	Heat	Root
Kaladp0005s0064				_	Dawn	Heat	Root
Kaladp0005s0065				_	Dawn	Heat	Root
Kaladp0006s0048	AT5G50380	ATEXO70F1,EXO70F1	exocyst subunit exo70 family protein F1	_	Dawn	Heat	Root
Kaladp0006s0058				_	Dawn	Heat	Root
Kaladp0006s0063				_	Dawn	Heat	Root
Kaladp0006s0078	AT5G51010		Rubredoxin-like superfamily protein	_	Dawn	Heat	Root
Kaladp0006s0117				_	Dawn	Heat	Root
Kaladp0006s0118	ATCG00810		ribosomal protein L22	_	Dawn	Heat	Root
Kaladp0006s0119	ATCG00190		RNA polymerase subunit beta	_	Dawn	Heat	Root
Kaladp0006s0120	ATCG00720		photosynthetic electron transfer B	_	Dawn	Heat	Root
Kaladp0006s0121	ATCG00830		ribosomal protein L2	_	Dawn	Heat	Root
Kaladp0006s0123	ATCG01310		ribosomal protein L2	_	Dawn	Heat	Root
Kaladp0006s0126	ATCG00350		Photosystem I, PsaA/PsaB protein	_	Dawn	Heat	Root
Kaladp0007s0017	AT1G01260		basic helix-loop-helix (bHLH) DNA-binding superfamily protein	_	Dawn	Heat	Root
Kaladp0007s0072				_	Dawn	Heat	Root
Kaladp0007s0074	AT3G15610		Transducin/WD40 repeat-like superfamily protein	_	Dawn	Heat	Root
Kaladp0007s0101	AT1G06770	DRIP1	DREB2A-interacting protein 1	_	Dawn	Heat	Root
Kaladp0008s0040	AT1G71770	PAB5	poly(A)-binding protein 5	_	Dawn	Heat	Root
Kaladp0008s0042	AT5G52810		NAD(P)-binding Rossmann-fold superfamily protein	_	Dawn	Heat	Root
Kaladp0008s0043	AT4G25700	B1,BCH1,BETA-OHASE 1,chy1	beta-hydroxylase 1	_	Dawn	Heat	Root
Kaladp0008s0068	AT1G12780	ATUGE1,UGE1	UDP-D-glucose/UDP-D-galactose 4-epimerase 1	_	Dawn	Heat	Root
Kaladp0008s0070	AT4G25700	B1,BCH1,BETA-OHASE 1,chy1	beta-hydroxylase 1	_	Dawn	Heat	Root
Kaladp0008s0081	AT4G23760		Cox19-like CHCH family protein	_	Dawn	Heat	Root
Kaladp0008s0129	AT1G26500		Pentatricopeptide repeat (PPR) superfamily protein	_	Dawn	Heat	Root
Kaladp0008s0161	AT5G23060	CaS	calcium sensing receptor	_	Dawn	Heat	Root
Kaladp0008s0191	AT4G10080			_	Dawn	Heat	Root
Kaladp0008s0197	AT1G22810		Integrase-type DNA-binding superfamily protein	AP2-EREBP	Dawn	Heat	Root
Kaladp0008s0226	AT2G33550		Homeodomain-like superfamily protein	Trihelix	Dawn	Heat	Root
Kaladp0008s0235	AT1G64430		Pentatricopeptide repeat (PPR) superfamily protein	_	Dawn	Heat	Root
Kaladp0008s0241	AT5G42050		DCD (Development and Cell Death) domain protein	_	Dawn	Heat	Root
Kaladp0008s0242				_	Dawn	Heat	Root
Kaladp0008s0246	AT3G03620		MATE efflux family protein	_	Dawn	Heat	Root
Kaladp0008s0258	AT1G55915		zinc ion binding	_	Dawn	Heat	Root
Kaladp0008s0360	AT2G24120	PDE319,SCA3	DNA/RNA polymerases superfamily protein	_	Dawn	Heat	Root
Kaladp0008s0368	AT4G16410			_	Dawn	Heat	Root
Kaladp0008s0369				_	Dawn	Heat	Root
Kaladp0008s0376				_	Dawn	Heat	Root
Kaladp0008s0389	AT4G21105		cytochrome-c oxidases;electron carriers	_	Dawn	Heat	Root
Kaladp0008s0398	AT1G19210		Integrase-type DNA-binding superfamily protein	AP2-EREBP	Dawn	Heat	Root
Kaladp0008s0426				_	Dawn	Heat	Root
Kaladp0008s0434	AT2G36950		Heavy metal transport/detoxification superfamily protein	_	Dawn	Heat	Root
Kaladp0008s0455	ATCG00900		Ribosomal protein S7p/S5e family protein	_	Dawn	Heat	Root
Kaladp0008s0465	AT2G27940		RING/U-box superfamily protein	_	Dawn	Heat	Root
Kaladp0008s0469	AT2G01918	PQL3	PsbQ-like 3	_	Dawn	Heat	Root
Kaladp0008s0488	AT5G12000		Protein kinase protein with adenine nucleotide alpha hydrolases-like domain	_	Dawn	Heat	Root
Kaladp0008s0512	AT4G18010	5PTASE2,AT5PTASE2,IP5PII	myo-inositol polyphosphate 5-phosphatase 2	_	Dawn	Heat	Root
Kaladp0008s0520	AT4G17090	BAM3,BMY8,CT-BMY	chloroplast beta-amylase	_	Dawn	Heat	Root
Kaladp0008s0527	AT5G02890		HXXXD-type acyl-transferase family protein	_	Dawn	Heat	Root
Kaladp0008s0549	AT5G52030		TraB family protein	_	Dawn	Heat	Root
Kaladp0008s0552	AT4G25470	ATCBF2,CBF2,DREB1C,FTQ4	C-repeat/DRE binding factor 2	AP2-EREBP	Dawn	Heat	Root
Kaladp0008s0553	AT4G25450	ATNAP8,NAP8	non-intrinsic ABC protein 8	_	Dawn	Heat	Root
Kaladp0008s0559	AT5G36970	NHL25	NDR1/HIN1-like 25	_	Dawn	Heat	Root
Kaladp0008s0565	AT2G45290		Transketolase	_	Dawn	Heat	Root
Kaladp0008s0590	AT5G38280	PR5K	PR5-like receptor kinase	_	Dawn	Heat	Root
Kaladp0008s0592				_	Dawn	Heat	Root
Kaladp0008s0624	AT4G25130	PMSR4	peptide met sulfoxide reductase 4	_	Dawn	Heat	Root
Kaladp0008s0627	AT3G14470		NB-ARC domain-containing disease resistance protein	_	Dawn	Heat	Root
Kaladp0008s0675	AT5G15300		Pentatricopeptide repeat (PPR) superfamily protein	_	Dawn	Heat	Root
Kaladp0008s0677				_	Dawn	Heat	Root
Kaladp0008s0678	AT3G14470		NB-ARC domain-containing disease resistance protein	_	Dawn	Heat	Root
Kaladp0008s0692	AT3G49470	NACA2	nascent polypeptide-associated complex subunit alpha-like protein 2	_	Dawn	Heat	Root
Kaladp0008s0694	AT5G24530	DMR6	2-oxoglutarate (2OG) and Fe(II)-dependent oxygenase superfamily protein	_	Dawn	Heat	Root
Kaladp0008s0696	AT5G54165			_	Dawn	Heat	Root
Kaladp0008s0708	AT5G54530		Protein of unknown function, DUF538	_	Dawn	Heat	Root
Kaladp0008s0729	AT5G36160		Tyrosine transaminase family protein	_	Dawn	Heat	Root
Kaladp0008s0734				_	Dawn	Heat	Root
Kaladp0008s0735	AT2G20560		DNAJ heat shock family protein	_	Dawn	Heat	Root
Kaladp0008s0756	AT1G06410	ATTPS7,ATTPSA,TPS7	trehalose-phosphatase/synthase 7	_	Dawn	Heat	Root
Kaladp0008s0768	AT1G29670		GDSL-like Lipase/Acylhydrolase superfamily protein	_	Dawn	Heat	Root
Kaladp0008s0770				_	Dawn	Heat	Root
Kaladp0008s0795	AT1G30070		SGS domain-containing protein	_	Dawn	Heat	Root
Kaladp0008s0798	AT2G42800	AtRLP29,RLP29	receptor like protein 29	_	Dawn	Heat	Root
Kaladp0008s0815	AT2G34640	HMR,PTAC12	plastid transcriptionally active 12	_	Dawn	Heat	Root
Kaladp0008s0841				_	Dawn	Heat	Root
Kaladp0008s0842	AT4G27310		B-box type zinc finger family protein	Orphans	Dawn	Heat	Root
Kaladp0008s0849	AT5G49970	ATPPOX,PDX3,PPOX	pyridoxin (pyrodoxamine) 5\'-phosphate oxidase	_	Dawn	Heat	Root
Kaladp0008s0855	AT4G27410	ANAC072,RD26	NAC (No Apical Meristem) domain transcriptional regulator superfamily protein	NAC	Dawn	Heat	Root
Kaladp0008s0868	AT4G03510	ATRMA1,RMA1	RING membrane-anchor 1	_	Dawn	Heat	Root
Kaladp0008s0880	AT4G27540	PRA1.H	prenylated RAB acceptor 1.H	_	Dawn	Heat	Root
Kaladp0008s0899				_	Dawn	Heat	Root
Kaladp0009s0023	AT5G17460			_	Dawn	Heat	Root
Kaladp0009s0066	AT1G70170	MMP	matrix metalloproteinase	_	Dawn	Heat	Root
Kaladp0010s0023	AT1G29340	ATPUB17,PUB17	plant U-box 17	_	Dawn	Heat	Root
Kaladp0010s0026				_	Dawn	Heat	Root
Kaladp0010s0027	AT1G29290			_	Dawn	Heat	Root
Kaladp0010s0053	AT2G20560		DNAJ heat shock family protein	_	Dawn	Heat	Root
Kaladp0010s0054	AT3G29320		Glycosyl transferase, family 35	_	Dawn	Heat	Root
Kaladp0010s0058	AT5G44210	ATERF-9,ATERF9,ERF9	erf domain protein 9	AP2-EREBP	Dawn	Heat	Root
Kaladp0010s0082	AT4G21510		F-box family protein	_	Dawn	Heat	Root
Kaladp0010s0098				_	Dawn	Heat	Root
Kaladp0010s0101	AT4G21320	HSA32	Aldolase-type TIM barrel family protein	_	Dawn	Heat	Root
Kaladp0010s0106	AT4G21210	ATRP1,RP1	PPDK regulatory protein	_	Dawn	Heat	Root
Kaladp0010s0136	AT1G11925		Stigma-specific Stig1 family protein	_	Dawn	Heat	Root
Kaladp0010s0137	AT1G11925		Stigma-specific Stig1 family protein	_	Dawn	Heat	Root
Kaladp0010s0139	AT1G11925		Stigma-specific Stig1 family protein	_	Dawn	Heat	Root
Kaladp0010s0147	AT1G53540		HSP20-like chaperones superfamily protein	_	Dawn	Heat	Root
Kaladp0010s0153	AT3G12900		2-oxoglutarate (2OG) and Fe(II)-dependent oxygenase superfamily protein	_	Dawn	Heat	Root
Kaladp0010s0170	AT1G58330	ZW2	transcription factor-related	_	Dawn	Heat	Root
Kaladp0010s0179	AT1G27650	ATU2AF35A	U2 snRNP auxiliary factor small subunit, putative	C3H	Dawn	Heat	Root
Kaladp0010s0218	AT2G23180	CYP96A1	cytochrome P450, family 96, subfamily A, polypeptide 1	_	Dawn	Heat	Root
Kaladp0011s0026	AT1G64940	CYP89A6	cytochrome P450, family 87, subfamily A, polypeptide 6	_	Dawn	Heat	Root
Kaladp0011s0054	AT4G02750		Tetratricopeptide repeat (TPR)-like superfamily protein	_	Dawn	Heat	Root
Kaladp0011s0064	AT1G59740		Major facilitator superfamily protein	_	Dawn	Heat	Root
Kaladp0011s0106	AT1G22930		T-complex protein 11	_	Dawn	Heat	Root
Kaladp0011s0126	AT5G61680		Pectin lyase-like superfamily protein	_	Dawn	Heat	Root
Kaladp0011s0170	AT2G41040		S-adenosyl-L-methionine-dependent methyltransferases superfamily protein	_	Dawn	Heat	Root
Kaladp0011s0206	AT1G64660	ATMGL,MGL	methionine gamma-lyase	_	Dawn	Heat	Root
Kaladp0011s0216	AT4G30210	AR2,ATR2	P450 reductase 2	_	Dawn	Heat	Root
Kaladp0011s0221	AT5G57520	ATZFP2,ZFP2	zinc finger protein 2	C2H2	Dawn	Heat	Root
Kaladp0011s0223	AT5G57550	XTH25,XTR3	xyloglucan endotransglucosylase/hydrolase 25	_	Dawn	Heat	Root
Kaladp0011s0234	AT2G47270		sequence-specific DNA binding transcription factors;transcription regulators	_	Dawn	Heat	Root
Kaladp0011s0237				_	Dawn	Heat	Root
Kaladp0011s0247	AT1G16030	Hsp70b	heat shock protein 70B	_	Dawn	Heat	Root
Kaladp0011s0267	AT2G39210		Major facilitator superfamily protein	_	Dawn	Heat	Root
Kaladp0011s0272	AT5G03720	AT-HSFA3,HSFA3	heat shock transcription factor A3	HSF	Dawn	Heat	Root
Kaladp0011s0335	AT3G21180	ACA9,ATACA9	autoinhibited Ca(2+)-ATPase 9	_	Dawn	Heat	Root
Kaladp0011s0355	AT1G53310	ATPEPC1,ATPPC1,PEPC1,PPC1	phosphoenolpyruvate carboxylase 1	_	Dawn	Heat	Root
Kaladp0011s0395	AT2G29730	UGT71D1	UDP-glucosyl transferase 71D1	_	Dawn	Heat	Root
Kaladp0011s0419	AT3G14200		Chaperone DnaJ-domain superfamily protein	_	Dawn	Heat	Root
Kaladp0011s0484	AT1G30450	ATCCC1,CCC1,HAP5	cation-chloride co-transporter 1	_	Dawn	Heat	Root
Kaladp0011s0500				_	Dawn	Heat	Root
Kaladp0011s0665	AT5G02500	AT-HSC70-1,HSC70,HSC70-1,HSP70-1	heat shock cognate protein 70-1	_	Dawn	Heat	Root
Kaladp0011s0676	AT5G02160			_	Dawn	Heat	Root
Kaladp0011s0678	AT3G09350	Fes1A	Fes1A	_	Dawn	Heat	Root
Kaladp0011s0680	AT5G02120	OHP	one helix protein	_	Dawn	Heat	Root
Kaladp0011s0694	AT3G53970		proteasome inhibitor-related	_	Dawn	Heat	Root
Kaladp0011s0698	AT3G53990		Adenine nucleotide alpha hydrolases-like superfamily protein	_	Dawn	Heat	Root
Kaladp0011s0751	AT5G12380	ANNAT8	annexin 8	_	Dawn	Heat	Root
Kaladp0011s0756	AT5G35910		Polynucleotidyl transferase, ribonuclease H fold protein with HRDC domain	_	Dawn	Heat	Root
Kaladp0011s0768	AT5G06560		Protein of unknown function, DUF593	_	Dawn	Heat	Root
Kaladp0011s0771	AT5G06560		Protein of unknown function, DUF593	_	Dawn	Heat	Root
Kaladp0011s0779				_	Dawn	Heat	Root
Kaladp0011s0784	AT3G54740		Protein of unknown function, DUF593	_	Dawn	Heat	Root
Kaladp0011s0804	AT1G50450		Saccharopine dehydrogenase	_	Dawn	Heat	Root
Kaladp0011s0806	AT5G25610	ATRD22,RD22	BURP domain-containing protein	_	Dawn	Heat	Root
Kaladp0011s0830	AT5G12110		Glutathione S-transferase, C-terminal-like;Translation elongation factor EF1B/ribosomal protein S6	_	Dawn	Heat	Root
Kaladp0011s0840	AT3G18240		Ribosomal protein S24/S35, mitochondrial	_	Dawn	Heat	Root
Kaladp0011s0848				_	Dawn	Heat	Root
Kaladp0011s0860	AT5G22060	ATJ2,J2	DNAJ homologue 2	_	Dawn	Heat	Root
Kaladp0011s0870	AT5G22300	AtNIT4,NIT4	nitrilase 4	_	Dawn	Heat	Root
Kaladp0011s0872	AT5G22340			_	Dawn	Heat	Root
Kaladp0011s0879	AT3G12630		A20/AN1-like zinc finger family protein	_	Dawn	Heat	Root
Kaladp0011s0896	AT3G09280			_	Dawn	Heat	Root
Kaladp0011s0907	AT3G21870	CYCP2;1	cyclin p2;1	_	Dawn	Heat	Root
Kaladp0011s0913	AT1G62280	SLAH1	SLAC1 homologue 1	_	Dawn	Heat	Root
Kaladp0011s0935				_	Dawn	Heat	Root
Kaladp0011s0943	AT5G55560		Protein kinase superfamily protein	_	Dawn	Heat	Root
Kaladp0011s0990				_	Dawn	Heat	Root
Kaladp0011s1007	AT1G55535			_	Dawn	Heat	Root
Kaladp0011s1029	AT5G63190		MA3 domain-containing protein	_	Dawn	Heat	Root
Kaladp0011s1034	AT3G48330	ATPIMT1,PIMT1	protein-l-isoaspartate methyltransferase 1	_	Dawn	Heat	Root
Kaladp0011s1050	AT5G63470	NF-YC4	nuclear factor Y, subunit C4	CCAAT	Dawn	Heat	Root
Kaladp0011s1064	AT4G15200	AFH3,FH3	formin 3	_	Dawn	Heat	Root
Kaladp0011s1102	AT1G51130		Nse4, component of Smc5/6 DNA repair complex	_	Dawn	Heat	Root
Kaladp0011s1113	AT2G30950	FTSH2,VAR2	FtsH extracellular protease family	_	Dawn	Heat	Root
Kaladp0011s1124	AT3G23730	XTH16	xyloglucan endotransglucosylase/hydrolase 16	_	Dawn	Heat	Root
Kaladp0011s1128	AT2G42920		Pentatricopeptide repeat (PPR-like) superfamily protein	_	Dawn	Heat	Root
Kaladp0011s1167	AT1G17420	LOX3	lipoxygenase 3	_	Dawn	Heat	Root
Kaladp0011s1190	AT1G27480		alpha/beta-Hydrolases superfamily protein	_	Dawn	Heat	Root
Kaladp0011s1200	AT1G27730	STZ,ZAT10	salt tolerance zinc finger	C2H2	Dawn	Heat	Root
Kaladp0011s1204	AT5G59845		Gibberellin-regulated family protein	_	Dawn	Heat	Root
Kaladp0011s1269	AT2G29940	ATPDR3,PDR3	pleiotropic drug resistance 3	_	Dawn	Heat	Root
Kaladp0011s1277	AT4G27670	HSP21	heat shock protein 21	_	Dawn	Heat	Root
Kaladp0011s1282	AT5G54580		RNA-binding (RRM/RBD/RNP motifs) family protein	_	Dawn	Heat	Root
Kaladp0011s1301				_	Dawn	Heat	Root
Kaladp0011s1305	AT4G27410	ANAC072,RD26	NAC (No Apical Meristem) domain transcriptional regulator superfamily protein	NAC	Dawn	Heat	Root
Kaladp0011s1314	AT2G29940	ATPDR3,PDR3	pleiotropic drug resistance 3	_	Dawn	Heat	Root
Kaladp0012s0006	AT3G03360		F-box/RNI-like superfamily protein	_	Dawn	Heat	Root
Kaladp0012s0014	AT4G16430		basic helix-loop-helix (bHLH) DNA-binding superfamily protein	bHLH	Dawn	Heat	Root
Kaladp0012s0020	AT3G03360		F-box/RNI-like superfamily protein	_	Dawn	Heat	Root
Kaladp0012s0036	AT3G22830	AT-HSFA6B,HSFA6B	heat shock transcription factor A6B	HSF	Dawn	Heat	Root
Kaladp0012s0048	AT4G14920		Acyl-CoA N-acyltransferase with RING/FYVE/PHD-type zinc finger protein	PHD	Dawn	Heat	Root
Kaladp0012s0067	AT4G39952		Pentatricopeptide repeat (PPR) superfamily protein	_	Dawn	Heat	Root
Kaladp0012s0071	AT3G63088	DVL14,RTFL14	ROTUNDIFOLIA like 14	_	Dawn	Heat	Root
Kaladp0012s0106	AT3G09270	ATGSTU8,GSTU8	glutathione S-transferase TAU 8	_	Dawn	Heat	Root
Kaladp0013s0027	AT5G65840		Thioredoxin superfamily protein	_	Dawn	Heat	Root
Kaladp0013s0039	AT5G53400	BOB1	HSP20-like chaperones superfamily protein	_	Dawn	Heat	Root
Kaladp0015s0008	AT4G11740	SAY1	Ubiquitin-like superfamily protein	_	Dawn	Heat	Root
Kaladp0015s0038	AT2G21340		MATE efflux family protein	_	Dawn	Heat	Root
Kaladp0015s0069	AT4G00165		Bifunctional inhibitor/lipid-transfer protein/seed storage 2S albumin superfamily protein	_	Dawn	Heat	Root
Kaladp0015s0096	AT1G02850	BGLU11	beta glucosidase 11	_	Dawn	Heat	Root
Kaladp0015s0112	AT3G62950		Thioredoxin superfamily protein	_	Dawn	Heat	Root
Kaladp0015s0180	AT2G21590	APL4	Glucose-1-phosphate adenylyltransferase family protein	_	Dawn	Heat	Root
Kaladp0015s0186	AT3G18870		Mitochondrial transcription termination factor family protein	mTERF	Dawn	Heat	Root
Kaladp0015s0201	AT2G15760		Protein of unknown function (DUF1645)	_	Dawn	Heat	Root
Kaladp0015s0208	AT4G34100		RING/U-box superfamily protein	_	Dawn	Heat	Root
Kaladp0015s0210	AT4G36910	CDCP2,LEJ2	Cystathionine beta-synthase (CBS) family protein	_	Dawn	Heat	Root
Kaladp0016s0019	AT3G12120	FAD2	fatty acid desaturase 2	_	Dawn	Heat	Root
Kaladp0016s0046	AT5G51010		Rubredoxin-like superfamily protein	_	Dawn	Heat	Root
Kaladp0016s0050	AT5G50970		transducin family protein / WD-40 repeat family protein	_	Dawn	Heat	Root
Kaladp0016s0077	AT4G11175		Nucleic acid-binding, OB-fold-like protein	_	Dawn	Heat	Root
Kaladp0016s0098	AT2G17880		Chaperone DnaJ-domain superfamily protein	_	Dawn	Heat	Root
Kaladp0016s0103	AT5G57560	TCH4,XTH22	Xyloglucan endotransglucosylase/hydrolase family protein	_	Dawn	Heat	Root
Kaladp0016s0127	AT1G42430			_	Dawn	Heat	Root
Kaladp0016s0159				_	Dawn	Heat	Root
Kaladp0016s0177	AT2G44740	CYCP4;1	cyclin p4;1	_	Dawn	Heat	Root
Kaladp0016s0184	AT2G44520	COX10	cytochrome c oxidase 10	_	Dawn	Heat	Root
Kaladp0016s0187	AT1G33350		Pentatricopeptide repeat (PPR) superfamily protein	_	Dawn	Heat	Root
Kaladp0016s0188	AT3G09270	ATGSTU8,GSTU8	glutathione S-transferase TAU 8	_	Dawn	Heat	Root
Kaladp0016s0196	AT1G08540	ABC1,ATSIG1,ATSIG2,SIG1,SIG2,SIGA,SIGB	RNApolymerase sigma subunit 2	Sigma70-like	Dawn	Heat	Root
Kaladp0016s0215	AT3G12500	ATHCHIB,B-CHI,CHI-B,HCHIB,PR-3,PR3	basic chitinase	_	Dawn	Heat	Root
Kaladp0016s0221	AT4G38470		ACT-like protein tyrosine kinase family protein	_	Dawn	Heat	Root
Kaladp0016s0237	AT5G37530		NAD(P)-binding Rossmann-fold superfamily protein	_	Dawn	Heat	Root
Kaladp0016s0249	AT4G38970	FBA2	fructose-bisphosphate aldolase 2	_	Dawn	Heat	Root
Kaladp0016s0280	AT4G36720	HVA22K	HVA22-like protein K	_	Dawn	Heat	Root
Kaladp0016s0287	AT1G49470		Family of unknown function (DUF716)	_	Dawn	Heat	Root
Kaladp0016s0296				_	Dawn	Heat	Root
Kaladp0016s0317				_	Dawn	Heat	Root
Kaladp0016s0327	AT4G37850		basic helix-loop-helix (bHLH) DNA-binding superfamily protein	bHLH	Dawn	Heat	Root
Kaladp0016s0345	AT5G64260	EXL2	EXORDIUM like 2	_	Dawn	Heat	Root
Kaladp0016s0382				_	Dawn	Heat	Root
Kaladp0017s0002	AT4G08950	EXO	Phosphate-responsive 1 family protein	_	Dawn	Heat	Root
Kaladp0018s0014	AT2G34570	MEE21	PIN domain-like family protein	_	Dawn	Heat	Root
Kaladp0018s0018	AT3G29360		UDP-glucose 6-dehydrogenase family protein	_	Dawn	Heat	Root
Kaladp0018s0031	AT2G03630			_	Dawn	Heat	Root
Kaladp0018s0047	AT5G60850	OBP4	OBF binding protein 4	C2C2-Dof	Dawn	Heat	Root
Kaladp0018s0048	AT5G23680		Sterile alpha motif (SAM) domain-containing protein	_	Dawn	Heat	Root
Kaladp0018s0050	AT5G15740		O-fucosyltransferase family protein	_	Dawn	Heat	Root
Kaladp0018s0062				_	Dawn	Heat	Root
Kaladp0018s0066	AT1G47128	RD21,RD21A	Granulin repeat cysteine protease family protein	_	Dawn	Heat	Root
Kaladp0018s0078	AT4G33980			_	Dawn	Heat	Root
Kaladp0018s0081	AT4G34410	RRTF1	redox responsive transcription factor 1	AP2-EREBP	Dawn	Heat	Root
Kaladp0018s0082	AT3G19240		Vacuolar import/degradation, Vid27-related protein	_	Dawn	Heat	Root
Kaladp0018s0103	AT2G15760		Protein of unknown function (DUF1645)	_	Dawn	Heat	Root
Kaladp0018s0106	AT2G15780		Cupredoxin superfamily protein	_	Dawn	Heat	Root
Kaladp0018s0108	AT2G26520			_	Dawn	Heat	Root
Kaladp0018s0118	AT3G19000		2-oxoglutarate (2OG) and Fe(II)-dependent oxygenase superfamily protein	_	Dawn	Heat	Root
Kaladp0018s0119	AT3G19000		2-oxoglutarate (2OG) and Fe(II)-dependent oxygenase superfamily protein	_	Dawn	Heat	Root
Kaladp0018s0125	AT2G15890	MEE14	maternal effect embryo arrest 14	_	Dawn	Heat	Root
Kaladp0018s0130	AT1G54830	NF-YC3	nuclear factor Y, subunit C3	CCAAT	Dawn	Heat	Root
Kaladp0018s0131	AT3G01580		Tetratricopeptide repeat (TPR)-like superfamily protein	_	Dawn	Heat	Root
Kaladp0018s0146	AT5G48970		Mitochondrial substrate carrier family protein	_	Dawn	Heat	Root
Kaladp0018s0147	AT4G39235			_	Dawn	Heat	Root
Kaladp0018s0155	AT3G06160		AP2/B3-like transcriptional factor family protein	_	Dawn	Heat	Root
Kaladp0018s0159				_	Dawn	Heat	Root
Kaladp0018s0160	AT1G11755	LEW1	Undecaprenyl pyrophosphate synthetase family protein	_	Dawn	Heat	Root
Kaladp0018s0185	AT2G17390	AKR2B	ankyrin repeat-containing 2B	_	Dawn	Heat	Root
Kaladp0018s0213	AT1G19910	ATVHA-C2,AVA-2PE,AVA-P2	ATPase, F0/V0 complex, subunit C protein	_	Dawn	Heat	Root
Kaladp0018s0220	AT4G38970	FBA2	fructose-bisphosphate aldolase 2	_	Dawn	Heat	Root
Kaladp0018s0308	AT4G15610		Uncharacterised protein family (UPF0497)	_	Dawn	Heat	Root
Kaladp0018s0314	AT3G06340		DNAJ heat shock N-terminal domain-containing protein	_	Dawn	Heat	Root
Kaladp0018s0318	AT5G18860		inosine-uridine preferring nucleoside hydrolase family protein	_	Dawn	Heat	Root
Kaladp0019s0009	AT5G14930	SAG101	senescence-associated gene 101	_	Dawn	Heat	Root
Kaladp0019s0024	AT5G14760	AO	L-aspartate oxidase	_	Dawn	Heat	Root
Kaladp0019s0031				_	Dawn	Heat	Root
Kaladp0019s0052	AT2G46050		Pentatricopeptide repeat (PPR-like) superfamily protein	_	Dawn	Heat	Root
Kaladp0019s0112	AT3G10260		Reticulon family protein	_	Dawn	Heat	Root
Kaladp0020s0023	AT1G52340	ABA2,ATABA2,ATSDR1,GIN1,ISI4,SDR1,SIS4,SRE1	NAD(P)-binding Rossmann-fold superfamily protein	_	Dawn	Heat	Root
Kaladp0020s0046	AT3G12260		LYR family of Fe/S cluster biogenesis protein	_	Dawn	Heat	Root
Kaladp0020s0056	AT5G06120		ARM repeat superfamily protein	_	Dawn	Heat	Root
Kaladp0020s0094	AT5G02460		Dof-type zinc finger DNA-binding family protein	C2C2-Dof	Dawn	Heat	Root
Kaladp0020s0116	AT5G16860		Tetratricopeptide repeat (TPR)-like superfamily protein	_	Dawn	Heat	Root
Kaladp0020s0159	AT4G34150		Calcium-dependent lipid-binding (CaLB domain) family protein	_	Dawn	Heat	Root
Kaladp0020s0218				_	Dawn	Heat	Root
Kaladp0021s0005	AT1G45249	ABF2,AREB1,ATAREB1	abscisic acid responsive elements-binding factor 2	bZIP	Dawn	Heat	Root
Kaladp0021s0008	AT3G19990			_	Dawn	Heat	Root
Kaladp0021s0019				_	Dawn	Heat	Root
Kaladp0021s0088	AT5G14270	ATBET9,BET9	bromodomain and extraterminal domain protein 9	_	Dawn	Heat	Root
Kaladp0021s0089	AT4G35130		Tetratricopeptide repeat (TPR)-like superfamily protein	_	Dawn	Heat	Root
Kaladp0021s0090	AT1G29640		Protein of unknown function, DUF584	_	Dawn	Heat	Root
Kaladp0021s0092	AT5G45670		GDSL-like Lipase/Acylhydrolase superfamily protein	_	Dawn	Heat	Root
Kaladp0022s0008	AT1G05600		Tetratricopeptide repeat (TPR)-like superfamily protein	_	Dawn	Heat	Root
Kaladp0022s0011	ATCG00130		ATPase, F0 complex, subunit B/B\', bacterial/chloroplast	_	Dawn	Heat	Root
Kaladp0022s0016	AT3G23250	ATMYB15,ATY19,MYB15	myb domain protein 15	MYB	Dawn	Heat	Root
Kaladp0022s0018	AT5G42020	BIP,BIP2	Heat shock protein 70 (Hsp 70) family protein	_	Dawn	Heat	Root
Kaladp0022s0023	AT3G61770		Acid phosphatase/vanadium-dependent haloperoxidase-related protein	_	Dawn	Heat	Root
Kaladp0022s0062	AT4G39210	APL3	Glucose-1-phosphate adenylyltransferase family protein	_	Dawn	Heat	Root
Kaladp0022s0068	AT1G19400		Erythronate-4-phosphate dehydrogenase family protein	_	Dawn	Heat	Root
Kaladp0022s0086	AT4G34410	RRTF1	redox responsive transcription factor 1	AP2-EREBP	Dawn	Heat	Root
Kaladp0022s0098	AT4G33920		Protein phosphatase 2C family protein	_	Dawn	Heat	Root
Kaladp0022s0109	AT4G33720		CAP (Cysteine-rich secretory proteins, Antigen 5, and Pathogenesis-related 1 protein) superfamily protein	_	Dawn	Heat	Root
Kaladp0022s0116	AT5G09590	HSC70-5,MTHSC70-2	mitochondrial HSO70 2	_	Dawn	Heat	Root
Kaladp0022s0127	AT2G41480		Peroxidase superfamily protein	_	Dawn	Heat	Root
Kaladp0022s0158	AT4G23810	ATWRKY53,WRKY53	WRKY family transcription factor	WRKY	Dawn	Heat	Root
Kaladp0022s0185	AT3G04720	HEL,PR-4,PR4	pathogenesis-related 4	_	Dawn	Heat	Root
Kaladp0022s0186	AT1G08790		Protein of unknown function (DUF1685)	_	Dawn	Heat	Root
Kaladp0022s0199				_	Dawn	Heat	Root
Kaladp0022s0200	AT3G63480		ATP binding microtubule motor family protein	_	Dawn	Heat	Root
Kaladp0022s0214	AT3G07150			_	Dawn	Heat	Root
Kaladp0022s0225	AT3G01600	anac044,NAC044	NAC domain containing protein 44	NAC	Dawn	Heat	Root
Kaladp0023s0007	AT4G20360	ATRAB8D,ATRABE1B,RABE1b	RAB GTPase homolog E1B	_	Dawn	Heat	Root
Kaladp0023s0037	AT1G77380	AAP3,ATAAP3	amino acid permease 3	_	Dawn	Heat	Root
Kaladp0023s0041	AT4G37540	LBD39	LOB domain-containing protein 39	LOB	Dawn	Heat	Root
Kaladp0023s0049	AT5G67480	ATBT4,BT4	BTB and TAZ domain protein 4	TAZ	Dawn	Heat	Root
Kaladp0023s0055	AT1G31790		Tetratricopeptide repeat (TPR)-like superfamily protein	_	Dawn	Heat	Root
Kaladp0023s0059				_	Dawn	Heat	Root
Kaladp0023s0069	AT3G49780	ATPSK3 (FORMER SYMBOL),ATPSK4,PSK4	phytosulfokine 4 precursor	_	Dawn	Heat	Root
Kaladp0023s0073	AT1G58440	SQE1,XF1	FAD/NAD(P)-binding oxidoreductase family protein	_	Dawn	Heat	Root
Kaladp0023s0076	AT5G65730	XTH6	xyloglucan endotransglucosylase/hydrolase 6	_	Dawn	Heat	Root
Kaladp0023s0108				_	Dawn	Heat	Root
Kaladp0024s0036	AT2G41350			_	Dawn	Heat	Root
Kaladp0024s0041	AT1G27510		Protein of unknown function (DUF3506)	_	Dawn	Heat	Root
Kaladp0024s0066	AT3G01570		Oleosin family protein	_	Dawn	Heat	Root
Kaladp0024s0078	AT3G06760		Drought-responsive family protein	_	Dawn	Heat	Root
Kaladp0024s0084	AT4G02930		GTP binding Elongation factor Tu family protein	_	Dawn	Heat	Root
Kaladp0024s0096	AT1G60420		DC1 domain-containing protein	_	Dawn	Heat	Root
Kaladp0024s0109	AT1G70530	CRK3	cysteine-rich RLK (RECEPTOR-like protein kinase) 3	_	Dawn	Heat	Root
Kaladp0024s0121	AT5G07020		proline-rich family protein	_	Dawn	Heat	Root
Kaladp0024s0123	AT1G23710		Protein of unknown function (DUF1645)	_	Dawn	Heat	Root
Kaladp0024s0124	AT1G23550	SRO2	similar to RCD one 2	_	Dawn	Heat	Root
Kaladp0024s0157	AT2G26710	BAS1,CYP72B1,CYP734A1	Cytochrome P450 superfamily protein	_	Dawn	Heat	Root
Kaladp0024s0163	AT2G04030	AtHsp90.5,CR88,EMB1956,Hsp88.1,HSP90.5	Chaperone protein htpG family protein	_	Dawn	Heat	Root
Kaladp0024s0187	AT1G25550		myb-like transcription factor family protein	G2-like	Dawn	Heat	Root
Kaladp0024s0278	AT3G10650			_	Dawn	Heat	Root
Kaladp0024s0296				_	Dawn	Heat	Root
Kaladp0024s0297	AT3G07960		Phosphatidylinositol-4-phosphate 5-kinase family protein	_	Dawn	Heat	Root
Kaladp0024s0310	AT1G03220		Eukaryotic aspartyl protease family protein	_	Dawn	Heat	Root
Kaladp0024s0315	AT3G63540		Mog1/PsbP/DUF1795-like photosystem II reaction center PsbP family protein	_	Dawn	Heat	Root
Kaladp0024s0355	AT3G55800	SBPASE	sedoheptulose-bisphosphatase	_	Dawn	Heat	Root
Kaladp0024s0366	AT3G11410	AHG3,ATPP2CA,PP2CA	protein phosphatase 2CA	_	Dawn	Heat	Root
Kaladp0024s0377	AT3G54850	ATPUB14,PUB14	plant U-box 14	_	Dawn	Heat	Root
Kaladp0024s0389	AT1G07900	LBD1	LOB domain-containing protein 1	LOB	Dawn	Heat	Root
Kaladp0024s0409	AT5G01300		PEBP (phosphatidylethanolamine-binding protein) family protein	_	Dawn	Heat	Root
Kaladp0024s0417	AT2G38470	ATWRKY33,WRKY33	WRKY DNA-binding protein 33	WRKY	Dawn	Heat	Root
Kaladp0024s0466	AT4G39780		Integrase-type DNA-binding superfamily protein	AP2-EREBP	Dawn	Heat	Root
Kaladp0024s0533	AT1G48040		Protein phosphatase 2C family protein	DBP	Dawn	Heat	Root
Kaladp0024s0570	AT2G39080		NAD(P)-binding Rossmann-fold superfamily protein	_	Dawn	Heat	Root
Kaladp0024s0612	AT4G13550		triglyceride lipases;triglyceride lipases	_	Dawn	Heat	Root
Kaladp0024s0618	AT4G39210	APL3	Glucose-1-phosphate adenylyltransferase family protein	_	Dawn	Heat	Root
Kaladp0024s0659	AT1G32928			_	Dawn	Heat	Root
Kaladp0024s0721	AT1G60620	ATRPAC43,RPAC43	RNA polymerase I subunit 43	_	Dawn	Heat	Root
Kaladp0024s0729				_	Dawn	Heat	Root
Kaladp0024s0739	AT5G14920		Gibberellin-regulated family protein	_	Dawn	Heat	Root
Kaladp0024s0748				_	Dawn	Heat	Root
Kaladp0024s0753	AT1G10560	ATPUB18,PUB18	plant U-box 18	_	Dawn	Heat	Root
Kaladp0024s0782	AT1G15400			_	Dawn	Heat	Root
Kaladp0024s0799	AT4G13395	DVL10,RTFL12	ROTUNDIFOLIA like 12	_	Dawn	Heat	Root
Kaladp0024s0860	AT2G23690			_	Dawn	Heat	Root
Kaladp0024s0873	AT4G20140	GSO1	Leucine-rich repeat transmembrane protein kinase	_	Dawn	Heat	Root
Kaladp0024s0922				_	Dawn	Heat	Root
Kaladp0024s0964	AT1G75390	AtbZIP44,bZIP44	basic leucine-zipper 44	bZIP	Dawn	Heat	Root
Kaladp0024s0972	AT5G63830		HIT-type Zinc finger family protein	_	Dawn	Heat	Root
Kaladp0024s0976	AT1G64720	CP5	Polyketide cyclase/dehydrase and lipid transport superfamily protein	_	Dawn	Heat	Root
Kaladp0024s0978	AT4G38970	FBA2	fructose-bisphosphate aldolase 2	_	Dawn	Heat	Root
Kaladp0024s0982	AT2G47450	CAO,CPSRP43	chloroplast signal recognition particle component (CAO)	_	Dawn	Heat	Root
Kaladp0024s0984	AT5G23760		Copper transport protein family	_	Dawn	Heat	Root
Kaladp0024s0986				_	Dawn	Heat	Root
Kaladp0024s0990	AT3G23330		Tetratricopeptide repeat (TPR)-like superfamily protein	_	Dawn	Heat	Root
Kaladp0025s0022				_	Dawn	Heat	Root
Kaladp0025s0029	AT4G25650	ACD1-LIKE,PTC52,TIC55-IV	ACD1-like	_	Dawn	Heat	Root
Kaladp0025s0038	AT1G55490	CPN60B,LEN1	chaperonin 60 beta	_	Dawn	Heat	Root
Kaladp0025s0039	AT3G13460	ECT2	evolutionarily conserved C-terminal region 2	_	Dawn	Heat	Root
Kaladp0026s0013	AT4G28240		Wound-responsive family protein	_	Dawn	Heat	Root
Kaladp0026s0014				_	Dawn	Heat	Root
Kaladp0026s0023	AT1G54540		Late embryogenesis abundant (LEA) hydroxyproline-rich glycoprotein family	_	Dawn	Heat	Root
Kaladp0026s0024	AT4G04980			_	Dawn	Heat	Root
Kaladp0026s0026	AT4G03510	ATRMA1,RMA1	RING membrane-anchor 1	_	Dawn	Heat	Root
Kaladp0026s0093	AT1G55310	ATSCL33,SCL33,SR33	SC35-like splicing factor 33	_	Dawn	Heat	Root
Kaladp0026s0138				_	Dawn	Heat	Root
Kaladp0026s0139	AT1G76890	AT-GT2,GT2	Duplicated homeodomain-like superfamily protein	Trihelix	Dawn	Heat	Root
Kaladp0026s0147	AT3G18770		Autophagy-related protein 13	_	Dawn	Heat	Root
Kaladp0026s0162	AT1G22360	AtUGT85A2,UGT85A2	UDP-glucosyl transferase 85A2	_	Dawn	Heat	Root
Kaladp0027s0045	AT2G25430		epsin N-terminal homology (ENTH) domain-containing protein / clathrin assembly protein-related	_	Dawn	Heat	Root
Kaladp0027s0053	AT5G05130		DNA/RNA helicase protein	SNF2	Dawn	Heat	Root
Kaladp0027s0071	AT1G11290	CRR22	Pentatricopeptide repeat (PPR) superfamily protein	_	Dawn	Heat	Root
Kaladp0028s0015	AT1G33590		Leucine-rich repeat (LRR) family protein	_	Dawn	Heat	Root
Kaladp0028s0018	AT2G23450		Protein kinase superfamily protein	_	Dawn	Heat	Root
Kaladp0028s0074	AT4G12790		P-loop containing nucleoside triphosphate hydrolases superfamily protein	_	Dawn	Heat	Root
Kaladp0028s0076	AT4G36950	MAPKKK21	mitogen-activated protein kinase kinase kinase 21	_	Dawn	Heat	Root
Kaladp0029s0026				_	Dawn	Heat	Root
Kaladp0029s0049	AT5G11260	HY5,TED 5	Basic-leucine zipper (bZIP) transcription factor family protein	bZIP	Dawn	Heat	Root
Kaladp0029s0075	AT1G52320			_	Dawn	Heat	Root
Kaladp0029s0095				_	Dawn	Heat	Root
Kaladp0029s0111	AT2G25290		Octicosapeptide/Phox/Bem1p (PB1) domain-containing protein / tetratricopeptide repeat (TPR)-containing protein	_	Dawn	Heat	Root
Kaladp0029s0114	AT5G35090			_	Dawn	Heat	Root
Kaladp0029s0124	AT2G25140	CLPB-M,CLPB4,HSP98.7	casein lytic proteinase B4	_	Dawn	Heat	Root
Kaladp0029s0135				_	Dawn	Heat	Root
Kaladp0029s0140	AT5G10770		Eukaryotic aspartyl protease family protein	_	Dawn	Heat	Root
Kaladp0029s0147	AT4G31730	GDU1	glutamine dumper 1	_	Dawn	Heat	Root
Kaladp0029s0149	AT1G53280		Class I glutamine amidotransferase-like superfamily protein	_	Dawn	Heat	Root
Kaladp0029s0151	AT5G45680	ATFKBP13,FKBP13	FK506-binding protein 13	_	Dawn	Heat	Root
Kaladp0029s0154	AT2G24550			_	Dawn	Heat	Root
Kaladp0029s0156	AT1G78570	ATRHM1,RHM1,ROL1	rhamnose biosynthesis 1	_	Dawn	Heat	Root
Kaladp0030s0015	ATCG01280		Chloroplast Ycf2;ATPase, AAA type, core	_	Dawn	Heat	Root
Kaladp0030s0035	AT2G13370	CHR5	chromatin remodeling 5	SNF2	Dawn	Heat	Root
Kaladp0030s0045	AT1G08520	ALB-1V,ALB1,CHLD,PDE166,V157	ALBINA 1	_	Dawn	Heat	Root
Kaladp0030s0080	AT1G02820		Late embryogenesis abundant 3 (LEA3) family protein	_	Dawn	Heat	Root
Kaladp0030s0111	AT1G04645		Plant self-incompatibility protein S1 family	_	Dawn	Heat	Root
Kaladp0030s0116	AT1G21740		Protein of unknown function (DUF630 and DUF632)	_	Dawn	Heat	Root
Kaladp0030s0117	AT1G01720	ANAC002,ATAF1	NAC (No Apical Meristem) domain transcriptional regulator superfamily protein	NAC	Dawn	Heat	Root
Kaladp0030s0141	AT1G78955	CAMS1	camelliol C synthase 1	_	Dawn	Heat	Root
Kaladp0030s0159	AT2G30770	CYP71A13	cytochrome P450, family 71, subfamily A, polypeptide 13	_	Dawn	Heat	Root
Kaladp0031s0001				_	Dawn	Heat	Root
Kaladp0031s0011				_	Dawn	Heat	Root
Kaladp0031s0057	AT4G04890	PDF2	protodermal factor 2	HB	Dawn	Heat	Root
Kaladp0031s0068	AT5G54490	PBP1	pinoid-binding protein 1	_	Dawn	Heat	Root
Kaladp0031s0069	AT2G19130		S-locus lectin protein kinase family protein	_	Dawn	Heat	Root
Kaladp0031s0094	AT3G10300		Calcium-binding EF-hand family protein	_	Dawn	Heat	Root
Kaladp0031s0099	AT1G65470	FAS1,NFB2	chromatin assembly factor-1 (FASCIATA1) (FAS1)	_	Dawn	Heat	Root
Kaladp0031s0106	AT4G13260	YUC2	Flavin-binding monooxygenase family protein	_	Dawn	Heat	Root
Kaladp0031s0107	AT3G24520	AT-HSFC1,HSFC1	heat shock transcription factor C1	HSF	Dawn	Heat	Root
Kaladp0031s0109	AT5G27290			_	Dawn	Heat	Root
Kaladp0031s0132	AT5G20140		SOUL heme-binding family protein	_	Dawn	Heat	Root
Kaladp0031s0138	AT2G24260	LRL1	LJRHL1-like 1	bHLH	Dawn	Heat	Root
Kaladp0031s0148				_	Dawn	Heat	Root
Kaladp0032s0002	AT5G42820	ATU2AF35B,U2AF35B	Zinc finger C-x8-C-x5-C-x3-H type family protein	C3H	Dawn	Heat	Root
Kaladp0032s0004	AT1G12250		Pentapeptide repeat-containing protein	_	Dawn	Heat	Root
Kaladp0032s0008	AT4G12400		stress-inducible protein, putative	_	Dawn	Heat	Root
Kaladp0032s0010	AT5G62350		Plant invertase/pectin methylesterase inhibitor superfamily protein	_	Dawn	Heat	Root
Kaladp0032s0040	AT1G19530			_	Dawn	Heat	Root
Kaladp0032s0042	ATCG01000		Ycf1 protein	_	Dawn	Heat	Root
Kaladp0032s0068	AT3G49400		Transducin/WD40 repeat-like superfamily protein	_	Dawn	Heat	Root
Kaladp0032s0143	AT5G05220			_	Dawn	Heat	Root
Kaladp0032s0162	AT1G69870	NRT1.7	nitrate transporter 1.7	_	Dawn	Heat	Root
Kaladp0032s0163	AT1G69870	NRT1.7	nitrate transporter 1.7	_	Dawn	Heat	Root
Kaladp0032s0186	AT1G68550		Integrase-type DNA-binding superfamily protein	AP2-EREBP	Dawn	Heat	Root
Kaladp0032s0238				_	Dawn	Heat	Root
Kaladp0032s0242	AT4G32590		2Fe-2S ferredoxin-like superfamily protein	_	Dawn	Heat	Root
Kaladp0032s0244	AT4G32590		2Fe-2S ferredoxin-like superfamily protein	_	Dawn	Heat	Root
Kaladp0032s0258	AT4G32190		Myosin heavy chain-related protein	_	Dawn	Heat	Root
Kaladp0032s0276	AT2G25110	AtSDF2,ATSDL,SDF2	stromal cell-derived factor 2-like protein precursor	_	Dawn	Heat	Root
Kaladp0032s0288	AT4G31780	MGD1,MGDA	monogalactosyl diacylglycerol synthase 1	_	Dawn	Heat	Root
Kaladp0032s0314	AT1G07870		Protein kinase superfamily protein	_	Dawn	Heat	Root
Kaladp0032s0334	AT5G59400			_	Dawn	Heat	Root
Kaladp0032s0338	AT5G02100	ORP3A,UNE18	Oxysterol-binding family protein	_	Dawn	Heat	Root
Kaladp0032s0399	AT2G45450	ZPR1	protein binding	_	Dawn	Heat	Root
Kaladp0032s0407				_	Dawn	Heat	Root
Kaladp0032s0412				_	Dawn	Heat	Root
Kaladp0032s0429	AT4G34770		SAUR-like auxin-responsive protein family	_	Dawn	Heat	Root
Kaladp0033s0028	AT5G59780	ATMYB59,ATMYB59-1,ATMYB59-2,ATMYB59-3,MYB59	myb domain protein 59	MYB-related	Dawn	Heat	Root
Kaladp0033s0048	AT2G39730	RCA	rubisco activase	_	Dawn	Heat	Root
Kaladp0033s0059	AT5G22250		Polynucleotidyl transferase, ribonuclease H-like superfamily protein	_	Dawn	Heat	Root
Kaladp0033s0060	AT5G22250		Polynucleotidyl transferase, ribonuclease H-like superfamily protein	_	Dawn	Heat	Root
Kaladp0033s0088	AT1G80170		Pectin lyase-like superfamily protein	_	Dawn	Heat	Root
Kaladp0033s0098	AT1G80133			_	Dawn	Heat	Root
Kaladp0033s0108	AT1G64380		Integrase-type DNA-binding superfamily protein	AP2-EREBP	Dawn	Heat	Root
Kaladp0033s0109				_	Dawn	Heat	Root
Kaladp0033s0142	AT1G02020		nitroreductase family protein	_	Dawn	Heat	Root
Kaladp0033s0188	AT1G78380	ATGSTU19,GST8,GSTU19	glutathione S-transferase TAU 19	_	Dawn	Heat	Root
Kaladp0033s0192	AT4G31700	RPS6,RPS6A	ribosomal protein S6	_	Dawn	Heat	Root
Kaladp0033s0195	AT1G45207		Remorin family protein	_	Dawn	Heat	Root
Kaladp0033s0213	AT4G34530	CIB1	cryptochrome-interacting basic-helix-loop-helix 1	bHLH	Dawn	Heat	Root
Kaladp0033s0221	AT1G63850		BTB/POZ domain-containing protein	_	Dawn	Heat	Root
Kaladp0033s0240	AT3G18950		Transducin/WD40 repeat-like superfamily protein	_	Dawn	Heat	Root
Kaladp0033s0250	AT3G19030			_	Dawn	Heat	Root
Kaladp0033s0265	AT2G15760		Protein of unknown function (DUF1645)	_	Dawn	Heat	Root
Kaladp0033s0275	AT4G34410	RRTF1	redox responsive transcription factor 1	AP2-EREBP	Dawn	Heat	Root
Kaladp0033s0277	AT4G33980			_	Dawn	Heat	Root
Kaladp0033s0279	AT4G33990	EMB2758	Tetratricopeptide repeat (TPR)-like superfamily protein	_	Dawn	Heat	Root
Kaladp0033s0307	AT1G60710	ATB2	NAD(P)-linked oxidoreductase superfamily protein	_	Dawn	Heat	Root
Kaladp0033s0317	AT3G07770	AtHsp90-6,AtHsp90.6,Hsp89.1	HEAT SHOCK PROTEIN 89.1	_	Dawn	Heat	Root
Kaladp0033s0336				_	Dawn	Heat	Root
Kaladp0034s0014	ATCG01130		Ycf1 protein	_	Dawn	Heat	Root
Kaladp0034s0024	AT1G23870	ATTPS9,TPS9	trehalose-phosphatase/synthase 9	_	Dawn	Heat	Root
Kaladp0034s0044	AT1G21760	ATFBP7,FBP7	F-box protein 7	_	Dawn	Heat	Root
Kaladp0034s0055	AT1G70420		Protein of unknown function (DUF1645)	_	Dawn	Heat	Root
Kaladp0034s0085	AT2G04220		Plant protein of unknown function (DUF868)	_	Dawn	Heat	Root
Kaladp0034s0091	AT3G26320	CYP71B36	cytochrome P450, family 71, subfamily B, polypeptide 36	_	Dawn	Heat	Root
Kaladp0034s0096	AT1G24530		Transducin/WD40 repeat-like superfamily protein	_	Dawn	Heat	Root
Kaladp0034s0111	AT1G27170		transmembrane receptors;ATP binding	_	Dawn	Heat	Root
Kaladp0034s0125	AT2G46330	AGP16,ATAGP16	arabinogalactan protein 16	_	Dawn	Heat	Root
Kaladp0034s0126	AT3G24500	ATMBF1C,MBF1C	multiprotein bridging factor 1C	MBF1	Dawn	Heat	Root
Kaladp0034s0158	AT1G08550	AVDE1,NPQ1	non-photochemical quenching 1	_	Dawn	Heat	Root
Kaladp0034s0180	AT1G11910	APA1,ATAPA1	aspartic proteinase A1	_	Dawn	Heat	Root
Kaladp0034s0229	AT3G22830	AT-HSFA6B,HSFA6B	heat shock transcription factor A6B	HSF	Dawn	Heat	Root
Kaladp0034s0240	AT4G36010		Pathogenesis-related thaumatin superfamily protein	_	Dawn	Heat	Root
Kaladp0035s0035	AT1G14720	ATXTH28,EXGT-A2,XTH28,XTR2	xyloglucan endotransglucosylase/hydrolase 28	_	Dawn	Heat	Root
Kaladp0035s0049	AT2G01620	MEE11	RNI-like superfamily protein	_	Dawn	Heat	Root
Kaladp0035s0081	AT5G53000	TAP46	2A phosphatase associated protein of 46 kD	_	Dawn	Heat	Root
Kaladp0035s0084				_	Dawn	Heat	Root
Kaladp0036s0007	AT1G78380	ATGSTU19,GST8,GSTU19	glutathione S-transferase TAU 19	_	Dawn	Heat	Root
Kaladp0036s0053	AT5G49910	cpHsc70-2,CPHSC70-2EAT SHOCK PROTEIN 70-2,HSC70-7	chloroplast heat shock protein 70-2	_	Dawn	Heat	Root
Kaladp0036s0074	AT3G05170		Phosphoglycerate mutase family protein	_	Dawn	Heat	Root
Kaladp0036s0087	AT3G05500		Rubber elongation factor protein (REF)	_	Dawn	Heat	Root
Kaladp0036s0093	AT3G05545		RING/U-box superfamily protein	_	Dawn	Heat	Root
Kaladp0036s0124	AT2G07680	ATMRP11,MRP11	multidrug resistance-associated protein 11	_	Dawn	Heat	Root
Kaladp0036s0130	AT1G16060	ADAP	ARIA-interacting double AP2 domain protein	AP2-EREBP	Dawn	Heat	Root
Kaladp0036s0146	AT1G80080	AtRLP17,TMM	Leucine-rich repeat (LRR) family protein	_	Dawn	Heat	Root
Kaladp0036s0160	AT5G16715	EMB2247	ATP binding;valine-tRNA ligases;aminoacyl-tRNA ligases;nucleotide binding;ATP binding;aminoacyl-tRNA ligases	_	Dawn	Heat	Root
Kaladp0036s0161	AT5G37260	CIR1,RVE2	Homeodomain-like superfamily protein	MYB-related	Dawn	Heat	Root
Kaladp0036s0162	AT1G15385			_	Dawn	Heat	Root
Kaladp0036s0169	AT1G73880	UGT89B1	UDP-glucosyl transferase 89B1	_	Dawn	Heat	Root
Kaladp0036s0200	AT3G17130		Plant invertase/pectin methylesterase inhibitor superfamily protein	_	Dawn	Heat	Root
Kaladp0036s0214	AT1G68050	ADO3,FKF1	flavin-binding, kelch repeat, f box 1	_	Dawn	Heat	Root
Kaladp0036s0242	AT5G59120	ATSBT4.13,SBT4.13	subtilase 4.13	_	Dawn	Heat	Root
Kaladp0036s0251	AT1G07360		CCCH-type zinc fingerfamily protein with RNA-binding domain	C3H	Dawn	Heat	Root
Kaladp0036s0252	AT2G29590		Thioesterase superfamily protein	_	Dawn	Heat	Root
Kaladp0036s0263	AT5G58730		pfkB-like carbohydrate kinase family protein	_	Dawn	Heat	Root
Kaladp0036s0300	AT2G38470	ATWRKY33,WRKY33	WRKY DNA-binding protein 33	WRKY	Dawn	Heat	Root
Kaladp0036s0311	AT2G30360	CIPK11,PKS5,SIP4,SNRK3.22	SOS3-interacting protein 4	_	Dawn	Heat	Root
Kaladp0037s0029	AT2G19070	SHT	spermidine hydroxycinnamoyl transferase	_	Dawn	Heat	Root
Kaladp0037s0046	AT4G25780		CAP (Cysteine-rich secretory proteins, Antigen 5, and Pathogenesis-related 1 protein) superfamily protein	_	Dawn	Heat	Root
Kaladp0037s0055	AT5G57490	ATVDAC4,VDAC4	voltage dependent anion channel 4	_	Dawn	Heat	Root
Kaladp0037s0062	AT5G57370			_	Dawn	Heat	Root
Kaladp0037s0098	AT3G56080		S-adenosyl-L-methionine-dependent methyltransferases superfamily protein	_	Dawn	Heat	Root
Kaladp0037s0154	AT2G40000	ATHSPRO2,HSPRO2	ortholog of sugar beet HS1 PRO-1 2	_	Dawn	Heat	Root
Kaladp0037s0173	AT2G40280		S-adenosyl-L-methionine-dependent methyltransferases superfamily protein	_	Dawn	Heat	Root
Kaladp0037s0180	AT2G40330	PYL6,RCAR9	PYR1-like 6	_	Dawn	Heat	Root
Kaladp0037s0181	AT2G40340	AtERF48,DREB2C	Integrase-type DNA-binding superfamily protein	AP2-EREBP	Dawn	Heat	Root
Kaladp0037s0189	AT3G10985	ATWI-12,SAG20,WI12	senescence associated gene 20	_	Dawn	Heat	Root
Kaladp0037s0190	AT1G19260		TTF-type zinc finger protein with HAT dimerisation domain	_	Dawn	Heat	Root
Kaladp0037s0191	AT3G56360			_	Dawn	Heat	Root
Kaladp0037s0196	AT2G38560	TFIIS	transcript elongation factor IIS	_	Dawn	Heat	Root
Kaladp0037s0205	AT5G02790	GSTL3	Glutathione S-transferase family protein	_	Dawn	Heat	Root
Kaladp0037s0244	AT3G13570	SCL30A	SC35-like splicing factor 30A	_	Dawn	Heat	Root
Kaladp0037s0261				_	Dawn	Heat	Root
Kaladp0037s0277	AT3G21055	PSBTN	photosystem II subunit T	_	Dawn	Heat	Root
Kaladp0037s0285	AT1G50460	ATHKL1,HKL1	hexokinase-like 1	_	Dawn	Heat	Root
Kaladp0037s0294	AT2G13360	AGT,AGT1,SGAT	alanine:glyoxylate aminotransferase	_	Dawn	Heat	Root
Kaladp0037s0336	AT5G19400	SMG7	Telomerase activating protein Est1	_	Dawn	Heat	Root
Kaladp0037s0350	AT5G64040	PSAN	photosystem I reaction center subunit PSI-N, chloroplast, putative / PSI-N, putative (PSAN)	_	Dawn	Heat	Root
Kaladp0037s0375	ATCG00065		ribosomal protein S12A	_	Dawn	Heat	Root
Kaladp0037s0385	AT3G56650		Mog1/PsbP/DUF1795-like photosystem II reaction center PsbP family protein	_	Dawn	Heat	Root
Kaladp0037s0410	AT3G63410	APG1,E37,IEP37,VTE3	S-adenosyl-L-methionine-dependent methyltransferases superfamily protein	_	Dawn	Heat	Root
Kaladp0037s0411	ATCG00520		unfolded protein binding	_	Dawn	Heat	Root
Kaladp0037s0427	AT1G10150		Carbohydrate-binding protein	_	Dawn	Heat	Root
Kaladp0038s0010	AT1G33060	ANAC014,NAC014	NAC 014	NAC	Dawn	Heat	Root
Kaladp0038s0031	AT4G37790	HAT22	Homeobox-leucine zipper protein family	HB	Dawn	Heat	Root
Kaladp0038s0076	AT4G09670		Oxidoreductase family protein	_	Dawn	Heat	Root
Kaladp0038s0083	AT1G17200		Uncharacterised protein family (UPF0497)	_	Dawn	Heat	Root
Kaladp0038s0088	AT1G53670	ATMSRB1,MSRB1	methionine sulfoxide reductase B 1	_	Dawn	Heat	Root
Kaladp0038s0095	AT3G14640	CYP72A10	cytochrome P450, family 72, subfamily A, polypeptide 10	_	Dawn	Heat	Root
Kaladp0038s0098	AT3G14680	CYP72A14	cytochrome P450, family 72, subfamily A, polypeptide 14	_	Dawn	Heat	Root
Kaladp0038s0139	AT2G45380			_	Dawn	Heat	Root
Kaladp0039s0020	AT2G46600		Calcium-binding EF-hand family protein	_	Dawn	Heat	Root
Kaladp0039s0029				_	Dawn	Heat	Root
Kaladp0039s0030	AT4G10265		Wound-responsive family protein	_	Dawn	Heat	Root
Kaladp0039s0058				_	Dawn	Heat	Root
Kaladp0039s0074	AT3G01160			_	Dawn	Heat	Root
Kaladp0039s0092	AT4G15530	PPDK	pyruvate orthophosphate dikinase	_	Dawn	Heat	Root
Kaladp0039s0110	AT4G24690		ubiquitin-associated (UBA)/TS-N domain-containing protein / octicosapeptide/Phox/Bemp1 (PB1) domain-containing protein	_	Dawn	Heat	Root
Kaladp0039s0117	AT5G63160	BT1	BTB and TAZ domain protein 1	TRAF	Dawn	Heat	Root
Kaladp0039s0142	AT5G43350	ATPT1,PHT1;1	phosphate transporter 1;1	_	Dawn	Heat	Root
Kaladp0039s0159	AT5G19760		Mitochondrial substrate carrier family protein	_	Dawn	Heat	Root
Kaladp0039s0173	AT3G23880		F-box and associated interaction domains-containing protein	_	Dawn	Heat	Root
Kaladp0039s0178	AT3G23880		F-box and associated interaction domains-containing protein	_	Dawn	Heat	Root
Kaladp0039s0183				_	Dawn	Heat	Root
Kaladp0039s0212	AT1G28260		Telomerase activating protein Est1	_	Dawn	Heat	Root
Kaladp0039s0215	AT4G32480		Protein of unknown function (DUF506)	_	Dawn	Heat	Root
Kaladp0039s0232	AT4G27450		Aluminium induced protein with YGL and LRDR motifs	_	Dawn	Heat	Root
Kaladp0039s0238	AT5G20630	ATGER3,GER3,GLP3,GLP3A,GLP3B	germin 3	_	Dawn	Heat	Root
Kaladp0039s0284	AT2G32120	HSP70T-2	heat-shock protein 70T-2	_	Dawn	Heat	Root
Kaladp0039s0302	AT1G71850		Ubiquitin carboxyl-terminal hydrolase family protein	_	Dawn	Heat	Root
Kaladp0039s0303	AT5G59560	SRR1	sensitivity to red light reduced protein (SRR1)	_	Dawn	Heat	Root
Kaladp0039s0320	AT5G26250		Major facilitator superfamily protein	_	Dawn	Heat	Root
Kaladp0039s0321	AT2G32120	HSP70T-2	heat-shock protein 70T-2	_	Dawn	Heat	Root
Kaladp0039s0334	AT5G43750	NDH18	NAD(P)H dehydrogenase 18	_	Dawn	Heat	Root
Kaladp0039s0386	AT1G36390		Co-chaperone GrpE family protein	_	Dawn	Heat	Root
Kaladp0039s0394	AT5G39270	ATEXP22,ATEXPA22,ATHEXP ALPHA 1.15,EXP22,EXPA22	expansin A22	_	Dawn	Heat	Root
Kaladp0039s0419	AT4G03510	ATRMA1,RMA1	RING membrane-anchor 1	_	Dawn	Heat	Root
Kaladp0039s0421	AT1G54540		Late embryogenesis abundant (LEA) hydroxyproline-rich glycoprotein family	_	Dawn	Heat	Root
Kaladp0039s0429	AT2G32190			_	Dawn	Heat	Root
Kaladp0039s0435	AT4G27310		B-box type zinc finger family protein	Orphans	Dawn	Heat	Root
Kaladp0039s0473	AT2G41010	ATCAMBP25,CAMBP25	calmodulin (CAM)-binding protein of 25 kDa	_	Dawn	Heat	Root
Kaladp0039s0483				_	Dawn	Heat	Root
Kaladp0039s0498	AT5G38410		Ribulose bisphosphate carboxylase (small chain) family protein	_	Dawn	Heat	Root
Kaladp0039s0525	AT3G03280			_	Dawn	Heat	Root
Kaladp0039s0587	AT2G28500	LBD11	LOB domain-containing protein 11	LOB	Dawn	Heat	Root
Kaladp0039s0620	AT5G02500	AT-HSC70-1,HSC70,HSC70-1,HSP70-1	heat shock cognate protein 70-1	_	Dawn	Heat	Root
Kaladp0039s0622	AT3G55370	OBP3	OBF-binding protein 3	C2C2-Dof	Dawn	Heat	Root
Kaladp0039s0627				_	Dawn	Heat	Root
Kaladp0039s0636	AT2G39710		Eukaryotic aspartyl protease family protein	_	Dawn	Heat	Root
Kaladp0039s0640				_	Dawn	Heat	Root
Kaladp0039s0673	AT2G27680		NAD(P)-linked oxidoreductase superfamily protein	_	Dawn	Heat	Root
Kaladp0039s0697	AT3G57120		Protein kinase superfamily protein	_	Dawn	Heat	Root
Kaladp0039s0718				_	Dawn	Heat	Root
Kaladp0039s0719				_	Dawn	Heat	Root
Kaladp0039s0726				_	Dawn	Heat	Root
Kaladp0039s0762	AT2G40830	RHC1A	RING-H2 finger C1A	_	Dawn	Heat	Root
Kaladp0040s0001	AT1G13570		F-box/RNI-like superfamily protein	_	Dawn	Heat	Root
Kaladp0040s0009	AT4G02380	AtLEA5,SAG21	senescence-associated gene 21	_	Dawn	Heat	Root
Kaladp0040s0012	AT4G02330	ATPMEPCRB	Plant invertase/pectin methylesterase inhibitor superfamily	_	Dawn	Heat	Root
Kaladp0040s0049	AT1G03070		Bax inhibitor-1 family protein	_	Dawn	Heat	Root
Kaladp0040s0053	AT3G63380		ATPase E1-E2 type family protein / haloacid dehalogenase-like hydrolase family protein	_	Dawn	Heat	Root
Kaladp0040s0059	AT3G23240	ATERF1,ERF1	ethylene response factor 1	AP2-EREBP	Dawn	Heat	Root
Kaladp0040s0060	AT3G54700	PHT1;7	phosphate transporter 1;7	_	Dawn	Heat	Root
Kaladp0040s0098	AT1G06780	GAUT6	galacturonosyltransferase 6	_	Dawn	Heat	Root
Kaladp0040s0149				_	Dawn	Heat	Root
Kaladp0040s0180	AT4G39330	ATCAD9,CAD9	cinnamyl alcohol dehydrogenase 9	_	Dawn	Heat	Root
Kaladp0040s0191	AT4G37920			_	Dawn	Heat	Root
Kaladp0040s0205				_	Dawn	Heat	Root
Kaladp0040s0213	AT3G49780	ATPSK3 (FORMER SYMBOL),ATPSK4,PSK4	phytosulfokine 4 precursor	_	Dawn	Heat	Root
Kaladp0040s0215	AT2G22880		VQ motif-containing protein	_	Dawn	Heat	Root
Kaladp0040s0243	AT5G67300	ATMYB44,ATMYBR1,MYB44,MYBR1	myb domain protein r1	MYB	Dawn	Heat	Root
Kaladp0040s0265	AT1G27730	STZ,ZAT10	salt tolerance zinc finger	C2H2	Dawn	Heat	Root
Kaladp0040s0272	AT4G33800			_	Dawn	Heat	Root
Kaladp0040s0275	AT1G50000		methyltransferases	_	Dawn	Heat	Root
Kaladp0040s0276	AT2G14660			_	Dawn	Heat	Root
Kaladp0040s0279	AT1G17870	ATEGY3,EGY3	ethylene-dependent gravitropism-deficient and yellow-green-like 3	_	Dawn	Heat	Root
Kaladp0040s0289	AT2G14520		CBS domain-containing protein with a domain of unknown function (DUF21)	_	Dawn	Heat	Root
Kaladp0040s0291	AT3G62410	CP12,CP12-2	CP12 domain-containing protein 2	_	Dawn	Heat	Root
Kaladp0040s0294	AT5G64510			_	Dawn	Heat	Root
Kaladp0040s0316				_	Dawn	Heat	Root
Kaladp0040s0336	AT4G04370		Tetratricopeptide repeat (TPR)-like superfamily protein	_	Dawn	Heat	Root
Kaladp0040s0341	AT1G62280	SLAH1	SLAC1 homologue 1	_	Dawn	Heat	Root
Kaladp0040s0357	AT1G11600	CYP77B1	cytochrome P450, family 77, subfamily B, polypeptide 1	_	Dawn	Heat	Root
Kaladp0040s0361	AT4G21410	CRK29	cysteine-rich RLK (RECEPTOR-like protein kinase) 29	_	Dawn	Heat	Root
Kaladp0040s0375	AT4G23180	CRK10,RLK4	cysteine-rich RLK (RECEPTOR-like protein kinase) 10	_	Dawn	Heat	Root
Kaladp0040s0395	AT3G01590		Galactose mutarotase-like superfamily protein	_	Dawn	Heat	Root
Kaladp0040s0396	AT3G46790	CRR2	Tetratricopeptide repeat (TPR)-like superfamily protein	_	Dawn	Heat	Root
Kaladp0040s0413				_	Dawn	Heat	Root
Kaladp0040s0428	AT3G28210	PMZ,SAP12	zinc finger (AN1-like) family protein	_	Dawn	Heat	Root
Kaladp0040s0429	AT3G01370	ATCFM2,CFM2	CRM family member 2	_	Dawn	Heat	Root
Kaladp0040s0446	AT5G61380	APRR1,AtTOC1,PRR1,TOC1	CCT motif -containing response regulator protein	Pseudo ARR-B	Dawn	Heat	Root
Kaladp0040s0464	AT5G39380		Plant calmodulin-binding protein-related	_	Dawn	Heat	Root
Kaladp0040s0476	AT1G64770	NDF2,NDH45	NDH-dependent cyclic electron flow 1	_	Dawn	Heat	Root
Kaladp0040s0524	AT5G01880		RING/U-box superfamily protein	_	Dawn	Heat	Root
Kaladp0040s0532	AT5G14700		NAD(P)-binding Rossmann-fold superfamily protein	_	Dawn	Heat	Root
Kaladp0040s0550	AT5G66090			_	Dawn	Heat	Root
Kaladp0040s0575				_	Dawn	Heat	Root
Kaladp0040s0594	AT1G75130	CYP721A1	cytochrome P450, family 721, subfamily A, polypeptide 1	_	Dawn	Heat	Root
Kaladp0040s0597	AT1G19250	FMO1	flavin-dependent monooxygenase 1	_	Dawn	Heat	Root
Kaladp0040s0615	AT2G36750	UGT73C1	UDP-glucosyl transferase 73C1	_	Dawn	Heat	Root
Kaladp0040s0652	AT3G53160	UGT73C7	UDP-glucosyl transferase 73C7	_	Dawn	Heat	Root
Kaladp0040s0660	AT1G17100		SOUL heme-binding family protein	_	Dawn	Heat	Root
Kaladp0040s0670	AT5G43960		Nuclear transport factor 2 (NTF2) family protein with RNA binding (RRM-RBD-RNP motifs) domain	_	Dawn	Heat	Root
Kaladp0040s0688	AT3G17611	ATRBL14,RBL14	RHOMBOID-like protein 14	_	Dawn	Heat	Root
Kaladp0040s0712	AT3G08820		Pentatricopeptide repeat (PPR) superfamily protein	_	Dawn	Heat	Root
Kaladp0040s0738	AT3G16510		Calcium-dependent lipid-binding (CaLB domain) family protein	_	Dawn	Heat	Root
Kaladp0040s0739	AT1G54290		Translation initiation factor SUI1 family protein	_	Dawn	Heat	Root
Kaladp0040s0752	AT3G07350		Protein of unknown function (DUF506)	_	Dawn	Heat	Root
Kaladp0041s0018	AT4G18650		transcription factor-related	_	Dawn	Heat	Root
Kaladp0041s0036	AT1G53540		HSP20-like chaperones superfamily protein	_	Dawn	Heat	Root
Kaladp0041s0057	ATCG00890		NADH-Ubiquinone/plastoquinone (complex I) protein	_	Dawn	Heat	Root
Kaladp0042s0008	AT5G38710		Methylenetetrahydrofolate reductase family protein	_	Dawn	Heat	Root
Kaladp0042s0012	AT1G19310		RING/U-box superfamily protein	_	Dawn	Heat	Root
Kaladp0042s0052	AT1G47710		Serine protease inhibitor (SERPIN) family protein	_	Dawn	Heat	Root
Kaladp0042s0075	AT1G45688			_	Dawn	Heat	Root
Kaladp0042s0080	AT3G10500	anac053,NAC053	NAC domain containing protein 53	NAC	Dawn	Heat	Root
Kaladp0042s0093	AT4G34200	EDA9	D-3-phosphoglycerate dehydrogenase	_	Dawn	Heat	Root
Kaladp0042s0094	AT4G10250	ATHSP22.0	HSP20-like chaperones superfamily protein	_	Dawn	Heat	Root
Kaladp0042s0107	AT4G24230	ACBP3	acyl-CoA-binding domain 3	_	Dawn	Heat	Root
Kaladp0042s0109	AT4G23340		2-oxoglutarate (2OG) and Fe(II)-dependent oxygenase superfamily protein	_	Dawn	Heat	Root
Kaladp0042s0135	AT3G11450		DnaJ domain ;Myb-like DNA-binding domain	MYB	Dawn	Heat	Root
Kaladp0042s0191	AT5G05490	ATREC8,DIF1,REC8,SYN1	Rad21/Rec8-like family protein	_	Dawn	Heat	Root
Kaladp0042s0192	AT5G05490	ATREC8,DIF1,REC8,SYN1	Rad21/Rec8-like family protein	_	Dawn	Heat	Root
Kaladp0042s0217	AT3G27330		zinc finger (C3HC4-type RING finger) family protein	_	Dawn	Heat	Root
Kaladp0042s0218	AT3G27320		alpha/beta-Hydrolases superfamily protein	_	Dawn	Heat	Root
Kaladp0042s0232	AT3G21640	ATFKBP42,FKBP42,TWD1,UCU2	FKBP-type peptidyl-prolyl cis-trans isomerase family protein	_	Dawn	Heat	Root
Kaladp0042s0237	AT3G21640	ATFKBP42,FKBP42,TWD1,UCU2	FKBP-type peptidyl-prolyl cis-trans isomerase family protein	_	Dawn	Heat	Root
Kaladp0042s0241	AT5G15300		Pentatricopeptide repeat (PPR) superfamily protein	_	Dawn	Heat	Root
Kaladp0042s0275	AT4G04960		Concanavalin A-like lectin protein kinase family protein	_	Dawn	Heat	Root
Kaladp0042s0296	AT4G05200	CRK25	cysteine-rich RLK (RECEPTOR-like protein kinase) 25	_	Dawn	Heat	Root
Kaladp0042s0297	AT4G23180	CRK10,RLK4	cysteine-rich RLK (RECEPTOR-like protein kinase) 10	_	Dawn	Heat	Root
Kaladp0042s0298	AT4G21410	CRK29	cysteine-rich RLK (RECEPTOR-like protein kinase) 29	_	Dawn	Heat	Root
Kaladp0042s0329	AT3G21690		MATE efflux family protein	_	Dawn	Heat	Root
Kaladp0042s0333	AT4G00360	ATT1,CYP86A2	cytochrome P450, family 86, subfamily A, polypeptide 2	_	Dawn	Heat	Root
Kaladp0042s0389	AT2G42005		Transmembrane amino acid transporter family protein	_	Dawn	Heat	Root
Kaladp0042s0393	ATCG00360		Tetratricopeptide repeat (TPR)-like superfamily protein	_	Dawn	Heat	Root
Kaladp0042s0394	ATCG00380		chloroplast ribosomal protein S4	_	Dawn	Heat	Root
Kaladp0043s0009	AT1G22710	ATSUC2,SUC2,SUT1	sucrose-proton symporter 2	_	Dawn	Heat	Root
Kaladp0043s0029	AT5G56760	ATSERAT1;1,SAT-52,SAT5,SERAT1;1	serine acetyltransferase 1;1	_	Dawn	Heat	Root
Kaladp0043s0049	ATCG01100		NADH dehydrogenase family protein	_	Dawn	Heat	Root
Kaladp0043s0055	AT2G22610		Di-glucose binding protein with Kinesin motor domain	_	Dawn	Heat	Root
Kaladp0043s0057	AT2G22560		Kinase interacting (KIP1-like) family protein	_	Dawn	Heat	Root
Kaladp0043s0110	AT1G10370	ATGSTU17,ERD9,GST30,GST30B	Glutathione S-transferase family protein	_	Dawn	Heat	Root
Kaladp0043s0147	AT1G14060		GCK domain-containing protein	_	Dawn	Heat	Root
Kaladp0043s0148	AT1G14040		EXS (ERD1/XPR1/SYG1) family protein	_	Dawn	Heat	Root
Kaladp0043s0240	AT3G57430	OTP84	Tetratricopeptide repeat (TPR)-like superfamily protein	_	Dawn	Heat	Root
Kaladp0043s0244	AT1G74880	NDH-O	NAD(P)H:plastoquinone dehydrogenase complex subunit O	_	Dawn	Heat	Root
Kaladp0043s0261	AT2G25760		Protein kinase family protein	_	Dawn	Heat	Root
Kaladp0043s0268				_	Dawn	Heat	Root
Kaladp0043s0269	AT5G56550	ATOXS3,OXS3	oxidative stress 3	_	Dawn	Heat	Root
Kaladp0043s0292	AT1G79920		Heat shock protein 70 (Hsp 70) family protein	_	Dawn	Heat	Root
Kaladp0044s0034	AT4G14180	AtPRD1,PRD1	putative recombination initiation defect 1	_	Dawn	Heat	Root
Kaladp0044s0072	AT5G38700			_	Dawn	Heat	Root
Kaladp0044s0091	AT4G03130		BRCT domain-containing DNA repair protein	_	Dawn	Heat	Root
Kaladp0045s0028	AT1G35210			_	Dawn	Heat	Root
Kaladp0045s0047				_	Dawn	Heat	Root
Kaladp0045s0076	AT5G49470		PAS domain-containing protein tyrosine kinase family protein	_	Dawn	Heat	Root
Kaladp0045s0083				_	Dawn	Heat	Root
Kaladp0045s0100				_	Dawn	Heat	Root
Kaladp0045s0141				_	Dawn	Heat	Root
Kaladp0045s0142				_	Dawn	Heat	Root
Kaladp0045s0159	AT2G28190	CSD2,CZSOD2	copper/zinc superoxide dismutase 2	_	Dawn	Heat	Root
Kaladp0045s0163	AT2G27940		RING/U-box superfamily protein	_	Dawn	Heat	Root
Kaladp0045s0172	AT5G12230	MED19A		_	Dawn	Heat	Root
Kaladp0045s0193	AT3G03280			_	Dawn	Heat	Root
Kaladp0045s0206	AT2G40080	ELF4	Protein of unknown function (DUF1313)	_	Dawn	Heat	Root
Kaladp0045s0212	AT5G20480	EFR	EF-TU receptor	_	Dawn	Heat	Root
Kaladp0045s0214	AT4G23400	PIP1;5,PIP1D	plasma membrane intrinsic protein 1;5	_	Dawn	Heat	Root
Kaladp0045s0221	AT3G55800	SBPASE	sedoheptulose-bisphosphatase	_	Dawn	Heat	Root
Kaladp0045s0225	AT1G53540		HSP20-like chaperones superfamily protein	_	Dawn	Heat	Root
Kaladp0045s0233	AT2G29380	HAI3	highly ABA-induced PP2C gene 3	_	Dawn	Heat	Root
Kaladp0045s0242	AT1G05920		Domain of unknown function (DUF313)	_	Dawn	Heat	Root
Kaladp0045s0327	AT2G47260	ATWRKY23,WRKY23	WRKY DNA-binding protein 23	WRKY	Dawn	Heat	Root
Kaladp0045s0340	AT1G65890	AAE12	acyl activating enzyme 12	_	Dawn	Heat	Root
Kaladp0045s0348	AT5G23690		Polynucleotide adenylyltransferase family protein	_	Dawn	Heat	Root
Kaladp0045s0378	AT5G65490			_	Dawn	Heat	Root
Kaladp0045s0390	AT2G37320		Tetratricopeptide repeat (TPR)-like superfamily protein	_	Dawn	Heat	Root
Kaladp0045s0398	AT5G11560		catalytics	_	Dawn	Heat	Root
Kaladp0045s0412	AT3G45970	ATEXLA1,ATEXPL1,ATHEXP BETA 2.1,EXLA1,EXPL1	expansin-like A1	_	Dawn	Heat	Root
Kaladp0045s0468				_	Dawn	Heat	Root
Kaladp0045s0527	AT4G14540	NF-YB3	nuclear factor Y, subunit B3	CCAAT	Dawn	Heat	Root
Kaladp0045s0534	AT5G48290		Heavy metal transport/detoxification superfamily protein	_	Dawn	Heat	Root
Kaladp0046s0064	AT5G57030	LUT2	Lycopene beta/epsilon cyclase protein	_	Dawn	Heat	Root
Kaladp0046s0071	AT1G05010	ACO4,EAT1,EFE	ethylene-forming enzyme	_	Dawn	Heat	Root
Kaladp0046s0089	AT2G43320		S-adenosyl-L-methionine-dependent methyltransferases superfamily protein	_	Dawn	Heat	Root
Kaladp0046s0093	AT3G59400	GUN4	enzyme binding;tetrapyrrole binding	_	Dawn	Heat	Root
Kaladp0046s0101	AT1G06040	STO	B-box zinc finger family protein	Orphans	Dawn	Heat	Root
Kaladp0046s0106	AT2G43410	FPA	RNA binding	_	Dawn	Heat	Root
Kaladp0046s0158	AT3G63060	EDL3	EID1-like 3	_	Dawn	Heat	Root
Kaladp0046s0159	AT4G02900		ERD (early-responsive to dehydration stress) family protein	_	Dawn	Heat	Root
Kaladp0046s0169	AT5G08380	AGAL1,AtAGAL1	alpha-galactosidase 1	_	Dawn	Heat	Root
Kaladp0046s0210	AT2G21860		violaxanthin de-epoxidase-related	_	Dawn	Heat	Root
Kaladp0046s0248	AT3G52430	ATPAD4,PAD4	alpha/beta-Hydrolases superfamily protein	_	Dawn	Heat	Root
Kaladp0046s0315	AT1G21910		Integrase-type DNA-binding superfamily protein	AP2-EREBP	Dawn	Heat	Root
Kaladp0046s0337	AT5G51990	CBF4,DREB1D	C-repeat-binding factor 4	AP2-EREBP	Dawn	Heat	Root
Kaladp0046s0342	AT1G12710	AtPP2-A12,PP2-A12	phloem protein 2-A12	_	Dawn	Heat	Root
Kaladp0047s0019	AT1G75540	STH2	salt tolerance homolog2	Orphans	Dawn	Heat	Root
Kaladp0047s0024	AT4G34700		LYR family of Fe/S cluster biogenesis protein	_	Dawn	Heat	Root
Kaladp0047s0034	AT2G15490	UGT73B4	UDP-glycosyltransferase 73B4	_	Dawn	Heat	Root
Kaladp0047s0035	AT4G34131	UGT73B3	UDP-glucosyl transferase 73B3	_	Dawn	Heat	Root
Kaladp0047s0038	AT4G34100		RING/U-box superfamily protein	_	Dawn	Heat	Root
Kaladp0047s0039	AT4G37260	ATMYB73,MYB73	myb domain protein 73	MYB	Dawn	Heat	Root
Kaladp0047s0056	AT4G33920		Protein phosphatase 2C family protein	_	Dawn	Heat	Root
Kaladp0047s0062	AT1G27730	STZ,ZAT10	salt tolerance zinc finger	C2H2	Dawn	Heat	Root
Kaladp0047s0081	AT4G33700		CBS domain-containing protein with a domain of unknown function (DUF21)	_	Dawn	Heat	Root
Kaladp0047s0095	AT4G33630	EX1	Protein of unknown function (DUF3506)	_	Dawn	Heat	Root
Kaladp0047s0105	AT5G64300	ATGCH,ATRIBA1,GCH,RFD1	GTP cyclohydrolase II	_	Dawn	Heat	Root
Kaladp0047s0113	AT1G22360	AtUGT85A2,UGT85A2	UDP-glucosyl transferase 85A2	_	Dawn	Heat	Root
Kaladp0047s0115	AT2G22360		DNAJ heat shock family protein	_	Dawn	Heat	Root
Kaladp0047s0127	AT5G64120		Peroxidase superfamily protein	_	Dawn	Heat	Root
Kaladp0047s0151	AT1G60950	ATFD2,FED A	2Fe-2S ferredoxin-like superfamily protein	_	Dawn	Heat	Root
Kaladp0047s0232	AT1G17720	ATB BETA	Protein phosphatase 2A, regulatory subunit PR55	_	Dawn	Heat	Root
Kaladp0047s0263	AT1G72570		Integrase-type DNA-binding superfamily protein	AP2-EREBP	Dawn	Heat	Root
Kaladp0048s0007	AT1G19210		Integrase-type DNA-binding superfamily protein	AP2-EREBP	Dawn	Heat	Root
Kaladp0048s0023	AT2G28380	DRB2	dsRNA-binding protein 2	_	Dawn	Heat	Root
Kaladp0048s0030	AT5G60700		glycosyltransferase family protein 2	_	Dawn	Heat	Root
Kaladp0048s0072	AT1G18660		zinc finger (C3HC4-type RING finger) family protein	_	Dawn	Heat	Root
Kaladp0048s0075	AT5G61280		Remorin family protein	_	Dawn	Heat	Root
Kaladp0048s0076	AT3G12050		Aha1 domain-containing protein	_	Dawn	Heat	Root
Kaladp0048s0092	AT4G20380	LSD1	LSD1 zinc finger family protein	_	Dawn	Heat	Root
Kaladp0048s0093	AT4G00300		fringe-related protein	_	Dawn	Heat	Root
Kaladp0048s0098	AT1G18900		Pentatricopeptide repeat (PPR) superfamily protein	_	Dawn	Heat	Root
Kaladp0048s0116	AT1G17950	ATMYB52,BW52,MYB52	myb domain protein 52	MYB	Dawn	Heat	Root
Kaladp0048s0170	AT5G27240		DNAJ heat shock N-terminal domain-containing protein	_	Dawn	Heat	Root
Kaladp0048s0233	AT3G25690	CHUP1	Hydroxyproline-rich glycoprotein family protein	_	Dawn	Heat	Root
Kaladp0048s0234	AT3G25690	CHUP1	Hydroxyproline-rich glycoprotein family protein	_	Dawn	Heat	Root
Kaladp0048s0238	AT5G13410		FKBP-like peptidyl-prolyl cis-trans isomerase family protein	_	Dawn	Heat	Root
Kaladp0048s0306	AT5G04980		DNAse I-like superfamily protein	_	Dawn	Heat	Root
Kaladp0048s0348	AT2G16250		Leucine-rich repeat protein kinase family protein	_	Dawn	Heat	Root
Kaladp0048s0351	AT1G75180		Erythronate-4-phosphate dehydrogenase family protein	_	Dawn	Heat	Root
Kaladp0048s0365				_	Dawn	Heat	Root
Kaladp0048s0366	AT3G07650	COL9	CONSTANS-like 9	C2C2-CO-like	Dawn	Heat	Root
Kaladp0048s0389	AT5G56030	AtHsp90.2,ERD8,HSP81-2,HSP90.2	heat shock protein 81-2	_	Dawn	Heat	Root
Kaladp0048s0399	AT1G55870	AHG2,ATPARN	Polynucleotidyl transferase, ribonuclease H-like superfamily protein	_	Dawn	Heat	Root
Kaladp0048s0406	AT3G26210	CYP71B23	cytochrome P450, family 71, subfamily B, polypeptide 23	_	Dawn	Heat	Root
Kaladp0048s0425				_	Dawn	Heat	Root
Kaladp0048s0429	AT4G21990	APR3,ATAPR3,PRH-26,PRH26	APS reductase 3	_	Dawn	Heat	Root
Kaladp0048s0430	AT3G20480		tetraacyldisaccharide 4\'-kinase family protein	_	Dawn	Heat	Root
Kaladp0048s0457	AT1G60370		F-box and associated interaction domains-containing protein	_	Dawn	Heat	Root
Kaladp0048s0458				_	Dawn	Heat	Root
Kaladp0048s0460	AT3G01440	PQL1,PQL2	PsbQ-like 1	_	Dawn	Heat	Root
Kaladp0048s0462				_	Dawn	Heat	Root
Kaladp0048s0487	AT2G18700	ATTPS11,ATTPSB,TPS11	trehalose phosphatase/synthase 11	_	Dawn	Heat	Root
Kaladp0048s0513	AT3G13870	RHD3	Root hair defective 3 GTP-binding protein (RHD3)	_	Dawn	Heat	Root
Kaladp0048s0531	AT1G54050		HSP20-like chaperones superfamily protein	_	Dawn	Heat	Root
Kaladp0048s0548	AT3G21780	UGT71B6	UDP-glucosyl transferase 71B6	_	Dawn	Heat	Root
Kaladp0048s0549				_	Dawn	Heat	Root
Kaladp0048s0550	AT3G21750	UGT71B1	UDP-glucosyl transferase 71B1	_	Dawn	Heat	Root
Kaladp0048s0555	AT3G22330	ATRH53,PMH2	putative mitochondrial RNA helicase 2	_	Dawn	Heat	Root
Kaladp0048s0564	AT1G06680	OE23,OEE2,PSBP-1,PSII-P	photosystem II subunit P-1	_	Dawn	Heat	Root
Kaladp0048s0614				_	Dawn	Heat	Root
Kaladp0048s0631	AT4G19230	CYP707A1	cytochrome P450, family 707, subfamily A, polypeptide 1	_	Dawn	Heat	Root
Kaladp0048s0636				_	Dawn	Heat	Root
Kaladp0048s0645	AT5G17250		Alkaline-phosphatase-like family protein	_	Dawn	Heat	Root
Kaladp0048s0655	AT5G08790	anac081,ATAF2	NAC (No Apical Meristem) domain transcriptional regulator superfamily protein	NAC	Dawn	Heat	Root
Kaladp0048s0656				_	Dawn	Heat	Root
Kaladp0048s0657	AT2G19280		Pentatricopeptide repeat (PPR) superfamily protein	_	Dawn	Heat	Root
Kaladp0048s0705	AT4G33170		Tetratricopeptide repeat (TPR)-like superfamily protein	_	Dawn	Heat	Root
Kaladp0048s0750	AT5G07610		F-box family protein	_	Dawn	Heat	Root
Kaladp0048s0779				_	Dawn	Heat	Root
Kaladp0048s0796	AT1G12900	GAPA-2	glyceraldehyde 3-phosphate dehydrogenase A subunit 2	_	Dawn	Heat	Root
Kaladp0048s0807	AT5G17170	ENH1	rubredoxin family protein	_	Dawn	Heat	Root
Kaladp0048s0828	AT4G25200	ATHSP23.6-MITO,HSP23.6-MITO	mitochondrion-localized small heat shock protein 23.6	_	Dawn	Heat	Root
Kaladp0048s0851	AT1G73885			_	Dawn	Heat	Root
Kaladp0048s0856	AT1G18680		HNH endonuclease domain-containing protein	_	Dawn	Heat	Root
Kaladp0048s0887	AT1G27510		Protein of unknown function (DUF3506)	_	Dawn	Heat	Root
Kaladp0048s0918	AT3G57450			_	Dawn	Heat	Root
Kaladp0048s0929	AT4G16600		Nucleotide-diphospho-sugar transferases superfamily protein	_	Dawn	Heat	Root
Kaladp0048s0937				_	Dawn	Heat	Root
Kaladp0049s0034	AT2G48010	RKF3	receptor-like kinase in in flowers 3	_	Dawn	Heat	Root
Kaladp0050s0009	AT3G24620	ATROPGEF8,ROPGEF8	RHO guanyl-nucleotide exchange factor 8	_	Dawn	Heat	Root
Kaladp0050s0016	AT3G04550			_	Dawn	Heat	Root
Kaladp0050s0021	AT5G28770	AtbZIP63,BZO2H3	bZIP transcription factor family protein	bZIP	Dawn	Heat	Root
Kaladp0050s0050	AT5G06920	FLA21	FASCICLIN-like arabinogalactan protein 21 precursor	_	Dawn	Heat	Root
Kaladp0050s0063	AT1G05680	UGT74E2	Uridine diphosphate glycosyltransferase 74E2	_	Dawn	Heat	Root
Kaladp0050s0067	AT5G06690	WCRKC1	WCRKC thioredoxin 1	_	Dawn	Heat	Root
Kaladp0050s0083	AT5G53590		SAUR-like auxin-responsive protein family	_	Dawn	Heat	Root
Kaladp0050s0152	AT1G70510	ATK1,KNAT2	KNOTTED-like from Arabidopsis thaliana 2	HB	Dawn	Heat	Root
Kaladp0050s0155	AT4G19650		Mitochondrial transcription termination factor family protein	mTERF	Dawn	Heat	Root
Kaladp0050s0159	AT1G67856		RING/U-box superfamily protein	_	Dawn	Heat	Root
Kaladp0050s0200	AT1G12570		Glucose-methanol-choline (GMC) oxidoreductase family protein	_	Dawn	Heat	Root
Kaladp0050s0210	AT2G45560	CYP76C1	cytochrome P450, family 76, subfamily C, polypeptide 1	_	Dawn	Heat	Root
Kaladp0050s0212	AT4G37740	AtGRF2,GRF2	growth-regulating factor 2	GRF	Dawn	Heat	Root
Kaladp0050s0228	AT4G25260		Plant invertase/pectin methylesterase inhibitor superfamily protein	_	Dawn	Heat	Root
Kaladp0050s0230	AT1G62750	ATSCO1,ATSCO1/CPEF-G,SCO1	Translation elongation factor EFG/EF2 protein	_	Dawn	Heat	Root
Kaladp0050s0265	AT2G17450	RHA3A	RING-H2 finger A3A	_	Dawn	Heat	Root
Kaladp0050s0286	AT1G13250	GATL3	galacturonosyltransferase-like 3	_	Dawn	Heat	Root
Kaladp0050s0287	AT1G66840		Plant protein of unknown function (DUF827)	_	Dawn	Heat	Root
Kaladp0050s0299	AT1G13360			_	Dawn	Heat	Root
Kaladp0050s0307	AT1G68500			_	Dawn	Heat	Root
Kaladp0050s0313	AT2G20540	MEF21	mitochondrial editing factor 21	_	Dawn	Heat	Root
Kaladp0050s0328	AT2G01190		Octicosapeptide/Phox/Bem1p family protein	_	Dawn	Heat	Root
Kaladp0050s0340	AT4G23950		Galactose-binding protein	_	Dawn	Heat	Root
Kaladp0050s0349	AT2G29380	HAI3	highly ABA-induced PP2C gene 3	_	Dawn	Heat	Root
Kaladp0050s0350				_	Dawn	Heat	Root
Kaladp0051s0047	AT3G20330	PYRB	PYRIMIDINE B	_	Dawn	Heat	Root
Kaladp0051s0049	AT1G50640	ATERF3,ERF3	ethylene responsive element binding factor 3	AP2-EREBP	Dawn	Heat	Root
Kaladp0051s0086	AT4G18810		NAD(P)-binding Rossmann-fold superfamily protein	_	Dawn	Heat	Root
Kaladp0051s0089	AT5G56000	AtHsp90.4,Hsp81.4	HEAT SHOCK PROTEIN 81.4	_	Dawn	Heat	Root
Kaladp0053s0056	AT4G18340		Glycosyl hydrolase superfamily protein	_	Dawn	Heat	Root
Kaladp0053s0063	AT2G34460		NAD(P)-binding Rossmann-fold superfamily protein	_	Dawn	Heat	Root
Kaladp0053s0072	AT4G18130	PHYE	phytochrome E	_	Dawn	Heat	Root
Kaladp0053s0073	AT5G46460		Pentatricopeptide repeat (PPR) superfamily protein	_	Dawn	Heat	Root
Kaladp0053s0074	AT4G18070			_	Dawn	Heat	Root
Kaladp0053s0076				_	Dawn	Heat	Root
Kaladp0053s0078	AT1G17020	ATSRG1,SRG1	senescence-related gene 1	_	Dawn	Heat	Root
Kaladp0053s0084	AT1G29640		Protein of unknown function, DUF584	_	Dawn	Heat	Root
Kaladp0053s0087	AT5G45690		Protein of unknown function (DUF1264)	_	Dawn	Heat	Root
Kaladp0053s0093	AT5G05830		RING/FYVE/PHD zinc finger superfamily protein	_	Dawn	Heat	Root
Kaladp0053s0116				_	Dawn	Heat	Root
Kaladp0053s0132	AT1G76100	PETE1	plastocyanin 1	_	Dawn	Heat	Root
Kaladp0053s0135	AT1G53540		HSP20-like chaperones superfamily protein	_	Dawn	Heat	Root
Kaladp0053s0136	AT1G76080	ATCDSP32,CDSP32	chloroplastic drought-induced stress protein of 32 kD	_	Dawn	Heat	Root
Kaladp0053s0148	AT1G53540		HSP20-like chaperones superfamily protein	_	Dawn	Heat	Root
Kaladp0053s0154	AT1G20030		Pathogenesis-related thaumatin superfamily protein	_	Dawn	Heat	Root
Kaladp0053s0194	AT5G14890		NHL domain-containing protein	_	Dawn	Heat	Root
Kaladp0053s0196	AT3G14470		NB-ARC domain-containing disease resistance protein	_	Dawn	Heat	Root
Kaladp0053s0202	AT3G14470		NB-ARC domain-containing disease resistance protein	_	Dawn	Heat	Root
Kaladp0053s0215	AT3G28007		Nodulin MtN3 family protein	_	Dawn	Heat	Root
Kaladp0053s0221				_	Dawn	Heat	Root
Kaladp0053s0232	AT2G23180	CYP96A1	cytochrome P450, family 96, subfamily A, polypeptide 1	_	Dawn	Heat	Root
Kaladp0053s0250	AT4G32620		Enhancer of polycomb-like transcription factor protein	_	Dawn	Heat	Root
Kaladp0053s0256				_	Dawn	Heat	Root
Kaladp0053s0261	AT1G51130		Nse4, component of Smc5/6 DNA repair complex	_	Dawn	Heat	Root
Kaladp0053s0278	AT1G03760		Prefoldin chaperone subunit family protein	_	Dawn	Heat	Root
Kaladp0053s0286				_	Dawn	Heat	Root
Kaladp0053s0301	AT3G56400	ATWRKY70,WRKY70	WRKY DNA-binding protein 70	WRKY	Dawn	Heat	Root
Kaladp0053s0321				_	Dawn	Heat	Root
Kaladp0053s0322	AT1G66350	RGL,RGL1	RGA-like 1	GRAS	Dawn	Heat	Root
Kaladp0053s0326	AT1G14780		MAC/Perforin domain-containing protein	_	Dawn	Heat	Root
Kaladp0053s0348	AT1G24530		Transducin/WD40 repeat-like superfamily protein	_	Dawn	Heat	Root
Kaladp0053s0373	AT5G65030			_	Dawn	Heat	Root
Kaladp0053s0381	AT2G28790		Pathogenesis-related thaumatin superfamily protein	_	Dawn	Heat	Root
Kaladp0053s0385				_	Dawn	Heat	Root
Kaladp0053s0387	AT1G53540		HSP20-like chaperones superfamily protein	_	Dawn	Heat	Root
Kaladp0053s0393	AT1G20970			_	Dawn	Heat	Root
Kaladp0053s0394	AT1G07520		GRAS family transcription factor	GRAS	Dawn	Heat	Root
Kaladp0053s0398	AT2G29200	APUM1,PUM1	pumilio 1	_	Dawn	Heat	Root
Kaladp0053s0403	AT2G29380	HAI3	highly ABA-induced PP2C gene 3	_	Dawn	Heat	Root
Kaladp0053s0422	AT1G07350		RNA-binding (RRM/RBD/RNP motifs) family protein	_	Dawn	Heat	Root
Kaladp0053s0430	AT5G17910			_	Dawn	Heat	Root
Kaladp0053s0459	AT3G17700	ATCNGC20,CNBT1,CNGC20	cyclic nucleotide-binding transporter 1	_	Dawn	Heat	Root
Kaladp0053s0485	AT5G23130		Peptidoglycan-binding LysM domain-containing protein	_	Dawn	Heat	Root
Kaladp0053s0524				_	Dawn	Heat	Root
Kaladp0053s0553	ATCG00340		Photosystem I, PsaA/PsaB protein	_	Dawn	Heat	Root
Kaladp0053s0556	AT3G25230	ATFKBP62,FKBP62,ROF1	rotamase FKBP 1	_	Dawn	Heat	Root
Kaladp0053s0557	AT4G13010		Oxidoreductase, zinc-binding dehydrogenase family protein	_	Dawn	Heat	Root
Kaladp0053s0570	AT4G18010	5PTASE2,AT5PTASE2,IP5PII	myo-inositol polyphosphate 5-phosphatase 2	_	Dawn	Heat	Root
Kaladp0053s0573				_	Dawn	Heat	Root
Kaladp0053s0592	ATCG00270		photosystem II reaction center protein D	_	Dawn	Heat	Root
Kaladp0053s0608	AT1G32450	NRT1.5	nitrate transporter 1.5	_	Dawn	Heat	Root
Kaladp0053s0628	AT1G74310	ATHSP101,HOT1,HSP101	heat shock protein 101	_	Dawn	Heat	Root
Kaladp0053s0633	AT4G28720	YUC8	Flavin-binding monooxygenase family protein	_	Dawn	Heat	Root
Kaladp0053s0685	AT5G24090	ATCHIA,CHIA	chitinase A	_	Dawn	Heat	Root
Kaladp0054s0016	AT1G15380		Lactoylglutathione lyase / glyoxalase I family protein	_	Dawn	Heat	Root
Kaladp0054s0021	ATCG00820		ribosomal protein S19	_	Dawn	Heat	Root
Kaladp0054s0035	AT1G16840			_	Dawn	Heat	Root
Kaladp0054s0061	AT5G02710			_	Dawn	Heat	Root
Kaladp0054s0071				_	Dawn	Heat	Root
Kaladp0054s0076	AT5G20380	PHT4;5	phosphate transporter 4;5	_	Dawn	Heat	Root
Kaladp0055s0008	AT4G23180	CRK10,RLK4	cysteine-rich RLK (RECEPTOR-like protein kinase) 10	_	Dawn	Heat	Root
Kaladp0055s0013	AT4G00960		Protein kinase superfamily protein	_	Dawn	Heat	Root
Kaladp0055s0014	AT4G05200	CRK25	cysteine-rich RLK (RECEPTOR-like protein kinase) 25	_	Dawn	Heat	Root
Kaladp0055s0015	AT4G05200	CRK25	cysteine-rich RLK (RECEPTOR-like protein kinase) 25	_	Dawn	Heat	Root
Kaladp0055s0016	AT4G21410	CRK29	cysteine-rich RLK (RECEPTOR-like protein kinase) 29	_	Dawn	Heat	Root
Kaladp0055s0017	AT4G05200	CRK25	cysteine-rich RLK (RECEPTOR-like protein kinase) 25	_	Dawn	Heat	Root
Kaladp0055s0021	AT3G22060		Receptor-like protein kinase-related family protein	_	Dawn	Heat	Root
Kaladp0055s0022	AT3G22060		Receptor-like protein kinase-related family protein	_	Dawn	Heat	Root
Kaladp0055s0032				_	Dawn	Heat	Root
Kaladp0055s0035	AT5G47060		Protein of unknown function (DUF581)	_	Dawn	Heat	Root
Kaladp0055s0076	AT1G08540	ABC1,ATSIG1,ATSIG2,SIG1,SIG2,SIGA,SIGB	RNApolymerase sigma subunit 2	Sigma70-like	Dawn	Heat	Root
Kaladp0055s0096	AT4G35310	ATCPK5,CPK5	calmodulin-domain protein kinase 5	_	Dawn	Heat	Root
Kaladp0055s0145	AT4G38580	ATFP6,FP6,HIPP26	farnesylated protein 6	_	Dawn	Heat	Root
Kaladp0055s0177	AT3G05975		Late embryogenesis abundant (LEA) hydroxyproline-rich glycoprotein family	_	Dawn	Heat	Root
Kaladp0055s0263	AT1G78610	MSL6	mechanosensitive channel of small conductance-like 6	_	Dawn	Heat	Root
Kaladp0055s0269				_	Dawn	Heat	Root
Kaladp0055s0270	AT3G45970	ATEXLA1,ATEXPL1,ATHEXP BETA 2.1,EXLA1,EXPL1	expansin-like A1	_	Dawn	Heat	Root
Kaladp0055s0290	AT4G38180	FRS5	FAR1-related sequence 5	FAR1	Dawn	Heat	Root
Kaladp0055s0309	AT4G27700		Rhodanese/Cell cycle control phosphatase superfamily protein	_	Dawn	Heat	Root
Kaladp0055s0325	AT5G53170	FTSH11	FTSH protease 11	_	Dawn	Heat	Root
Kaladp0055s0334	AT4G27940	ATMTM1,MTM1	manganese tracking factor for mitochondrial SOD2	_	Dawn	Heat	Root
Kaladp0055s0344	AT4G26260	MIOX4	myo-inositol oxygenase 4	_	Dawn	Heat	Root
Kaladp0055s0348	AT1G01490		Heavy metal transport/detoxification superfamily protein	_	Dawn	Heat	Root
Kaladp0055s0357	AT4G23420		NAD(P)-binding Rossmann-fold superfamily protein	_	Dawn	Heat	Root
Kaladp0055s0364	AT5G62020	AT-HSFB2A,HSFB2A	heat shock transcription factor B2A	HSF	Dawn	Heat	Root
Kaladp0055s0370	AT5G51980		Transducin/WD40 repeat-like superfamily protein	C3H	Dawn	Heat	Root
Kaladp0055s0373	AT5G62990	emb1692	Ubiquitin carboxyl-terminal hydrolase family protein	_	Dawn	Heat	Root
Kaladp0055s0376	AT5G51740		Peptidase family M48 family protein	_	Dawn	Heat	Root
Kaladp0055s0377	AT5G51720		2 iron, 2 sulfur cluster binding	_	Dawn	Heat	Root
Kaladp0055s0399	AT3G47420	ATPS3,PS3	phosphate starvation-induced gene 3	_	Dawn	Heat	Root
Kaladp0055s0408	AT5G53170	FTSH11	FTSH protease 11	_	Dawn	Heat	Root
Kaladp0055s0409	AT1G01490		Heavy metal transport/detoxification superfamily protein	_	Dawn	Heat	Root
Kaladp0055s0424	AT1G09070	(AT)SRC2,SRC2	soybean gene regulated by cold-2	_	Dawn	Heat	Root
Kaladp0055s0433	AT5G54160	ATOMT1,OMT1	O-methyltransferase 1	_	Dawn	Heat	Root
Kaladp0055s0474	AT1G18485		Pentatricopeptide repeat (PPR) superfamily protein	_	Dawn	Heat	Root
Kaladp0055s0514	AT1G02305		Cysteine proteinases superfamily protein	_	Dawn	Heat	Root
Kaladp0055s0547	AT3G15130		Tetratricopeptide repeat (TPR)-like superfamily protein	_	Dawn	Heat	Root
Kaladp0056s0031	AT3G48740		Nodulin MtN3 family protein	_	Dawn	Heat	Root
Kaladp0056s0042	AT3G13980			_	Dawn	Heat	Root
Kaladp0056s0044	AT2G27310		F-box family protein	_	Dawn	Heat	Root
Kaladp0056s0054	AT3G43850			_	Dawn	Heat	Root
Kaladp0056s0058	AT4G33170		Tetratricopeptide repeat (TPR)-like superfamily protein	_	Dawn	Heat	Root
Kaladp0056s0086	AT2G28060		5\'-AMP-activated protein kinase beta-2 subunit protein	_	Dawn	Heat	Root
Kaladp0056s0087	AT5G60790	ATGCN1,GCN1	ABC transporter family protein	_	Dawn	Heat	Root
Kaladp0056s0138	AT3G44326		F-box family protein	_	Dawn	Heat	Root
Kaladp0056s0151	AT5G38520		alpha/beta-Hydrolases superfamily protein	_	Dawn	Heat	Root
Kaladp0057s0026				_	Dawn	Heat	Root
Kaladp0057s0027				_	Dawn	Heat	Root
Kaladp0057s0066	AT5G26742	emb1138	DEAD box RNA helicase (RH3)	_	Dawn	Heat	Root
Kaladp0057s0072	AT1G09570	FHY2,FRE1,HY8,PHYA	phytochrome A	_	Dawn	Heat	Root
Kaladp0057s0113	AT1G56440		Tetratricopeptide repeat (TPR)-like superfamily protein	_	Dawn	Heat	Root
Kaladp0057s0121	AT1G09210	AtCRT1b,CRT1b	calreticulin 1b	_	Dawn	Heat	Root
Kaladp0057s0126	AT3G05760		C2H2 and C2HC zinc fingers superfamily protein	_	Dawn	Heat	Root
Kaladp0057s0132	AT4G25800		Calmodulin-binding protein	_	Dawn	Heat	Root
Kaladp0057s0138	AT1G70740		Protein kinase superfamily protein	_	Dawn	Heat	Root
Kaladp0057s0139	AT1G70740		Protein kinase superfamily protein	_	Dawn	Heat	Root
Kaladp0058s0007	AT5G24890			_	Dawn	Heat	Root
Kaladp0058s0036	AT5G35090			_	Dawn	Heat	Root
Kaladp0058s0076	AT1G04590			_	Dawn	Heat	Root
Kaladp0058s0110	AT4G33040		Thioredoxin superfamily protein	_	Dawn	Heat	Root
Kaladp0058s0128	AT5G15250	ATFTSH6,FTSH6	FTSH protease 6	_	Dawn	Heat	Root
Kaladp0058s0179	AT5G18650		CHY-type/CTCHY-type/RING-type Zinc finger protein	_	Dawn	Heat	Root
Kaladp0058s0201	AT3G06070			_	Dawn	Heat	Root
Kaladp0058s0204	AT4G08950	EXO	Phosphate-responsive 1 family protein	_	Dawn	Heat	Root
Kaladp0058s0249	AT3G24100		Uncharacterised protein family SERF	_	Dawn	Heat	Root
Kaladp0058s0252	AT3G25070	RIN4	RPM1 interacting protein 4	_	Dawn	Heat	Root
Kaladp0058s0271	AT3G07350		Protein of unknown function (DUF506)	_	Dawn	Heat	Root
Kaladp0058s0275	AT1G52560		HSP20-like chaperones superfamily protein	_	Dawn	Heat	Root
Kaladp0058s0310	AT3G01910	AT-SO,AtSO,SOX	sulfite oxidase	_	Dawn	Heat	Root
Kaladp0058s0331	AT3G27470		Protein of unknown function (DUF707)	_	Dawn	Heat	Root
Kaladp0058s0334	AT5G40390	SIP1	Raffinose synthase family protein	_	Dawn	Heat	Root
Kaladp0058s0345	AT1G23710		Protein of unknown function (DUF1645)	_	Dawn	Heat	Root
Kaladp0058s0417	AT5G63010		Transducin/WD40 repeat-like superfamily protein	_	Dawn	Heat	Root
Kaladp0058s0446	AT5G03080		Phosphatidic acid phosphatase (PAP2) family protein	_	Dawn	Heat	Root
Kaladp0058s0448	AT3G09640	APX1B,APX2	ascorbate peroxidase 2	_	Dawn	Heat	Root
Kaladp0058s0480	AT1G12900	GAPA-2	glyceraldehyde 3-phosphate dehydrogenase A subunit 2	_	Dawn	Heat	Root
Kaladp0058s0524	AT1G12060	ATBAG5,BAG5	BCL-2-associated athanogene 5	_	Dawn	Heat	Root
Kaladp0058s0525	AT2G37130		Peroxidase superfamily protein	_	Dawn	Heat	Root
Kaladp0058s0543	AT1G71520		Integrase-type DNA-binding superfamily protein	AP2-EREBP	Dawn	Heat	Root
Kaladp0058s0590				_	Dawn	Heat	Root
Kaladp0058s0591				_	Dawn	Heat	Root
Kaladp0058s0594	AT3G28370			_	Dawn	Heat	Root
Kaladp0058s0600	AT3G55610	P5CS2	delta 1-pyrroline-5-carboxylate synthase 2	_	Dawn	Heat	Root
Kaladp0058s0606	AT3G09520	ATEXO70H4,EXO70H4	exocyst subunit exo70 family protein H4	_	Dawn	Heat	Root
Kaladp0058s0627	AT2G39570		ACT domain-containing protein	_	Dawn	Heat	Root
Kaladp0058s0630	AT5G59950		RNA-binding (RRM/RBD/RNP motifs) family protein	_	Dawn	Heat	Root
Kaladp0059s0011	AT3G22160		VQ motif-containing protein	_	Dawn	Heat	Root
Kaladp0059s0019				_	Dawn	Heat	Root
Kaladp0059s0023	AT2G34440	AGL29	AGAMOUS-like 29	MADS	Dawn	Heat	Root
Kaladp0059s0026	AT2G40200		basic helix-loop-helix (bHLH) DNA-binding superfamily protein	bHLH	Dawn	Heat	Root
Kaladp0059s0035	AT2G40080	ELF4	Protein of unknown function (DUF1313)	_	Dawn	Heat	Root
Kaladp0059s0040	AT2G40095		Alpha/beta hydrolase related protein	_	Dawn	Heat	Root
Kaladp0059s0043	AT3G47570		Leucine-rich repeat protein kinase family protein	_	Dawn	Heat	Root
Kaladp0059s0047	AT2G40000	ATHSPRO2,HSPRO2	ortholog of sugar beet HS1 PRO-1 2	_	Dawn	Heat	Root
Kaladp0059s0048	AT4G00430	PIP1;4,PIP1E,TMP-C	plasma membrane intrinsic protein 1;4	_	Dawn	Heat	Root
Kaladp0059s0059	AT3G55770		GATA type zinc finger transcription factor family protein	LIM	Dawn	Heat	Root
Kaladp0059s0112	AT5G03795		Exostosin family protein	_	Dawn	Heat	Root
Kaladp0059s0137	ATCG00490		ribulose-bisphosphate carboxylases	_	Dawn	Heat	Root
Kaladp0059s0162				_	Dawn	Heat	Root
Kaladp0059s0184	AT4G33420		Peroxidase superfamily protein	_	Dawn	Heat	Root
Kaladp0059s0187	AT5G03795		Exostosin family protein	_	Dawn	Heat	Root
Kaladp0059s0202	AT2G02130	LCR68,PDF2.3	low-molecular-weight cysteine-rich 68	_	Dawn	Heat	Root
Kaladp0059s0209	AT1G69020		Prolyl oligopeptidase family protein	_	Dawn	Heat	Root
Kaladp0059s0218	AT1G18740		Protein of unknown function (DUF793)	_	Dawn	Heat	Root
Kaladp0059s0271	AT2G01570	RGA,RGA1	GRAS family transcription factor family protein	GRAS	Dawn	Heat	Root
Kaladp0059s0279	AT1G71090		Auxin efflux carrier family protein	_	Dawn	Heat	Root
Kaladp0059s0301	AT4G16490		ARM repeat superfamily protein	_	Dawn	Heat	Root
Kaladp0059s0302	AT4G16480	ATINT4,INT4	inositol transporter 4	_	Dawn	Heat	Root
Kaladp0059s0310	AT4G14540	NF-YB3	nuclear factor Y, subunit B3	CCAAT	Dawn	Heat	Root
Kaladp0059s0330	AT1G09430	ACLA-3	ATP-citrate lyase A-3	_	Dawn	Heat	Root
Kaladp0059s0333	AT5G15640		Mitochondrial substrate carrier family protein	_	Dawn	Heat	Root
Kaladp0059s0338	AT5G30510	ARRPS1,RPS1	ribosomal protein S1	_	Dawn	Heat	Root
Kaladp0059s0339	AT5G49620	AtMYB78,MYB78	myb domain protein 78	MYB	Dawn	Heat	Root
Kaladp0059s0343				_	Dawn	Heat	Root
Kaladp0059s0350	AT5G49480	ATCP1,CP1	Ca2+-binding protein 1	_	Dawn	Heat	Root
Kaladp0059s0357	AT3G16910	AAE7,ACN1	acyl-activating enzyme 7	_	Dawn	Heat	Root
Kaladp0059s0360	AT5G49480	ATCP1,CP1	Ca2+-binding protein 1	_	Dawn	Heat	Root
Kaladp0060s0055	AT5G58070	ATTIL,TIL	temperature-induced lipocalin	_	Dawn	Heat	Root
Kaladp0060s0113	AT2G16430	ATPAP10,PAP10	purple acid phosphatase 10	_	Dawn	Heat	Root
Kaladp0060s0135	AT5G66980		AP2/B3-like transcriptional factor family protein	ABI3VP1	Dawn	Heat	Root
Kaladp0060s0144	AT5G66880	SNRK2-3,SNRK2.3,SRK2I	sucrose nonfermenting 1(SNF1)-related protein kinase 2.3	_	Dawn	Heat	Root
Kaladp0060s0146	AT4G37180		Homeodomain-like superfamily protein	G2-like	Dawn	Heat	Root
Kaladp0060s0171	AT4G36950	MAPKKK21	mitogen-activated protein kinase kinase kinase 21	_	Dawn	Heat	Root
Kaladp0060s0172				_	Dawn	Heat	Root
Kaladp0060s0189	AT4G37260	ATMYB73,MYB73	myb domain protein 73	MYB	Dawn	Heat	Root
Kaladp0060s0231				_	Dawn	Heat	Root
Kaladp0060s0240	AT3G56710	SIB1	sigma factor binding protein 1	_	Dawn	Heat	Root
Kaladp0060s0247	AT5G07040		RING/U-box superfamily protein	_	Dawn	Heat	Root
Kaladp0060s0260	AT3G57040	ARR9,ATRR4	response regulator 9	Orphans	Dawn	Heat	Root
Kaladp0060s0266	AT5G16860		Tetratricopeptide repeat (TPR)-like superfamily protein	_	Dawn	Heat	Root
Kaladp0060s0284	AT3G51080	GATA6	GATA transcription factor 6	C2C2-GATA	Dawn	Heat	Root
Kaladp0060s0296	AT5G02500	AT-HSC70-1,HSC70,HSC70-1,HSP70-1	heat shock cognate protein 70-1	_	Dawn	Heat	Root
Kaladp0060s0342	AT5G03040	iqd2	IQ-domain 2	_	Dawn	Heat	Root
Kaladp0060s0344	ATCG00660		ribosomal protein L20	_	Dawn	Heat	Root
Kaladp0060s0345	ATCG00650		ribosomal protein S18	_	Dawn	Heat	Root
Kaladp0060s0370	AT1G11545	XTH8	xyloglucan endotransglucosylase/hydrolase 8	_	Dawn	Heat	Root
Kaladp0060s0394	AT1G11925		Stigma-specific Stig1 family protein	_	Dawn	Heat	Root
Kaladp0060s0402	AT5G58360	ATOFP3,OFP3	ovate family protein 3	OFP	Dawn	Heat	Root
Kaladp0060s0404	AT3G25070	RIN4	RPM1 interacting protein 4	_	Dawn	Heat	Root
Kaladp0060s0409	AT1G62420		Protein of unknown function (DUF506)	_	Dawn	Heat	Root
Kaladp0060s0422	AT4G17230	SCL13	SCARECROW-like 13	GRAS	Dawn	Heat	Root
Kaladp0060s0423	AT4G16470		Tetratricopeptide repeat (TPR)-like superfamily protein	_	Dawn	Heat	Root
Kaladp0060s0439	AT4G26590	ATOPT5,OPT5	oligopeptide transporter 5	_	Dawn	Heat	Root
Kaladp0060s0450	AT4G02750		Tetratricopeptide repeat (TPR)-like superfamily protein	_	Dawn	Heat	Root
Kaladp0060s0473				_	Dawn	Heat	Root
Kaladp0060s0494	AT5G49665		Zinc finger (C3HC4-type RING finger) family protein	_	Dawn	Heat	Root
Kaladp0061s0016	AT3G06520		agenet domain-containing protein	_	Dawn	Heat	Root
Kaladp0061s0035				_	Dawn	Heat	Root
Kaladp0061s0048	AT2G42940		Predicted AT-hook DNA-binding family protein	_	Dawn	Heat	Root
Kaladp0061s0058	AT1G56220		Dormancy/auxin associated family protein	_	Dawn	Heat	Root
Kaladp0061s0072	AT2G30400	ATOFP2,OFP2	ovate family protein 2	OFP	Dawn	Heat	Root
Kaladp0061s0101	AT1G73010	ATPS2,PS2	phosphate starvation-induced gene 2	_	Dawn	Heat	Root
Kaladp0061s0103	AT1G06800	PLA-I{gamma}1	alpha/beta-Hydrolases superfamily protein	_	Dawn	Heat	Root
Kaladp0061s0129	AT1G77180	SKIP	chromatin protein family	_	Dawn	Heat	Root
Kaladp0061s0140	AT3G30530	ATBZIP42,bZIP42	basic leucine-zipper 42	bZIP	Dawn	Heat	Root
Kaladp0061s0160				_	Dawn	Heat	Root
Kaladp0061s0161	AT1G69340		appr-1-p processing enzyme family protein	_	Dawn	Heat	Root
Kaladp0061s0174	AT5G52020		Integrase-type DNA-binding superfamily protein	AP2-EREBP	Dawn	Heat	Root
Kaladp0062s0028	AT1G68500			_	Dawn	Heat	Root
Kaladp0062s0040	AT1G25550		myb-like transcription factor family protein	G2-like	Dawn	Heat	Root
Kaladp0062s0117				_	Dawn	Heat	Root
Kaladp0062s0125	AT3G61220		NAD(P)-binding Rossmann-fold superfamily protein	_	Dawn	Heat	Root
Kaladp0062s0129				_	Dawn	Heat	Root
Kaladp0062s0131	AT2G22450		riboflavin biosynthesis protein, putative	_	Dawn	Heat	Root
Kaladp0062s0143	AT5G20400		2-oxoglutarate (2OG) and Fe(II)-dependent oxygenase superfamily protein	_	Dawn	Heat	Root
Kaladp0062s0153	AT3G19615			_	Dawn	Heat	Root
Kaladp0062s0156	AT3G49940	LBD38	LOB domain-containing protein 38	LOB	Dawn	Heat	Root
Kaladp0062s0167	AT1G09970	LRR XI-23,RLK7	Leucine-rich receptor-like protein kinase family protein	_	Dawn	Heat	Root
Kaladp0062s0181	AT2G35130		Tetratricopeptide repeat (TPR)-like superfamily protein	_	Dawn	Heat	Root
Kaladp0062s0194	AT1G22150	SULTR1;3	sulfate transporter 1;3	_	Dawn	Heat	Root
Kaladp0062s0236	AT3G42170		BED zinc finger ;hAT family dimerisation domain	_	Dawn	Heat	Root
Kaladp0063s0053	AT1G62400	HT1	Protein kinase superfamily protein	_	Dawn	Heat	Root
Kaladp0063s0057	AT1G20230		Pentatricopeptide repeat (PPR) superfamily protein	_	Dawn	Heat	Root
Kaladp0063s0058	AT3G46790	CRR2	Tetratricopeptide repeat (TPR)-like superfamily protein	_	Dawn	Heat	Root
Kaladp0064s0040	AT3G17980		Calcium-dependent lipid-binding (CaLB domain) family protein	_	Dawn	Heat	Root
Kaladp0064s0085	AT1G50460	ATHKL1,HKL1	hexokinase-like 1	_	Dawn	Heat	Root
Kaladp0064s0108	AT5G19900		PRLI-interacting factor, putative	_	Dawn	Heat	Root
Kaladp0064s0109	AT5G19890		Peroxidase superfamily protein	_	Dawn	Heat	Root
Kaladp0064s0115	AT1G55250	HUB2	histone mono-ubiquitination 2	_	Dawn	Heat	Root
Kaladp0064s0121	AT1G55280		Lipase/lipooxygenase, PLAT/LH2 family protein	_	Dawn	Heat	Root
Kaladp0064s0123	AT3G13570	SCL30A	SC35-like splicing factor 30A	_	Dawn	Heat	Root
Kaladp0064s0137	AT3G08710	ATH9,TH9,TRX H9	thioredoxin H-type 9	_	Dawn	Heat	Root
Kaladp0064s0141	AT2G40430			_	Dawn	Heat	Root
Kaladp0064s0155	AT3G56200		Transmembrane amino acid transporter family protein	_	Dawn	Heat	Root
Kaladp0064s0161	AT2G40340	AtERF48,DREB2C	Integrase-type DNA-binding superfamily protein	AP2-EREBP	Dawn	Heat	Root
Kaladp0064s0170	AT2G40200		basic helix-loop-helix (bHLH) DNA-binding superfamily protein	bHLH	Dawn	Heat	Root
Kaladp0065s0002	AT5G49910	cpHsc70-2,CPHSC70-2EAT SHOCK PROTEIN 70-2,HSC70-7	chloroplast heat shock protein 70-2	_	Dawn	Heat	Root
Kaladp0065s0015	AT4G24280	cpHsc70-1	chloroplast heat shock protein 70-1	_	Dawn	Heat	Root
Kaladp0065s0020	AT1G09195			_	Dawn	Heat	Root
Kaladp0065s0033	AT1G56220		Dormancy/auxin associated family protein	_	Dawn	Heat	Root
Kaladp0065s0046	AT5G61510		GroES-like zinc-binding alcohol dehydrogenase family protein	_	Dawn	Heat	Root
Kaladp0065s0048	AT5G61510		GroES-like zinc-binding alcohol dehydrogenase family protein	_	Dawn	Heat	Root
Kaladp0066s0007	AT3G62420	ATBZIP53,BZIP53	basic region/leucine zipper motif 53	bZIP	Dawn	Heat	Root
Kaladp0066s0008	AT4G16260		Glycosyl hydrolase superfamily protein	_	Dawn	Heat	Root
Kaladp0066s0018				_	Dawn	Heat	Root
Kaladp0066s0020	AT5G49340	TBL4	TRICHOME BIREFRINGENCE-LIKE 4	_	Dawn	Heat	Root
Kaladp0066s0053	AT3G50930	BCS1	cytochrome BC1 synthesis	_	Dawn	Heat	Root
Kaladp0066s0107	AT2G46600		Calcium-binding EF-hand family protein	_	Dawn	Heat	Root
Kaladp0067s0001	AT4G34770		SAUR-like auxin-responsive protein family	_	Dawn	Heat	Root
Kaladp0067s0005	AT2G30520	RPT2	Phototropic-responsive NPH3 family protein	_	Dawn	Heat	Root
Kaladp0067s0033	AT3G22370	AOX1A,ATAOX1A	alternative oxidase 1A	_	Dawn	Heat	Root
Kaladp0067s0048				_	Dawn	Heat	Root
Kaladp0067s0069	AT3G06240		F-box family protein	_	Dawn	Heat	Root
Kaladp0067s0079	AT2G40200		basic helix-loop-helix (bHLH) DNA-binding superfamily protein	bHLH	Dawn	Heat	Root
Kaladp0067s0086	AT5G66470		RNA binding;GTP binding	_	Dawn	Heat	Root
Kaladp0067s0092	AT1G64940	CYP89A6	cytochrome P450, family 87, subfamily A, polypeptide 6	_	Dawn	Heat	Root
Kaladp0067s0097	AT1G64940	CYP89A6	cytochrome P450, family 87, subfamily A, polypeptide 6	_	Dawn	Heat	Root
Kaladp0067s0132	AT2G17972			_	Dawn	Heat	Root
Kaladp0067s0145	AT5G66190	ATLFNR1,FNR1	ferredoxin-NADP(+)-oxidoreductase 1	_	Dawn	Heat	Root
Kaladp0067s0153	AT5G05800			_	Dawn	Heat	Root
Kaladp0067s0225	AT5G42050		DCD (Development and Cell Death) domain protein	_	Dawn	Heat	Root
Kaladp0067s0255	AT4G01950	ATGPAT3,GPAT3	glycerol-3-phosphate acyltransferase 3	_	Dawn	Heat	Root
Kaladp0067s0256	AT4G02750		Tetratricopeptide repeat (TPR)-like superfamily protein	_	Dawn	Heat	Root
Kaladp0067s0265	AT2G36690		2-oxoglutarate (2OG) and Fe(II)-dependent oxygenase superfamily protein	_	Dawn	Heat	Root
Kaladp0067s0266	AT2G32030		Acyl-CoA N-acyltransferases (NAT) superfamily protein	GNAT	Dawn	Heat	Root
Kaladp0068s0015				_	Dawn	Heat	Root
Kaladp0068s0067	AT1G03910			_	Dawn	Heat	Root
Kaladp0068s0080	AT1G27650	ATU2AF35A	U2 snRNP auxiliary factor small subunit, putative	C3H	Dawn	Heat	Root
Kaladp0068s0090	AT5G50990		Tetratricopeptide repeat (TPR)-like superfamily protein	_	Dawn	Heat	Root
Kaladp0068s0125	AT5G52190		Sugar isomerase (SIS) family protein	_	Dawn	Heat	Root
Kaladp0068s0126	AT3G12280	ATRBR1,RB,RB1,RBR,RBR1	retinoblastoma-related 1	_	Dawn	Heat	Root
Kaladp0068s0131	AT1G50380		Prolyl oligopeptidase family protein	_	Dawn	Heat	Root
Kaladp0068s0132	AT1G50380		Prolyl oligopeptidase family protein	_	Dawn	Heat	Root
Kaladp0068s0177	AT4G04670		Met-10+ like family protein / kelch repeat-containing protein	_	Dawn	Heat	Root
Kaladp0068s0180				_	Dawn	Heat	Root
Kaladp0068s0186				_	Dawn	Heat	Root
Kaladp0068s0197	AT4G12560	CPR30	F-box and associated interaction domains-containing protein	_	Dawn	Heat	Root
Kaladp0068s0228	AT3G55770		GATA type zinc finger transcription factor family protein	_	Dawn	Heat	Root
Kaladp0068s0269	AT4G16280	FCA	RNA binding;abscisic acid binding	_	Dawn	Heat	Root
Kaladp0068s0271	AT4G21800	QQT2	P-loop containing nucleoside triphosphate hydrolases superfamily protein	_	Dawn	Heat	Root
Kaladp0068s0328	AT4G17180		O-Glycosyl hydrolases family 17 protein	_	Dawn	Heat	Root
Kaladp0068s0329	AT5G23570	ATSGS3,SGS3	XS domain-containing protein / XS zinc finger domain-containing protein-related	_	Dawn	Heat	Root
Kaladp0068s0342				_	Dawn	Heat	Root
Kaladp0068s0350	AT1G07900	LBD1	LOB domain-containing protein 1	LOB	Dawn	Heat	Root
Kaladp0069s0040	AT3G16720	ATL2,TL2	TOXICOS EN LEVADURA 2	_	Dawn	Heat	Root
Kaladp0069s0069	AT5G34850	ATPAP26,PAP26	purple acid phosphatase 26	_	Dawn	Heat	Root
Kaladp0069s0076	AT1G45063		copper ion binding;electron carriers	_	Dawn	Heat	Root
Kaladp0069s0077	AT5G35410	ATSOS2,CIPK24,SNRK3.11,SOS2	Protein kinase superfamily protein	_	Dawn	Heat	Root
Kaladp0069s0102	AT3G23230		Integrase-type DNA-binding superfamily protein	AP2-EREBP	Dawn	Heat	Root
Kaladp0069s0103	AT3G23240	ATERF1,ERF1	ethylene response factor 1	AP2-EREBP	Dawn	Heat	Root
Kaladp0070s0036	AT4G10510		Subtilase family protein	_	Dawn	Heat	Root
Kaladp0070s0044	AT1G32920			_	Dawn	Heat	Root
Kaladp0070s0058	AT4G20140	GSO1	Leucine-rich repeat transmembrane protein kinase	_	Dawn	Heat	Root
Kaladp0070s0068	AT5G23260	ABS,AGL32,TT16	K-box region and MADS-box transcription factor family protein	MADS	Dawn	Heat	Root
Kaladp0070s0077	AT5G59820	RHL41,ZAT12	C2H2-type zinc finger family protein	C2H2	Dawn	Heat	Root
Kaladp0070s0086				_	Dawn	Heat	Root
Kaladp0070s0087	AT1G53540		HSP20-like chaperones superfamily protein	_	Dawn	Heat	Root
Kaladp0070s0095	AT1G07590		Tetratricopeptide repeat (TPR)-like superfamily protein	_	Dawn	Heat	Root
Kaladp0070s0103	AT5G59420	ORP3C	OSBP(oxysterol binding protein)-related protein 3C	_	Dawn	Heat	Root
Kaladp0070s0107	AT5G02220			_	Dawn	Heat	Root
Kaladp0070s0112	AT3G46780	PTAC16	plastid transcriptionally active 16	_	Dawn	Heat	Root
Kaladp0070s0113	AT2G29380	HAI3	highly ABA-induced PP2C gene 3	_	Dawn	Heat	Root
Kaladp0070s0175	AT1G25240		ENTH/VHS/GAT family protein	_	Dawn	Heat	Root
Kaladp0071s0001	ATCG00520		unfolded protein binding	_	Dawn	Heat	Root
Kaladp0071s0002	ATCG00530		CemA-like proton extrusion protein-related	_	Dawn	Heat	Root
Kaladp0071s0003	ATCG00540		photosynthetic electron transfer A	_	Dawn	Heat	Root
Kaladp0071s0014	AT1G11530	ATCXXS1,CXXS1	C-terminal cysteine residue is changed to a serine 1	_	Dawn	Heat	Root
Kaladp0071s0016	AT5G54630		zinc finger protein-related	_	Dawn	Heat	Root
Kaladp0071s0033	AT4G28240		Wound-responsive family protein	_	Dawn	Heat	Root
Kaladp0071s0049	AT1G13700	PGL1	6-phosphogluconolactonase 1	_	Dawn	Heat	Root
Kaladp0071s0078	AT5G19790	RAP2.11	related to AP2 11	AP2-EREBP	Dawn	Heat	Root
Kaladp0071s0081	AT1G13990			_	Dawn	Heat	Root
Kaladp0071s0085	AT5G61220		LYR family of Fe/S cluster biogenesis protein	_	Dawn	Heat	Root
Kaladp0071s0096	AT2G03060	AGL30	AGAMOUS-like 30	MADS	Dawn	Heat	Root
Kaladp0071s0106	AT4G24660	ATHB22,HB22,MEE68	homeobox protein 22	zf-HD	Dawn	Heat	Root
Kaladp0071s0107	AT1G26870	ANAC009,FEZ	NAC (No Apical Meristem) domain transcriptional regulator superfamily protein	NAC	Dawn	Heat	Root
Kaladp0071s0126	AT1G10522			_	Dawn	Heat	Root
Kaladp0071s0130				_	Dawn	Heat	Root
Kaladp0071s0138	AT1G69830	AMY3,ATAMY3	alpha-amylase-like 3	_	Dawn	Heat	Root
Kaladp0071s0147	AT1G27100		Actin cross-linking protein	_	Dawn	Heat	Root
Kaladp0071s0150				_	Dawn	Heat	Root
Kaladp0071s0161	AT1G70160			_	Dawn	Heat	Root
Kaladp0071s0168				_	Dawn	Heat	Root
Kaladp0071s0169				_	Dawn	Heat	Root
Kaladp0071s0171	AT1G24095		Putative thiol-disulphide oxidoreductase DCC	_	Dawn	Heat	Root
Kaladp0071s0176	AT2G38250		Homeodomain-like superfamily protein	Trihelix	Dawn	Heat	Root
Kaladp0071s0188	AT5G10940		transducin family protein / WD-40 repeat family protein	_	Dawn	Heat	Root
Kaladp0071s0202	AT1G22330		RNA-binding (RRM/RBD/RNP motifs) family protein	_	Dawn	Heat	Root
Kaladp0071s0214	AT1G78080	RAP2.4	related to AP2 4	AP2-EREBP	Dawn	Heat	Root
Kaladp0071s0218				_	Dawn	Heat	Root
Kaladp0071s0227	AT2G28470	BGAL8	beta-galactosidase 8	_	Dawn	Heat	Root
Kaladp0071s0248	AT3G45780	JK224,NPH1,PHOT1,RPT1	phototropin 1	_	Dawn	Heat	Root
Kaladp0071s0253	AT5G02640			_	Dawn	Heat	Root
Kaladp0071s0298	AT1G21270	WAK2	wall-associated kinase 2	_	Dawn	Heat	Root
Kaladp0071s0311	AT4G08950	EXO	Phosphate-responsive 1 family protein	_	Dawn	Heat	Root
Kaladp0071s0330	AT5G49700		Predicted AT-hook DNA-binding family protein	_	Dawn	Heat	Root
Kaladp0071s0351	AT1G64660	ATMGL,MGL	methionine gamma-lyase	_	Dawn	Heat	Root
Kaladp0071s0404	AT1G10070	ATBCAT-2,BCAT-2	branched-chain amino acid transaminase 2	_	Dawn	Heat	Root
Kaladp0071s0420	AT3G51480	ATGLR3.6,GLR3.6	glutamate receptor 3.6	_	Dawn	Heat	Root
Kaladp0071s0459				_	Dawn	Heat	Root
Kaladp0072s0006				_	Dawn	Heat	Root
Kaladp0072s0018				_	Dawn	Heat	Root
Kaladp0072s0078	AT3G49940	LBD38	LOB domain-containing protein 38	LOB	Dawn	Heat	Root
Kaladp0072s0081	ATCG00120		ATP synthase subunit alpha	_	Dawn	Heat	Root
Kaladp0072s0091	AT2G07727		Di-haem cytochrome, transmembrane;Cytochrome b/b6, C-terminal	_	Dawn	Heat	Root
Kaladp0072s0101	ATMG00480		Plant mitochondrial ATPase, F0 complex, subunit 8 protein	_	Dawn	Heat	Root
Kaladp0072s0102				_	Dawn	Heat	Root
Kaladp0073s0003	AT5G19120		Eukaryotic aspartyl protease family protein	_	Dawn	Heat	Root
Kaladp0073s0004	AT1G03220		Eukaryotic aspartyl protease family protein	_	Dawn	Heat	Root
Kaladp0073s0005	AT1G76100	PETE1	plastocyanin 1	_	Dawn	Heat	Root
Kaladp0073s0021	AT1G25480		Aluminium activated malate transporter family protein	_	Dawn	Heat	Root
Kaladp0073s0026	AT1G25550		myb-like transcription factor family protein	G2-like	Dawn	Heat	Root
Kaladp0073s0080	AT1G64810	APO1	Arabidopsis thaliana protein of unknown function (DUF794)	_	Dawn	Heat	Root
Kaladp0073s0096	AT3G09950			_	Dawn	Heat	Root
Kaladp0074s0004	AT2G35980	ATNHL10,NHL10,YLS9	Late embryogenesis abundant (LEA) hydroxyproline-rich glycoprotein family	_	Dawn	Heat	Root
Kaladp0074s0014	AT2G35930	PUB23	plant U-box 23	_	Dawn	Heat	Root
Kaladp0074s0043				_	Dawn	Heat	Root
Kaladp0074s0084	AT3G56310		Melibiase family protein	_	Dawn	Heat	Root
Kaladp0075s0020	AT1G01500		Erythronate-4-phosphate dehydrogenase family protein	_	Dawn	Heat	Root
Kaladp0075s0029	AT2G05910		Protein of unknown function (DUF567)	_	Dawn	Heat	Root
Kaladp0075s0033	AT5G45550		Mob1/phocein family protein	_	Dawn	Heat	Root
Kaladp0075s0038	AT2G36830	GAMMA-TIP,GAMMA-TIP1,TIP1;1	gamma tonoplast intrinsic protein	_	Dawn	Heat	Root
Kaladp0075s0059	AT2G39730	RCA	rubisco activase	_	Dawn	Heat	Root
Kaladp0075s0070	AT3G27820	ATMDAR4,MDAR4	monodehydroascorbate reductase 4	_	Dawn	Heat	Root
Kaladp0076s0002	AT2G07741		ATPase, F0 complex, subunit A protein	_	Dawn	Heat	Root
Kaladp0076s0014	AT4G24380			_	Dawn	Heat	Root
Kaladp0076s0051				_	Dawn	Heat	Root
Kaladp0076s0057	AT1G78070		Transducin/WD40 repeat-like superfamily protein	_	Dawn	Heat	Root
Kaladp0076s0109	AT3G46730		NB-ARC domain-containing disease resistance protein	_	Dawn	Heat	Root
Kaladp0076s0127	AT2G17220		Protein kinase superfamily protein	_	Dawn	Heat	Root
Kaladp0076s0162	AT5G47830			_	Dawn	Heat	Root
Kaladp0076s0178	AT3G50820	OEC33,PSBO-2,PSBO2	photosystem II subunit O-2	_	Dawn	Heat	Root
Kaladp0076s0207	ATCG00860		Chloroplast Ycf2;ATPase, AAA type, core	_	Dawn	Heat	Root
Kaladp0076s0217	AT3G23600		alpha/beta-Hydrolases superfamily protein	_	Dawn	Heat	Root
Kaladp0076s0218	AT3G23600		alpha/beta-Hydrolases superfamily protein	_	Dawn	Heat	Root
Kaladp0076s0229	AT4G15530	PPDK	pyruvate orthophosphate dikinase	_	Dawn	Heat	Root
Kaladp0076s0269	AT5G18570	ATOBGC,CPSAR1,EMB269	GTP1/OBG family protein	_	Dawn	Heat	Root
Kaladp0076s0284	AT4G15780	ATVAMP724,VAMP724	vesicle-associated membrane protein 724	_	Dawn	Heat	Root
Kaladp0076s0321	AT1G18660		zinc finger (C3HC4-type RING finger) family protein	_	Dawn	Heat	Root
Kaladp0076s0327	AT5G46420		16S rRNA processing protein RimM family	_	Dawn	Heat	Root
Kaladp0076s0345	AT1G06390	ATGSK1,ATSK2-3,ATSK22,BIL2,GSK1,SK22	GSK3/SHAGGY-like protein kinase 1	_	Dawn	Heat	Root
Kaladp0076s0355	AT1G71840		transducin family protein / WD-40 repeat family protein	_	Dawn	Heat	Root
Kaladp0076s0378	AT3G07090		PPPDE putative thiol peptidase family protein	_	Dawn	Heat	Root
Kaladp0076s0387	AT5G48910	LPA66	Pentatricopeptide repeat (PPR) superfamily protein	_	Dawn	Heat	Root
Kaladp0076s0404	AT2G33360		Protein of unknown function (DUF3527)	_	Dawn	Heat	Root
Kaladp0076s0406	AT1G68930		pentatricopeptide (PPR) repeat-containing protein	_	Dawn	Heat	Root
Kaladp0076s0417	AT5G49210			_	Dawn	Heat	Root
Kaladp0076s0425	AT1G17020	ATSRG1,SRG1	senescence-related gene 1	_	Dawn	Heat	Root
Kaladp0077s0001	ATCG00180		DNA-directed RNA polymerase family protein	_	Dawn	Heat	Root
Kaladp0077s0002	ATCG00170		DNA-directed RNA polymerase family protein	_	Dawn	Heat	Root
Kaladp0077s0003	ATCG00170		DNA-directed RNA polymerase family protein	_	Dawn	Heat	Root
Kaladp0078s0010	AT5G53770		Nucleotidyltransferase family protein	_	Dawn	Heat	Root
Kaladp0078s0028				_	Dawn	Heat	Root
Kaladp0078s0039	ATCG00780		ribosomal protein L14	_	Dawn	Heat	Root
Kaladp0078s0040	ATCG00790		ribosomal protein L16	_	Dawn	Heat	Root
Kaladp0079s0001	ATCG00670		plastid-encoded CLP P	_	Dawn	Heat	Root
Kaladp0079s0002	ATCG00680		photosystem II reaction center protein B	_	Dawn	Heat	Root
Kaladp0079s0012	ATCG00740		RNA polymerase subunit alpha	_	Dawn	Heat	Root
Kaladp0079s0013	ATCG00750		ribosomal protein S11	_	Dawn	Heat	Root
Kaladp0079s0054	AT3G48110	EDD,EDD1	glycine-tRNA ligases	_	Dawn	Heat	Root
Kaladp0079s0072	AT4G23493			_	Dawn	Heat	Root
Kaladp0079s0079	AT4G11740	SAY1	Ubiquitin-like superfamily protein	_	Dawn	Heat	Root
Kaladp0079s0081	AT1G12710	AtPP2-A12,PP2-A12	phloem protein 2-A12	_	Dawn	Heat	Root
Kaladp0079s0107	AT5G52510	SCL8	SCARECROW-like 8	GRAS	Dawn	Heat	Root
Kaladp0079s0140	AT4G21990	APR3,ATAPR3,PRH-26,PRH26	APS reductase 3	_	Dawn	Heat	Root
Kaladp0079s0143	AT5G64810	ATWRKY51,WRKY51	WRKY DNA-binding protein 51	WRKY	Dawn	Heat	Root
Kaladp0079s0145	AT5G09960			_	Dawn	Heat	Root
Kaladp0079s0162	AT4G40090	AGP3	arabinogalactan protein 3	_	Dawn	Heat	Root
Kaladp0080s0001	AT1G55200		Protein kinase protein with adenine nucleotide alpha hydrolases-like domain	_	Dawn	Heat	Root
Kaladp0080s0030	AT3G02040	SRG3	senescence-related gene 3	_	Dawn	Heat	Root
Kaladp0080s0032	AT3G26900	ATSKL1,SKL1	shikimate kinase like 1	_	Dawn	Heat	Root
Kaladp0080s0094	AT5G47550		Cystatin/monellin superfamily protein	_	Dawn	Heat	Root
Kaladp0080s0113	AT4G37940	AGL21	AGAMOUS-like 21	MADS	Dawn	Heat	Root
Kaladp0080s0125	AT5G49700		Predicted AT-hook DNA-binding family protein	_	Dawn	Heat	Root
Kaladp0080s0132	AT4G30440	GAE1	UDP-D-glucuronate 4-epimerase 1	_	Dawn	Heat	Root
Kaladp0080s0153				_	Dawn	Heat	Root
Kaladp0081s0047				_	Dawn	Heat	Root
Kaladp0081s0071	AT4G13670	PTAC5	plastid transcriptionally active 5	_	Dawn	Heat	Root
Kaladp0081s0090	AT4G13560	UNE15	Late embryogenesis abundant protein (LEA) family protein	_	Dawn	Heat	Root
Kaladp0081s0114	AT3G52080	chx28	cation/hydrogen exchanger 28	_	Dawn	Heat	Root
Kaladp0081s0115	AT3G52070			_	Dawn	Heat	Root
Kaladp0081s0160	AT5G19400	SMG7	Telomerase activating protein Est1	_	Dawn	Heat	Root
Kaladp0081s0205	AT3G22190	IQD5	IQ-domain 5	_	Dawn	Heat	Root
Kaladp0081s0226	AT2G27770		Plant protein of unknown function (DUF868)	_	Dawn	Heat	Root
Kaladp0081s0227	AT2G27775			_	Dawn	Heat	Root
Kaladp0081s0249	AT2G28085		SAUR-like auxin-responsive protein family	_	Dawn	Heat	Root
Kaladp0081s0255	AT2G28000	CH-CPN60A,CPN60A,SLP	chaperonin-60alpha	_	Dawn	Heat	Root
Kaladp0081s0271	AT2G26150	ATHSFA2,HSFA2	heat shock transcription factor A2	HSF	Dawn	Heat	Root
Kaladp0081s0300	AT5G25450		Cytochrome bd ubiquinol oxidase, 14kDa subunit	_	Dawn	Heat	Root
Kaladp0081s0324	AT4G31830			_	Dawn	Heat	Root
Kaladp0081s0329	AT5G10695			_	Dawn	Heat	Root
Kaladp0081s0353	AT5G50360			_	Dawn	Heat	Root
Kaladp0081s0381				_	Dawn	Heat	Root
Kaladp0081s0390	AT1G42990	ATBZIP60,BZIP60	basic region/leucine zipper motif 60	bZIP	Dawn	Heat	Root
Kaladp0081s0396	AT5G24690		Protein of unknown function (DUF3411)	_	Dawn	Heat	Root
Kaladp0081s0398	AT2G33590		NAD(P)-binding Rossmann-fold superfamily protein	_	Dawn	Heat	Root
Kaladp0081s0401	AT1G42550	PMI1	plastid movement impaired1	_	Dawn	Heat	Root
Kaladp0081s0403	AT1G20823		RING/U-box superfamily protein	_	Dawn	Heat	Root
Kaladp0082s0032	AT1G76410	ATL8	RING/U-box superfamily protein	_	Dawn	Heat	Root
Kaladp0082s0034	AT2G33610	ATSWI3B,CHB2,SWI3B	switch subunit 3	MYB-related	Dawn	Heat	Root
Kaladp0082s0037	AT1G21010			_	Dawn	Heat	Root
Kaladp0082s0047	AT1G01720	ANAC002,ATAF1	NAC (No Apical Meristem) domain transcriptional regulator superfamily protein	NAC	Dawn	Heat	Root
Kaladp0082s0053	AT1G44414			_	Dawn	Heat	Root
Kaladp0082s0083	AT1G31130			_	Dawn	Heat	Root
Kaladp0082s0087	AT1G77000	ATSKP2;2,SKP2B	RNI-like superfamily protein	_	Dawn	Heat	Root
Kaladp0082s0118	AT4G17500	ATERF-1,ERF-1	ethylene responsive element binding factor 1	AP2-EREBP	Dawn	Heat	Root
Kaladp0082s0132				_	Dawn	Heat	Root
Kaladp0082s0172	AT5G43630	TZP	zinc knuckle (CCHC-type) family protein	_	Dawn	Heat	Root
Kaladp0083s0013	AT2G20890	PSB29,THF1	photosystem II reaction center PSB29 protein	_	Dawn	Heat	Root
Kaladp0083s0065	AT3G55550		Concanavalin A-like lectin protein kinase family protein	_	Dawn	Heat	Root
Kaladp0083s0070	AT2G44920		Tetratricopeptide repeat (TPR)-like superfamily protein	_	Dawn	Heat	Root
Kaladp0083s0080	AT2G44920		Tetratricopeptide repeat (TPR)-like superfamily protein	_	Dawn	Heat	Root
Kaladp0083s0084	ATMG00285		NADH dehydrogenase 2A	_	Dawn	Heat	Root
Kaladp0083s0086	ATCG00020		photosystem II reaction center protein A	_	Dawn	Heat	Root
Kaladp0084s0013				_	Dawn	Heat	Root
Kaladp0084s0019	AT2G13600		Pentatricopeptide repeat (PPR) superfamily protein	_	Dawn	Heat	Root
Kaladp0084s0029				_	Dawn	Heat	Root
Kaladp0084s0033	AT4G35750		SEC14 cytosolic factor family protein / phosphoglyceride transfer family protein	_	Dawn	Heat	Root
Kaladp0084s0050	AT2G47190	ATMYB2,MYB2	myb domain protein 2	MYB	Dawn	Heat	Root
Kaladp0085s0013	AT2G46980			_	Dawn	Heat	Root
Kaladp0085s0036	AT5G37370	ATSRL1	PRP38 family protein	_	Dawn	Heat	Root
Kaladp0085s0082	AT3G62040		Haloacid dehalogenase-like hydrolase (HAD) superfamily protein	_	Dawn	Heat	Root
Kaladp0085s0084	AT2G46980			_	Dawn	Heat	Root
Kaladp0085s0092	AT2G47020		Peptide chain release factor 1	_	Dawn	Heat	Root
Kaladp0085s0102	AT2G47180	AtGolS1,GolS1	galactinol synthase 1	_	Dawn	Heat	Root
Kaladp0086s0004	AT3G59840			_	Dawn	Heat	Root
Kaladp0086s0023	AT5G47070		Protein kinase superfamily protein	_	Dawn	Heat	Root
Kaladp0086s0064	AT5G45550		Mob1/phocein family protein	_	Dawn	Heat	Root
Kaladp0087s0001				_	Dawn	Heat	Root
Kaladp0087s0003	ATCG01020		ribosomal protein L32	_	Dawn	Heat	Root
Kaladp0087s0033	AT3G59940		Galactose oxidase/kelch repeat superfamily protein	_	Dawn	Heat	Root
Kaladp0087s0056	AT1G18210		Calcium-binding EF-hand family protein	_	Dawn	Heat	Root
Kaladp0087s0059	ATCG01100		NADH dehydrogenase family protein	_	Dawn	Heat	Root
Kaladp0087s0088	AT3G11670	DGD1	UDP-Glycosyltransferase superfamily protein	_	Dawn	Heat	Root
Kaladp0087s0094	AT3G11820	AT-SYR1,ATSYP121,ATSYR1,PEN1,SYP121,SYR1	syntaxin of plants 121	_	Dawn	Heat	Root
Kaladp0087s0095	AT3G52380	CP33,PDE322	chloroplast RNA-binding protein 33	_	Dawn	Heat	Root
Kaladp0087s0108				_	Dawn	Heat	Root
Kaladp0087s0112	AT3G03710	PNP,RIF10	polyribonucleotide nucleotidyltransferase, putative	_	Dawn	Heat	Root
Kaladp0087s0153	AT1G65910	anac028,NAC028	NAC domain containing protein 28	NAC	Dawn	Heat	Root
Kaladp0087s0156	AT4G13830	J20	DNAJ-like 20	_	Dawn	Heat	Root
Kaladp0087s0160	AT2G45900		Phosphatidylinositol N-acetyglucosaminlytransferase subunit P-related	_	Dawn	Heat	Root
Kaladp0087s0188	AT3G57680		Peptidase S41 family protein	_	Dawn	Heat	Root
Kaladp0088s0035	ATCG01240		ribosomal protein S7	_	Dawn	Heat	Root
Kaladp0088s0036	AT3G62950		Thioredoxin superfamily protein	_	Dawn	Heat	Root
Kaladp0088s0040	AT2G33520			_	Dawn	Heat	Root
Kaladp0088s0041	AT5G13200		GRAM domain family protein	_	Dawn	Heat	Root
Kaladp0088s0059	AT3G48660		Protein of unknown function (DUF 3339)	_	Dawn	Heat	Root
Kaladp0088s0061	AT1G27300			_	Dawn	Heat	Root
Kaladp0088s0084				_	Dawn	Heat	Root
Kaladp0088s0085	AT5G44600		S-adenosyl-L-methionine-dependent methyltransferases superfamily protein	_	Dawn	Heat	Root
Kaladp0088s0090	AT4G27670	HSP21	heat shock protein 21	_	Dawn	Heat	Root
Kaladp0088s0094	AT5G40645		RPM1-interacting protein 4 (RIN4) family protein	_	Dawn	Heat	Root
Kaladp0088s0095	AT1G67730	ATKCR1,KCR1,YBR159	beta-ketoacyl reductase 1	_	Dawn	Heat	Root
Kaladp0088s0104	AT5G50260		Cysteine proteinases superfamily protein	_	Dawn	Heat	Root
Kaladp0088s0122				_	Dawn	Heat	Root
Kaladp0089s0008	AT1G18210		Calcium-binding EF-hand family protein	_	Dawn	Heat	Root
Kaladp0089s0009	AT2G26570		Plant protein of unknown function (DUF827)	_	Dawn	Heat	Root
Kaladp0089s0035	AT5G43190		Galactose oxidase/kelch repeat superfamily protein	_	Dawn	Heat	Root
Kaladp0089s0038	AT1G59590	ZCF37	ZCF37	_	Dawn	Heat	Root
Kaladp0089s0039	AT1G10150		Carbohydrate-binding protein	_	Dawn	Heat	Root
Kaladp0089s0044	AT4G07960	ATCSLC12,CSLC12	Cellulose-synthase-like C12	_	Dawn	Heat	Root
Kaladp0089s0074				_	Dawn	Heat	Root
Kaladp0089s0077	AT4G08950	EXO	Phosphate-responsive 1 family protein	_	Dawn	Heat	Root
Kaladp0089s0082	AT4G08850		Leucine-rich repeat receptor-like protein kinase family protein	_	Dawn	Heat	Root
Kaladp0089s0086	AT3G15130		Tetratricopeptide repeat (TPR)-like superfamily protein	_	Dawn	Heat	Root
Kaladp0089s0130	AT5G47740		Adenine nucleotide alpha hydrolases-like superfamily protein	_	Dawn	Heat	Root
Kaladp0090s0012	AT4G04630		Protein of unknown function, DUF584	_	Dawn	Heat	Root
Kaladp0090s0072				_	Dawn	Heat	Root
Kaladp0091s0025				_	Dawn	Heat	Root
Kaladp0091s0042	AT2G27190	ATPAP1,ATPAP12,PAP1,PAP12	purple acid phosphatase 12	_	Dawn	Heat	Root
Kaladp0091s0082				_	Dawn	Heat	Root
Kaladp0091s0165	AT2G36780		UDP-Glycosyltransferase superfamily protein	_	Dawn	Heat	Root
Kaladp0091s0169	AT4G19070		Putative membrane lipoprotein	_	Dawn	Heat	Root
Kaladp0091s0186	AT2G30580	DRIP2	DREB2A-interacting protein 2	_	Dawn	Heat	Root
Kaladp0092s0024	AT2G17840	ERD7	Senescence/dehydration-associated protein-related	_	Dawn	Heat	Root
Kaladp0092s0029	AT1G68010	ATHPR1,HPR	hydroxypyruvate reductase	_	Dawn	Heat	Root
Kaladp0092s0064				_	Dawn	Heat	Root
Kaladp0092s0194	AT3G13790	ATBFRUCT1,ATCWINV1	Glycosyl hydrolases family 32 protein	_	Dawn	Heat	Root
Kaladp0092s0209	AT3G26310	CYP71B35	cytochrome P450, family 71, subfamily B, polypeptide 35	_	Dawn	Heat	Root
Kaladp0092s0214	AT2G25760		Protein kinase family protein	_	Dawn	Heat	Root
Kaladp0093s0006	AT1G01800		NAD(P)-binding Rossmann-fold superfamily protein	_	Dawn	Heat	Root
Kaladp0093s0009	AT1G01800		NAD(P)-binding Rossmann-fold superfamily protein	_	Dawn	Heat	Root
Kaladp0093s0010	AT3G61220		NAD(P)-binding Rossmann-fold superfamily protein	_	Dawn	Heat	Root
Kaladp0093s0027	AT4G00720	ASKTHETA,ATSK32,SK32	shaggy-like protein kinase 32	_	Dawn	Heat	Root
Kaladp0093s0087	AT1G02070			_	Dawn	Heat	Root
Kaladp0093s0088	AT1G04410		Lactate/malate dehydrogenase family protein	_	Dawn	Heat	Root
Kaladp0093s0092	AT3G20680		Domain of unknown function (DUF1995)	_	Dawn	Heat	Root
Kaladp0093s0097	AT5G48150	PAT1	GRAS family transcription factor	GRAS	Dawn	Heat	Root
Kaladp0093s0098	AT5G48150	PAT1	GRAS family transcription factor	GRAS	Dawn	Heat	Root
Kaladp0093s0116	ATCG01130		Ycf1 protein	_	Dawn	Heat	Root
Kaladp0093s0118	ATCG01110		NAD(P)H dehydrogenase subunit H	_	Dawn	Heat	Root
Kaladp0093s0165	AT5G21130		Late embryogenesis abundant (LEA) hydroxyproline-rich glycoprotein family	_	Dawn	Heat	Root
Kaladp0093s0166	AT2G27050	AtEIL1,EIL1	ETHYLENE-INSENSITIVE3-like 1	EIL	Dawn	Heat	Root
Kaladp0093s0169				_	Dawn	Heat	Root
Kaladp0094s0005				_	Dawn	Heat	Root
Kaladp0094s0016	AT1G26355	SP1L1	SPIRAL1-like1	_	Dawn	Heat	Root
Kaladp0094s0037	AT3G07770	AtHsp90-6,AtHsp90.6,Hsp89.1	HEAT SHOCK PROTEIN 89.1	_	Dawn	Heat	Root
Kaladp0094s0092	AT2G30360	CIPK11,PKS5,SIP4,SNRK3.22	SOS3-interacting protein 4	_	Dawn	Heat	Root
Kaladp0094s0122	ATCG00160		ribosomal protein S2	_	Dawn	Heat	Root
Kaladp0094s0146	ATCG00160		ribosomal protein S2	_	Dawn	Heat	Root
Kaladp0094s0147	ATCG00150		ATPase, F0 complex, subunit A protein	_	Dawn	Heat	Root
Kaladp0094s0148	ATCG00140		ATP synthase subunit C family protein	_	Dawn	Heat	Root
Kaladp0095s0055	AT3G14940	ATPPC3,PPC3	phosphoenolpyruvate carboxylase 3	_	Dawn	Heat	Root
Kaladp0095s0114	AT5G05320		FAD/NAD(P)-binding oxidoreductase family protein	_	Dawn	Heat	Root
Kaladp0095s0117	AT1G49230		RING/U-box superfamily protein	_	Dawn	Heat	Root
Kaladp0095s0136	AT3G50940		P-loop containing nucleoside triphosphate hydrolases superfamily protein	_	Dawn	Heat	Root
Kaladp0095s0178	AT2G36240		pentatricopeptide (PPR) repeat-containing protein	_	Dawn	Heat	Root
Kaladp0095s0180	AT3G10060		FKBP-like peptidyl-prolyl cis-trans isomerase family protein	_	Dawn	Heat	Root
Kaladp0095s0204	AT3G29240		Protein of unknown function (DUF179)	_	Dawn	Heat	Root
Kaladp0095s0224	AT3G01300		Protein kinase superfamily protein	_	Dawn	Heat	Root
Kaladp0095s0233	AT5G62670	AHA11,HA11	H(+)-ATPase 11	_	Dawn	Heat	Root
Kaladp0095s0238	AT3G28450		Leucine-rich repeat protein kinase family protein	_	Dawn	Heat	Root
Kaladp0095s0262	AT5G51750	ATSBT1.3,SBT1.3	subtilase 1.3	_	Dawn	Heat	Root
Kaladp0095s0271	AT5G52420			_	Dawn	Heat	Root
Kaladp0095s0303	AT4G15475		F-box/RNI-like superfamily protein	_	Dawn	Heat	Root
Kaladp0095s0317	AT2G35630	GEM1,MOR1	ARM repeat superfamily protein	_	Dawn	Heat	Root
Kaladp0095s0330	AT1G61215	BRD4	bromodomain 4	_	Dawn	Heat	Root
Kaladp0095s0333	AT4G11650	ATOSM34,OSM34	osmotin 34	_	Dawn	Heat	Root
Kaladp0095s0359	AT1G11330		S-locus lectin protein kinase family protein	_	Dawn	Heat	Root
Kaladp0095s0374	AT4G05200	CRK25	cysteine-rich RLK (RECEPTOR-like protein kinase) 25	_	Dawn	Heat	Root
Kaladp0095s0380	AT2G28570			_	Dawn	Heat	Root
Kaladp0095s0388	AT2G28500	LBD11	LOB domain-containing protein 11	LOB	Dawn	Heat	Root
Kaladp0095s0400	AT4G33580	ATBCA5,BCA5	beta carbonic anhydrase 5	_	Dawn	Heat	Root
Kaladp0095s0412	AT3G24060		Plant self-incompatibility protein S1 family	_	Dawn	Heat	Root
Kaladp0095s0418	AT4G24400	ATCIPK8,CIPK8,PKS11,SnRK3.13	CBL-interacting protein kinase 8	_	Dawn	Heat	Root
Kaladp0095s0425	AT1G09970	LRR XI-23,RLK7	Leucine-rich receptor-like protein kinase family protein	_	Dawn	Heat	Root
Kaladp0095s0434	AT1G52780		Protein of unknown function (DUF2921)	_	Dawn	Heat	Root
Kaladp0095s0435	AT1G10020		Protein of unknown function (DUF1005)	_	Dawn	Heat	Root
Kaladp0095s0451	AT3G11760			_	Dawn	Heat	Root
Kaladp0095s0458	AT5G24090	ATCHIA,CHIA	chitinase A	_	Dawn	Heat	Root
Kaladp0095s0462	AT4G32300	SD2-5	S-domain-2 5	_	Dawn	Heat	Root
Kaladp0095s0469	AT3G63400		Cyclophilin-like peptidyl-prolyl cis-trans isomerase family protein	_	Dawn	Heat	Root
Kaladp0095s0533	AT5G12030	AT-HSP17.6A,HSP17.6,HSP17.6A	heat shock protein 17.6A	_	Dawn	Heat	Root
Kaladp0095s0540	AT2G06040			_	Dawn	Heat	Root
Kaladp0095s0551	AT5G61380	APRR1,AtTOC1,PRR1,TOC1	CCT motif -containing response regulator protein	Pseudo ARR-B	Dawn	Heat	Root
Kaladp0095s0555	AT2G16910	AMS	basic helix-loop-helix (bHLH) DNA-binding superfamily protein	bHLH	Dawn	Heat	Root
Kaladp0095s0559	AT1G18730	NDF6	NDH dependent flow 6	_	Dawn	Heat	Root
Kaladp0095s0585	AT1G43760		DNAse I-like superfamily protein	_	Dawn	Heat	Root
Kaladp0095s0609	AT1G10150		Carbohydrate-binding protein	_	Dawn	Heat	Root
Kaladp0095s0629	ATCG00500		acetyl-CoA carboxylase carboxyl transferase subunit beta	_	Dawn	Heat	Root
Kaladp0095s0634	AT4G01370	ATMPK4,MPK4	MAP kinase 4	_	Dawn	Heat	Root
Kaladp0095s0641	AT3G58030		RING/U-box superfamily protein	_	Dawn	Heat	Root
Kaladp0095s0688				_	Dawn	Heat	Root
Kaladp0095s0727	AT5G42650	AOS,CYP74A,DDE2	allene oxide synthase	_	Dawn	Heat	Root
Kaladp0095s0731				_	Dawn	Heat	Root
Kaladp0095s0749	AT1G02840	ATSRP34,SR1,SRP34	RNA-binding (RRM/RBD/RNP motifs) family protein	_	Dawn	Heat	Root
Kaladp0095s0751	AT5G28540	BIP1	heat shock protein 70 (Hsp 70) family protein	_	Dawn	Heat	Root
Kaladp0095s0762	AT5G10890		myosin heavy chain-related	_	Dawn	Heat	Root
Kaladp0095s0778	AT5G52780		Protein of unknown function (DUF3464)	_	Dawn	Heat	Root
Kaladp0095s0807	AT1G10170	ATNFXL1,NFXL1	NF-X-like 1	_	Dawn	Heat	Root
Kaladp0095s0816	AT1G18210		Calcium-binding EF-hand family protein	_	Dawn	Heat	Root
Kaladp0095s0842	AT3G49710		Pentatricopeptide repeat (PPR) superfamily protein	_	Dawn	Heat	Root
Kaladp0096s0003	AT5G07990	CYP75B1,D501,TT7	Cytochrome P450 superfamily protein	_	Dawn	Heat	Root
Kaladp0096s0016	AT5G02890		HXXXD-type acyl-transferase family protein	_	Dawn	Heat	Root
Kaladp0096s0037	AT5G51990	CBF4,DREB1D	C-repeat-binding factor 4	AP2-EREBP	Dawn	Heat	Root
Kaladp0096s0057				_	Dawn	Heat	Root
Kaladp0096s0059	AT4G25190		Family of unknown function (DUF566)	_	Dawn	Heat	Root
Kaladp0096s0101	AT3G14660	CYP72A13	cytochrome P450, family 72, subfamily A, polypeptide 13	_	Dawn	Heat	Root
Kaladp0096s0109	AT3G25920	RPL15	ribosomal protein L15	_	Dawn	Heat	Root
Kaladp0096s0137	AT2G35940	BLH1,EDA29	BEL1-like homeodomain 1	HB	Dawn	Heat	Root
Kaladp0096s0162	AT1G58030	CAT2	cationic amino acid transporter 2	_	Dawn	Heat	Root
Kaladp0096s0164	AT5G06560		Protein of unknown function, DUF593	_	Dawn	Heat	Root
Kaladp0097s0001				_	Dawn	Heat	Root
Kaladp0098s0014	AT4G10265		Wound-responsive family protein	_	Dawn	Heat	Root
Kaladp0098s0017	AT1G77090		Mog1/PsbP/DUF1795-like photosystem II reaction center PsbP family protein	_	Dawn	Heat	Root
Kaladp0098s0029				_	Dawn	Heat	Root
Kaladp0098s0032	AT3G07040	RPM1,RPS3	NB-ARC domain-containing disease resistance protein	_	Dawn	Heat	Root
Kaladp0098s0054	AT3G10040		sequence-specific DNA binding transcription factors	_	Dawn	Heat	Root
Kaladp0098s0057	AT3G10020			_	Dawn	Heat	Root
Kaladp0098s0062	AT2G36460		Aldolase superfamily protein	_	Dawn	Heat	Root
Kaladp0098s0081	AT3G10870	ATMES17,MES17	methyl esterase 17	_	Dawn	Heat	Root
Kaladp0098s0087	AT3G11780		MD-2-related lipid recognition domain-containing protein / ML domain-containing protein	_	Dawn	Heat	Root
Kaladp0098s0110	AT2G41190		Transmembrane amino acid transporter family protein	_	Dawn	Heat	Root
Kaladp0098s0190	AT5G10650		RING/U-box superfamily protein	_	Dawn	Heat	Root
Kaladp0098s0206	AT3G25970		Pentatricopeptide repeat (PPR) superfamily protein	_	Dawn	Heat	Root
Kaladp0098s0207	AT2G24800		Peroxidase superfamily protein	_	Dawn	Heat	Root
Kaladp0098s0245	AT4G03280	PETC,PGR1	photosynthetic electron transfer C	_	Dawn	Heat	Root
Kaladp0098s0247	AT1G59860		HSP20-like chaperones superfamily protein	_	Dawn	Heat	Root
Kaladp0098s0252	AT3G20210	DELTA-VPE,DELTAVPE	delta vacuolar processing enzyme	_	Dawn	Heat	Root
Kaladp0099s0004	AT4G36850		PQ-loop repeat family protein / transmembrane family protein	_	Dawn	Heat	Root
Kaladp0099s0019	AT1G75100	JAC1	J-domain protein required for chloroplast accumulation response 1	_	Dawn	Heat	Root
Kaladp0099s0027	AT1G21680		DPP6 N-terminal domain-like protein	_	Dawn	Heat	Root
Kaladp0099s0032				_	Dawn	Heat	Root
Kaladp0099s0075	AT3G46290	HERK1	hercules receptor kinase 1	_	Dawn	Heat	Root
Kaladp0100s0006				_	Dawn	Heat	Root
Kaladp0100s0030	AT3G51150		ATP binding microtubule motor family protein	_	Dawn	Heat	Root
Kaladp0100s0041	AT1G75460		ATP-dependent protease La (LON) domain protein	_	Dawn	Heat	Root
Kaladp0100s0052	AT2G37460		nodulin MtN21 /EamA-like transporter family protein	_	Dawn	Heat	Root
Kaladp0100s0064	AT5G02500	AT-HSC70-1,HSC70,HSC70-1,HSP70-1	heat shock cognate protein 70-1	_	Dawn	Heat	Root
Kaladp0100s0095	AT2G36210		SAUR-like auxin-responsive protein family	_	Dawn	Heat	Root
Kaladp0100s0097	AT3G11590			_	Dawn	Heat	Root
Kaladp0100s0107	AT3G52450	PUB22	plant U-box 22	_	Dawn	Heat	Root
Kaladp0100s0111	AT3G05860		MADS-box transcription factor family protein	MADS	Dawn	Heat	Root
Kaladp0100s0125	AT3G06070			_	Dawn	Heat	Root
Kaladp0100s0126	ATCG00020		photosystem II reaction center protein A	_	Dawn	Heat	Root
Kaladp0100s0127	ATCG00040		maturase K	_	Dawn	Heat	Root
Kaladp0100s0128	ATCG00070		photosystem II reaction center protein K precursor	_	Dawn	Heat	Root
Kaladp0101s0004	AT5G03760	ATCSLA09,ATCSLA9,CSLA09,CSLA9,RAT4	Nucleotide-diphospho-sugar transferases superfamily protein	_	Dawn	Heat	Root
Kaladp0101s0008				_	Dawn	Heat	Root
Kaladp0101s0031	AT3G09780	ATCRR1,CCR1	CRINKLY4 related 1	_	Dawn	Heat	Root
Kaladp0101s0046	AT1G28060		Pre-mRNA-splicing factor 3	_	Dawn	Heat	Root
Kaladp0101s0061	AT1G01370	CENH3,HTR12	Histone superfamily protein	_	Dawn	Heat	Root
Kaladp0101s0063	AT2G39670		Radical SAM superfamily protein	_	Dawn	Heat	Root
Kaladp0101s0076	AT2G22240	ATIPS2,ATMIPS2,MIPS2	myo-inositol-1-phosphate synthase 2	_	Dawn	Heat	Root
Kaladp0101s0088	AT5G62020	AT-HSFB2A,HSFB2A	heat shock transcription factor B2A	HSF	Dawn	Heat	Root
Kaladp0101s0090	AT4G23030		MATE efflux family protein	_	Dawn	Heat	Root
Kaladp0101s0101	AT2G45550	CYP76C4	cytochrome P450, family 76, subfamily C, polypeptide 4	_	Dawn	Heat	Root
Kaladp0101s0112	AT4G12300	CYP706A4	cytochrome P450, family 706, subfamily A, polypeptide 4	_	Dawn	Heat	Root
Kaladp0101s0115	AT4G25260		Plant invertase/pectin methylesterase inhibitor superfamily protein	_	Dawn	Heat	Root
Kaladp0101s0116	AT5G10170	ATMIPS3,MIPS3	myo-inositol-1-phosphate synthase 3	_	Dawn	Heat	Root
Kaladp0101s0158				_	Dawn	Heat	Root
Kaladp0101s0159	AT4G30960	ATCIPK6,CIPK6,SIP3,SNRK3.14	SOS3-interacting protein 3	_	Dawn	Heat	Root
Kaladp0101s0176				_	Dawn	Heat	Root
Kaladp0101s0177				_	Dawn	Heat	Root
Kaladp0101s0179	AT1G16030	Hsp70b	heat shock protein 70B	_	Dawn	Heat	Root
Kaladp0101s0184	AT1G08860	BON3	Calcium-dependent phospholipid-binding Copine family protein	_	Dawn	Heat	Root
Kaladp0101s0225	AT4G11070	AtWRKY41,WRKY41	WRKY family transcription factor	WRKY	Dawn	Heat	Root
Kaladp0101s0228	AT5G41810			_	Dawn	Heat	Root
Kaladp0101s0241	AT1G14060		GCK domain-containing protein	_	Dawn	Heat	Root
Kaladp0101s0254	AT1G26800		RING/U-box superfamily protein	_	Dawn	Heat	Root
Kaladp0101s0259	AT1G75240	AtHB33,HB33	homeobox protein 33	zf-HD	Dawn	Heat	Root
Kaladp0101s0282	AT1G02700			_	Dawn	Heat	Root
Kaladp0101s0286	AT1G27100		Actin cross-linking protein	_	Dawn	Heat	Root
Kaladp0101s0292	AT1G59940	ARR3	response regulator 3	Orphans	Dawn	Heat	Root
Kaladp0101s0314	AT1G07930		GTP binding Elongation factor Tu family protein	_	Dawn	Heat	Root
Kaladp0102s0005	AT4G24000	ATCSLG2,CSLG2	cellulose synthase like G2	_	Dawn	Heat	Root
Kaladp0102s0037	AT5G55240	ATPXG2	ARABIDOPSIS THALIANA PEROXYGENASE 2	_	Dawn	Heat	Root
Kaladp0102s0042	AT4G33170		Tetratricopeptide repeat (TPR)-like superfamily protein	_	Dawn	Heat	Root
Kaladp0102s0049	AT4G13480	AtMYB79,MYB79	myb domain protein 79	MYB	Dawn	Heat	Root
Kaladp0102s0092	AT3G08790		ENTH/VHS/GAT family protein	_	Dawn	Heat	Root
Kaladp0102s0112	AT2G25760		Protein kinase family protein	_	Dawn	Heat	Root
Kaladp0102s0118	AT5G48910	LPA66	Pentatricopeptide repeat (PPR) superfamily protein	_	Dawn	Heat	Root
Kaladp0102s0147	AT2G26150	ATHSFA2,HSFA2	heat shock transcription factor A2	HSF	Dawn	Heat	Root
Kaladp0102s0163	AT3G09390	ATMT-1,ATMT-K,MT2A	metallothionein 2A	_	Dawn	Heat	Root
Kaladp0103s0009	AT2G44730		Alcohol dehydrogenase transcription factor Myb/SANT-like family protein	Trihelix	Dawn	Heat	Root
Kaladp0103s0021	AT1G32450	NRT1.5	nitrate transporter 1.5	_	Dawn	Heat	Root
Kaladp0131s0010	AT5G14120		Major facilitator superfamily protein	_	Dawn	Heat	Root
Kaladp0131s0018	AT3G27150		Galactose oxidase/kelch repeat superfamily protein	_	Dawn	Heat	Root
Kaladp0131s0021	AT5G42380	CML37,CML39	calmodulin like 37	_	Dawn	Heat	Root
Kaladp0134s0001	AT4G11480	CRK32	cysteine-rich RLK (RECEPTOR-like protein kinase) 32	_	Dawn	Heat	Root
Kaladp0138s0001	AT4G37380		Tetratricopeptide repeat (TPR)-like superfamily protein	_	Dawn	Heat	Root
Kaladp0149s0001	AT5G64040	PSAN	photosystem I reaction center subunit PSI-N, chloroplast, putative / PSI-N, putative (PSAN)	_	Dawn	Heat	Root
Kaladp0151s0002	AT3G20810		2-oxoglutarate (2OG) and Fe(II)-dependent oxygenase superfamily protein	_	Dawn	Heat	Root
Kaladp0152s0005	AT3G07490	AGD11	ARF-GAP domain 11	_	Dawn	Heat	Root
Kaladp0158s0001	AT1G25550		myb-like transcription factor family protein	G2-like	Dawn	Heat	Root
Kaladp0168s0002	AT1G03220		Eukaryotic aspartyl protease family protein	_	Dawn	Heat	Root
Kaladp0168s0003	AT3G06070			_	Dawn	Heat	Root
Kaladp0168s0013	AT2G32030		Acyl-CoA N-acyltransferases (NAT) superfamily protein	GNAT	Dawn	Heat	Root
Kaladp0172s0008	AT1G80480	PTAC17	plastid transcriptionally active 17	_	Dawn	Heat	Root
Kaladp0172s0019	AT4G19070		Putative membrane lipoprotein	_	Dawn	Heat	Root
Kaladp0172s0030	AT1G74310	ATHSP101,HOT1,HSP101	heat shock protein 101	_	Dawn	Heat	Root
Kaladp0188s0001				_	Dawn	Heat	Root
Kaladp0188s0002				_	Dawn	Heat	Root
Kaladp0192s0008	AT3G50930	BCS1	cytochrome BC1 synthesis	_	Dawn	Heat	Root
Kaladp0192s0045	AT1G19260		TTF-type zinc finger protein with HAT dimerisation domain	_	Dawn	Heat	Root
Kaladp0197s0007	AT5G07330			_	Dawn	Heat	Root
Kaladp0208s0022	AT3G51550	FER	Malectin/receptor-like protein kinase family protein	_	Dawn	Heat	Root
Kaladp0230s0001	AT1G03940		HXXXD-type acyl-transferase family protein	_	Dawn	Heat	Root
Kaladp0232s0003	AT4G18010	5PTASE2,AT5PTASE2,IP5PII	myo-inositol polyphosphate 5-phosphatase 2	_	Dawn	Heat	Root
Kaladp0250s0001	AT5G16990		Zinc-binding dehydrogenase family protein	_	Dawn	Heat	Root
Kaladp0250s0008	AT5G16990		Zinc-binding dehydrogenase family protein	_	Dawn	Heat	Root
Kaladp0251s0001				_	Dawn	Heat	Root
Kaladp0262s0010	AT1G73480		alpha/beta-Hydrolases superfamily protein	_	Dawn	Heat	Root
Kaladp0262s0013	AT1G18330	EPR1,RVE7	Homeodomain-like superfamily protein	MYB-related	Dawn	Heat	Root
Kaladp0262s0019	AT5G37260	CIR1,RVE2	Homeodomain-like superfamily protein	MYB-related	Dawn	Heat	Root
Kaladp0262s0035	AT2G15620	ATHNIR,NIR,NIR1	nitrite reductase 1	_	Dawn	Heat	Root
Kaladp0264s0002	AT5G61030	GR-RBP3	glycine-rich RNA-binding protein 3	_	Dawn	Heat	Root
Kaladp0266s0010	AT2G24210	TPS10	terpene synthase 10	_	Dawn	Heat	Root
Kaladp0266s0028	AT3G15850	ADS3,FAD5,FADB,JB67	fatty acid desaturase 5	_	Dawn	Heat	Root
Kaladp0267s0004	AT1G64990	GTG1	GPCR-type G protein 1	_	Dawn	Heat	Root
Kaladp0269s0001	AT5G55740	CRR21	Tetratricopeptide repeat (TPR)-like superfamily protein	_	Dawn	Heat	Root
Kaladp0278s0001	AT1G73805		Calmodulin binding protein-like	_	Dawn	Heat	Root
Kaladp0278s0026				_	Dawn	Heat	Root
Kaladp0278s0027				_	Dawn	Heat	Root
Kaladp0278s0030				_	Dawn	Heat	Root
Kaladp0279s0002	AT4G34410	RRTF1	redox responsive transcription factor 1	AP2-EREBP	Dawn	Heat	Root
Kaladp0297s0001				_	Dawn	Heat	Root
Kaladp0316s0003	AT4G32760		ENTH/VHS/GAT family protein	_	Dawn	Heat	Root
Kaladp0323s0002	AT2G22430	ATHB6,HB6	homeobox protein 6	HB	Dawn	Heat	Root
Kaladp0325s0007	AT2G38470	ATWRKY33,WRKY33	WRKY DNA-binding protein 33	WRKY	Dawn	Heat	Root
Kaladp0326s0002	AT4G33170		Tetratricopeptide repeat (TPR)-like superfamily protein	_	Dawn	Heat	Root
Kaladp0337s0004	AT1G32490	EMB2733,ESP3	RNA helicase family protein	_	Dawn	Heat	Root
Kaladp0337s0012	AT5G66570	MSP-1,OE33,OEE1,OEE33,PSBO-1,PSBO1	PS II oxygen-evolving complex 1	_	Dawn	Heat	Root
Kaladp0344s0001	AT5G59960			_	Dawn	Heat	Root
Kaladp0344s0002	AT5G59950		RNA-binding (RRM/RBD/RNP motifs) family protein	_	Dawn	Heat	Root
Kaladp0348s0006				_	Dawn	Heat	Root
Kaladp0351s0011	AT3G13340		Transducin/WD40 repeat-like superfamily protein	_	Dawn	Heat	Root
Kaladp0375s0004	ATCG00020		photosystem II reaction center protein A	_	Dawn	Heat	Root
Kaladp0383s0001	AT4G08950	EXO	Phosphate-responsive 1 family protein	_	Dawn	Heat	Root
Kaladp0395s0012				_	Dawn	Heat	Root
Kaladp0395s0023	AT4G03280	PETC,PGR1	photosynthetic electron transfer C	_	Dawn	Heat	Root
Kaladp0401s0002	AT4G25700	B1,BCH1,BETA-OHASE 1,chy1	beta-hydroxylase 1	_	Dawn	Heat	Root
Kaladp0416s0002				_	Dawn	Heat	Root
Kaladp0417s0008	AT2G33540	ATCPL3,CPL3	C-terminal domain phosphatase-like 3	_	Dawn	Heat	Root
Kaladp0418s0020	AT2G16790		P-loop containing nucleoside triphosphate hydrolases superfamily protein	_	Dawn	Heat	Root
Kaladp0423s0003	AT2G16980		Major facilitator superfamily protein	_	Dawn	Heat	Root
Kaladp0424s0012				_	Dawn	Heat	Root
Kaladp0427s0002	AT1G03220		Eukaryotic aspartyl protease family protein	_	Dawn	Heat	Root
Kaladp0427s0003				_	Dawn	Heat	Root
Kaladp0427s0005	AT1G03220		Eukaryotic aspartyl protease family protein	_	Dawn	Heat	Root
Kaladp0427s0006	AT1G03220		Eukaryotic aspartyl protease family protein	_	Dawn	Heat	Root
Kaladp0427s0012	AT3G06070			_	Dawn	Heat	Root
Kaladp0427s0014	AT5G19220	ADG2,APL1	ADP glucose pyrophosphorylase large subunit 1	_	Dawn	Heat	Root
Kaladp0442s0001	AT2G01770	ATVIT1,VIT1	vacuolar iron transporter 1	_	Dawn	Heat	Root
Kaladp0442s0018	AT2G01300			_	Dawn	Heat	Root
Kaladp0442s0036	AT2G01190		Octicosapeptide/Phox/Bem1p family protein	_	Dawn	Heat	Root
Kaladp0442s0049	AT5G38410		Ribulose bisphosphate carboxylase (small chain) family protein	_	Dawn	Heat	Root
Kaladp0443s0002	AT3G22740	HMT3	homocysteine S-methyltransferase 3	_	Dawn	Heat	Root
Kaladp0472s0003	AT4G33220	ATPME44,PME44	pectin methylesterase 44	_	Dawn	Heat	Root
Kaladp0472s0021	AT1G01490		Heavy metal transport/detoxification superfamily protein	_	Dawn	Heat	Root
Kaladp0476s0014	AT3G30530	ATBZIP42,bZIP42	basic leucine-zipper 42	bZIP	Dawn	Heat	Root
Kaladp0481s0006	AT3G14110	FLU	Tetratricopeptide repeat (TPR)-like superfamily protein	_	Dawn	Heat	Root
Kaladp0487s0001	AT1G07530	ATGRAS2,GRAS2,SCL14	SCARECROW-like 14	GRAS	Dawn	Heat	Root
Kaladp0492s0001	AT1G48850	EMB1144	chorismate synthase, putative / 5-enolpyruvylshikimate-3-phosphate phospholyase, putative	_	Dawn	Heat	Root
Kaladp0515s0039	AT5G56260		Ribonuclease E inhibitor RraA/Dimethylmenaquinone methyltransferase	_	Dawn	Heat	Root
Kaladp0515s0046	AT2G04270	RNEE/G	RNAse E/G-like	_	Dawn	Heat	Root
Kaladp0515s0116	AT5G03080		Phosphatidic acid phosphatase (PAP2) family protein	_	Dawn	Heat	Root
Kaladp0515s0159	AT1G31840		Tetratricopeptide repeat (TPR)-like superfamily protein	_	Dawn	Heat	Root
Kaladp0515s0167	AT3G08600		Protein of unknown function (DUF1191)	_	Dawn	Heat	Root
Kaladp0515s0174	AT2G40750	ATWRKY54,WRKY54	WRKY DNA-binding protein 54	WRKY	Dawn	Heat	Root
Kaladp0515s0185	AT3G47680		DNA binding	_	Dawn	Heat	Root
Kaladp0515s0186	AT1G13530		Protein of unknown function (DUF1262)	_	Dawn	Heat	Root
Kaladp0515s0188				_	Dawn	Heat	Root
Kaladp0515s0190	AT4G16130	ARA1,ATISA1,ISA1	arabinose kinase	_	Dawn	Heat	Root
Kaladp0515s0191	AT5G35320			_	Dawn	Heat	Root
Kaladp0515s0203	AT2G26340			_	Dawn	Heat	Root
Kaladp0515s0210	AT5G12020	HSP17.6II	17.6 kDa class II heat shock protein	_	Dawn	Heat	Root
Kaladp0515s0230	AT2G26150	ATHSFA2,HSFA2	heat shock transcription factor A2	HSF	Dawn	Heat	Root
Kaladp0517s0007	AT2G46490			_	Dawn	Heat	Root
Kaladp0520s0001				_	Dawn	Heat	Root
Kaladp0521s0001	AT5G38710		Methylenetetrahydrofolate reductase family protein	_	Dawn	Heat	Root
Kaladp0538s0011	AT3G01500	ATBCA1,ATSABP3,CA1,SABP3	carbonic anhydrase 1	_	Dawn	Heat	Root
Kaladp0550s0010	AT2G27385		Pollen Ole e 1 allergen and extensin family protein	_	Dawn	Heat	Root
Kaladp0550s0045	AT5G22920		CHY-type/CTCHY-type/RING-type Zinc finger protein	_	Dawn	Heat	Root
Kaladp0550s0068	AT3G08970	ATERDJ3A,TMS1	DNAJ heat shock N-terminal domain-containing protein	_	Dawn	Heat	Root
Kaladp0574s0015	AT5G17300	RVE1	Homeodomain-like superfamily protein	MYB-related	Dawn	Heat	Root
Kaladp0589s0010				_	Dawn	Heat	Root
Kaladp0589s0012				_	Dawn	Heat	Root
Kaladp0607s0001				_	Dawn	Heat	Root
Kaladp0607s0010	AT5G65740		zinc ion binding	_	Dawn	Heat	Root
Kaladp0607s0031				_	Dawn	Heat	Root
Kaladp0608s0001	AT1G56200	emb1303	embryo defective 1303	_	Dawn	Heat	Root
Kaladp0610s0002	AT3G09640	APX1B,APX2	ascorbate peroxidase 2	_	Dawn	Heat	Root
Kaladp0610s0011	AT5G03040	iqd2	IQ-domain 2	_	Dawn	Heat	Root
Kaladp0610s0012	AT2G36885			_	Dawn	Heat	Root
Kaladp0622s0001	AT5G37980		Zinc-binding dehydrogenase family protein	_	Dawn	Heat	Root
Kaladp0623s0002	AT5G65030			_	Dawn	Heat	Root
Kaladp0630s0002	AT3G14660	CYP72A13	cytochrome P450, family 72, subfamily A, polypeptide 13	_	Dawn	Heat	Root
Kaladp0630s0003				_	Dawn	Heat	Root
Kaladp0630s0004	AT3G14690	CYP72A15	cytochrome P450, family 72, subfamily A, polypeptide 15	_	Dawn	Heat	Root
Kaladp0630s0005	AT3G14660	CYP72A13	cytochrome P450, family 72, subfamily A, polypeptide 13	_	Dawn	Heat	Root
Kaladp0630s0006	AT3G14690	CYP72A15	cytochrome P450, family 72, subfamily A, polypeptide 15	_	Dawn	Heat	Root
Kaladp0630s0007	AT3G14690	CYP72A15	cytochrome P450, family 72, subfamily A, polypeptide 15	_	Dawn	Heat	Root
Kaladp0630s0008	AT1G53670	ATMSRB1,MSRB1	methionine sulfoxide reductase B 1	_	Dawn	Heat	Root
Kaladp0630s0009	AT1G78570	ATRHM1,RHM1,ROL1	rhamnose biosynthesis 1	_	Dawn	Heat	Root
Kaladp0630s0038	AT3G14860		NHL domain-containing protein	_	Dawn	Heat	Root
Kaladp0630s0057	AT3G14630	CYP72A9	cytochrome P450, family 72, subfamily A, polypeptide 9	_	Dawn	Heat	Root
Kaladp0630s0058	AT3G14690	CYP72A15	cytochrome P450, family 72, subfamily A, polypeptide 15	_	Dawn	Heat	Root
Kaladp0630s0062	AT3G14690	CYP72A15	cytochrome P450, family 72, subfamily A, polypeptide 15	_	Dawn	Heat	Root
Kaladp0630s0073	AT1G56130		Leucine-rich repeat transmembrane protein kinase	_	Dawn	Heat	Root
Kaladp0640s0003	AT2G26520			_	Dawn	Heat	Root
Kaladp0651s0005	AT4G18010	5PTASE2,AT5PTASE2,IP5PII	myo-inositol polyphosphate 5-phosphatase 2	_	Dawn	Heat	Root
Kaladp0664s0001	AT1G33760		Integrase-type DNA-binding superfamily protein	AP2-EREBP	Dawn	Heat	Root
Kaladp0666s0005	AT5G13750	ZIFL1	zinc induced facilitator-like 1	_	Dawn	Heat	Root
Kaladp0666s0032	AT3G10760		Homeodomain-like superfamily protein	G2-like	Dawn	Heat	Root
Kaladp0666s0034	AT2G40950	BZIP17	Basic-leucine zipper (bZIP) transcription factor family protein	bZIP	Dawn	Heat	Root
Kaladp0667s0001	AT5G02890		HXXXD-type acyl-transferase family protein	_	Dawn	Heat	Root
Kaladp0671s0007	AT5G14750	ATMYB66,MYB66,WER,WER1	myb domain protein 66	MYB	Dawn	Heat	Root
Kaladp0671s0015	AT3G06480		DEAD box RNA helicase family protein	_	Dawn	Heat	Root
Kaladp0674s0039	AT3G49410		Transcription factor IIIC, subunit 5	_	Dawn	Heat	Root
Kaladp0674s0040	AT5G50210	OLD5,QS,SUFE3	quinolinate synthase	_	Dawn	Heat	Root
Kaladp0674s0043	AT4G02930		GTP binding Elongation factor Tu family protein	_	Dawn	Heat	Root
Kaladp0674s0049	AT5G45870	PYL12,RCAR6	PYR1-like 12	_	Dawn	Heat	Root
Kaladp0674s0136	AT5G62740	ATHIR1,HIR1	SPFH/Band 7/PHB domain-containing membrane-associated protein family	_	Dawn	Heat	Root
Kaladp0674s0137	AT1G14420	AT59	Pectate lyase family protein	_	Dawn	Heat	Root
Kaladp0674s0150	AT1G16820		vacuolar ATP synthase catalytic subunit-related / V-ATPase-related / vacuolar proton pump-related	_	Dawn	Heat	Root
Kaladp0674s0176	AT5G39510	ATVTI11,ATVTI1A,SGR4,VTI11,VTI1A,ZIG,ZIG1	Vesicle transport v-SNARE family protein	_	Dawn	Heat	Root
Kaladp0674s0187	AT1G68550		Integrase-type DNA-binding superfamily protein	AP2-EREBP	Dawn	Heat	Root
Kaladp0674s0195	AT3G18500		DNAse I-like superfamily protein	_	Dawn	Heat	Root
Kaladp0693s0002	AT5G11680			_	Dawn	Heat	Root
Kaladp0696s0002	AT1G02460		Pectin lyase-like superfamily protein	_	Dawn	Heat	Root
Kaladp0740s0003	AT3G18990	REM39,VRN1	AP2/B3-like transcriptional factor family protein	ABI3VP1	Dawn	Heat	Root
Kaladp0740s0007	AT4G34160	CYCD3,CYCD3;1	CYCLIN D3;1	_	Dawn	Heat	Root
Kaladp0747s0023	AT4G20140	GSO1	Leucine-rich repeat transmembrane protein kinase	_	Dawn	Heat	Root
Kaladp0747s0024	AT4G36180		Leucine-rich receptor-like protein kinase family protein	_	Dawn	Heat	Root
Kaladp0748s0032	AT3G26580		Tetratricopeptide repeat (TPR)-like superfamily protein	_	Dawn	Heat	Root
Kaladp0748s0049	AT3G26580		Tetratricopeptide repeat (TPR)-like superfamily protein	_	Dawn	Heat	Root
Kaladp0752s0001	AT1G51100			_	Dawn	Heat	Root
Kaladp0770s0002	AT2G24130		Leucine-rich receptor-like protein kinase family protein	_	Dawn	Heat	Root
Kaladp0779s0013	AT3G03280			_	Dawn	Heat	Root
Kaladp0808s0002				_	Dawn	Heat	Root
Kaladp0808s0003	AT1G32690			_	Dawn	Heat	Root
Kaladp0808s0005	AT2G35410		RNA-binding (RRM/RBD/RNP motifs) family protein	_	Dawn	Heat	Root
Kaladp0808s0035	AT5G47120	ATBI-1,ATBI1,BI-1,BI1	BAX inhibitor 1	_	Dawn	Heat	Root
Kaladp0808s0038				_	Dawn	Heat	Root
Kaladp0809s0018	AT1G61330		FBD, F-box and Leucine Rich Repeat domains containing protein	_	Dawn	Heat	Root
Kaladp0809s0040	AT1G08860	BON3	Calcium-dependent phospholipid-binding Copine family protein	_	Dawn	Heat	Root
Kaladp0809s0041	AT5G08430		SWIB/MDM2 domain;Plus-3;GYF	SWI/SNF-BAF60b	Dawn	Heat	Root
Kaladp0809s0045	AT5G66520		Tetratricopeptide repeat (TPR)-like superfamily protein	_	Dawn	Heat	Root
Kaladp0809s0050	AT5G63140	ATPAP29,PAP29	purple acid phosphatase 29	_	Dawn	Heat	Root
Kaladp0809s0051	AT5G63140	ATPAP29,PAP29	purple acid phosphatase 29	_	Dawn	Heat	Root
Kaladp0809s0073	AT2G23810	TET8	tetraspanin8	_	Dawn	Heat	Root
Kaladp0809s0079	AT5G57655		xylose isomerase family protein	_	Dawn	Heat	Root
Kaladp0809s0107	AT4G31550	ATWRKY11,WRKY11	WRKY DNA-binding protein 11	WRKY	Dawn	Heat	Root
Kaladp0809s0117	AT3G62240		RING/U-box superfamily protein	_	Dawn	Heat	Root
Kaladp0809s0137	AT3G03280			_	Dawn	Heat	Root
Kaladp0822s0014	AT1G14860	atnudt18,NUDT18	nudix hydrolase homolog 18	_	Dawn	Heat	Root
Kaladp0833s0004	AT5G57180	CIA2	chloroplast import apparatus 2	Orphans	Dawn	Heat	Root
Kaladp0833s0005	AT4G39620	ATPPR5,EMB2453	Tetratricopeptide repeat (TPR)-like superfamily protein	_	Dawn	Heat	Root
Kaladp0837s0001	AT3G16910	AAE7,ACN1	acyl-activating enzyme 7	_	Dawn	Heat	Root
Kaladp0837s0002	AT3G17611	ATRBL14,RBL14	RHOMBOID-like protein 14	_	Dawn	Heat	Root
Kaladp0837s0009				_	Dawn	Heat	Root
Kaladp0839s0011	AT4G23180	CRK10,RLK4	cysteine-rich RLK (RECEPTOR-like protein kinase) 10	_	Dawn	Heat	Root
Kaladp0840s0001	AT1G06475			_	Dawn	Heat	Root
Kaladp0840s0017	AT4G18370	DEG5,DEGP5,HHOA	DEGP protease 5	_	Dawn	Heat	Root
Kaladp0840s0018	AT5G46170		F-box family protein	_	Dawn	Heat	Root
Kaladp0840s0038	AT2G34650	ABR,PID	Protein kinase superfamily protein	_	Dawn	Heat	Root
Kaladp0863s0002				_	Dawn	Heat	Root
Kaladp0863s0023	AT3G24620	ATROPGEF8,ROPGEF8	RHO guanyl-nucleotide exchange factor 8	_	Dawn	Heat	Root
Kaladp0864s0002	AT1G65660	SMP1	Pre-mRNA splicing Prp18-interacting factor	_	Dawn	Heat	Root
Kaladp0864s0007	AT2G42450		alpha/beta-Hydrolases superfamily protein	_	Dawn	Heat	Root
Kaladp0867s0018	AT3G61470	LHCA2	photosystem I light harvesting complex gene 2	_	Dawn	Heat	Root
Kaladp0867s0036	AT4G27670	HSP21	heat shock protein 21	_	Dawn	Heat	Root
Kaladp0867s0040	AT5G55850	NOI	RPM1-interacting protein 4 (RIN4) family protein	_	Dawn	Heat	Root
Kaladp0868s0007	AT5G55490	ATGEX1,GEX1	gamete expressed protein 1	_	Dawn	Heat	Root
Kaladp0868s0009	AT1G65230		Uncharacterized conserved protein (DUF2358)	_	Dawn	Heat	Root
Kaladp0868s0014	AT3G18080	BGLU44	B-S glucosidase 44	_	Dawn	Heat	Root
Kaladp0868s0021	AT3G18190		TCP-1/cpn60 chaperonin family protein	_	Dawn	Heat	Root
Kaladp0868s0031	AT3G04260	PTAC3	plastid transcriptionally active 3	_	Dawn	Heat	Root
Kaladp0872s0026	AT2G26670	ATHO1,GUN2,HO1,HY1,HY6,TED4	Plant haem oxygenase (decyclizing) family protein	_	Dawn	Heat	Root
Kaladp0872s0030				_	Dawn	Heat	Root
Kaladp0878s0005	AT5G58600	PMR5,TBL44	Plant protein of unknown function (DUF828)	_	Dawn	Heat	Root
Kaladp0878s0006	AT3G47340	ASN1,AT-ASN1,DIN6	glutamine-dependent asparagine synthase 1	_	Dawn	Heat	Root
Kaladp0878s0007	AT3G47340	ASN1,AT-ASN1,DIN6	glutamine-dependent asparagine synthase 1	_	Dawn	Heat	Root
Kaladp0878s0022	AT1G07080		Thioredoxin superfamily protein	_	Dawn	Heat	Root
Kaladp0878s0025	AT1G07050		CCT motif family protein	Orphans	Dawn	Heat	Root
Kaladp0902s0016	AT5G41810			_	Dawn	Heat	Root
Kaladp0911s0014				_	Dawn	Heat	Root
Kaladp0912s0010	AT2G36750	UGT73C1	UDP-glucosyl transferase 73C1	_	Dawn	Heat	Root
Kaladp0912s0018	AT5G06560		Protein of unknown function, DUF593	_	Dawn	Heat	Root
Kaladp0913s0002	AT3G57550	AGK2,GK-2	guanylate kinase	_	Dawn	Heat	Root
Kaladp0922s0001	AT3G48740		Nodulin MtN3 family protein	_	Dawn	Heat	Root
Kaladp0926s0008	AT5G47550		Cystatin/monellin superfamily protein	_	Dawn	Heat	Root
Kaladp0926s0018	AT5G43850	ARD4,ATARD4	RmlC-like cupins superfamily protein	_	Dawn	Heat	Root
Kaladp0926s0020	AT3G22740	HMT3	homocysteine S-methyltransferase 3	_	Dawn	Heat	Root
Kaladp0947s0001	AT2G17390	AKR2B	ankyrin repeat-containing 2B	_	Dawn	Heat	Root
Kaladp0952s0001				_	Dawn	Heat	Root
Kaladp0955s0013	AT5G66880	SNRK2-3,SNRK2.3,SRK2I	sucrose nonfermenting 1(SNF1)-related protein kinase 2.3	_	Dawn	Heat	Root
Kaladp0959s0006	AT5G41330		BTB/POZ domain with WD40/YVTN repeat-like protein	_	Dawn	Heat	Root
Kaladp0964s0022	AT2G27080		Late embryogenesis abundant (LEA) hydroxyproline-rich glycoprotein family	_	Dawn	Heat	Root
Kaladp0967s0023				_	Dawn	Heat	Root
Kaladp0967s0027	AT3G26310	CYP71B35	cytochrome P450, family 71, subfamily B, polypeptide 35	_	Dawn	Heat	Root
Kaladp0975s0001	AT5G67420	ASL39,LBD37	LOB domain-containing protein 37	LOB	Dawn	Heat	Root
Kaladp0977s0002				_	Dawn	Heat	Root
Kaladp0996s0006	AT1G71000		Chaperone DnaJ-domain superfamily protein	_	Dawn	Heat	Root
Kaladp1001s0003				_	Dawn	Heat	Root
Kaladp1006s0018	AT5G25560		CHY-type/CTCHY-type/RING-type Zinc finger protein	_	Dawn	Heat	Root
Kaladp1006s0025				_	Dawn	Heat	Root
Kaladp1006s0026				_	Dawn	Heat	Root
Kaladp1013s0003	AT2G16600	ROC3	rotamase CYP 3	_	Dawn	Heat	Root
Kaladp1016s0010	AT1G65260	PTAC4,VIPP1	plastid transcriptionally active 4	_	Dawn	Heat	Root
Kaladp1038s0002	AT3G28370			_	Dawn	Heat	Root
Kaladp1047s0008	AT5G38450	CYP735A1	cytochrome P450, family 735, subfamily A, polypeptide 1	_	Dawn	Heat	Root
Kaladp1058s0001	AT3G14690	CYP72A15	cytochrome P450, family 72, subfamily A, polypeptide 15	_	Dawn	Heat	Root
Kaladp1071s0003				_	Dawn	Heat	Root
Kaladp1077s0003	AT3G56200		Transmembrane amino acid transporter family protein	_	Dawn	Heat	Root
Kaladp1077s0004	AT2G40430			_	Dawn	Heat	Root
Kaladp1112s0001	AT3G46730		NB-ARC domain-containing disease resistance protein	_	Dawn	Heat	Root
Kaladp1113s0001	AT5G58070	ATTIL,TIL	temperature-induced lipocalin	_	Dawn	Heat	Root
Kaladp1117s0007				_	Dawn	Heat	Root
Kaladp1117s0008	AT3G09580		FAD/NAD(P)-binding oxidoreductase family protein	_	Dawn	Heat	Root
Kaladp1117s0009	AT1G25270		nodulin MtN21 /EamA-like transporter family protein	_	Dawn	Heat	Root
Kaladp1129s0001	AT1G70640		octicosapeptide/Phox/Bem1p (PB1) domain-containing protein	_	Dawn	Heat	Root
Kaladp1129s0007	AT3G26430		GDSL-like Lipase/Acylhydrolase superfamily protein	_	Dawn	Heat	Root
Kaladp1129s0032	AT4G16820	PLA-I{beta]2	alpha/beta-Hydrolases superfamily protein	_	Dawn	Heat	Root
Kaladp1141s0005	AT3G48180			_	Dawn	Heat	Root
Kaladp1156s0001	AT2G41480		Peroxidase superfamily protein	_	Dawn	Heat	Root
Kaladp1169s0001				_	Dawn	Heat	Root
Kaladp1182s0007	AT2G01050		zinc ion binding;nucleic acid binding	_	Dawn	Heat	Root
Kaladp1192s0012	AT4G39970		Haloacid dehalogenase-like hydrolase (HAD) superfamily protein	_	Dawn	Heat	Root
Kaladp1192s0019	AT2G04030	AtHsp90.5,CR88,EMB1956,Hsp88.1,HSP90.5	Chaperone protein htpG family protein	_	Dawn	Heat	Root
Kaladp1198s0004	AT1G06680	OE23,OEE2,PSBP-1,PSII-P	photosystem II subunit P-1	_	Dawn	Heat	Root
Kaladp1201s0015	AT5G28770	AtbZIP63,BZO2H3	bZIP transcription factor family protein	bZIP	Dawn	Heat	Root
Kaladp1221s0047	AT4G14170		Pentatricopeptide repeat (PPR) superfamily protein	_	Dawn	Heat	Root
Kaladp1222s0032	AT1G73060	LPA3	Low PSII Accumulation 3	_	Dawn	Heat	Root
Kaladp1222s0066	AT5G15450	APG6,CLPB-P,CLPB3	casein lytic proteinase B3	_	Dawn	Heat	Root
Kaladp1222s0081	AT5G45890	SAG12	senescence-associated gene 12	_	Dawn	Heat	Root
Kaladp1228s0010	AT5G26340	ATSTP13,MSS1,STP13	Major facilitator superfamily protein	_	Dawn	Heat	Root
Kaladp1228s0011	AT5G26250		Major facilitator superfamily protein	_	Dawn	Heat	Root
Kaladp1239s0001	AT5G20060		alpha/beta-Hydrolases superfamily protein	_	Dawn	Heat	Root
Kaladp1246s0013	AT1G74790		catalytics	_	Dawn	Heat	Root
Kaladp1260s0003	AT1G58340	ZF14	MATE efflux family protein	_	Dawn	Heat	Root
Kaladp1262s0001	AT4G21500			_	Dawn	Heat	Root
Kaladp1262s0002	AT4G21510		F-box family protein	_	Dawn	Heat	Root
Kaladp1262s0006	AT1G07180	ATNDI1,NDA1	alternative NAD(P)H dehydrogenase 1	_	Dawn	Heat	Root
Kaladp1262s0012				_	Dawn	Heat	Root
Kaladp1267s0001	AT4G22756	ATSMO1,ATSMO1-2,SMO1,SMO1-2	sterol C4-methyl oxidase 1-2	_	Dawn	Heat	Root
Kaladp1277s0001	AT4G21320	HSA32	Aldolase-type TIM barrel family protein	_	Dawn	Heat	Root
Kaladp1277s0004				_	Dawn	Heat	Root
Kaladp1295s0017	AT5G47390		myb-like transcription factor family protein	MYB-related	Dawn	Heat	Root
Kaladp1301s0002				_	Dawn	Heat	Root
Kaladp1304s0007	AT2G01730	ATCPSF73-II,CPSF73-II,EDA26	cleavage and polyadenylation specificity factor 73 kDa subunit-II	_	Dawn	Heat	Root
Kaladp1304s0012	AT1G67920			_	Dawn	Heat	Root
Kaladp1308s0001				_	Dawn	Heat	Root
Kaladp1317s0001	AT1G78970	ATLUP1,LUP1	lupeol synthase 1	_	Dawn	Heat	Root
Kaladp1319s0031	AT4G24750		Rhodanese/Cell cycle control phosphatase superfamily protein	_	Dawn	Heat	Root
Kaladp1319s0032	AT1G35660			_	Dawn	Heat	Root
Kaladp1324s0039	AT5G17210		Protein of unknown function (DUF1218)	_	Dawn	Heat	Root

## Sheet: Dusk_UpRegulation
GeneID	At_Ortholog	At_Name	At_Anno	At_Tffamily	Time	Treatment	Tissue
Kaladp0001s0009	AT1G09070	(AT)SRC2,SRC2	soybean gene regulated by cold-2	_	Dusk	Heat	Root
Kaladp0001s0011	AT4G15800	RALFL33	ralf-like 33	_	Dusk	Heat	Root
Kaladp0001s0015	AT1G75510		Transcription initiation factor IIF, beta subunit	_	Dusk	Heat	Root
Kaladp0001s0041	AT2G33680		Tetratricopeptide repeat (TPR)-like superfamily protein	_	Dusk	Heat	Root
Kaladp0001s0049	AT5G08180		Ribosomal protein L7Ae/L30e/S12e/Gadd45 family protein	_	Dusk	Heat	Root
Kaladp0001s0054	AT4G24190	AtHsp90-7,AtHsp90.7,HSP90.7,SHD	Chaperone protein htpG family protein	_	Dusk	Heat	Root
Kaladp0001s0061	AT4G24160		alpha/beta-Hydrolases superfamily protein	_	Dusk	Heat	Root
Kaladp0001s0065	AT4G36210		Protein of unknown function (DUF726)	_	Dusk	Heat	Root
Kaladp0001s0070	AT1G76690	ATOPR2,OPR2	12-oxophytodienoate reductase 2	_	Dusk	Heat	Root
Kaladp0001s0086	AT1G26270		Phosphatidylinositol 3- and 4-kinase family protein	_	Dusk	Heat	Root
Kaladp0001s0090	AT3G02690		nodulin MtN21 /EamA-like transporter family protein	_	Dusk	Heat	Root
Kaladp0001s0099	AT5G65750		2-oxoglutarate dehydrogenase, E1 component	_	Dusk	Heat	Root
Kaladp0001s0101	AT1G80670		Transducin/WD40 repeat-like superfamily protein	_	Dusk	Heat	Root
Kaladp0001s0158	AT4G32050		neurochondrin family protein	_	Dusk	Heat	Root
Kaladp0001s0162	AT5G58410		HEAT/U-box domain-containing protein	_	Dusk	Heat	Root
Kaladp0001s0169	AT2G25110	AtSDF2,ATSDL,SDF2	stromal cell-derived factor 2-like protein precursor	_	Dusk	Heat	Root
Kaladp0001s0192	AT5G10690		pentatricopeptide (PPR) repeat-containing protein / CBS domain-containing protein	_	Dusk	Heat	Root
Kaladp0001s0203				_	Dusk	Heat	Root
Kaladp0001s0206	AT3G26630		Tetratricopeptide repeat (TPR)-like superfamily protein	_	Dusk	Heat	Root
Kaladp0001s0209	AT5G60580		RING/U-box superfamily protein	_	Dusk	Heat	Root
Kaladp0001s0218	AT1G73400		Pentatricopeptide repeat (PPR) superfamily protein	_	Dusk	Heat	Root
Kaladp0001s0230	AT3G07630	ADT2	arogenate dehydratase 2	_	Dusk	Heat	Root
Kaladp0001s0233	AT1G24625	ZFP7	zinc finger protein 7	C2H2	Dusk	Heat	Root
Kaladp0001s0234	AT1G15100	RHA2A	RING-H2 finger A2A	_	Dusk	Heat	Root
Kaladp0001s0261	AT5G64430		Octicosapeptide/Phox/Bem1p family protein	_	Dusk	Heat	Root
Kaladp0001s0262	AT1G56060			_	Dusk	Heat	Root
Kaladp0002s0020				_	Dusk	Heat	Root
Kaladp0002s0029	AT3G57430	OTP84	Tetratricopeptide repeat (TPR)-like superfamily protein	_	Dusk	Heat	Root
Kaladp0002s0045	AT2G33760		Pentatricopeptide repeat (PPR) superfamily protein	_	Dusk	Heat	Root
Kaladp0002s0089	AT2G28370		Uncharacterised protein family (UPF0497)	_	Dusk	Heat	Root
Kaladp0002s0118	AT5G03560		Tetratricopeptide repeat (TPR)-like superfamily protein	_	Dusk	Heat	Root
Kaladp0002s0122				_	Dusk	Heat	Root
Kaladp0002s0130	AT1G60650		RNA-binding (RRM/RBD/RNP motifs) family protein with retrovirus zinc finger-like domain	_	Dusk	Heat	Root
Kaladp0003s0008				_	Dusk	Heat	Root
Kaladp0003s0046	AT1G75460		ATP-dependent protease La (LON) domain protein	_	Dusk	Heat	Root
Kaladp0003s0051	AT1G75500	WAT1	Walls Are Thin 1	_	Dusk	Heat	Root
Kaladp0003s0073	AT4G35750		SEC14 cytosolic factor family protein / phosphoglyceride transfer family protein	_	Dusk	Heat	Root
Kaladp0003s0085	AT1G76010		Alba DNA/RNA-binding protein	_	Dusk	Heat	Root
Kaladp0003s0094				_	Dusk	Heat	Root
Kaladp0003s0095	AT1G20030		Pathogenesis-related thaumatin superfamily protein	_	Dusk	Heat	Root
Kaladp0003s0102	AT5G46920		Intron maturase, type II family protein	_	Dusk	Heat	Root
Kaladp0003s0133	AT3G62600	ATERDJ3B,ERDJ3B	DNAJ heat shock family protein	_	Dusk	Heat	Root
Kaladp0003s0168	AT1G74330		Protein kinase superfamily protein	_	Dusk	Heat	Root
Kaladp0003s0169	AT5G15450	APG6,CLPB-P,CLPB3	casein lytic proteinase B3	_	Dusk	Heat	Root
Kaladp0004s0037	AT2G04240	XERICO	RING/U-box superfamily protein	_	Dusk	Heat	Root
Kaladp0004s0040	ATCG01310		ribosomal protein L2	_	Dusk	Heat	Root
Kaladp0005s0003	AT1G80520		Sterile alpha motif (SAM) domain-containing protein	_	Dusk	Heat	Root
Kaladp0005s0011	AT5G18400		Cytokine-induced anti-apoptosis inhibitor 1, Fe-S biogenesis	_	Dusk	Heat	Root
Kaladp0005s0015	AT5G58040	ATFIP1[V],ATFIPS5,FIP1[V],FIPS5	homolog of yeast FIP1 [V]	_	Dusk	Heat	Root
Kaladp0005s0023	AT3G15610		Transducin/WD40 repeat-like superfamily protein	_	Dusk	Heat	Root
Kaladp0005s0036	AT2G28680		RmlC-like cupins superfamily protein	_	Dusk	Heat	Root
Kaladp0005s0042	AT3G46220			_	Dusk	Heat	Root
Kaladp0005s0052	AT1G07850		Protein of unknown function (DUF604)	_	Dusk	Heat	Root
Kaladp0005s0054	AT5G02810	APRR7,PRR7	pseudo-response regulator 7	Pseudo ARR-B	Dusk	Heat	Root
Kaladp0005s0064				_	Dusk	Heat	Root
Kaladp0005s0065				_	Dusk	Heat	Root
Kaladp0006s0028	AT3G48210			_	Dusk	Heat	Root
Kaladp0006s0049	AT5G50450		HCP-like superfamily protein with MYND-type zinc finger	_	Dusk	Heat	Root
Kaladp0006s0082	AT5G61800		Pentatricopeptide repeat (PPR) superfamily protein	_	Dusk	Heat	Root
Kaladp0006s0120	ATCG00720		photosynthetic electron transfer B	_	Dusk	Heat	Root
Kaladp0006s0123	ATCG01310		ribosomal protein L2	_	Dusk	Heat	Root
Kaladp0006s0126	ATCG00350		Photosystem I, PsaA/PsaB protein	_	Dusk	Heat	Root
Kaladp0007s0018				_	Dusk	Heat	Root
Kaladp0007s0047	AT3G44370		Membrane insertion protein, OxaA/YidC with tetratricopeptide repeat domain	_	Dusk	Heat	Root
Kaladp0007s0072				_	Dusk	Heat	Root
Kaladp0007s0073				_	Dusk	Heat	Root
Kaladp0007s0074	AT3G15610		Transducin/WD40 repeat-like superfamily protein	_	Dusk	Heat	Root
Kaladp0007s0080				_	Dusk	Heat	Root
Kaladp0007s0101	AT1G06770	DRIP1	DREB2A-interacting protein 1	_	Dusk	Heat	Root
Kaladp0008s0017	AT1G17120	CAT8	cationic amino acid transporter 8	_	Dusk	Heat	Root
Kaladp0008s0026	AT2G13600		Pentatricopeptide repeat (PPR) superfamily protein	_	Dusk	Heat	Root
Kaladp0008s0039	AT5G24000		Protein of unknown function (DUF819)	_	Dusk	Heat	Root
Kaladp0008s0040	AT1G71770	PAB5	poly(A)-binding protein 5	_	Dusk	Heat	Root
Kaladp0008s0042	AT5G52810		NAD(P)-binding Rossmann-fold superfamily protein	_	Dusk	Heat	Root
Kaladp0008s0043	AT4G25700	B1,BCH1,BETA-OHASE 1,chy1	beta-hydroxylase 1	_	Dusk	Heat	Root
Kaladp0008s0070	AT4G25700	B1,BCH1,BETA-OHASE 1,chy1	beta-hydroxylase 1	_	Dusk	Heat	Root
Kaladp0008s0079				_	Dusk	Heat	Root
Kaladp0008s0081	AT4G23760		Cox19-like CHCH family protein	_	Dusk	Heat	Root
Kaladp0008s0096	AT2G46680	ATHB-7,ATHB7,HB-7	homeobox 7	HB	Dusk	Heat	Root
Kaladp0008s0101	AT2G17580		Polynucleotide adenylyltransferase family protein	_	Dusk	Heat	Root
Kaladp0008s0118	AT5G66520		Tetratricopeptide repeat (TPR)-like superfamily protein	_	Dusk	Heat	Root
Kaladp0008s0129	AT1G26500		Pentatricopeptide repeat (PPR) superfamily protein	_	Dusk	Heat	Root
Kaladp0008s0162	AT3G18600		P-loop containing nucleoside triphosphate hydrolases superfamily protein	_	Dusk	Heat	Root
Kaladp0008s0191	AT4G10080			_	Dusk	Heat	Root
Kaladp0008s0208				_	Dusk	Heat	Root
Kaladp0008s0220	AT4G14100		transferases, transferring glycosyl groups	_	Dusk	Heat	Root
Kaladp0008s0235	AT1G64430		Pentatricopeptide repeat (PPR) superfamily protein	_	Dusk	Heat	Root
Kaladp0008s0242				_	Dusk	Heat	Root
Kaladp0008s0258	AT1G55915		zinc ion binding	_	Dusk	Heat	Root
Kaladp0008s0284	AT1G55740	AtSIP1,SIP1	seed imbibition 1	_	Dusk	Heat	Root
Kaladp0008s0313	AT1G08480			_	Dusk	Heat	Root
Kaladp0008s0336	AT5G04895		DEA(D/H)-box RNA helicase family protein	_	Dusk	Heat	Root
Kaladp0008s0357	AT3G54300	ATVAMP727,VAMP727	vesicle-associated membrane protein 727	_	Dusk	Heat	Root
Kaladp0008s0360	AT2G24120	PDE319,SCA3	DNA/RNA polymerases superfamily protein	_	Dusk	Heat	Root
Kaladp0008s0376				_	Dusk	Heat	Root
Kaladp0008s0389	AT4G21105		cytochrome-c oxidases;electron carriers	_	Dusk	Heat	Root
Kaladp0008s0406	AT5G10910		mraW methylase family protein	_	Dusk	Heat	Root
Kaladp0008s0422	AT3G10350		P-loop containing nucleoside triphosphate hydrolases superfamily protein	_	Dusk	Heat	Root
Kaladp0008s0465	AT2G27940		RING/U-box superfamily protein	_	Dusk	Heat	Root
Kaladp0008s0469	AT2G01918	PQL3	PsbQ-like 3	_	Dusk	Heat	Root
Kaladp0008s0488	AT5G12000		Protein kinase protein with adenine nucleotide alpha hydrolases-like domain	_	Dusk	Heat	Root
Kaladp0008s0491	AT2G25890		Oleosin family protein	_	Dusk	Heat	Root
Kaladp0008s0530	AT4G16835		Tetratricopeptide repeat (TPR)-like superfamily protein	_	Dusk	Heat	Root
Kaladp0008s0549	AT5G52030		TraB family protein	_	Dusk	Heat	Root
Kaladp0008s0552	AT4G25470	ATCBF2,CBF2,DREB1C,FTQ4	C-repeat/DRE binding factor 2	AP2-EREBP	Dusk	Heat	Root
Kaladp0008s0553	AT4G25450	ATNAP8,NAP8	non-intrinsic ABC protein 8	_	Dusk	Heat	Root
Kaladp0008s0562	AT3G12340		FKBP-like peptidyl-prolyl cis-trans isomerase family protein	_	Dusk	Heat	Root
Kaladp0008s0565	AT2G45290		Transketolase	_	Dusk	Heat	Root
Kaladp0008s0608	AT5G23120	HCF136	photosystem II stability/assembly factor, chloroplast (HCF136)	_	Dusk	Heat	Root
Kaladp0008s0624	AT4G25130	PMSR4	peptide met sulfoxide reductase 4	_	Dusk	Heat	Root
Kaladp0008s0627	AT3G14470		NB-ARC domain-containing disease resistance protein	_	Dusk	Heat	Root
Kaladp0008s0629	AT3G14470		NB-ARC domain-containing disease resistance protein	_	Dusk	Heat	Root
Kaladp0008s0637	AT3G14460		LRR and NB-ARC domains-containing disease resistance protein	_	Dusk	Heat	Root
Kaladp0008s0651	AT3G14460		LRR and NB-ARC domains-containing disease resistance protein	_	Dusk	Heat	Root
Kaladp0008s0654	AT1G74630		Tetratricopeptide repeat (TPR)-like superfamily protein	_	Dusk	Heat	Root
Kaladp0008s0667	AT1G74630		Tetratricopeptide repeat (TPR)-like superfamily protein	_	Dusk	Heat	Root
Kaladp0008s0675	AT5G15300		Pentatricopeptide repeat (PPR) superfamily protein	_	Dusk	Heat	Root
Kaladp0008s0679	AT4G32430		Pentatricopeptide repeat (PPR) superfamily protein	_	Dusk	Heat	Root
Kaladp0008s0692	AT3G49470	NACA2	nascent polypeptide-associated complex subunit alpha-like protein 2	_	Dusk	Heat	Root
Kaladp0008s0697	AT3G49430	SRp34a	SER/ARG-rich protein 34A	_	Dusk	Heat	Root
Kaladp0008s0701				_	Dusk	Heat	Root
Kaladp0008s0705	AT5G54580		RNA-binding (RRM/RBD/RNP motifs) family protein	_	Dusk	Heat	Root
Kaladp0008s0708	AT5G54530		Protein of unknown function, DUF538	_	Dusk	Heat	Root
Kaladp0008s0709	AT3G20640		basic helix-loop-helix (bHLH) DNA-binding superfamily protein	_	Dusk	Heat	Root
Kaladp0008s0734				_	Dusk	Heat	Root
Kaladp0008s0735	AT2G20560		DNAJ heat shock family protein	_	Dusk	Heat	Root
Kaladp0008s0755	AT1G16950			_	Dusk	Heat	Root
Kaladp0008s0768	AT1G29670		GDSL-like Lipase/Acylhydrolase superfamily protein	_	Dusk	Heat	Root
Kaladp0008s0795	AT1G30070		SGS domain-containing protein	_	Dusk	Heat	Root
Kaladp0008s0798	AT2G42800	AtRLP29,RLP29	receptor like protein 29	_	Dusk	Heat	Root
Kaladp0008s0804	AT1G65030		Transducin/WD40 repeat-like superfamily protein	_	Dusk	Heat	Root
Kaladp0008s0815	AT2G34640	HMR,PTAC12	plastid transcriptionally active 12	_	Dusk	Heat	Root
Kaladp0008s0835	AT1G30680		toprim domain-containing protein	_	Dusk	Heat	Root
Kaladp0008s0843	AT2G20900	ATDGK5,DGK5	diacylglycerol kinase 5	_	Dusk	Heat	Root
Kaladp0008s0849	AT5G49970	ATPPOX,PDX3,PPOX	pyridoxin (pyrodoxamine) 5\'-phosphate oxidase	_	Dusk	Heat	Root
Kaladp0008s0855	AT4G27410	ANAC072,RD26	NAC (No Apical Meristem) domain transcriptional regulator superfamily protein	NAC	Dusk	Heat	Root
Kaladp0008s0872	AT1G53120		RNA-binding S4 domain-containing protein	_	Dusk	Heat	Root
Kaladp0008s0878	AT5G53880			_	Dusk	Heat	Root
Kaladp0008s0880	AT4G27540	PRA1.H	prenylated RAB acceptor 1.H	_	Dusk	Heat	Root
Kaladp0008s0888	AT2G07671		ATP synthase subunit C family protein	_	Dusk	Heat	Root
Kaladp0008s0899				_	Dusk	Heat	Root
Kaladp0008s0919				_	Dusk	Heat	Root
Kaladp0009s0023	AT5G17460			_	Dusk	Heat	Root
Kaladp0009s0035	AT5G56310		Pentatricopeptide repeat (PPR) superfamily protein	_	Dusk	Heat	Root
Kaladp0009s0043	AT3G01170		Ribosomal protein L34e superfamily protein	_	Dusk	Heat	Root
Kaladp0009s0051	AT1G31175			_	Dusk	Heat	Root
Kaladp0009s0052	AT5G15050		Core-2/I-branching beta-1,6-N-acetylglucosaminyltransferase family protein	_	Dusk	Heat	Root
Kaladp0009s0064	AT1G16740		Ribosomal protein L20	_	Dusk	Heat	Root
Kaladp0009s0068				_	Dusk	Heat	Root
Kaladp0010s0015	AT4G16730	TPS02	terpene synthase 02	_	Dusk	Heat	Root
Kaladp0010s0026				_	Dusk	Heat	Root
Kaladp0010s0027	AT1G29290			_	Dusk	Heat	Root
Kaladp0010s0053	AT2G20560		DNAJ heat shock family protein	_	Dusk	Heat	Root
Kaladp0010s0054	AT3G29320		Glycosyl transferase, family 35	_	Dusk	Heat	Root
Kaladp0010s0074	AT1G07180	ATNDI1,NDA1	alternative NAD(P)H dehydrogenase 1	_	Dusk	Heat	Root
Kaladp0010s0098				_	Dusk	Heat	Root
Kaladp0010s0099	AT3G15850	ADS3,FAD5,FADB,JB67	fatty acid desaturase 5	_	Dusk	Heat	Root
Kaladp0010s0100	AT2G24210	TPS10	terpene synthase 10	_	Dusk	Heat	Root
Kaladp0010s0101	AT4G21320	HSA32	Aldolase-type TIM barrel family protein	_	Dusk	Heat	Root
Kaladp0010s0120	AT3G21690		MATE efflux family protein	_	Dusk	Heat	Root
Kaladp0010s0121				_	Dusk	Heat	Root
Kaladp0010s0139	AT1G11925		Stigma-specific Stig1 family protein	_	Dusk	Heat	Root
Kaladp0010s0147	AT1G53540		HSP20-like chaperones superfamily protein	_	Dusk	Heat	Root
Kaladp0010s0170	AT1G58330	ZW2	transcription factor-related	_	Dusk	Heat	Root
Kaladp0010s0179	AT1G27650	ATU2AF35A	U2 snRNP auxiliary factor small subunit, putative	C3H	Dusk	Heat	Root
Kaladp0010s0181	AT4G13050		Acyl-ACP thioesterase	_	Dusk	Heat	Root
Kaladp0010s0187	AT5G50110		S-adenosyl-L-methionine-dependent methyltransferases superfamily protein	_	Dusk	Heat	Root
Kaladp0011s0026	AT1G64940	CYP89A6	cytochrome P450, family 87, subfamily A, polypeptide 6	_	Dusk	Heat	Root
Kaladp0011s0030	AT5G22250		Polynucleotidyl transferase, ribonuclease H-like superfamily protein	_	Dusk	Heat	Root
Kaladp0011s0040				_	Dusk	Heat	Root
Kaladp0011s0101	AT4G35790	ATPLDDELTA,PLDDELTA	phospholipase D delta	_	Dusk	Heat	Root
Kaladp0011s0107	AT1G22020	SHM6	serine hydroxymethyltransferase 6	_	Dusk	Heat	Root
Kaladp0011s0140	AT5G23340		RNI-like superfamily protein	_	Dusk	Heat	Root
Kaladp0011s0142	AT2G11890		adenylate cyclases	_	Dusk	Heat	Root
Kaladp0011s0170	AT2G41040		S-adenosyl-L-methionine-dependent methyltransferases superfamily protein	_	Dusk	Heat	Root
Kaladp0011s0176	AT4G00231	MEE50	ARM repeat superfamily protein	_	Dusk	Heat	Root
Kaladp0011s0188	AT2G32060		Ribosomal protein L7Ae/L30e/S12e/Gadd45 family protein	_	Dusk	Heat	Root
Kaladp0011s0206	AT1G64660	ATMGL,MGL	methionine gamma-lyase	_	Dusk	Heat	Root
Kaladp0011s0221	AT5G57520	ATZFP2,ZFP2	zinc finger protein 2	C2H2	Dusk	Heat	Root
Kaladp0011s0223	AT5G57550	XTH25,XTR3	xyloglucan endotransglucosylase/hydrolase 25	_	Dusk	Heat	Root
Kaladp0011s0237				_	Dusk	Heat	Root
Kaladp0011s0247	AT1G16030	Hsp70b	heat shock protein 70B	_	Dusk	Heat	Root
Kaladp0011s0269	AT5G03800	EMB166,EMB175,emb1899	Pentatricopeptide repeat (PPR) superfamily protein	_	Dusk	Heat	Root
Kaladp0011s0272	AT5G03720	AT-HSFA3,HSFA3	heat shock transcription factor A3	HSF	Dusk	Heat	Root
Kaladp0011s0317	AT1G16770			_	Dusk	Heat	Root
Kaladp0011s0329	AT2G03070	MED8	mediator subunit 8	_	Dusk	Heat	Root
Kaladp0011s0337				_	Dusk	Heat	Root
Kaladp0011s0345	AT1G48900		Signal recognition particle, SRP54 subunit protein	_	Dusk	Heat	Root
Kaladp0011s0348	AT3G21215		RNA-binding (RRM/RBD/RNP motifs) family protein	_	Dusk	Heat	Root
Kaladp0011s0355	AT1G53310	ATPEPC1,ATPPC1,PEPC1,PPC1	phosphoenolpyruvate carboxylase 1	_	Dusk	Heat	Root
Kaladp0011s0383	AT3G59040		Tetratricopeptide repeat (TPR)-like superfamily protein	_	Dusk	Heat	Root
Kaladp0011s0395	AT2G29730	UGT71D1	UDP-glucosyl transferase 71D1	_	Dusk	Heat	Root
Kaladp0011s0419	AT3G14200		Chaperone DnaJ-domain superfamily protein	_	Dusk	Heat	Root
Kaladp0011s0446	AT1G74120		Mitochondrial transcription termination factor family protein	mTERF	Dusk	Heat	Root
Kaladp0011s0447	AT3G13860	HSP60-3A	heat shock protein 60-3A	_	Dusk	Heat	Root
Kaladp0011s0450				_	Dusk	Heat	Root
Kaladp0011s0469	AT5G48120		ARM repeat superfamily protein	_	Dusk	Heat	Root
Kaladp0011s0477	AT5G48120		ARM repeat superfamily protein	_	Dusk	Heat	Root
Kaladp0011s0481	AT1G15240		Phox-associated domain;Phox-like;Sorting nexin, C-terminal	_	Dusk	Heat	Root
Kaladp0011s0484	AT1G30450	ATCCC1,CCC1,HAP5	cation-chloride co-transporter 1	_	Dusk	Heat	Root
Kaladp0011s0545	AT2G37370			_	Dusk	Heat	Root
Kaladp0011s0569	AT3G10490	ANAC051,ANAC052,NAC052	NAC domain containing protein 52	NAC	Dusk	Heat	Root
Kaladp0011s0635				_	Dusk	Heat	Root
Kaladp0011s0651				_	Dusk	Heat	Root
Kaladp0011s0675	AT3G09320		DHHC-type zinc finger family protein	_	Dusk	Heat	Root
Kaladp0011s0678	AT3G09350	Fes1A	Fes1A	_	Dusk	Heat	Root
Kaladp0011s0686	AT3G53940		Mitochondrial substrate carrier family protein	_	Dusk	Heat	Root
Kaladp0011s0691	AT5G02050		Mitochondrial glycoprotein family protein	_	Dusk	Heat	Root
Kaladp0011s0694	AT3G53970		proteasome inhibitor-related	_	Dusk	Heat	Root
Kaladp0011s0711	AT5G48910	LPA66	Pentatricopeptide repeat (PPR) superfamily protein	_	Dusk	Heat	Root
Kaladp0011s0732	AT3G54010	DEI1,PAS1	FKBP-type peptidyl-prolyl cis-trans isomerase family protein	_	Dusk	Heat	Root
Kaladp0011s0733				_	Dusk	Heat	Root
Kaladp0011s0734	AT3G54010	DEI1,PAS1	FKBP-type peptidyl-prolyl cis-trans isomerase family protein	_	Dusk	Heat	Root
Kaladp0011s0745	AT3G03630	CS26	cysteine synthase 26	_	Dusk	Heat	Root
Kaladp0011s0749	AT5G35910		Polynucleotidyl transferase, ribonuclease H fold protein with HRDC domain	_	Dusk	Heat	Root
Kaladp0011s0751	AT5G12380	ANNAT8	annexin 8	_	Dusk	Heat	Root
Kaladp0011s0756	AT5G35910		Polynucleotidyl transferase, ribonuclease H fold protein with HRDC domain	_	Dusk	Heat	Root
Kaladp0011s0768	AT5G06560		Protein of unknown function, DUF593	_	Dusk	Heat	Root
Kaladp0011s0771	AT5G06560		Protein of unknown function, DUF593	_	Dusk	Heat	Root
Kaladp0011s0779				_	Dusk	Heat	Root
Kaladp0011s0782	AT5G06560		Protein of unknown function, DUF593	_	Dusk	Heat	Root
Kaladp0011s0784	AT3G54740		Protein of unknown function, DUF593	_	Dusk	Heat	Root
Kaladp0011s0804	AT1G50450		Saccharopine dehydrogenase	_	Dusk	Heat	Root
Kaladp0011s0825	AT5G12290	DGS1	dgd1 suppressor 1	_	Dusk	Heat	Root
Kaladp0011s0830	AT5G12110		Glutathione S-transferase, C-terminal-like;Translation elongation factor EF1B/ribosomal protein S6	_	Dusk	Heat	Root
Kaladp0011s0831	AT3G13690		Protein kinase protein with adenine nucleotide alpha hydrolases-like domain	_	Dusk	Heat	Root
Kaladp0011s0840	AT3G18240		Ribosomal protein S24/S35, mitochondrial	_	Dusk	Heat	Root
Kaladp0011s0841				_	Dusk	Heat	Root
Kaladp0011s0848				_	Dusk	Heat	Root
Kaladp0011s0858				_	Dusk	Heat	Root
Kaladp0011s0860	AT5G22060	ATJ2,J2	DNAJ homologue 2	_	Dusk	Heat	Root
Kaladp0011s0872	AT5G22340			_	Dusk	Heat	Root
Kaladp0011s0917				_	Dusk	Heat	Root
Kaladp0011s0970	AT5G05490	ATREC8,DIF1,REC8,SYN1	Rad21/Rec8-like family protein	_	Dusk	Heat	Root
Kaladp0011s0998	AT5G17540		HXXXD-type acyl-transferase family protein	_	Dusk	Heat	Root
Kaladp0011s1003				_	Dusk	Heat	Root
Kaladp0011s1031	AT3G48360	ATBT2,BT2	BTB and TAZ domain protein 2	TRAF	Dusk	Heat	Root
Kaladp0011s1034	AT3G48330	ATPIMT1,PIMT1	protein-l-isoaspartate methyltransferase 1	_	Dusk	Heat	Root
Kaladp0011s1036	AT5G50360			_	Dusk	Heat	Root
Kaladp0011s1044				_	Dusk	Heat	Root
Kaladp0011s1050	AT5G63470	NF-YC4	nuclear factor Y, subunit C4	CCAAT	Dusk	Heat	Root
Kaladp0011s1064	AT4G15200	AFH3,FH3	formin 3	_	Dusk	Heat	Root
Kaladp0011s1101	AT5G55140		ribosomal protein L30 family protein	_	Dusk	Heat	Root
Kaladp0011s1102	AT1G51130		Nse4, component of Smc5/6 DNA repair complex	_	Dusk	Heat	Root
Kaladp0011s1113	AT2G30950	FTSH2,VAR2	FtsH extracellular protease family	_	Dusk	Heat	Root
Kaladp0011s1128	AT2G42920		Pentatricopeptide repeat (PPR-like) superfamily protein	_	Dusk	Heat	Root
Kaladp0011s1136	AT1G06590			_	Dusk	Heat	Root
Kaladp0011s1159	AT4G31320		SAUR-like auxin-responsive protein family	_	Dusk	Heat	Root
Kaladp0011s1187	AT3G49760	AtbZIP5,bZIP5	basic leucine-zipper 5	bZIP	Dusk	Heat	Root
Kaladp0011s1190	AT1G27480		alpha/beta-Hydrolases superfamily protein	_	Dusk	Heat	Root
Kaladp0011s1204	AT5G59845		Gibberellin-regulated family protein	_	Dusk	Heat	Root
Kaladp0011s1228	AT5G42900	COR27	cold regulated gene 27	_	Dusk	Heat	Root
Kaladp0011s1231	AT5G42870	ATPAH2,PAH2	phosphatidic acid phosphohydrolase 2	_	Dusk	Heat	Root
Kaladp0011s1261	AT4G34310		alpha/beta-Hydrolases superfamily protein	_	Dusk	Heat	Root
Kaladp0011s1264	AT2G39120		Ubiquitin carboxyl-terminal hydrolase family protein	_	Dusk	Heat	Root
Kaladp0011s1277	AT4G27670	HSP21	heat shock protein 21	_	Dusk	Heat	Root
Kaladp0011s1282	AT5G54580		RNA-binding (RRM/RBD/RNP motifs) family protein	_	Dusk	Heat	Root
Kaladp0011s1305	AT4G27410	ANAC072,RD26	NAC (No Apical Meristem) domain transcriptional regulator superfamily protein	NAC	Dusk	Heat	Root
Kaladp0012s0006	AT3G03360		F-box/RNI-like superfamily protein	_	Dusk	Heat	Root
Kaladp0012s0014	AT4G16430		basic helix-loop-helix (bHLH) DNA-binding superfamily protein	bHLH	Dusk	Heat	Root
Kaladp0012s0048	AT4G14920		Acyl-CoA N-acyltransferase with RING/FYVE/PHD-type zinc finger protein	PHD	Dusk	Heat	Root
Kaladp0012s0066	AT2G31530	EMB2289,SCY2	SecY protein transport family protein	_	Dusk	Heat	Root
Kaladp0012s0067	AT4G39952		Pentatricopeptide repeat (PPR) superfamily protein	_	Dusk	Heat	Root
Kaladp0012s0071	AT3G63088	DVL14,RTFL14	ROTUNDIFOLIA like 14	_	Dusk	Heat	Root
Kaladp0012s0104	AT2G20260	PSAE-2	photosystem I subunit E-2	_	Dusk	Heat	Root
Kaladp0012s0106	AT3G09270	ATGSTU8,GSTU8	glutathione S-transferase TAU 8	_	Dusk	Heat	Root
Kaladp0012s0109	AT5G64320		Pentatricopeptide repeat (PPR) superfamily protein	_	Dusk	Heat	Root
Kaladp0012s0115	AT2G35030		Pentatricopeptide repeat (PPR) superfamily protein	_	Dusk	Heat	Root
Kaladp0012s0120	ATCG01280		Chloroplast Ycf2;ATPase, AAA type, core	_	Dusk	Heat	Root
Kaladp0013s0027	AT5G65840		Thioredoxin superfamily protein	_	Dusk	Heat	Root
Kaladp0013s0039	AT5G53400	BOB1	HSP20-like chaperones superfamily protein	_	Dusk	Heat	Root
Kaladp0015s0003	AT2G31050		Cupredoxin superfamily protein	_	Dusk	Heat	Root
Kaladp0015s0008	AT4G11740	SAY1	Ubiquitin-like superfamily protein	_	Dusk	Heat	Root
Kaladp0015s0016	AT3G28730	ATHMG,HMG,NFD,SSRP1	high mobility group	HMG	Dusk	Heat	Root
Kaladp0015s0038	AT2G21340		MATE efflux family protein	_	Dusk	Heat	Root
Kaladp0015s0096	AT1G02850	BGLU11	beta glucosidase 11	_	Dusk	Heat	Root
Kaladp0015s0103	AT2G47810	NF-YB5	nuclear factor Y, subunit B5	CCAAT	Dusk	Heat	Root
Kaladp0015s0108	AT3G13770		Pentatricopeptide repeat (PPR) superfamily protein	_	Dusk	Heat	Root
Kaladp0015s0110	AT3G62940		Cysteine proteinases superfamily protein	_	Dusk	Heat	Root
Kaladp0015s0112	AT3G62950		Thioredoxin superfamily protein	_	Dusk	Heat	Root
Kaladp0015s0117	AT5G48940		Leucine-rich repeat transmembrane protein kinase family protein	_	Dusk	Heat	Root
Kaladp0015s0122	AT4G00467		Calcium-dependent lipid-binding (CaLB domain) family protein	_	Dusk	Heat	Root
Kaladp0015s0149	AT1G01860	PFC1	Ribosomal RNA adenine dimethylase family protein	_	Dusk	Heat	Root
Kaladp0015s0155	AT2G45670		calcineurin B subunit-related	_	Dusk	Heat	Root
Kaladp0015s0161				_	Dusk	Heat	Root
Kaladp0015s0179	AT2G21520		Sec14p-like phosphatidylinositol transfer family protein	_	Dusk	Heat	Root
Kaladp0015s0180	AT2G21590	APL4	Glucose-1-phosphate adenylyltransferase family protein	_	Dusk	Heat	Root
Kaladp0015s0186	AT3G18870		Mitochondrial transcription termination factor family protein	mTERF	Dusk	Heat	Root
Kaladp0015s0200	AT3G19090		RNA-binding protein	_	Dusk	Heat	Root
Kaladp0015s0201	AT2G15760		Protein of unknown function (DUF1645)	_	Dusk	Heat	Root
Kaladp0015s0208	AT4G34100		RING/U-box superfamily protein	_	Dusk	Heat	Root
Kaladp0016s0006	AT1G66510		AAR2 protein family	_	Dusk	Heat	Root
Kaladp0016s0036	AT5G50390		Pentatricopeptide repeat (PPR-like) superfamily protein	_	Dusk	Heat	Root
Kaladp0016s0040	AT3G26782		Tetratricopeptide repeat (TPR)-like superfamily protein	_	Dusk	Heat	Root
Kaladp0016s0050	AT5G50970		transducin family protein / WD-40 repeat family protein	_	Dusk	Heat	Root
Kaladp0016s0100				_	Dusk	Heat	Root
Kaladp0016s0136	AT4G13750	NOV	Histidine kinase-, DNA gyrase B-, and HSP90-like ATPase family protein	_	Dusk	Heat	Root
Kaladp0016s0187	AT1G33350		Pentatricopeptide repeat (PPR) superfamily protein	_	Dusk	Heat	Root
Kaladp0016s0188	AT3G09270	ATGSTU8,GSTU8	glutathione S-transferase TAU 8	_	Dusk	Heat	Root
Kaladp0016s0193	AT5G17660		tRNA (guanine-N-7) methyltransferase	_	Dusk	Heat	Root
Kaladp0016s0215	AT3G12500	ATHCHIB,B-CHI,CHI-B,HCHIB,PR-3,PR3	basic chitinase	_	Dusk	Heat	Root
Kaladp0016s0237	AT5G37530		NAD(P)-binding Rossmann-fold superfamily protein	_	Dusk	Heat	Root
Kaladp0016s0249	AT4G38970	FBA2	fructose-bisphosphate aldolase 2	_	Dusk	Heat	Root
Kaladp0016s0280	AT4G36720	HVA22K	HVA22-like protein K	_	Dusk	Heat	Root
Kaladp0016s0282	AT4G34360		S-adenosyl-L-methionine-dependent methyltransferases superfamily protein	_	Dusk	Heat	Root
Kaladp0016s0310	AT1G24625	ZFP7	zinc finger protein 7	C2H2	Dusk	Heat	Root
Kaladp0016s0343	AT1G32750	GTD1,HAC13,HAF01,HAF1,TAF1	HAC13 protein (HAC13)	_	Dusk	Heat	Root
Kaladp0016s0345	AT5G64260	EXL2	EXORDIUM like 2	_	Dusk	Heat	Root
Kaladp0016s0377	AT5G35170		adenylate kinase family protein	_	Dusk	Heat	Root
Kaladp0016s0390				_	Dusk	Heat	Root
Kaladp0016s0394	AT2G35510	SRO1	similar to RCD one 1	_	Dusk	Heat	Root
Kaladp0017s0017	AT1G13680		PLC-like phosphodiesterases superfamily protein	_	Dusk	Heat	Root
Kaladp0018s0007	AT3G55340	PHIP1	phragmoplastin interacting protein 1	_	Dusk	Heat	Root
Kaladp0018s0014	AT2G34570	MEE21	PIN domain-like family protein	_	Dusk	Heat	Root
Kaladp0018s0031	AT2G03630			_	Dusk	Heat	Root
Kaladp0018s0044	AT5G08100		N-terminal nucleophile aminohydrolases (Ntn hydrolases) superfamily protein	_	Dusk	Heat	Root
Kaladp0018s0047	AT5G60850	OBP4	OBF binding protein 4	C2C2-Dof	Dusk	Heat	Root
Kaladp0018s0048	AT5G23680		Sterile alpha motif (SAM) domain-containing protein	_	Dusk	Heat	Root
Kaladp0018s0050	AT5G15740		O-fucosyltransferase family protein	_	Dusk	Heat	Root
Kaladp0018s0066	AT1G47128	RD21,RD21A	Granulin repeat cysteine protease family protein	_	Dusk	Heat	Root
Kaladp0018s0080	AT4G25000	AMY1,ATAMY1	alpha-amylase-like	_	Dusk	Heat	Root
Kaladp0018s0108	AT2G26520			_	Dusk	Heat	Root
Kaladp0018s0118	AT3G19000		2-oxoglutarate (2OG) and Fe(II)-dependent oxygenase superfamily protein	_	Dusk	Heat	Root
Kaladp0018s0119	AT3G19000		2-oxoglutarate (2OG) and Fe(II)-dependent oxygenase superfamily protein	_	Dusk	Heat	Root
Kaladp0018s0123	AT3G19000		2-oxoglutarate (2OG) and Fe(II)-dependent oxygenase superfamily protein	_	Dusk	Heat	Root
Kaladp0018s0130	AT1G54830	NF-YC3	nuclear factor Y, subunit C3	CCAAT	Dusk	Heat	Root
Kaladp0018s0131	AT3G01580		Tetratricopeptide repeat (TPR)-like superfamily protein	_	Dusk	Heat	Root
Kaladp0018s0136	AT1G50030	TOR	target of rapamycin	_	Dusk	Heat	Root
Kaladp0018s0147	AT4G39235			_	Dusk	Heat	Root
Kaladp0018s0153	AT1G63850		BTB/POZ domain-containing protein	_	Dusk	Heat	Root
Kaladp0018s0159				_	Dusk	Heat	Root
Kaladp0018s0160	AT1G11755	LEW1	Undecaprenyl pyrophosphate synthetase family protein	_	Dusk	Heat	Root
Kaladp0018s0185	AT2G17390	AKR2B	ankyrin repeat-containing 2B	_	Dusk	Heat	Root
Kaladp0018s0213	AT1G19910	ATVHA-C2,AVA-2PE,AVA-P2	ATPase, F0/V0 complex, subunit C protein	_	Dusk	Heat	Root
Kaladp0018s0220	AT4G38970	FBA2	fructose-bisphosphate aldolase 2	_	Dusk	Heat	Root
Kaladp0018s0239	AT4G21065		Tetratricopeptide repeat (TPR)-like superfamily protein	_	Dusk	Heat	Root
Kaladp0018s0257	AT3G17070		Peroxidase family protein	_	Dusk	Heat	Root
Kaladp0018s0260	AT1G32583			_	Dusk	Heat	Root
Kaladp0018s0262	AT3G17020		Adenine nucleotide alpha hydrolases-like superfamily protein	_	Dusk	Heat	Root
Kaladp0018s0314	AT3G06340		DNAJ heat shock N-terminal domain-containing protein	_	Dusk	Heat	Root
Kaladp0018s0318	AT5G18860		inosine-uridine preferring nucleoside hydrolase family protein	_	Dusk	Heat	Root
Kaladp0018s0321	AT5G22040			_	Dusk	Heat	Root
Kaladp0019s0018	AT3G01490		Protein kinase superfamily protein	_	Dusk	Heat	Root
Kaladp0019s0031				_	Dusk	Heat	Root
Kaladp0019s0052	AT2G46050		Pentatricopeptide repeat (PPR-like) superfamily protein	_	Dusk	Heat	Root
Kaladp0019s0071				_	Dusk	Heat	Root
Kaladp0019s0088	AT3G14360		alpha/beta-Hydrolases superfamily protein	_	Dusk	Heat	Root
Kaladp0019s0113	AT3G20475	ATMSH5,MSH5	MUTS-homologue 5	_	Dusk	Heat	Root
Kaladp0019s0119	AT5G17230	PSY	PHYTOENE SYNTHASE	_	Dusk	Heat	Root
Kaladp0019s0125	AT1G06560		NOL1/NOP2/sun family protein	_	Dusk	Heat	Root
Kaladp0020s0046	AT3G12260		LYR family of Fe/S cluster biogenesis protein	_	Dusk	Heat	Root
Kaladp0020s0054	AT5G18440			_	Dusk	Heat	Root
Kaladp0020s0056	AT5G06120		ARM repeat superfamily protein	_	Dusk	Heat	Root
Kaladp0020s0074	AT3G51870		Mitochondrial substrate carrier family protein	_	Dusk	Heat	Root
Kaladp0020s0075	AT3G51870		Mitochondrial substrate carrier family protein	_	Dusk	Heat	Root
Kaladp0020s0094	AT5G02460		Dof-type zinc finger DNA-binding family protein	C2C2-Dof	Dusk	Heat	Root
Kaladp0020s0111	AT3G15352	ATCOX17,COX17	cytochrome c oxidase 17	_	Dusk	Heat	Root
Kaladp0020s0116	AT5G16860		Tetratricopeptide repeat (TPR)-like superfamily protein	_	Dusk	Heat	Root
Kaladp0020s0136	AT3G18950		Transducin/WD40 repeat-like superfamily protein	_	Dusk	Heat	Root
Kaladp0020s0150				_	Dusk	Heat	Root
Kaladp0020s0162				_	Dusk	Heat	Root
Kaladp0020s0184	AT5G52640	ATHS83,AtHsp90-1,ATHSP90.1,HSP81-1,HSP81.1,HSP83,HSP90.1	heat shock protein 90.1	_	Dusk	Heat	Root
Kaladp0020s0188	AT2G30630		P-loop containing nucleoside triphosphate hydrolases superfamily protein	_	Dusk	Heat	Root
Kaladp0020s0218				_	Dusk	Heat	Root
Kaladp0020s0223	AT3G63070		Tudor/PWWP/MBT domain-containing protein	_	Dusk	Heat	Root
Kaladp0021s0005	AT1G45249	ABF2,AREB1,ATAREB1	abscisic acid responsive elements-binding factor 2	bZIP	Dusk	Heat	Root
Kaladp0021s0088	AT5G14270	ATBET9,BET9	bromodomain and extraterminal domain protein 9	_	Dusk	Heat	Root
Kaladp0022s0008	AT1G05600		Tetratricopeptide repeat (TPR)-like superfamily protein	_	Dusk	Heat	Root
Kaladp0022s0011	ATCG00130		ATPase, F0 complex, subunit B/B\', bacterial/chloroplast	_	Dusk	Heat	Root
Kaladp0022s0018	AT5G42020	BIP,BIP2	Heat shock protein 70 (Hsp 70) family protein	_	Dusk	Heat	Root
Kaladp0022s0019				_	Dusk	Heat	Root
Kaladp0022s0023	AT3G61770		Acid phosphatase/vanadium-dependent haloperoxidase-related protein	_	Dusk	Heat	Root
Kaladp0022s0062	AT4G39210	APL3	Glucose-1-phosphate adenylyltransferase family protein	_	Dusk	Heat	Root
Kaladp0022s0068	AT1G19400		Erythronate-4-phosphate dehydrogenase family protein	_	Dusk	Heat	Root
Kaladp0022s0071	AT1G47740		PPPDE putative thiol peptidase family protein	_	Dusk	Heat	Root
Kaladp0022s0074	AT4G34320		Protein of unknown function (DUF677)	_	Dusk	Heat	Root
Kaladp0022s0086	AT4G34410	RRTF1	redox responsive transcription factor 1	AP2-EREBP	Dusk	Heat	Root
Kaladp0022s0087	AT3G19260	LAG1 HOMOLOG 2,LOH2	LAG1 homologue 2	_	Dusk	Heat	Root
Kaladp0022s0105	AT2G23000	scpl10	serine carboxypeptidase-like 10	_	Dusk	Heat	Root
Kaladp0022s0116	AT5G09590	HSC70-5,MTHSC70-2	mitochondrial HSO70 2	_	Dusk	Heat	Root
Kaladp0022s0130	AT4G15570	MAA3	P-loop containing nucleoside triphosphate hydrolases superfamily protein	_	Dusk	Heat	Root
Kaladp0022s0171	AT1G52140			_	Dusk	Heat	Root
Kaladp0022s0186	AT1G08790		Protein of unknown function (DUF1685)	_	Dusk	Heat	Root
Kaladp0022s0200	AT3G63480		ATP binding microtubule motor family protein	_	Dusk	Heat	Root
Kaladp0022s0214	AT3G07150			_	Dusk	Heat	Root
Kaladp0022s0225	AT3G01600	anac044,NAC044	NAC domain containing protein 44	NAC	Dusk	Heat	Root
Kaladp0022s0244	AT1G13450		Homeodomain-like superfamily protein	Trihelix	Dusk	Heat	Root
Kaladp0023s0007	AT4G20360	ATRAB8D,ATRABE1B,RABE1b	RAB GTPase homolog E1B	_	Dusk	Heat	Root
Kaladp0023s0010	AT1G71490		Tetratricopeptide repeat (TPR)-like superfamily protein	_	Dusk	Heat	Root
Kaladp0023s0032	AT5G67350			_	Dusk	Heat	Root
Kaladp0023s0041	AT4G37540	LBD39	LOB domain-containing protein 39	LOB	Dusk	Heat	Root
Kaladp0023s0043	AT2G23060		Acyl-CoA N-acyltransferases (NAT) superfamily protein	GNAT	Dusk	Heat	Root
Kaladp0023s0055	AT1G31790		Tetratricopeptide repeat (TPR)-like superfamily protein	_	Dusk	Heat	Root
Kaladp0023s0057	AT5G67570	DG1,EMB1408,EMB246	Tetratricopeptide repeat (TPR)-like superfamily protein	_	Dusk	Heat	Root
Kaladp0023s0073	AT1G58440	SQE1,XF1	FAD/NAD(P)-binding oxidoreductase family protein	_	Dusk	Heat	Root
Kaladp0023s0092	AT5G09590	HSC70-5,MTHSC70-2	mitochondrial HSO70 2	_	Dusk	Heat	Root
Kaladp0023s0102	AT5G64390	HEN4	RNA-binding KH domain-containing protein	_	Dusk	Heat	Root
Kaladp0024s0010	AT2G25870		haloacid dehalogenase-like hydrolase family protein	_	Dusk	Heat	Root
Kaladp0024s0036	AT2G41350			_	Dusk	Heat	Root
Kaladp0024s0066	AT3G01570		Oleosin family protein	_	Dusk	Heat	Root
Kaladp0024s0075				_	Dusk	Heat	Root
Kaladp0024s0078	AT3G06760		Drought-responsive family protein	_	Dusk	Heat	Root
Kaladp0024s0084	AT4G02930		GTP binding Elongation factor Tu family protein	_	Dusk	Heat	Root
Kaladp0024s0108	AT3G26610		Pectin lyase-like superfamily protein	_	Dusk	Heat	Root
Kaladp0024s0126				_	Dusk	Heat	Root
Kaladp0024s0163	AT2G04030	AtHsp90.5,CR88,EMB1956,Hsp88.1,HSP90.5	Chaperone protein htpG family protein	_	Dusk	Heat	Root
Kaladp0024s0194	AT1G25480		Aluminium activated malate transporter family protein	_	Dusk	Heat	Root
Kaladp0024s0219	AT2G02980	OTP85	Pentatricopeptide repeat (PPR) superfamily protein	_	Dusk	Heat	Root
Kaladp0024s0222				_	Dusk	Heat	Root
Kaladp0024s0224	AT2G03090	ATEXP15,ATEXPA15,ATHEXP ALPHA 1.3,EXP15,EXPA15	expansin A15	_	Dusk	Heat	Root
Kaladp0024s0240	AT4G23540		ARM repeat superfamily protein	_	Dusk	Heat	Root
Kaladp0024s0278	AT3G10650			_	Dusk	Heat	Root
Kaladp0024s0297	AT3G07960		Phosphatidylinositol-4-phosphate 5-kinase family protein	_	Dusk	Heat	Root
Kaladp0024s0315	AT3G63540		Mog1/PsbP/DUF1795-like photosystem II reaction center PsbP family protein	_	Dusk	Heat	Root
Kaladp0024s0318				_	Dusk	Heat	Root
Kaladp0024s0350	AT2G40020		Nucleolar histone methyltransferase-related protein	_	Dusk	Heat	Root
Kaladp0024s0359				_	Dusk	Heat	Root
Kaladp0024s0360				_	Dusk	Heat	Root
Kaladp0024s0366	AT3G11410	AHG3,ATPP2CA,PP2CA	protein phosphatase 2CA	_	Dusk	Heat	Root
Kaladp0024s0385	AT2G39000		Acyl-CoA N-acyltransferases (NAT) superfamily protein	GNAT	Dusk	Heat	Root
Kaladp0024s0407	AT1G31240		Bromodomain transcription factor	_	Dusk	Heat	Root
Kaladp0024s0409	AT5G01300		PEBP (phosphatidylethanolamine-binding protein) family protein	_	Dusk	Heat	Root
Kaladp0024s0421	AT5G01670		NAD(P)-linked oxidoreductase superfamily protein	_	Dusk	Heat	Root
Kaladp0024s0466	AT4G39780		Integrase-type DNA-binding superfamily protein	AP2-EREBP	Dusk	Heat	Root
Kaladp0024s0497	AT1G35210			_	Dusk	Heat	Root
Kaladp0024s0532	AT5G38730		Tetratricopeptide repeat (TPR)-like superfamily protein	_	Dusk	Heat	Root
Kaladp0024s0544	AT5G35360	CAC2	acetyl Co-enzyme a carboxylase biotin carboxylase subunit	_	Dusk	Heat	Root
Kaladp0024s0583	AT1G05385	LPA19,Psb27-H1	photosystem II 11 kDa protein-related	_	Dusk	Heat	Root
Kaladp0024s0589	AT5G44730		Haloacid dehalogenase-like hydrolase (HAD) superfamily protein	_	Dusk	Heat	Root
Kaladp0024s0602	AT1G18060			_	Dusk	Heat	Root
Kaladp0024s0612	AT4G13550		triglyceride lipases;triglyceride lipases	_	Dusk	Heat	Root
Kaladp0024s0615	AT1G33720	CYP76C6	cytochrome P450, family 76, subfamily C, polypeptide 6	_	Dusk	Heat	Root
Kaladp0024s0618	AT4G39210	APL3	Glucose-1-phosphate adenylyltransferase family protein	_	Dusk	Heat	Root
Kaladp0024s0651	AT4G10380	NIP5;1,NLM6,NLM8	NOD26-like intrinsic protein 5;1	_	Dusk	Heat	Root
Kaladp0024s0678	AT5G40640			_	Dusk	Heat	Root
Kaladp0024s0681	AT5G40670		PQ-loop repeat family protein / transmembrane family protein	_	Dusk	Heat	Root
Kaladp0024s0687	AT1G18450	ARP4,ATARP4	actin-related protein 4	_	Dusk	Heat	Root
Kaladp0024s0721	AT1G60620	ATRPAC43,RPAC43	RNA polymerase I subunit 43	_	Dusk	Heat	Root
Kaladp0024s0748				_	Dusk	Heat	Root
Kaladp0024s0769				_	Dusk	Heat	Root
Kaladp0024s0782	AT1G15400			_	Dusk	Heat	Root
Kaladp0024s0799	AT4G13395	DVL10,RTFL12	ROTUNDIFOLIA like 12	_	Dusk	Heat	Root
Kaladp0024s0860	AT2G23690			_	Dusk	Heat	Root
Kaladp0024s0874	AT3G28890	AtRLP43,RLP43	receptor like protein 43	_	Dusk	Heat	Root
Kaladp0024s0878	AT5G66631		Tetratricopeptide repeat (TPR)-like superfamily protein	_	Dusk	Heat	Root
Kaladp0024s0918	AT5G66750	ATDDM1,CHA1,CHR01,CHR1,DDM1,SOM1,SOM4	chromatin remodeling 1	SNF2	Dusk	Heat	Root
Kaladp0024s0934	AT1G63810			_	Dusk	Heat	Root
Kaladp0024s0940	AT2G18250	ATCOAD,COAD	4-phosphopantetheine adenylyltransferase	_	Dusk	Heat	Root
Kaladp0024s0945	AT5G27740	EMB161,EMB251,EMB2775,RFC3	ATPase family associated with various cellular activities (AAA)	_	Dusk	Heat	Root
Kaladp0024s0964	AT1G75390	AtbZIP44,bZIP44	basic leucine-zipper 44	bZIP	Dusk	Heat	Root
Kaladp0024s0972	AT5G63830		HIT-type Zinc finger family protein	_	Dusk	Heat	Root
Kaladp0024s0976	AT1G64720	CP5	Polyketide cyclase/dehydrase and lipid transport superfamily protein	_	Dusk	Heat	Root
Kaladp0024s0977	AT2G21350		RNA-binding CRS1 / YhbY (CRM) domain protein	_	Dusk	Heat	Root
Kaladp0024s0982	AT2G47450	CAO,CPSRP43	chloroplast signal recognition particle component (CAO)	_	Dusk	Heat	Root
Kaladp0024s0984	AT5G23760		Copper transport protein family	_	Dusk	Heat	Root
Kaladp0024s0986				_	Dusk	Heat	Root
Kaladp0024s0990	AT3G23330		Tetratricopeptide repeat (TPR)-like superfamily protein	_	Dusk	Heat	Root
Kaladp0025s0001	AT4G12110	ATSMO1,ATSMO1-1,SMO1-1	sterol-4alpha-methyl oxidase 1-1	_	Dusk	Heat	Root
Kaladp0025s0038	AT1G55490	CPN60B,LEN1	chaperonin 60 beta	_	Dusk	Heat	Root
Kaladp0025s0044	AT5G56310		Pentatricopeptide repeat (PPR) superfamily protein	_	Dusk	Heat	Root
Kaladp0026s0013	AT4G28240		Wound-responsive family protein	_	Dusk	Heat	Root
Kaladp0026s0014				_	Dusk	Heat	Root
Kaladp0026s0015	AT1G03510		Tetratricopeptide repeat (TPR)-like superfamily protein	_	Dusk	Heat	Root
Kaladp0026s0023	AT1G54540		Late embryogenesis abundant (LEA) hydroxyproline-rich glycoprotein family	_	Dusk	Heat	Root
Kaladp0026s0056	AT1G34380		5\'-3\' exonuclease family protein	_	Dusk	Heat	Root
Kaladp0026s0069	AT5G15700		DNA/RNA polymerases superfamily protein	_	Dusk	Heat	Root
Kaladp0026s0093	AT1G55310	ATSCL33,SCL33,SR33	SC35-like splicing factor 33	_	Dusk	Heat	Root
Kaladp0026s0138				_	Dusk	Heat	Root
Kaladp0026s0147	AT3G18770		Autophagy-related protein 13	_	Dusk	Heat	Root
Kaladp0027s0045	AT2G25430		epsin N-terminal homology (ENTH) domain-containing protein / clathrin assembly protein-related	_	Dusk	Heat	Root
Kaladp0027s0053	AT5G05130		DNA/RNA helicase protein	SNF2	Dusk	Heat	Root
Kaladp0027s0054	AT1G68570		Major facilitator superfamily protein	_	Dusk	Heat	Root
Kaladp0027s0058	AT5G17780		alpha/beta-Hydrolases superfamily protein	_	Dusk	Heat	Root
Kaladp0027s0071	AT1G11290	CRR22	Pentatricopeptide repeat (PPR) superfamily protein	_	Dusk	Heat	Root
Kaladp0027s0072	AT5G27400		S-adenosyl-L-methionine-dependent methyltransferases superfamily protein	_	Dusk	Heat	Root
Kaladp0028s0014	AT3G15200		Tetratricopeptide repeat (TPR)-like superfamily protein	_	Dusk	Heat	Root
Kaladp0028s0019	AT1G67120		ATPases;nucleotide binding;ATP binding;nucleoside-triphosphatases;transcription factor binding	_	Dusk	Heat	Root
Kaladp0028s0020	AT1G67120		ATPases;nucleotide binding;ATP binding;nucleoside-triphosphatases;transcription factor binding	_	Dusk	Heat	Root
Kaladp0028s0021	AT1G67120		ATPases;nucleotide binding;ATP binding;nucleoside-triphosphatases;transcription factor binding	_	Dusk	Heat	Root
Kaladp0028s0056	AT3G50530	CRK	CDPK-related kinase	_	Dusk	Heat	Root
Kaladp0028s0071	AT5G67020			_	Dusk	Heat	Root
Kaladp0028s0072	AT5G67030	ABA1,ATABA1,ATZEP,IBS3,LOS6,NPQ2,ZEP	zeaxanthin epoxidase (ZEP) (ABA1)	FHA	Dusk	Heat	Root
Kaladp0028s0074	AT4G12790		P-loop containing nucleoside triphosphate hydrolases superfamily protein	_	Dusk	Heat	Root
Kaladp0028s0076	AT4G36950	MAPKKK21	mitogen-activated protein kinase kinase kinase 21	_	Dusk	Heat	Root
Kaladp0028s0089	AT5G67220		FMN-linked oxidoreductases superfamily protein	_	Dusk	Heat	Root
Kaladp0028s0090	AT4G24240	ATWRKY7,WRKY7	WRKY DNA-binding protein 7	WRKY	Dusk	Heat	Root
Kaladp0029s0026				_	Dusk	Heat	Root
Kaladp0029s0095				_	Dusk	Heat	Root
Kaladp0029s0112	AT5G11090		serine-rich protein-related	_	Dusk	Heat	Root
Kaladp0029s0120	AT5G25170		PPPDE putative thiol peptidase family protein	_	Dusk	Heat	Root
Kaladp0029s0124	AT2G25140	CLPB-M,CLPB4,HSP98.7	casein lytic proteinase B4	_	Dusk	Heat	Root
Kaladp0029s0129	AT5G25080		Sas10/Utp3/C1D family	_	Dusk	Heat	Root
Kaladp0029s0135				_	Dusk	Heat	Root
Kaladp0029s0152	AT5G66520		Tetratricopeptide repeat (TPR)-like superfamily protein	_	Dusk	Heat	Root
Kaladp0029s0154	AT2G24550			_	Dusk	Heat	Root
Kaladp0029s0156	AT1G78570	ATRHM1,RHM1,ROL1	rhamnose biosynthesis 1	_	Dusk	Heat	Root
Kaladp0030s0015	ATCG01280		Chloroplast Ycf2;ATPase, AAA type, core	_	Dusk	Heat	Root
Kaladp0030s0023	AT5G52220			_	Dusk	Heat	Root
Kaladp0030s0035	AT2G13370	CHR5	chromatin remodeling 5	SNF2	Dusk	Heat	Root
Kaladp0030s0045	AT1G08520	ALB-1V,ALB1,CHLD,PDE166,V157	ALBINA 1	_	Dusk	Heat	Root
Kaladp0030s0070	AT3G52050		5\'-3\' exonuclease family protein	_	Dusk	Heat	Root
Kaladp0030s0124	AT4G13720		Inosine triphosphate pyrophosphatase family protein	_	Dusk	Heat	Root
Kaladp0030s0135				_	Dusk	Heat	Root
Kaladp0030s0141	AT1G78955	CAMS1	camelliol C synthase 1	_	Dusk	Heat	Root
Kaladp0031s0001				_	Dusk	Heat	Root
Kaladp0031s0008	AT3G21540		transducin family protein / WD-40 repeat family protein	_	Dusk	Heat	Root
Kaladp0031s0011				_	Dusk	Heat	Root
Kaladp0031s0020				_	Dusk	Heat	Root
Kaladp0031s0087	AT1G65260	PTAC4,VIPP1	plastid transcriptionally active 4	_	Dusk	Heat	Root
Kaladp0031s0099	AT1G65470	FAS1,NFB2	chromatin assembly factor-1 (FASCIATA1) (FAS1)	_	Dusk	Heat	Root
Kaladp0031s0106	AT4G13260	YUC2	Flavin-binding monooxygenase family protein	_	Dusk	Heat	Root
Kaladp0031s0107	AT3G24520	AT-HSFC1,HSFC1	heat shock transcription factor C1	HSF	Dusk	Heat	Root
Kaladp0031s0109	AT5G27290			_	Dusk	Heat	Root
Kaladp0031s0126	AT4G32551	LUG,RON2	LisH dimerisation motif;WD40/YVTN repeat-like-containing domain	LUG	Dusk	Heat	Root
Kaladp0031s0138	AT2G24260	LRL1	LJRHL1-like 1	bHLH	Dusk	Heat	Root
Kaladp0031s0140	AT4G10310	ATHKT1,HKT1	high-affinity K+ transporter 1	_	Dusk	Heat	Root
Kaladp0031s0145	AT3G42640	AHA8,HA8	H(+)-ATPase 8	_	Dusk	Heat	Root
Kaladp0032s0002	AT5G42820	ATU2AF35B,U2AF35B	Zinc finger C-x8-C-x5-C-x3-H type family protein	C3H	Dusk	Heat	Root
Kaladp0032s0004	AT1G12250		Pentapeptide repeat-containing protein	_	Dusk	Heat	Root
Kaladp0032s0008	AT4G12400		stress-inducible protein, putative	_	Dusk	Heat	Root
Kaladp0032s0010	AT5G62350		Plant invertase/pectin methylesterase inhibitor superfamily protein	_	Dusk	Heat	Root
Kaladp0032s0036	AT2G04350	LACS8	AMP-dependent synthetase and ligase family protein	_	Dusk	Heat	Root
Kaladp0032s0042	ATCG01000		Ycf1 protein	_	Dusk	Heat	Root
Kaladp0032s0043	AT3G18750	ATWNK6,WNK6,ZIK5	with no lysine (K) kinase 6	_	Dusk	Heat	Root
Kaladp0032s0053	ATCG00500		acetyl-CoA carboxylase carboxyl transferase subunit beta	_	Dusk	Heat	Root
Kaladp0032s0055	AT2G41830		Uncharacterized protein	_	Dusk	Heat	Root
Kaladp0032s0068	AT3G49400		Transducin/WD40 repeat-like superfamily protein	_	Dusk	Heat	Root
Kaladp0032s0095	AT1G64890		Major facilitator superfamily protein	_	Dusk	Heat	Root
Kaladp0032s0143	AT5G05220			_	Dusk	Heat	Root
Kaladp0032s0186	AT1G68550		Integrase-type DNA-binding superfamily protein	AP2-EREBP	Dusk	Heat	Root
Kaladp0032s0242	AT4G32590		2Fe-2S ferredoxin-like superfamily protein	_	Dusk	Heat	Root
Kaladp0032s0244	AT4G32590		2Fe-2S ferredoxin-like superfamily protein	_	Dusk	Heat	Root
Kaladp0032s0262	AT4G21065		Tetratricopeptide repeat (TPR)-like superfamily protein	_	Dusk	Heat	Root
Kaladp0032s0266				_	Dusk	Heat	Root
Kaladp0032s0276	AT2G25110	AtSDF2,ATSDL,SDF2	stromal cell-derived factor 2-like protein precursor	_	Dusk	Heat	Root
Kaladp0032s0288	AT4G31780	MGD1,MGDA	monogalactosyl diacylglycerol synthase 1	_	Dusk	Heat	Root
Kaladp0032s0397	AT4G35260	IDH-I,IDH1	isocitrate dehydrogenase 1	_	Dusk	Heat	Root
Kaladp0032s0399	AT2G45450	ZPR1	protein binding	_	Dusk	Heat	Root
Kaladp0032s0412				_	Dusk	Heat	Root
Kaladp0032s0429	AT4G34770		SAUR-like auxin-responsive protein family	_	Dusk	Heat	Root
Kaladp0033s0008	AT1G51450	TRO	TRAUCO	_	Dusk	Heat	Root
Kaladp0033s0010	AT3G06670		binding	_	Dusk	Heat	Root
Kaladp0033s0011	AT5G49370		Pleckstrin homology (PH) domain superfamily protein	_	Dusk	Heat	Root
Kaladp0033s0030	AT5G39980		Tetratricopeptide repeat (TPR)-like superfamily protein	_	Dusk	Heat	Root
Kaladp0033s0053				_	Dusk	Heat	Root
Kaladp0033s0061	AT2G04030	AtHsp90.5,CR88,EMB1956,Hsp88.1,HSP90.5	Chaperone protein htpG family protein	_	Dusk	Heat	Root
Kaladp0033s0088	AT1G80170		Pectin lyase-like superfamily protein	_	Dusk	Heat	Root
Kaladp0033s0089	AT2G19640	ASHR2,SDG39	ASH1-related protein 2	_	Dusk	Heat	Root
Kaladp0033s0098	AT1G80133			_	Dusk	Heat	Root
Kaladp0033s0109				_	Dusk	Heat	Root
Kaladp0033s0142	AT1G02020		nitroreductase family protein	_	Dusk	Heat	Root
Kaladp0033s0143				_	Dusk	Heat	Root
Kaladp0033s0163	AT5G07900		Mitochondrial transcription termination factor family protein	mTERF	Dusk	Heat	Root
Kaladp0033s0175	AT3G14440	ATNCED3,NCED3,SIS7,STO1	nine-cis-epoxycarotenoid dioxygenase 3	_	Dusk	Heat	Root
Kaladp0033s0192	AT4G31700	RPS6,RPS6A	ribosomal protein S6	_	Dusk	Heat	Root
Kaladp0033s0195	AT1G45207		Remorin family protein	_	Dusk	Heat	Root
Kaladp0033s0199	AT2G21520		Sec14p-like phosphatidylinositol transfer family protein	_	Dusk	Heat	Root
Kaladp0033s0213	AT4G34530	CIB1	cryptochrome-interacting basic-helix-loop-helix 1	bHLH	Dusk	Heat	Root
Kaladp0033s0221	AT1G63850		BTB/POZ domain-containing protein	_	Dusk	Heat	Root
Kaladp0033s0231	AT3G18860		transducin family protein / WD-40 repeat family protein	_	Dusk	Heat	Root
Kaladp0033s0240	AT3G18950		Transducin/WD40 repeat-like superfamily protein	_	Dusk	Heat	Root
Kaladp0033s0250	AT3G19030			_	Dusk	Heat	Root
Kaladp0033s0260	AT2G15820	OTP51	endonucleases	_	Dusk	Heat	Root
Kaladp0033s0279	AT4G33990	EMB2758	Tetratricopeptide repeat (TPR)-like superfamily protein	_	Dusk	Heat	Root
Kaladp0033s0280	AT4G34000	ABF3,DPBF5	abscisic acid responsive elements-binding factor 3	bZIP	Dusk	Heat	Root
Kaladp0033s0307	AT1G60710	ATB2	NAD(P)-linked oxidoreductase superfamily protein	_	Dusk	Heat	Root
Kaladp0033s0317	AT3G07770	AtHsp90-6,AtHsp90.6,Hsp89.1	HEAT SHOCK PROTEIN 89.1	_	Dusk	Heat	Root
Kaladp0033s0331				_	Dusk	Heat	Root
Kaladp0033s0336				_	Dusk	Heat	Root
Kaladp0034s0021	AT3G19000		2-oxoglutarate (2OG) and Fe(II)-dependent oxygenase superfamily protein	_	Dusk	Heat	Root
Kaladp0034s0037	AT3G63510		FMN-linked oxidoreductases superfamily protein	_	Dusk	Heat	Root
Kaladp0034s0044	AT1G21760	ATFBP7,FBP7	F-box protein 7	_	Dusk	Heat	Root
Kaladp0034s0060	AT3G54760		dentin sialophosphoprotein-related	_	Dusk	Heat	Root
Kaladp0034s0078	AT1G23280		MAK16 protein-related	_	Dusk	Heat	Root
Kaladp0034s0091	AT3G26320	CYP71B36	cytochrome P450, family 71, subfamily B, polypeptide 36	_	Dusk	Heat	Root
Kaladp0034s0118	AT3G10650			_	Dusk	Heat	Root
Kaladp0034s0126	AT3G24500	ATMBF1C,MBF1C	multiprotein bridging factor 1C	MBF1	Dusk	Heat	Root
Kaladp0034s0166	AT3G05940		Protein of unknown function (DUF300)	_	Dusk	Heat	Root
Kaladp0034s0198	AT1G60770		Tetratricopeptide repeat (TPR)-like superfamily protein	_	Dusk	Heat	Root
Kaladp0034s0214	AT4G14820		Pentatricopeptide repeat (PPR) superfamily protein	_	Dusk	Heat	Root
Kaladp0034s0229	AT3G22830	AT-HSFA6B,HSFA6B	heat shock transcription factor A6B	HSF	Dusk	Heat	Root
Kaladp0034s0235	AT4G35890		winged-helix DNA-binding transcription factor family protein	_	Dusk	Heat	Root
Kaladp0035s0015				_	Dusk	Heat	Root
Kaladp0035s0048	AT5G17190			_	Dusk	Heat	Root
Kaladp0035s0049	AT2G01620	MEE11	RNI-like superfamily protein	_	Dusk	Heat	Root
Kaladp0035s0077				_	Dusk	Heat	Root
Kaladp0035s0081	AT5G53000	TAP46	2A phosphatase associated protein of 46 kD	_	Dusk	Heat	Root
Kaladp0036s0007	AT1G78380	ATGSTU19,GST8,GSTU19	glutathione S-transferase TAU 19	_	Dusk	Heat	Root
Kaladp0036s0009	AT3G29230		Tetratricopeptide repeat (TPR)-like superfamily protein	_	Dusk	Heat	Root
Kaladp0036s0018	AT3G22850		Aluminium induced protein with YGL and LRDR motifs	_	Dusk	Heat	Root
Kaladp0036s0025	AT2G31840		Thioredoxin superfamily protein	_	Dusk	Heat	Root
Kaladp0036s0034				_	Dusk	Heat	Root
Kaladp0036s0053	AT5G49910	cpHsc70-2,CPHSC70-2EAT SHOCK PROTEIN 70-2,HSC70-7	chloroplast heat shock protein 70-2	_	Dusk	Heat	Root
Kaladp0036s0056	AT5G51140		Pseudouridine synthase family protein	_	Dusk	Heat	Root
Kaladp0036s0066	AT5G27120		NOP56-like pre RNA processing ribonucleoprotein	_	Dusk	Heat	Root
Kaladp0036s0074	AT3G05170		Phosphoglycerate mutase family protein	_	Dusk	Heat	Root
Kaladp0036s0087	AT3G05500		Rubber elongation factor protein (REF)	_	Dusk	Heat	Root
Kaladp0036s0093	AT3G05545		RING/U-box superfamily protein	_	Dusk	Heat	Root
Kaladp0036s0117				_	Dusk	Heat	Root
Kaladp0036s0124	AT2G07680	ATMRP11,MRP11	multidrug resistance-associated protein 11	_	Dusk	Heat	Root
Kaladp0036s0130	AT1G16060	ADAP	ARIA-interacting double AP2 domain protein	AP2-EREBP	Dusk	Heat	Root
Kaladp0036s0136	AT5G09380		RNA polymerase III RPC4	_	Dusk	Heat	Root
Kaladp0036s0148	AT3G15840	PIFI	post-illumination chlorophyll fluorescence increase	_	Dusk	Heat	Root
Kaladp0036s0165	AT3G42170		BED zinc finger ;hAT family dimerisation domain	_	Dusk	Heat	Root
Kaladp0036s0169	AT1G73880	UGT89B1	UDP-glucosyl transferase 89B1	_	Dusk	Heat	Root
Kaladp0036s0175	AT1G14590		Nucleotide-diphospho-sugar transferase family protein	_	Dusk	Heat	Root
Kaladp0036s0181	AT2G02050		NADH-ubiquinone oxidoreductase B18 subunit, putative	_	Dusk	Heat	Root
Kaladp0036s0200	AT3G17130		Plant invertase/pectin methylesterase inhibitor superfamily protein	_	Dusk	Heat	Root
Kaladp0036s0213	AT3G59650		mitochondrial ribosomal protein L51/S25/CI-B8 family protein	_	Dusk	Heat	Root
Kaladp0036s0242	AT5G59120	ATSBT4.13,SBT4.13	subtilase 4.13	_	Dusk	Heat	Root
Kaladp0036s0251	AT1G07360		CCCH-type zinc fingerfamily protein with RNA-binding domain	C3H	Dusk	Heat	Root
Kaladp0036s0252	AT2G29590		Thioesterase superfamily protein	_	Dusk	Heat	Root
Kaladp0036s0270	AT1G07220		Arabidopsis thaliana protein of unknown function (DUF821)	_	Dusk	Heat	Root
Kaladp0036s0276	AT5G58610		PHD finger transcription factor, putative	PHD	Dusk	Heat	Root
Kaladp0036s0301	AT2G13620	ATCHX15,CHX15	cation/hydrogen exchanger 15	_	Dusk	Heat	Root
Kaladp0037s0001	AT5G22850		Eukaryotic aspartyl protease family protein	_	Dusk	Heat	Root
Kaladp0037s0009	AT3G21540		transducin family protein / WD-40 repeat family protein	_	Dusk	Heat	Root
Kaladp0037s0016	AT5G03370		acylphosphatase family	_	Dusk	Heat	Root
Kaladp0037s0039				_	Dusk	Heat	Root
Kaladp0037s0057	AT4G30240		Syntaxin/t-SNARE family protein	_	Dusk	Heat	Root
Kaladp0037s0072	AT5G57123			_	Dusk	Heat	Root
Kaladp0037s0121	AT1G06220	CLO,GFA1,MEE5	Ribosomal protein S5/Elongation factor G/III/V family protein	_	Dusk	Heat	Root
Kaladp0037s0133	AT1G53540		HSP20-like chaperones superfamily protein	_	Dusk	Heat	Root
Kaladp0037s0137	AT1G51740	ATSYP81,ATUFE1,SYP81,UFE1	syntaxin of plants 81	_	Dusk	Heat	Root
Kaladp0037s0150	AT3G09040		Pentatricopeptide repeat (PPR) superfamily protein	_	Dusk	Heat	Root
Kaladp0037s0172	AT2G40240		Tetratricopeptide repeat (TPR)-like superfamily protein	_	Dusk	Heat	Root
Kaladp0037s0181	AT2G40340	AtERF48,DREB2C	Integrase-type DNA-binding superfamily protein	AP2-EREBP	Dusk	Heat	Root
Kaladp0037s0190	AT1G19260		TTF-type zinc finger protein with HAT dimerisation domain	_	Dusk	Heat	Root
Kaladp0037s0194	AT2G40720		Tetratricopeptide repeat (TPR)-like superfamily protein	_	Dusk	Heat	Root
Kaladp0037s0196	AT2G38560	TFIIS	transcript elongation factor IIS	_	Dusk	Heat	Root
Kaladp0037s0203	AT3G20730		Tetratricopeptide repeat (TPR)-like superfamily protein	_	Dusk	Heat	Root
Kaladp0037s0205	AT5G02790	GSTL3	Glutathione S-transferase family protein	_	Dusk	Heat	Root
Kaladp0037s0213	AT2G40780		Nucleic acid-binding, OB-fold-like protein	_	Dusk	Heat	Root
Kaladp0037s0244	AT3G13570	SCL30A	SC35-like splicing factor 30A	_	Dusk	Heat	Root
Kaladp0037s0258	AT1G51130		Nse4, component of Smc5/6 DNA repair complex	_	Dusk	Heat	Root
Kaladp0037s0261				_	Dusk	Heat	Root
Kaladp0037s0268	AT1G51200		A20/AN1-like zinc finger family protein	_	Dusk	Heat	Root
Kaladp0037s0311	AT4G21300		Tetratricopeptide repeat (TPR)-like superfamily protein	_	Dusk	Heat	Root
Kaladp0037s0336	AT5G19400	SMG7	Telomerase activating protein Est1	_	Dusk	Heat	Root
Kaladp0037s0350	AT5G64040	PSAN	photosystem I reaction center subunit PSI-N, chloroplast, putative / PSI-N, putative (PSAN)	_	Dusk	Heat	Root
Kaladp0037s0379	AT3G56960	PIP5K4	phosphatidyl inositol monophosphate 5 kinase 4	_	Dusk	Heat	Root
Kaladp0037s0410	AT3G63410	APG1,E37,IEP37,VTE3	S-adenosyl-L-methionine-dependent methyltransferases superfamily protein	_	Dusk	Heat	Root
Kaladp0037s0427	AT1G10150		Carbohydrate-binding protein	_	Dusk	Heat	Root
Kaladp0037s0428	AT3G49780	ATPSK3 (FORMER SYMBOL),ATPSK4,PSK4	phytosulfokine 4 precursor	_	Dusk	Heat	Root
Kaladp0037s0473	AT1G02205	CER1	Fatty acid hydroxylase superfamily	_	Dusk	Heat	Root
Kaladp0037s0488	AT3G22100		basic helix-loop-helix (bHLH) DNA-binding superfamily protein	bHLH	Dusk	Heat	Root
Kaladp0037s0535				_	Dusk	Heat	Root
Kaladp0038s0018	AT1G23400	ATCAF2,CAF2	RNA-binding CRS1 / YhbY (CRM) domain-containing protein	_	Dusk	Heat	Root
Kaladp0038s0076	AT4G09670		Oxidoreductase family protein	_	Dusk	Heat	Root
Kaladp0038s0088	AT1G53670	ATMSRB1,MSRB1	methionine sulfoxide reductase B 1	_	Dusk	Heat	Root
Kaladp0038s0089	AT1G78530		Protein kinase superfamily protein	_	Dusk	Heat	Root
Kaladp0038s0107	AT2G01050		zinc ion binding;nucleic acid binding	_	Dusk	Heat	Root
Kaladp0038s0139	AT2G45380			_	Dusk	Heat	Root
Kaladp0039s0023	AT4G21440	ATM4,ATMYB102,MYB102	MYB-like 102	MYB	Dusk	Heat	Root
Kaladp0039s0029				_	Dusk	Heat	Root
Kaladp0039s0030	AT4G10265		Wound-responsive family protein	_	Dusk	Heat	Root
Kaladp0039s0058				_	Dusk	Heat	Root
Kaladp0039s0063				_	Dusk	Heat	Root
Kaladp0039s0064	AT2G04350	LACS8	AMP-dependent synthetase and ligase family protein	_	Dusk	Heat	Root
Kaladp0039s0072	AT4G28450		nucleotide binding;protein binding	_	Dusk	Heat	Root
Kaladp0039s0074	AT3G01160			_	Dusk	Heat	Root
Kaladp0039s0089	AT2G32800	AP4.3A	protein kinase family protein	_	Dusk	Heat	Root
Kaladp0039s0092	AT4G15530	PPDK	pyruvate orthophosphate dikinase	_	Dusk	Heat	Root
Kaladp0039s0099	AT1G71460		Pentatricopeptide repeat (PPR-like) superfamily protein	_	Dusk	Heat	Root
Kaladp0039s0117	AT5G63160	BT1	BTB and TAZ domain protein 1	TRAF	Dusk	Heat	Root
Kaladp0039s0121	AT3G27160	GHS1	Ribosomal protein S21 family protein	_	Dusk	Heat	Root
Kaladp0039s0142	AT5G43350	ATPT1,PHT1;1	phosphate transporter 1;1	_	Dusk	Heat	Root
Kaladp0039s0145				_	Dusk	Heat	Root
Kaladp0039s0159	AT5G19760		Mitochondrial substrate carrier family protein	_	Dusk	Heat	Root
Kaladp0039s0170				_	Dusk	Heat	Root
Kaladp0039s0173	AT3G23880		F-box and associated interaction domains-containing protein	_	Dusk	Heat	Root
Kaladp0039s0178	AT3G23880		F-box and associated interaction domains-containing protein	_	Dusk	Heat	Root
Kaladp0039s0180				_	Dusk	Heat	Root
Kaladp0039s0181	AT3G24050	GATA1	GATA transcription factor 1	C2C2-GATA	Dusk	Heat	Root
Kaladp0039s0183				_	Dusk	Heat	Root
Kaladp0039s0184	AT2G41080		Tetratricopeptide repeat (TPR)-like superfamily protein	_	Dusk	Heat	Root
Kaladp0039s0192	AT3G57430	OTP84	Tetratricopeptide repeat (TPR)-like superfamily protein	_	Dusk	Heat	Root
Kaladp0039s0212	AT1G28260		Telomerase activating protein Est1	_	Dusk	Heat	Root
Kaladp0039s0215	AT4G32480		Protein of unknown function (DUF506)	_	Dusk	Heat	Root
Kaladp0039s0284	AT2G32120	HSP70T-2	heat-shock protein 70T-2	_	Dusk	Heat	Root
Kaladp0039s0299	AT4G19210	ATRLI2,RLI2	RNAse l inhibitor protein 2	_	Dusk	Heat	Root
Kaladp0039s0302	AT1G71850		Ubiquitin carboxyl-terminal hydrolase family protein	_	Dusk	Heat	Root
Kaladp0039s0303	AT5G59560	SRR1	sensitivity to red light reduced protein (SRR1)	_	Dusk	Heat	Root
Kaladp0039s0320	AT5G26250		Major facilitator superfamily protein	_	Dusk	Heat	Root
Kaladp0039s0321	AT2G32120	HSP70T-2	heat-shock protein 70T-2	_	Dusk	Heat	Root
Kaladp0039s0368	AT1G22170		Phosphoglycerate mutase family protein	_	Dusk	Heat	Root
Kaladp0039s0379	AT4G18520		Pentatricopeptide repeat (PPR) superfamily protein	_	Dusk	Heat	Root
Kaladp0039s0386	AT1G36390		Co-chaperone GrpE family protein	_	Dusk	Heat	Root
Kaladp0039s0419	AT4G03510	ATRMA1,RMA1	RING membrane-anchor 1	_	Dusk	Heat	Root
Kaladp0039s0483				_	Dusk	Heat	Root
Kaladp0039s0517				_	Dusk	Heat	Root
Kaladp0039s0518	AT5G38260		Protein kinase superfamily protein	_	Dusk	Heat	Root
Kaladp0039s0589	AT3G54760		dentin sialophosphoprotein-related	_	Dusk	Heat	Root
Kaladp0039s0620	AT5G02500	AT-HSC70-1,HSC70,HSC70-1,HSP70-1	heat shock cognate protein 70-1	_	Dusk	Heat	Root
Kaladp0039s0638				_	Dusk	Heat	Root
Kaladp0039s0640				_	Dusk	Heat	Root
Kaladp0039s0673	AT2G27680		NAD(P)-linked oxidoreductase superfamily protein	_	Dusk	Heat	Root
Kaladp0039s0706	AT4G31130		Protein of unknown function (DUF1218)	_	Dusk	Heat	Root
Kaladp0039s0717	AT5G12020	HSP17.6II	17.6 kDa class II heat shock protein	_	Dusk	Heat	Root
Kaladp0039s0718				_	Dusk	Heat	Root
Kaladp0039s0726				_	Dusk	Heat	Root
Kaladp0039s0735	AT4G32800		Integrase-type DNA-binding superfamily protein	AP2-EREBP	Dusk	Heat	Root
Kaladp0039s0750	AT4G32590		2Fe-2S ferredoxin-like superfamily protein	_	Dusk	Heat	Root
Kaladp0039s0764	AT5G04780		Pentatricopeptide repeat (PPR) superfamily protein	_	Dusk	Heat	Root
Kaladp0039s0774	AT5G08310		Tetratricopeptide repeat (TPR)-like superfamily protein	_	Dusk	Heat	Root
Kaladp0040s0049	AT1G03070		Bax inhibitor-1 family protein	_	Dusk	Heat	Root
Kaladp0040s0060	AT3G54700	PHT1;7	phosphate transporter 1;7	_	Dusk	Heat	Root
Kaladp0040s0065	AT1G68920		basic helix-loop-helix (bHLH) DNA-binding superfamily protein	bHLH	Dusk	Heat	Root
Kaladp0040s0096	AT3G51690		PIF1 helicase	_	Dusk	Heat	Root
Kaladp0040s0098	AT1G06780	GAUT6	galacturonosyltransferase 6	_	Dusk	Heat	Root
Kaladp0040s0166	AT1G69530	AT-EXP1,ATEXP1,ATEXPA1,ATHEXP ALPHA 1.2,EXP1,EXPA1	expansin A1	_	Dusk	Heat	Root
Kaladp0040s0175	AT2G22600		RNA-binding KH domain-containing protein	_	Dusk	Heat	Root
Kaladp0040s0180	AT4G39330	ATCAD9,CAD9	cinnamyl alcohol dehydrogenase 9	_	Dusk	Heat	Root
Kaladp0040s0191	AT4G37920			_	Dusk	Heat	Root
Kaladp0040s0193	AT3G49640		Aldolase-type TIM barrel family protein	_	Dusk	Heat	Root
Kaladp0040s0205				_	Dusk	Heat	Root
Kaladp0040s0209	AT5G06710	HAT14	homeobox from Arabidopsis thaliana	HB	Dusk	Heat	Root
Kaladp0040s0222				_	Dusk	Heat	Root
Kaladp0040s0230	AT1G49760	PAB8,PABP8	poly(A) binding protein 8	_	Dusk	Heat	Root
Kaladp0040s0275	AT1G50000		methyltransferases	_	Dusk	Heat	Root
Kaladp0040s0276	AT2G14660			_	Dusk	Heat	Root
Kaladp0040s0279	AT1G17870	ATEGY3,EGY3	ethylene-dependent gravitropism-deficient and yellow-green-like 3	_	Dusk	Heat	Root
Kaladp0040s0291	AT3G62410	CP12,CP12-2	CP12 domain-containing protein 2	_	Dusk	Heat	Root
Kaladp0040s0294	AT5G64510			_	Dusk	Heat	Root
Kaladp0040s0303	AT2G23970		Class I glutamine amidotransferase-like superfamily protein	_	Dusk	Heat	Root
Kaladp0040s0325	AT1G62930		Tetratricopeptide repeat (TPR)-like superfamily protein	_	Dusk	Heat	Root
Kaladp0040s0336	AT4G04370		Tetratricopeptide repeat (TPR)-like superfamily protein	_	Dusk	Heat	Root
Kaladp0040s0341	AT1G62280	SLAH1	SLAC1 homologue 1	_	Dusk	Heat	Root
Kaladp0040s0383				_	Dusk	Heat	Root
Kaladp0040s0394	AT3G27460		SGF29 tudor-like domain	_	Dusk	Heat	Root
Kaladp0040s0413				_	Dusk	Heat	Root
Kaladp0040s0417	AT5G40270		HD domain-containing metal-dependent phosphohydrolase family protein	_	Dusk	Heat	Root
Kaladp0040s0428	AT3G28210	PMZ,SAP12	zinc finger (AN1-like) family protein	_	Dusk	Heat	Root
Kaladp0040s0429	AT3G01370	ATCFM2,CFM2	CRM family member 2	_	Dusk	Heat	Root
Kaladp0040s0438	AT1G74630		Tetratricopeptide repeat (TPR)-like superfamily protein	_	Dusk	Heat	Root
Kaladp0040s0445	AT5G61400		Pentatricopeptide repeat (PPR) superfamily protein	_	Dusk	Heat	Root
Kaladp0040s0464	AT5G39380		Plant calmodulin-binding protein-related	_	Dusk	Heat	Root
Kaladp0040s0476	AT1G64770	NDF2,NDH45	NDH-dependent cyclic electron flow 1	_	Dusk	Heat	Root
Kaladp0040s0489	AT1G22770	FB,GI	gigantea protein (GI)	_	Dusk	Heat	Root
Kaladp0040s0491				_	Dusk	Heat	Root
Kaladp0040s0524	AT5G01880		RING/U-box superfamily protein	_	Dusk	Heat	Root
Kaladp0040s0550	AT5G66090			_	Dusk	Heat	Root
Kaladp0040s0575				_	Dusk	Heat	Root
Kaladp0040s0597	AT1G19250	FMO1	flavin-dependent monooxygenase 1	_	Dusk	Heat	Root
Kaladp0040s0616	AT1G04480		Ribosomal protein L14p/L23e family protein	_	Dusk	Heat	Root
Kaladp0040s0661	AT5G46050	ATPTR3,PTR3	peptide transporter 3	_	Dusk	Heat	Root
Kaladp0040s0670	AT5G43960		Nuclear transport factor 2 (NTF2) family protein with RNA binding (RRM-RBD-RNP motifs) domain	_	Dusk	Heat	Root
Kaladp0040s0688	AT3G17611	ATRBL14,RBL14	RHOMBOID-like protein 14	_	Dusk	Heat	Root
Kaladp0040s0699	AT3G07070		Protein kinase superfamily protein	_	Dusk	Heat	Root
Kaladp0040s0707	AT4G28820		HIT-type Zinc finger family protein	_	Dusk	Heat	Root
Kaladp0040s0712	AT3G08820		Pentatricopeptide repeat (PPR) superfamily protein	_	Dusk	Heat	Root
Kaladp0040s0726	AT5G48470			_	Dusk	Heat	Root
Kaladp0041s0008	AT3G63520	ATCCD1,ATNCED1,CCD1,NCED1	carotenoid cleavage dioxygenase 1	_	Dusk	Heat	Root
Kaladp0041s0032	AT3G51270		protein serine/threonine kinases;ATP binding;catalytics	_	Dusk	Heat	Root
Kaladp0041s0036	AT1G53540		HSP20-like chaperones superfamily protein	_	Dusk	Heat	Root
Kaladp0041s0045	AT2G39750		S-adenosyl-L-methionine-dependent methyltransferases superfamily protein	_	Dusk	Heat	Root
Kaladp0041s0050	AT5G59300	ATUBC7,UBC7	ubiquitin carrier protein 7	_	Dusk	Heat	Root
Kaladp0042s0009	AT4G36850		PQ-loop repeat family protein / transmembrane family protein	_	Dusk	Heat	Root
Kaladp0042s0012	AT1G19310		RING/U-box superfamily protein	_	Dusk	Heat	Root
Kaladp0042s0055	AT4G09680	ATCTC1,CTC1	conserved telomere maintenance component 1	_	Dusk	Heat	Root
Kaladp0042s0069	AT1G45231		S-adenosyl-L-methionine-dependent methyltransferases superfamily protein	_	Dusk	Heat	Root
Kaladp0042s0080	AT3G10500	anac053,NAC053	NAC domain containing protein 53	NAC	Dusk	Heat	Root
Kaladp0042s0092	AT4G34160	CYCD3,CYCD3;1	CYCLIN D3;1	_	Dusk	Heat	Root
Kaladp0042s0094	AT4G10250	ATHSP22.0	HSP20-like chaperones superfamily protein	_	Dusk	Heat	Root
Kaladp0042s0107	AT4G24230	ACBP3	acyl-CoA-binding domain 3	_	Dusk	Heat	Root
Kaladp0042s0130	AT4G32605		Mitochondrial glycoprotein family protein	_	Dusk	Heat	Root
Kaladp0042s0134	AT5G07900		Mitochondrial transcription termination factor family protein	mTERF	Dusk	Heat	Root
Kaladp0042s0135	AT3G11450		DnaJ domain ;Myb-like DNA-binding domain	MYB	Dusk	Heat	Root
Kaladp0042s0157				_	Dusk	Heat	Root
Kaladp0042s0160	AT3G07960		Phosphatidylinositol-4-phosphate 5-kinase family protein	_	Dusk	Heat	Root
Kaladp0042s0162	AT3G07300		NagB/RpiA/CoA transferase-like superfamily protein	_	Dusk	Heat	Root
Kaladp0042s0164	AT1G05590	ATHEX3,HEXO2	beta-hexosaminidase 2	_	Dusk	Heat	Root
Kaladp0042s0180	AT5G06580		FAD-linked oxidases family protein	_	Dusk	Heat	Root
Kaladp0042s0208	AT4G20140	GSO1	Leucine-rich repeat transmembrane protein kinase	_	Dusk	Heat	Root
Kaladp0042s0212	AT2G34930		disease resistance family protein / LRR family protein	_	Dusk	Heat	Root
Kaladp0042s0232	AT3G21640	ATFKBP42,FKBP42,TWD1,UCU2	FKBP-type peptidyl-prolyl cis-trans isomerase family protein	_	Dusk	Heat	Root
Kaladp0042s0233	AT3G21640	ATFKBP42,FKBP42,TWD1,UCU2	FKBP-type peptidyl-prolyl cis-trans isomerase family protein	_	Dusk	Heat	Root
Kaladp0042s0237	AT3G21640	ATFKBP42,FKBP42,TWD1,UCU2	FKBP-type peptidyl-prolyl cis-trans isomerase family protein	_	Dusk	Heat	Root
Kaladp0042s0241	AT5G15300		Pentatricopeptide repeat (PPR) superfamily protein	_	Dusk	Heat	Root
Kaladp0042s0244				_	Dusk	Heat	Root
Kaladp0042s0249				_	Dusk	Heat	Root
Kaladp0042s0329	AT3G21690		MATE efflux family protein	_	Dusk	Heat	Root
Kaladp0042s0345				_	Dusk	Heat	Root
Kaladp0043s0054	AT2G27170	SMC3,TTN7	Structural maintenance of chromosomes (SMC) family protein	_	Dusk	Heat	Root
Kaladp0043s0056	AT2G22610		Di-glucose binding protein with Kinesin motor domain	_	Dusk	Heat	Root
Kaladp0043s0094				_	Dusk	Heat	Root
Kaladp0043s0123	AT1G12650			_	Dusk	Heat	Root
Kaladp0043s0150	AT1G14030		Rubisco methyltransferase family protein	SET	Dusk	Heat	Root
Kaladp0043s0165	AT4G32430		Pentatricopeptide repeat (PPR) superfamily protein	_	Dusk	Heat	Root
Kaladp0043s0176	AT1G26470			_	Dusk	Heat	Root
Kaladp0043s0190	AT4G38620	ATMYB4,MYB4	myb domain protein 4	MYB	Dusk	Heat	Root
Kaladp0043s0195	AT4G01970	AtSTS,STS	stachyose synthase	_	Dusk	Heat	Root
Kaladp0043s0240	AT3G57430	OTP84	Tetratricopeptide repeat (TPR)-like superfamily protein	_	Dusk	Heat	Root
Kaladp0043s0244	AT1G74880	NDH-O	NAD(P)H:plastoquinone dehydrogenase complex subunit O	_	Dusk	Heat	Root
Kaladp0043s0261	AT2G25760		Protein kinase family protein	_	Dusk	Heat	Root
Kaladp0043s0268				_	Dusk	Heat	Root
Kaladp0043s0269	AT5G56550	ATOXS3,OXS3	oxidative stress 3	_	Dusk	Heat	Root
Kaladp0043s0273	AT3G26750			_	Dusk	Heat	Root
Kaladp0043s0276	AT1G52150	ATHB-15,ATHB15,CNA,ICU4	Homeobox-leucine zipper family protein / lipid-binding START domain-containing protein	HB	Dusk	Heat	Root
Kaladp0043s0292	AT1G79920		Heat shock protein 70 (Hsp 70) family protein	_	Dusk	Heat	Root
Kaladp0043s0312	AT1G52700		alpha/beta-Hydrolases superfamily protein	_	Dusk	Heat	Root
Kaladp0044s0034	AT4G14180	AtPRD1,PRD1	putative recombination initiation defect 1	_	Dusk	Heat	Root
Kaladp0044s0057	AT2G47810	NF-YB5	nuclear factor Y, subunit B5	CCAAT	Dusk	Heat	Root
Kaladp0044s0091	AT4G03130		BRCT domain-containing DNA repair protein	_	Dusk	Heat	Root
Kaladp0045s0031	AT2G44510		CDK inhibitor P21 binding protein	_	Dusk	Heat	Root
Kaladp0045s0047				_	Dusk	Heat	Root
Kaladp0045s0078	AT3G17060		Pectin lyase-like superfamily protein	_	Dusk	Heat	Root
Kaladp0045s0079	AT2G23540		GDSL-like Lipase/Acylhydrolase superfamily protein	_	Dusk	Heat	Root
Kaladp0045s0083				_	Dusk	Heat	Root
Kaladp0045s0100				_	Dusk	Heat	Root
Kaladp0045s0125	AT4G24210	SLY1	F-box family protein	_	Dusk	Heat	Root
Kaladp0045s0141				_	Dusk	Heat	Root
Kaladp0045s0142				_	Dusk	Heat	Root
Kaladp0045s0159	AT2G28190	CSD2,CZSOD2	copper/zinc superoxide dismutase 2	_	Dusk	Heat	Root
Kaladp0045s0163	AT2G27940		RING/U-box superfamily protein	_	Dusk	Heat	Root
Kaladp0045s0185	AT1G59720	CRR28	Tetratricopeptide repeat (TPR)-like superfamily protein	_	Dusk	Heat	Root
Kaladp0045s0194	AT1G64310		Tetratricopeptide repeat (TPR)-like superfamily protein	_	Dusk	Heat	Root
Kaladp0045s0206	AT2G40080	ELF4	Protein of unknown function (DUF1313)	_	Dusk	Heat	Root
Kaladp0045s0214	AT4G23400	PIP1;5,PIP1D	plasma membrane intrinsic protein 1;5	_	Dusk	Heat	Root
Kaladp0045s0233	AT2G29380	HAI3	highly ABA-induced PP2C gene 3	_	Dusk	Heat	Root
Kaladp0045s0236	AT1G51140		basic helix-loop-helix (bHLH) DNA-binding superfamily protein	bHLH	Dusk	Heat	Root
Kaladp0045s0250	AT4G36250	ALDH3F1	aldehyde dehydrogenase 3F1	_	Dusk	Heat	Root
Kaladp0045s0326	AT4G01970	AtSTS,STS	stachyose synthase	_	Dusk	Heat	Root
Kaladp0045s0332	AT1G63160	RFC2	replication factor C 2	_	Dusk	Heat	Root
Kaladp0045s0337	AT4G39960		Molecular chaperone Hsp40/DnaJ family protein	_	Dusk	Heat	Root
Kaladp0045s0348	AT5G23690		Polynucleotide adenylyltransferase family protein	_	Dusk	Heat	Root
Kaladp0045s0354				_	Dusk	Heat	Root
Kaladp0045s0363	AT1G67180		zinc finger (C3HC4-type RING finger) family protein / BRCT domain-containing protein	_	Dusk	Heat	Root
Kaladp0045s0378	AT5G65490			_	Dusk	Heat	Root
Kaladp0045s0390	AT2G37320		Tetratricopeptide repeat (TPR)-like superfamily protein	_	Dusk	Heat	Root
Kaladp0045s0394	AT5G42450		Pentatricopeptide repeat (PPR) superfamily protein	_	Dusk	Heat	Root
Kaladp0045s0398	AT5G11560		catalytics	_	Dusk	Heat	Root
Kaladp0045s0428	AT3G24000		Tetratricopeptide repeat (TPR)-like superfamily protein	_	Dusk	Heat	Root
Kaladp0045s0459	AT5G17800	AtMYB56,MYB56	myb domain protein 56	MYB	Dusk	Heat	Root
Kaladp0045s0469	AT4G10250	ATHSP22.0	HSP20-like chaperones superfamily protein	_	Dusk	Heat	Root
Kaladp0045s0505	AT1G04990		Zinc finger C-x8-C-x5-C-x3-H type family protein	C3H	Dusk	Heat	Root
Kaladp0045s0525	AT5G09950		Tetratricopeptide repeat (TPR)-like superfamily protein	_	Dusk	Heat	Root
Kaladp0045s0535	AT3G50660	CLM,CYP90B1,DWF4,PSC1,SAV1,SNP2	Cytochrome P450 superfamily protein	_	Dusk	Heat	Root
Kaladp0045s0536	AT1G80270	PPR596	PENTATRICOPEPTIDE REPEAT 596	_	Dusk	Heat	Root
Kaladp0046s0006	AT3G01680			_	Dusk	Heat	Root
Kaladp0046s0034	AT2G46240	ATBAG6,BAG6	BCL-2-associated athanogene 6	_	Dusk	Heat	Root
Kaladp0046s0036				_	Dusk	Heat	Root
Kaladp0046s0091	AT1G05910		cell division cycle protein 48-related / CDC48-related	_	Dusk	Heat	Root
Kaladp0046s0093	AT3G59400	GUN4	enzyme binding;tetrapyrrole binding	_	Dusk	Heat	Root
Kaladp0046s0103	AT2G43400	ETFQO	electron-transfer flavoprotein:ubiquinone oxidoreductase	_	Dusk	Heat	Root
Kaladp0046s0106	AT2G43410	FPA	RNA binding	_	Dusk	Heat	Root
Kaladp0046s0154	AT5G64980			_	Dusk	Heat	Root
Kaladp0046s0158	AT3G63060	EDL3	EID1-like 3	_	Dusk	Heat	Root
Kaladp0046s0159	AT4G02900		ERD (early-responsive to dehydration stress) family protein	_	Dusk	Heat	Root
Kaladp0046s0167				_	Dusk	Heat	Root
Kaladp0046s0210	AT2G21860		violaxanthin de-epoxidase-related	_	Dusk	Heat	Root
Kaladp0046s0213	AT5G09840		Putative endonuclease or glycosyl hydrolase	_	Dusk	Heat	Root
Kaladp0046s0253	AT1G77510	ATPDI6,ATPDIL1-2,PDI6,PDIL1-2	PDI-like 1-2	_	Dusk	Heat	Root
Kaladp0046s0290	AT2G19490		recA DNA recombination family protein	_	Dusk	Heat	Root
Kaladp0046s0327	AT1G12520	ATCCS,CCS	copper chaperone for SOD1	_	Dusk	Heat	Root
Kaladp0046s0329	AT2G45680		TCP family transcription factor	TCP	Dusk	Heat	Root
Kaladp0046s0338				_	Dusk	Heat	Root
Kaladp0047s0003	AT2G02980	OTP85	Pentatricopeptide repeat (PPR) superfamily protein	_	Dusk	Heat	Root
Kaladp0047s0004	AT5G45600	GAS41,TAF14B	YEATS family protein	_	Dusk	Heat	Root
Kaladp0047s0034	AT2G15490	UGT73B4	UDP-glycosyltransferase 73B4	_	Dusk	Heat	Root
Kaladp0047s0035	AT4G34131	UGT73B3	UDP-glucosyl transferase 73B3	_	Dusk	Heat	Root
Kaladp0047s0038	AT4G34100		RING/U-box superfamily protein	_	Dusk	Heat	Root
Kaladp0047s0048				_	Dusk	Heat	Root
Kaladp0047s0067	AT3G19610		Plant protein of unknown function (DUF936)	_	Dusk	Heat	Root
Kaladp0047s0113	AT1G22360	AtUGT85A2,UGT85A2	UDP-glucosyl transferase 85A2	_	Dusk	Heat	Root
Kaladp0047s0115	AT2G22360		DNAJ heat shock family protein	_	Dusk	Heat	Root
Kaladp0047s0127	AT5G64120		Peroxidase superfamily protein	_	Dusk	Heat	Root
Kaladp0047s0144	AT5G49940	ATCNFU2,NFU2	NIFU-like protein 2	_	Dusk	Heat	Root
Kaladp0047s0176	AT1G22840	ATCYTC-A,CYTC-1	CYTOCHROME C-1	_	Dusk	Heat	Root
Kaladp0047s0180	AT5G17270		Protein prenylyltransferase superfamily protein	_	Dusk	Heat	Root
Kaladp0047s0211	AT5G64150		RNA methyltransferase family protein	_	Dusk	Heat	Root
Kaladp0047s0226				_	Dusk	Heat	Root
Kaladp0047s0232	AT1G17720	ATB BETA	Protein phosphatase 2A, regulatory subunit PR55	_	Dusk	Heat	Root
Kaladp0047s0241	AT1G17650	GLYR2,GR2	glyoxylate reductase 2	_	Dusk	Heat	Root
Kaladp0047s0279				_	Dusk	Heat	Root
Kaladp0048s0016	AT2G24390		AIG2-like (avirulence induced gene) family protein	_	Dusk	Heat	Root
Kaladp0048s0018	AT4G31310		AIG2-like (avirulence induced gene) family protein	_	Dusk	Heat	Root
Kaladp0048s0048	AT1G03050		ENTH/ANTH/VHS superfamily protein	_	Dusk	Heat	Root
Kaladp0048s0053	AT1G02170	AMC1,ATMC1,ATMCPB1,LOL3,MCP1B	metacaspase 1	_	Dusk	Heat	Root
Kaladp0048s0072	AT1G18660		zinc finger (C3HC4-type RING finger) family protein	_	Dusk	Heat	Root
Kaladp0048s0076	AT3G12050		Aha1 domain-containing protein	_	Dusk	Heat	Root
Kaladp0048s0092	AT4G20380	LSD1	LSD1 zinc finger family protein	_	Dusk	Heat	Root
Kaladp0048s0112	AT1G64750	ATDSS1(I),DSS1(I)	deletion of SUV3 suppressor 1(I)	_	Dusk	Heat	Root
Kaladp0048s0169	AT5G27240		DNAJ heat shock N-terminal domain-containing protein	_	Dusk	Heat	Root
Kaladp0048s0170	AT5G27240		DNAJ heat shock N-terminal domain-containing protein	_	Dusk	Heat	Root
Kaladp0048s0238	AT5G13410		FKBP-like peptidyl-prolyl cis-trans isomerase family protein	_	Dusk	Heat	Root
Kaladp0048s0247	AT5G19300			_	Dusk	Heat	Root
Kaladp0048s0256	AT5G19530	ACL5	S-adenosyl-L-methionine-dependent methyltransferases superfamily protein	_	Dusk	Heat	Root
Kaladp0048s0306	AT5G04980		DNAse I-like superfamily protein	_	Dusk	Heat	Root
Kaladp0048s0310	AT4G35350	XCP1	xylem cysteine peptidase 1	_	Dusk	Heat	Root
Kaladp0048s0323	AT3G55340	PHIP1	phragmoplastin interacting protein 1	_	Dusk	Heat	Root
Kaladp0048s0342	AT1G75250	ATRL6,RL6,RSM3	RAD-like 6	MYB-related	Dusk	Heat	Root
Kaladp0048s0348	AT2G16250		Leucine-rich repeat protein kinase family protein	_	Dusk	Heat	Root
Kaladp0048s0349	AT1G75210		HAD-superfamily hydrolase, subfamily IG, 5\'-nucleotidase	_	Dusk	Heat	Root
Kaladp0048s0351	AT1G75180		Erythronate-4-phosphate dehydrogenase family protein	_	Dusk	Heat	Root
Kaladp0048s0365				_	Dusk	Heat	Root
Kaladp0048s0366	AT3G07650	COL9	CONSTANS-like 9	C2C2-CO-like	Dusk	Heat	Root
Kaladp0048s0389	AT5G56030	AtHsp90.2,ERD8,HSP81-2,HSP90.2	heat shock protein 81-2	_	Dusk	Heat	Root
Kaladp0048s0391	AT1G78860		D-mannose binding lectin protein with Apple-like carbohydrate-binding domain	_	Dusk	Heat	Root
Kaladp0048s0399	AT1G55870	AHG2,ATPARN	Polynucleotidyl transferase, ribonuclease H-like superfamily protein	_	Dusk	Heat	Root
Kaladp0048s0406	AT3G26210	CYP71B23	cytochrome P450, family 71, subfamily B, polypeptide 23	_	Dusk	Heat	Root
Kaladp0048s0414	AT5G59240		Ribosomal protein S8e family protein	_	Dusk	Heat	Root
Kaladp0048s0425				_	Dusk	Heat	Root
Kaladp0048s0429	AT4G21990	APR3,ATAPR3,PRH-26,PRH26	APS reductase 3	_	Dusk	Heat	Root
Kaladp0048s0457	AT1G60370		F-box and associated interaction domains-containing protein	_	Dusk	Heat	Root
Kaladp0048s0462				_	Dusk	Heat	Root
Kaladp0048s0472	AT5G57660	ATCOL5,COL5	CONSTANS-like 5	C2C2-CO-like	Dusk	Heat	Root
Kaladp0048s0479	AT1G63160	RFC2	replication factor C 2	_	Dusk	Heat	Root
Kaladp0048s0485	AT4G28030		Acyl-CoA N-acyltransferases (NAT) superfamily protein	GNAT	Dusk	Heat	Root
Kaladp0048s0509	AT1G72770	HAB1	homology to ABI1	_	Dusk	Heat	Root
Kaladp0048s0513	AT3G13870	RHD3	Root hair defective 3 GTP-binding protein (RHD3)	_	Dusk	Heat	Root
Kaladp0048s0529	AT3G14200		Chaperone DnaJ-domain superfamily protein	_	Dusk	Heat	Root
Kaladp0048s0531	AT1G54050		HSP20-like chaperones superfamily protein	_	Dusk	Heat	Root
Kaladp0048s0555	AT3G22330	ATRH53,PMH2	putative mitochondrial RNA helicase 2	_	Dusk	Heat	Root
Kaladp0048s0564	AT1G06680	OE23,OEE2,PSBP-1,PSII-P	photosystem II subunit P-1	_	Dusk	Heat	Root
Kaladp0048s0591	AT1G79190		ARM repeat superfamily protein	_	Dusk	Heat	Root
Kaladp0048s0620	AT1G66960		Terpenoid cyclases family protein	_	Dusk	Heat	Root
Kaladp0048s0628				_	Dusk	Heat	Root
Kaladp0048s0636				_	Dusk	Heat	Root
Kaladp0048s0645	AT5G17250		Alkaline-phosphatase-like family protein	_	Dusk	Heat	Root
Kaladp0048s0655	AT5G08790	anac081,ATAF2	NAC (No Apical Meristem) domain transcriptional regulator superfamily protein	NAC	Dusk	Heat	Root
Kaladp0048s0656				_	Dusk	Heat	Root
Kaladp0048s0657	AT2G19280		Pentatricopeptide repeat (PPR) superfamily protein	_	Dusk	Heat	Root
Kaladp0048s0678	AT4G25225			_	Dusk	Heat	Root
Kaladp0048s0705	AT4G33170		Tetratricopeptide repeat (TPR)-like superfamily protein	_	Dusk	Heat	Root
Kaladp0048s0786	AT2G29760	OTP81	Tetratricopeptide repeat (TPR)-like superfamily protein	_	Dusk	Heat	Root
Kaladp0048s0828	AT4G25200	ATHSP23.6-MITO,HSP23.6-MITO	mitochondrion-localized small heat shock protein 23.6	_	Dusk	Heat	Root
Kaladp0048s0856	AT1G18680		HNH endonuclease domain-containing protein	_	Dusk	Heat	Root
Kaladp0048s0922	AT1G74630		Tetratricopeptide repeat (TPR)-like superfamily protein	_	Dusk	Heat	Root
Kaladp0048s0937				_	Dusk	Heat	Root
Kaladp0048s0962	AT3G55340	PHIP1	phragmoplastin interacting protein 1	_	Dusk	Heat	Root
Kaladp0049s0011	AT4G31720	STG1,TAF10,TAFII15	TBP-associated factor II 15	_	Dusk	Heat	Root
Kaladp0050s0009	AT3G24620	ATROPGEF8,ROPGEF8	RHO guanyl-nucleotide exchange factor 8	_	Dusk	Heat	Root
Kaladp0050s0010	AT1G08610		Pentatricopeptide repeat (PPR) superfamily protein	_	Dusk	Heat	Root
Kaladp0050s0016	AT3G04550			_	Dusk	Heat	Root
Kaladp0050s0063	AT1G05680	UGT74E2	Uridine diphosphate glycosyltransferase 74E2	_	Dusk	Heat	Root
Kaladp0050s0079	AT4G39470		Tetratricopeptide repeat (TPR)-like superfamily protein	_	Dusk	Heat	Root
Kaladp0050s0081	AT5G08650		Small GTP-binding protein	_	Dusk	Heat	Root
Kaladp0050s0083	AT5G53590		SAUR-like auxin-responsive protein family	_	Dusk	Heat	Root
Kaladp0050s0123				_	Dusk	Heat	Root
Kaladp0050s0126	AT5G56660	ILL2	IAA-leucine resistant (ILR)-like 2	_	Dusk	Heat	Root
Kaladp0050s0132	AT1G23530			_	Dusk	Heat	Root
Kaladp0050s0140	AT5G27300		pentatricopeptide (PPR) repeat-containing protein	_	Dusk	Heat	Root
Kaladp0050s0141	AT1G23420	INO	Plant-specific transcription factor YABBY family protein	C2C2-YABBY	Dusk	Heat	Root
Kaladp0050s0152	AT1G70510	ATK1,KNAT2	KNOTTED-like from Arabidopsis thaliana 2	HB	Dusk	Heat	Root
Kaladp0050s0155	AT4G19650		Mitochondrial transcription termination factor family protein	mTERF	Dusk	Heat	Root
Kaladp0050s0210	AT2G45560	CYP76C1	cytochrome P450, family 76, subfamily C, polypeptide 1	_	Dusk	Heat	Root
Kaladp0050s0228	AT4G25260		Plant invertase/pectin methylesterase inhibitor superfamily protein	_	Dusk	Heat	Root
Kaladp0050s0230	AT1G62750	ATSCO1,ATSCO1/CPEF-G,SCO1	Translation elongation factor EFG/EF2 protein	_	Dusk	Heat	Root
Kaladp0050s0240	AT4G39780		Integrase-type DNA-binding superfamily protein	AP2-EREBP	Dusk	Heat	Root
Kaladp0050s0256	AT2G21960			_	Dusk	Heat	Root
Kaladp0050s0258				_	Dusk	Heat	Root
Kaladp0050s0265	AT2G17450	RHA3A	RING-H2 finger A3A	_	Dusk	Heat	Root
Kaladp0050s0280	AT1G68810		basic helix-loop-helix (bHLH) DNA-binding superfamily protein	bHLH	Dusk	Heat	Root
Kaladp0050s0283	AT3G25717	DVL6,RTFL16	ROTUNDIFOLIA like 16	_	Dusk	Heat	Root
Kaladp0050s0302	AT1G68520		B-box type zinc finger protein with CCT domain	C2C2-CO-like	Dusk	Heat	Root
Kaladp0050s0340	AT4G23950		Galactose-binding protein	_	Dusk	Heat	Root
Kaladp0050s0349	AT2G29380	HAI3	highly ABA-induced PP2C gene 3	_	Dusk	Heat	Root
Kaladp0050s0350				_	Dusk	Heat	Root
Kaladp0051s0010	AT5G55300	MGO1,TOP1,TOP1ALPHA	DNA topoisomerase I alpha	_	Dusk	Heat	Root
Kaladp0051s0040	AT5G55310	TOP1,TOP1BETA	DNA topoisomerase 1 beta	_	Dusk	Heat	Root
Kaladp0051s0045	AT3G20440	BE1,EMB2729	Alpha amylase family protein	_	Dusk	Heat	Root
Kaladp0051s0047	AT3G20330	PYRB	PYRIMIDINE B	_	Dusk	Heat	Root
Kaladp0051s0049	AT1G50640	ATERF3,ERF3	ethylene responsive element binding factor 3	AP2-EREBP	Dusk	Heat	Root
Kaladp0051s0082	AT5G45140	NRPC2	nuclear RNA polymerase C2	_	Dusk	Heat	Root
Kaladp0051s0083	AT5G45140	NRPC2	nuclear RNA polymerase C2	_	Dusk	Heat	Root
Kaladp0051s0086	AT4G18810		NAD(P)-binding Rossmann-fold superfamily protein	_	Dusk	Heat	Root
Kaladp0051s0089	AT5G56000	AtHsp90.4,Hsp81.4	HEAT SHOCK PROTEIN 81.4	_	Dusk	Heat	Root
Kaladp0053s0043	AT2G34660	ATMRP2,EST4,MRP2	multidrug resistance-associated protein 2	_	Dusk	Heat	Root
Kaladp0053s0057	AT1G78440	ATGA2OX1,GA2OX1	Arabidopsis thaliana gibberellin 2-oxidase 1	_	Dusk	Heat	Root
Kaladp0053s0063	AT2G34460		NAD(P)-binding Rossmann-fold superfamily protein	_	Dusk	Heat	Root
Kaladp0053s0076				_	Dusk	Heat	Root
Kaladp0053s0078	AT1G17020	ATSRG1,SRG1	senescence-related gene 1	_	Dusk	Heat	Root
Kaladp0053s0079	AT1G17020	ATSRG1,SRG1	senescence-related gene 1	_	Dusk	Heat	Root
Kaladp0053s0084	AT1G29640		Protein of unknown function, DUF584	_	Dusk	Heat	Root
Kaladp0053s0092	AT4G18750	DOT4	Pentatricopeptide repeat (PPR) superfamily protein	_	Dusk	Heat	Root
Kaladp0053s0116				_	Dusk	Heat	Root
Kaladp0053s0135	AT1G53540		HSP20-like chaperones superfamily protein	_	Dusk	Heat	Root
Kaladp0053s0136	AT1G76080	ATCDSP32,CDSP32	chloroplastic drought-induced stress protein of 32 kD	_	Dusk	Heat	Root
Kaladp0053s0148	AT1G53540		HSP20-like chaperones superfamily protein	_	Dusk	Heat	Root
Kaladp0053s0188	AT5G40160	EMB139,EMB506	Ankyrin repeat family protein	_	Dusk	Heat	Root
Kaladp0053s0193	ATCG01040		Cytochrome C assembly protein	_	Dusk	Heat	Root
Kaladp0053s0196	AT3G14470		NB-ARC domain-containing disease resistance protein	_	Dusk	Heat	Root
Kaladp0053s0198	AT3G14470		NB-ARC domain-containing disease resistance protein	_	Dusk	Heat	Root
Kaladp0053s0202	AT3G14470		NB-ARC domain-containing disease resistance protein	_	Dusk	Heat	Root
Kaladp0053s0215	AT3G28007		Nodulin MtN3 family protein	_	Dusk	Heat	Root
Kaladp0053s0232	AT2G23180	CYP96A1	cytochrome P450, family 96, subfamily A, polypeptide 1	_	Dusk	Heat	Root
Kaladp0053s0250	AT4G32620		Enhancer of polycomb-like transcription factor protein	_	Dusk	Heat	Root
Kaladp0053s0256				_	Dusk	Heat	Root
Kaladp0053s0261	AT1G51130		Nse4, component of Smc5/6 DNA repair complex	_	Dusk	Heat	Root
Kaladp0053s0278	AT1G03760		Prefoldin chaperone subunit family protein	_	Dusk	Heat	Root
Kaladp0053s0322	AT1G66350	RGL,RGL1	RGA-like 1	GRAS	Dusk	Heat	Root
Kaladp0053s0326	AT1G14780		MAC/Perforin domain-containing protein	_	Dusk	Heat	Root
Kaladp0053s0381	AT2G28790		Pathogenesis-related thaumatin superfamily protein	_	Dusk	Heat	Root
Kaladp0053s0382	AT2G28800	ALB3	63 kDa inner membrane family protein	_	Dusk	Heat	Root
Kaladp0053s0385				_	Dusk	Heat	Root
Kaladp0053s0387	AT1G53540		HSP20-like chaperones superfamily protein	_	Dusk	Heat	Root
Kaladp0053s0394	AT1G07520		GRAS family transcription factor	GRAS	Dusk	Heat	Root
Kaladp0053s0398	AT2G29200	APUM1,PUM1	pumilio 1	_	Dusk	Heat	Root
Kaladp0053s0403	AT2G29380	HAI3	highly ABA-induced PP2C gene 3	_	Dusk	Heat	Root
Kaladp0053s0422	AT1G07350		RNA-binding (RRM/RBD/RNP motifs) family protein	_	Dusk	Heat	Root
Kaladp0053s0430	AT5G17910			_	Dusk	Heat	Root
Kaladp0053s0469	AT4G18750	DOT4	Pentatricopeptide repeat (PPR) superfamily protein	_	Dusk	Heat	Root
Kaladp0053s0539	AT5G04900	NOL	NYC1-like	_	Dusk	Heat	Root
Kaladp0053s0553	ATCG00340		Photosystem I, PsaA/PsaB protein	_	Dusk	Heat	Root
Kaladp0053s0556	AT3G25230	ATFKBP62,FKBP62,ROF1	rotamase FKBP 1	_	Dusk	Heat	Root
Kaladp0053s0575	AT4G10250	ATHSP22.0	HSP20-like chaperones superfamily protein	_	Dusk	Heat	Root
Kaladp0053s0594	AT4G17790		SNARE associated Golgi protein family	_	Dusk	Heat	Root
Kaladp0053s0608	AT1G32450	NRT1.5	nitrate transporter 1.5	_	Dusk	Heat	Root
Kaladp0053s0626	AT4G19390		Uncharacterised protein family (UPF0114)	_	Dusk	Heat	Root
Kaladp0053s0628	AT1G74310	ATHSP101,HOT1,HSP101	heat shock protein 101	_	Dusk	Heat	Root
Kaladp0053s0634	AT5G33370		GDSL-like Lipase/Acylhydrolase superfamily protein	_	Dusk	Heat	Root
Kaladp0053s0650	AT1G74310	ATHSP101,HOT1,HSP101	heat shock protein 101	_	Dusk	Heat	Root
Kaladp0053s0667	AT5G48660		B-cell receptor-associated protein 31-like	_	Dusk	Heat	Root
Kaladp0053s0674	AT1G75230		DNA glycosylase superfamily protein	_	Dusk	Heat	Root
Kaladp0053s0685	AT5G24090	ATCHIA,CHIA	chitinase A	_	Dusk	Heat	Root
Kaladp0054s0019	AT5G15550		Transducin/WD40 repeat-like superfamily protein	_	Dusk	Heat	Root
Kaladp0054s0021	ATCG00820		ribosomal protein S19	_	Dusk	Heat	Root
Kaladp0054s0035	AT1G16840			_	Dusk	Heat	Root
Kaladp0054s0061	AT5G02710			_	Dusk	Heat	Root
Kaladp0054s0066	AT3G53360		Tetratricopeptide repeat (TPR)-like superfamily protein	_	Dusk	Heat	Root
Kaladp0054s0071				_	Dusk	Heat	Root
Kaladp0055s0008	AT4G23180	CRK10,RLK4	cysteine-rich RLK (RECEPTOR-like protein kinase) 10	_	Dusk	Heat	Root
Kaladp0055s0051				_	Dusk	Heat	Root
Kaladp0055s0058	AT2G34440	AGL29	AGAMOUS-like 29	MADS	Dusk	Heat	Root
Kaladp0055s0072				_	Dusk	Heat	Root
Kaladp0055s0076	AT1G08540	ABC1,ATSIG1,ATSIG2,SIG1,SIG2,SIGA,SIGB	RNApolymerase sigma subunit 2	Sigma70-like	Dusk	Heat	Root
Kaladp0055s0116	AT3G12770	MEF22	mitochondrial editing factor 22	_	Dusk	Heat	Root
Kaladp0055s0263	AT1G78610	MSL6	mechanosensitive channel of small conductance-like 6	_	Dusk	Heat	Root
Kaladp0055s0269				_	Dusk	Heat	Root
Kaladp0055s0288	AT1G13080	CYP71B2	cytochrome P450, family 71, subfamily B, polypeptide 2	_	Dusk	Heat	Root
Kaladp0055s0309	AT4G27700		Rhodanese/Cell cycle control phosphatase superfamily protein	_	Dusk	Heat	Root
Kaladp0055s0325	AT5G53170	FTSH11	FTSH protease 11	_	Dusk	Heat	Root
Kaladp0055s0334	AT4G27940	ATMTM1,MTM1	manganese tracking factor for mitochondrial SOD2	_	Dusk	Heat	Root
Kaladp0055s0357	AT4G23420		NAD(P)-binding Rossmann-fold superfamily protein	_	Dusk	Heat	Root
Kaladp0055s0364	AT5G62020	AT-HSFB2A,HSFB2A	heat shock transcription factor B2A	HSF	Dusk	Heat	Root
Kaladp0055s0373	AT5G62990	emb1692	Ubiquitin carboxyl-terminal hydrolase family protein	_	Dusk	Heat	Root
Kaladp0055s0375	AT2G28100	ATFUC1,FUC1	alpha-L-fucosidase 1	_	Dusk	Heat	Root
Kaladp0055s0376	AT5G51740		Peptidase family M48 family protein	_	Dusk	Heat	Root
Kaladp0055s0383	AT4G25270		Tetratricopeptide repeat (TPR)-like superfamily protein	_	Dusk	Heat	Root
Kaladp0055s0408	AT5G53170	FTSH11	FTSH protease 11	_	Dusk	Heat	Root
Kaladp0055s0432	AT5G27710			_	Dusk	Heat	Root
Kaladp0055s0438	AT1G02840	ATSRP34,SR1,SRP34	RNA-binding (RRM/RBD/RNP motifs) family protein	_	Dusk	Heat	Root
Kaladp0055s0468	AT1G65430	ARI8,ATARI8	IBR domain-containing protein	_	Dusk	Heat	Root
Kaladp0055s0474	AT1G18485		Pentatricopeptide repeat (PPR) superfamily protein	_	Dusk	Heat	Root
Kaladp0055s0514	AT1G02305		Cysteine proteinases superfamily protein	_	Dusk	Heat	Root
Kaladp0055s0521	AT5G18480	PGSIP6	plant glycogenin-like starch initiation protein 6	_	Dusk	Heat	Root
Kaladp0055s0534	AT5G26770			_	Dusk	Heat	Root
Kaladp0055s0547	AT3G15130		Tetratricopeptide repeat (TPR)-like superfamily protein	_	Dusk	Heat	Root
Kaladp0056s0015	AT5G50710			_	Dusk	Heat	Root
Kaladp0056s0023	AT3G16190		Isochorismatase family protein	_	Dusk	Heat	Root
Kaladp0056s0038	AT2G36730		Pentatricopeptide repeat (PPR) superfamily protein	_	Dusk	Heat	Root
Kaladp0056s0042	AT3G13980			_	Dusk	Heat	Root
Kaladp0056s0071	AT4G31210		DNA topoisomerase, type IA, core	_	Dusk	Heat	Root
Kaladp0056s0084	AT5G09270			_	Dusk	Heat	Root
Kaladp0056s0087	AT5G60790	ATGCN1,GCN1	ABC transporter family protein	_	Dusk	Heat	Root
Kaladp0056s0117	AT5G22470		NAD+ ADP-ribosyltransferases;NAD+ ADP-ribosyltransferases	_	Dusk	Heat	Root
Kaladp0056s0119	AT5G48910	LPA66	Pentatricopeptide repeat (PPR) superfamily protein	_	Dusk	Heat	Root
Kaladp0056s0151	AT5G38520		alpha/beta-Hydrolases superfamily protein	_	Dusk	Heat	Root
Kaladp0057s0026				_	Dusk	Heat	Root
Kaladp0057s0027				_	Dusk	Heat	Root
Kaladp0057s0034	AT5G37980		Zinc-binding dehydrogenase family protein	_	Dusk	Heat	Root
Kaladp0057s0062	AT5G28960			_	Dusk	Heat	Root
Kaladp0057s0077	AT3G56550		Pentatricopeptide repeat (PPR) superfamily protein	_	Dusk	Heat	Root
Kaladp0057s0084	AT3G62240		RING/U-box superfamily protein	_	Dusk	Heat	Root
Kaladp0057s0113	AT1G56440		Tetratricopeptide repeat (TPR)-like superfamily protein	_	Dusk	Heat	Root
Kaladp0057s0121	AT1G09210	AtCRT1b,CRT1b	calreticulin 1b	_	Dusk	Heat	Root
Kaladp0057s0126	AT3G05760		C2H2 and C2HC zinc fingers superfamily protein	_	Dusk	Heat	Root
Kaladp0058s0007	AT5G24890			_	Dusk	Heat	Root
Kaladp0058s0022	AT4G31820	ENP,MAB4,NPY1	Phototropic-responsive NPH3 family protein	_	Dusk	Heat	Root
Kaladp0058s0036	AT5G35090			_	Dusk	Heat	Root
Kaladp0058s0076	AT1G04590			_	Dusk	Heat	Root
Kaladp0058s0108	AT3G16360	AHP4	HPT phosphotransmitter 4	_	Dusk	Heat	Root
Kaladp0058s0128	AT5G15250	ATFTSH6,FTSH6	FTSH protease 6	_	Dusk	Heat	Root
Kaladp0058s0132	AT3G55160			_	Dusk	Heat	Root
Kaladp0058s0133	AT3G55160			_	Dusk	Heat	Root
Kaladp0058s0179	AT5G18650		CHY-type/CTCHY-type/RING-type Zinc finger protein	_	Dusk	Heat	Root
Kaladp0058s0192	AT5G18950		Tetratricopeptide repeat (TPR)-like superfamily protein	_	Dusk	Heat	Root
Kaladp0058s0206	AT1G02850	BGLU11	beta glucosidase 11	_	Dusk	Heat	Root
Kaladp0058s0216	AT3G49180	RID3	Transducin/WD40 repeat-like superfamily protein	_	Dusk	Heat	Root
Kaladp0058s0225	AT5G29000		Homeodomain-like superfamily protein	G2-like	Dusk	Heat	Root
Kaladp0058s0231	AT1G04130		Tetratricopeptide repeat (TPR)-like superfamily protein	_	Dusk	Heat	Root
Kaladp0058s0244	AT3G07070		Protein kinase superfamily protein	_	Dusk	Heat	Root
Kaladp0058s0249	AT3G24100		Uncharacterised protein family SERF	_	Dusk	Heat	Root
Kaladp0058s0252	AT3G25070	RIN4	RPM1 interacting protein 4	_	Dusk	Heat	Root
Kaladp0058s0259	AT3G25150		Nuclear transport factor 2 (NTF2) family protein with RNA binding (RRM-RBD-RNP motifs) domain	_	Dusk	Heat	Root
Kaladp0058s0275	AT1G52560		HSP20-like chaperones superfamily protein	_	Dusk	Heat	Root
Kaladp0058s0302	AT3G22320	ATRPABC24.3,NRPB5,NRPD5,RPB5A	Eukaryotic rpb5 RNA polymerase subunit family protein	_	Dusk	Heat	Root
Kaladp0058s0331	AT3G27470		Protein of unknown function (DUF707)	_	Dusk	Heat	Root
Kaladp0058s0334	AT5G40390	SIP1	Raffinose synthase family protein	_	Dusk	Heat	Root
Kaladp0058s0340	AT4G18770	AtMYB98,MYB98	myb domain protein 98	MYB	Dusk	Heat	Root
Kaladp0058s0345	AT1G23710		Protein of unknown function (DUF1645)	_	Dusk	Heat	Root
Kaladp0058s0405	AT3G49240	emb1796	Pentatricopeptide repeat (PPR) superfamily protein	_	Dusk	Heat	Root
Kaladp0058s0417	AT5G63010		Transducin/WD40 repeat-like superfamily protein	_	Dusk	Heat	Root
Kaladp0058s0448	AT3G09640	APX1B,APX2	ascorbate peroxidase 2	_	Dusk	Heat	Root
Kaladp0058s0506	AT1G71350		eukaryotic translation initiation factor SUI1 family protein	_	Dusk	Heat	Root
Kaladp0058s0524	AT1G12060	ATBAG5,BAG5	BCL-2-associated athanogene 5	_	Dusk	Heat	Root
Kaladp0058s0545	AT1G33780		Protein of unknown function (DUF179)	_	Dusk	Heat	Root
Kaladp0058s0564	AT5G42020	BIP,BIP2	Heat shock protein 70 (Hsp 70) family protein	_	Dusk	Heat	Root
Kaladp0058s0572	AT3G47530		Pentatricopeptide repeat (PPR) superfamily protein	_	Dusk	Heat	Root
Kaladp0058s0574	AT1G69530	AT-EXP1,ATEXP1,ATEXPA1,ATHEXP ALPHA 1.2,EXP1,EXPA1	expansin A1	_	Dusk	Heat	Root
Kaladp0058s0580	AT4G21065		Tetratricopeptide repeat (TPR)-like superfamily protein	_	Dusk	Heat	Root
Kaladp0058s0590				_	Dusk	Heat	Root
Kaladp0058s0591				_	Dusk	Heat	Root
Kaladp0058s0593				_	Dusk	Heat	Root
Kaladp0058s0594	AT3G28370			_	Dusk	Heat	Root
Kaladp0058s0595				_	Dusk	Heat	Root
Kaladp0058s0627	AT2G39570		ACT domain-containing protein	_	Dusk	Heat	Root
Kaladp0058s0630	AT5G59950		RNA-binding (RRM/RBD/RNP motifs) family protein	_	Dusk	Heat	Root
Kaladp0058s0658	AT5G60050		BTB/POZ domain-containing protein	_	Dusk	Heat	Root
Kaladp0059s0019				_	Dusk	Heat	Root
Kaladp0059s0023	AT2G34440	AGL29	AGAMOUS-like 29	MADS	Dusk	Heat	Root
Kaladp0059s0035	AT2G40080	ELF4	Protein of unknown function (DUF1313)	_	Dusk	Heat	Root
Kaladp0059s0043	AT3G47570		Leucine-rich repeat protein kinase family protein	_	Dusk	Heat	Root
Kaladp0059s0059	AT3G55770		GATA type zinc finger transcription factor family protein	LIM	Dusk	Heat	Root
Kaladp0059s0070	AT5G37570		Pentatricopeptide repeat (PPR-like) superfamily protein	_	Dusk	Heat	Root
Kaladp0059s0097	AT2G27690	CYP94C1	cytochrome P450, family 94, subfamily C, polypeptide 1	_	Dusk	Heat	Root
Kaladp0059s0112	AT5G03795		Exostosin family protein	_	Dusk	Heat	Root
Kaladp0059s0137	ATCG00490		ribulose-bisphosphate carboxylases	_	Dusk	Heat	Root
Kaladp0059s0138	AT1G60650		RNA-binding (RRM/RBD/RNP motifs) family protein with retrovirus zinc finger-like domain	_	Dusk	Heat	Root
Kaladp0059s0151	AT5G26150		protein kinase family protein	_	Dusk	Heat	Root
Kaladp0059s0162				_	Dusk	Heat	Root
Kaladp0059s0202	AT2G02130	LCR68,PDF2.3	low-molecular-weight cysteine-rich 68	_	Dusk	Heat	Root
Kaladp0059s0209	AT1G69020		Prolyl oligopeptidase family protein	_	Dusk	Heat	Root
Kaladp0059s0224	AT2G31290		Ubiquitin carboxyl-terminal hydrolase family protein	_	Dusk	Heat	Root
Kaladp0059s0279	AT1G71090		Auxin efflux carrier family protein	_	Dusk	Heat	Root
Kaladp0059s0286	AT1G71000		Chaperone DnaJ-domain superfamily protein	_	Dusk	Heat	Root
Kaladp0059s0310	AT4G14540	NF-YB3	nuclear factor Y, subunit B3	CCAAT	Dusk	Heat	Root
Kaladp0059s0330	AT1G09430	ACLA-3	ATP-citrate lyase A-3	_	Dusk	Heat	Root
Kaladp0059s0333	AT5G15640		Mitochondrial substrate carrier family protein	_	Dusk	Heat	Root
Kaladp0059s0343				_	Dusk	Heat	Root
Kaladp0060s0005				_	Dusk	Heat	Root
Kaladp0060s0021	AT1G23360	MENG	S-adenosyl-L-methionine-dependent methyltransferases superfamily protein	_	Dusk	Heat	Root
Kaladp0060s0044				_	Dusk	Heat	Root
Kaladp0060s0055	AT5G58070	ATTIL,TIL	temperature-induced lipocalin	_	Dusk	Heat	Root
Kaladp0060s0068	AT2G18340		late embryogenesis abundant domain-containing protein / LEA domain-containing protein	_	Dusk	Heat	Root
Kaladp0060s0074	AT4G12750		Homeodomain-like transcriptional regulator	_	Dusk	Heat	Root
Kaladp0060s0135	AT5G66980		AP2/B3-like transcriptional factor family protein	ABI3VP1	Dusk	Heat	Root
Kaladp0060s0266	AT5G16860		Tetratricopeptide repeat (TPR)-like superfamily protein	_	Dusk	Heat	Root
Kaladp0060s0275				_	Dusk	Heat	Root
Kaladp0060s0296	AT5G02500	AT-HSC70-1,HSC70,HSC70-1,HSP70-1	heat shock cognate protein 70-1	_	Dusk	Heat	Root
Kaladp0060s0323	AT2G39370			_	Dusk	Heat	Root
Kaladp0060s0342	AT5G03040	iqd2	IQ-domain 2	_	Dusk	Heat	Root
Kaladp0060s0344	ATCG00660		ribosomal protein L20	_	Dusk	Heat	Root
Kaladp0060s0367	AT4G05320	UBQ10	polyubiquitin 10	_	Dusk	Heat	Root
Kaladp0060s0429	AT2G44020		Mitochondrial transcription termination factor family protein	mTERF	Dusk	Heat	Root
Kaladp0060s0450	AT4G02750		Tetratricopeptide repeat (TPR)-like superfamily protein	_	Dusk	Heat	Root
Kaladp0060s0490	AT4G37940	AGL21	AGAMOUS-like 21	MADS	Dusk	Heat	Root
Kaladp0060s0494	AT5G49665		Zinc finger (C3HC4-type RING finger) family protein	_	Dusk	Heat	Root
Kaladp0061s0016	AT3G06520		agenet domain-containing protein	_	Dusk	Heat	Root
Kaladp0061s0035				_	Dusk	Heat	Root
Kaladp0061s0037	AT5G13550	SULTR4;1	sulfate transporter 4.1	_	Dusk	Heat	Root
Kaladp0061s0048	AT2G42940		Predicted AT-hook DNA-binding family protein	_	Dusk	Heat	Root
Kaladp0061s0072	AT2G30400	ATOFP2,OFP2	ovate family protein 2	OFP	Dusk	Heat	Root
Kaladp0061s0097				_	Dusk	Heat	Root
Kaladp0061s0098				_	Dusk	Heat	Root
Kaladp0061s0103	AT1G06800	PLA-I{gamma}1	alpha/beta-Hydrolases superfamily protein	_	Dusk	Heat	Root
Kaladp0061s0119				_	Dusk	Heat	Root
Kaladp0061s0129	AT1G77180	SKIP	chromatin protein family	_	Dusk	Heat	Root
Kaladp0061s0160				_	Dusk	Heat	Root
Kaladp0062s0003	AT5G08780		winged-helix DNA-binding transcription factor family protein	_	Dusk	Heat	Root
Kaladp0062s0040	AT1G25550		myb-like transcription factor family protein	G2-like	Dusk	Heat	Root
Kaladp0062s0065	AT2G01860	EMB975	Tetratricopeptide repeat (TPR)-like superfamily protein	_	Dusk	Heat	Root
Kaladp0062s0088	AT5G43580		Serine protease inhibitor, potato inhibitor I-type family protein	_	Dusk	Heat	Root
Kaladp0062s0100	AT4G25610		C2H2-like zinc finger protein	C2H2	Dusk	Heat	Root
Kaladp0062s0102	AT4G25610		C2H2-like zinc finger protein	C2H2	Dusk	Heat	Root
Kaladp0062s0125	AT3G61220		NAD(P)-binding Rossmann-fold superfamily protein	_	Dusk	Heat	Root
Kaladp0062s0129				_	Dusk	Heat	Root
Kaladp0062s0131	AT2G22450		riboflavin biosynthesis protein, putative	_	Dusk	Heat	Root
Kaladp0062s0143	AT5G20400		2-oxoglutarate (2OG) and Fe(II)-dependent oxygenase superfamily protein	_	Dusk	Heat	Root
Kaladp0062s0153	AT3G19615			_	Dusk	Heat	Root
Kaladp0062s0167	AT1G09970	LRR XI-23,RLK7	Leucine-rich receptor-like protein kinase family protein	_	Dusk	Heat	Root
Kaladp0062s0181	AT2G35130		Tetratricopeptide repeat (TPR)-like superfamily protein	_	Dusk	Heat	Root
Kaladp0062s0194	AT1G22150	SULTR1;3	sulfate transporter 1;3	_	Dusk	Heat	Root
Kaladp0062s0230	AT5G02410		DIE2/ALG10 family	_	Dusk	Heat	Root
Kaladp0062s0236	AT3G42170		BED zinc finger ;hAT family dimerisation domain	_	Dusk	Heat	Root
Kaladp0063s0021				_	Dusk	Heat	Root
Kaladp0063s0030				_	Dusk	Heat	Root
Kaladp0063s0043	AT3G51970	ASAT1,ATASAT1,ATSAT1	acyl-CoA sterol acyl transferase 1	_	Dusk	Heat	Root
Kaladp0063s0053	AT1G62400	HT1	Protein kinase superfamily protein	_	Dusk	Heat	Root
Kaladp0063s0057	AT1G20230		Pentatricopeptide repeat (PPR) superfamily protein	_	Dusk	Heat	Root
Kaladp0063s0058	AT3G46790	CRR2	Tetratricopeptide repeat (TPR)-like superfamily protein	_	Dusk	Heat	Root
Kaladp0064s0031	AT1G23100		GroES-like family protein	_	Dusk	Heat	Root
Kaladp0064s0064	AT5G21160		LA RNA-binding protein	_	Dusk	Heat	Root
Kaladp0064s0080	AT5G19430		RING/U-box superfamily protein	_	Dusk	Heat	Root
Kaladp0064s0085	AT1G50460	ATHKL1,HKL1	hexokinase-like 1	_	Dusk	Heat	Root
Kaladp0064s0098	AT1G51200		A20/AN1-like zinc finger family protein	_	Dusk	Heat	Root
Kaladp0064s0108	AT5G19900		PRLI-interacting factor, putative	_	Dusk	Heat	Root
Kaladp0064s0115	AT1G55250	HUB2	histone mono-ubiquitination 2	_	Dusk	Heat	Root
Kaladp0064s0121	AT1G55280		Lipase/lipooxygenase, PLAT/LH2 family protein	_	Dusk	Heat	Root
Kaladp0064s0123	AT3G13570	SCL30A	SC35-like splicing factor 30A	_	Dusk	Heat	Root
Kaladp0064s0141	AT2G40430			_	Dusk	Heat	Root
Kaladp0064s0155	AT3G56200		Transmembrane amino acid transporter family protein	_	Dusk	Heat	Root
Kaladp0064s0161	AT2G40340	AtERF48,DREB2C	Integrase-type DNA-binding superfamily protein	AP2-EREBP	Dusk	Heat	Root
Kaladp0065s0002	AT5G49910	cpHsc70-2,CPHSC70-2EAT SHOCK PROTEIN 70-2,HSC70-7	chloroplast heat shock protein 70-2	_	Dusk	Heat	Root
Kaladp0065s0011	AT4G16390		pentatricopeptide (PPR) repeat-containing protein	_	Dusk	Heat	Root
Kaladp0065s0014				_	Dusk	Heat	Root
Kaladp0065s0015	AT4G24280	cpHsc70-1	chloroplast heat shock protein 70-1	_	Dusk	Heat	Root
Kaladp0065s0017				_	Dusk	Heat	Root
Kaladp0065s0019	AT1G56310		Polynucleotidyl transferase, ribonuclease H-like superfamily protein	_	Dusk	Heat	Root
Kaladp0065s0046	AT5G61510		GroES-like zinc-binding alcohol dehydrogenase family protein	_	Dusk	Heat	Root
Kaladp0065s0048	AT5G61510		GroES-like zinc-binding alcohol dehydrogenase family protein	_	Dusk	Heat	Root
Kaladp0066s0018				_	Dusk	Heat	Root
Kaladp0066s0020	AT5G49340	TBL4	TRICHOME BIREFRINGENCE-LIKE 4	_	Dusk	Heat	Root
Kaladp0066s0033	AT4G16070		Mono-/di-acylglycerol lipase, N-terminal;Lipase, class 3	_	Dusk	Heat	Root
Kaladp0066s0034	AT2G36980		Tetratricopeptide repeat (TPR)-like superfamily protein	_	Dusk	Heat	Root
Kaladp0066s0053	AT3G50930	BCS1	cytochrome BC1 synthesis	_	Dusk	Heat	Root
Kaladp0067s0001	AT4G34770		SAUR-like auxin-responsive protein family	_	Dusk	Heat	Root
Kaladp0067s0032	AT2G13600		Pentatricopeptide repeat (PPR) superfamily protein	_	Dusk	Heat	Root
Kaladp0067s0033	AT3G22370	AOX1A,ATAOX1A	alternative oxidase 1A	_	Dusk	Heat	Root
Kaladp0067s0037	AT3G10050	OMR1	L-O-methylthreonine resistant 1	_	Dusk	Heat	Root
Kaladp0067s0041	AT5G46100		Pentatricopeptide repeat (PPR) superfamily protein	_	Dusk	Heat	Root
Kaladp0067s0048				_	Dusk	Heat	Root
Kaladp0067s0069	AT3G06240		F-box family protein	_	Dusk	Heat	Root
Kaladp0067s0086	AT5G66470		RNA binding;GTP binding	_	Dusk	Heat	Root
Kaladp0067s0093	AT5G03740	HD2C,HDT3	histone deacetylase 2C	C2H2	Dusk	Heat	Root
Kaladp0067s0097	AT1G64940	CYP89A6	cytochrome P450, family 87, subfamily A, polypeptide 6	_	Dusk	Heat	Root
Kaladp0067s0110				_	Dusk	Heat	Root
Kaladp0067s0132	AT2G17972			_	Dusk	Heat	Root
Kaladp0067s0149				_	Dusk	Heat	Root
Kaladp0067s0153	AT5G05800			_	Dusk	Heat	Root
Kaladp0067s0169	AT2G15530		RING/U-box superfamily protein	_	Dusk	Heat	Root
Kaladp0067s0184	AT4G35640	ATSERAT3;2,SERAT3;2	serine acetyltransferase 3;2	_	Dusk	Heat	Root
Kaladp0067s0242	AT5G15860	ATPCME,PCME	prenylcysteine methylesterase	_	Dusk	Heat	Root
Kaladp0067s0256	AT4G02750		Tetratricopeptide repeat (TPR)-like superfamily protein	_	Dusk	Heat	Root
Kaladp0067s0265	AT2G36690		2-oxoglutarate (2OG) and Fe(II)-dependent oxygenase superfamily protein	_	Dusk	Heat	Root
Kaladp0067s0266	AT2G32030		Acyl-CoA N-acyltransferases (NAT) superfamily protein	GNAT	Dusk	Heat	Root
Kaladp0068s0015				_	Dusk	Heat	Root
Kaladp0068s0018				_	Dusk	Heat	Root
Kaladp0068s0040	AT2G36740	ATSWC2,SWC2	sequence-specific DNA binding transcription factors;DNA binding;DNA binding	_	Dusk	Heat	Root
Kaladp0068s0063	AT2G03870		Small nuclear ribonucleoprotein family protein	_	Dusk	Heat	Root
Kaladp0068s0067	AT1G03910			_	Dusk	Heat	Root
Kaladp0068s0080	AT1G27650	ATU2AF35A	U2 snRNP auxiliary factor small subunit, putative	C3H	Dusk	Heat	Root
Kaladp0068s0088	AT5G07360		Amidase family protein	_	Dusk	Heat	Root
Kaladp0068s0090	AT5G50990		Tetratricopeptide repeat (TPR)-like superfamily protein	_	Dusk	Heat	Root
Kaladp0068s0099	AT5G23690		Polynucleotide adenylyltransferase family protein	_	Dusk	Heat	Root
Kaladp0068s0111				_	Dusk	Heat	Root
Kaladp0068s0126	AT3G12280	ATRBR1,RB,RB1,RBR,RBR1	retinoblastoma-related 1	_	Dusk	Heat	Root
Kaladp0068s0131	AT1G50380		Prolyl oligopeptidase family protein	_	Dusk	Heat	Root
Kaladp0068s0132	AT1G50380		Prolyl oligopeptidase family protein	_	Dusk	Heat	Root
Kaladp0068s0176				_	Dusk	Heat	Root
Kaladp0068s0177	AT4G04670		Met-10+ like family protein / kelch repeat-containing protein	_	Dusk	Heat	Root
Kaladp0068s0180				_	Dusk	Heat	Root
Kaladp0068s0181	AT4G04670		Met-10+ like family protein / kelch repeat-containing protein	_	Dusk	Heat	Root
Kaladp0068s0183	AT4G04670		Met-10+ like family protein / kelch repeat-containing protein	_	Dusk	Heat	Root
Kaladp0068s0184	AT4G04670		Met-10+ like family protein / kelch repeat-containing protein	_	Dusk	Heat	Root
Kaladp0068s0186				_	Dusk	Heat	Root
Kaladp0068s0210	AT3G14580		Pentatricopeptide repeat (PPR) superfamily protein	_	Dusk	Heat	Root
Kaladp0068s0226				_	Dusk	Heat	Root
Kaladp0068s0227				_	Dusk	Heat	Root
Kaladp0068s0228	AT3G55770		GATA type zinc finger transcription factor family protein	_	Dusk	Heat	Root
Kaladp0068s0238	AT4G21990	APR3,ATAPR3,PRH-26,PRH26	APS reductase 3	_	Dusk	Heat	Root
Kaladp0068s0247	AT4G16265	NRPB9B,NRPD9B,NRPE9B	RNA polymerases M/15 Kd subunit	_	Dusk	Heat	Root
Kaladp0068s0271	AT4G21800	QQT2	P-loop containing nucleoside triphosphate hydrolases superfamily protein	_	Dusk	Heat	Root
Kaladp0068s0288	AT3G54720	AMP1,COP2,HPT,MFO1,PT	Peptidase M28 family protein	_	Dusk	Heat	Root
Kaladp0068s0297	AT2G44900	ARABIDILLO-1	ARABIDILLO-1	_	Dusk	Heat	Root
Kaladp0068s0328	AT4G17180		O-Glycosyl hydrolases family 17 protein	_	Dusk	Heat	Root
Kaladp0068s0329	AT5G23570	ATSGS3,SGS3	XS domain-containing protein / XS zinc finger domain-containing protein-related	_	Dusk	Heat	Root
Kaladp0068s0342				_	Dusk	Heat	Root
Kaladp0068s0351				_	Dusk	Heat	Root
Kaladp0068s0355	AT1G76050		Pseudouridine synthase family protein	_	Dusk	Heat	Root
Kaladp0069s0056	AT3G53110	LOS4	P-loop containing nucleoside triphosphate hydrolases superfamily protein	_	Dusk	Heat	Root
Kaladp0069s0069	AT5G34850	ATPAP26,PAP26	purple acid phosphatase 26	_	Dusk	Heat	Root
Kaladp0069s0073	AT3G33520	ARP6,ATARP6,ESD1,SUF3	actin-related protein 6	_	Dusk	Heat	Root
Kaladp0069s0077	AT5G35410	ATSOS2,CIPK24,SNRK3.11,SOS2	Protein kinase superfamily protein	_	Dusk	Heat	Root
Kaladp0070s0045	AT1G32860		Glycosyl hydrolase superfamily protein	_	Dusk	Heat	Root
Kaladp0070s0048				_	Dusk	Heat	Root
Kaladp0070s0068	AT5G23260	ABS,AGL32,TT16	K-box region and MADS-box transcription factor family protein	MADS	Dusk	Heat	Root
Kaladp0070s0087	AT1G53540		HSP20-like chaperones superfamily protein	_	Dusk	Heat	Root
Kaladp0070s0095	AT1G07590		Tetratricopeptide repeat (TPR)-like superfamily protein	_	Dusk	Heat	Root
Kaladp0070s0101	AT1G08070	OTP82	Tetratricopeptide repeat (TPR)-like superfamily protein	_	Dusk	Heat	Root
Kaladp0070s0103	AT5G59420	ORP3C	OSBP(oxysterol binding protein)-related protein 3C	_	Dusk	Heat	Root
Kaladp0070s0107	AT5G02220			_	Dusk	Heat	Root
Kaladp0070s0113	AT2G29380	HAI3	highly ABA-induced PP2C gene 3	_	Dusk	Heat	Root
Kaladp0070s0137	AT1G42540	ATGLR3.3,GLR3.3	glutamate receptor 3.3	_	Dusk	Heat	Root
Kaladp0070s0161	AT2G02180	TOM3	tobamovirus multiplication protein 3	_	Dusk	Heat	Root
Kaladp0071s0003	ATCG00540		photosynthetic electron transfer A	_	Dusk	Heat	Root
Kaladp0071s0016	AT5G54630		zinc finger protein-related	_	Dusk	Heat	Root
Kaladp0071s0021	AT1G61680	ATTPS14,TPS14	terpene synthase 14	_	Dusk	Heat	Root
Kaladp0071s0036	AT2G41080		Tetratricopeptide repeat (TPR)-like superfamily protein	_	Dusk	Heat	Root
Kaladp0071s0060	AT1G69310	ATWRKY57,WRKY57	WRKY DNA-binding protein 57	WRKY	Dusk	Heat	Root
Kaladp0071s0076	AT1G26660		Prefoldin chaperone subunit family protein	_	Dusk	Heat	Root
Kaladp0071s0078	AT5G19790	RAP2.11	related to AP2 11	AP2-EREBP	Dusk	Heat	Root
Kaladp0071s0085	AT5G61220		LYR family of Fe/S cluster biogenesis protein	_	Dusk	Heat	Root
Kaladp0071s0096	AT2G03060	AGL30	AGAMOUS-like 30	MADS	Dusk	Heat	Root
Kaladp0071s0097	AT2G03050	EMB93,SOLDAT10	Mitochondrial transcription termination factor family protein	mTERF	Dusk	Heat	Root
Kaladp0071s0107	AT1G26870	ANAC009,FEZ	NAC (No Apical Meristem) domain transcriptional regulator superfamily protein	NAC	Dusk	Heat	Root
Kaladp0071s0112	AT1G14290	SBH2	sphingoid base hydroxylase 2	_	Dusk	Heat	Root
Kaladp0071s0125	AT1G14360	ATUTR3,UTR3	UDP-galactose transporter 3	_	Dusk	Heat	Root
Kaladp0071s0126	AT1G10522			_	Dusk	Heat	Root
Kaladp0071s0130				_	Dusk	Heat	Root
Kaladp0071s0145	AT1G27070		5\'-AMP-activated protein kinase-related	_	Dusk	Heat	Root
Kaladp0071s0150				_	Dusk	Heat	Root
Kaladp0071s0151	AT1G10417			_	Dusk	Heat	Root
Kaladp0071s0160	AT1G59940	ARR3	response regulator 3	Orphans	Dusk	Heat	Root
Kaladp0071s0161	AT1G70160			_	Dusk	Heat	Root
Kaladp0071s0170	AT1G10520		DNA polymerase lambda (POLL)	_	Dusk	Heat	Root
Kaladp0071s0171	AT1G24095		Putative thiol-disulphide oxidoreductase DCC	_	Dusk	Heat	Root
Kaladp0071s0176	AT2G38250		Homeodomain-like superfamily protein	Trihelix	Dusk	Heat	Root
Kaladp0071s0188	AT5G10940		transducin family protein / WD-40 repeat family protein	_	Dusk	Heat	Root
Kaladp0071s0214	AT1G78080	RAP2.4	related to AP2 4	AP2-EREBP	Dusk	Heat	Root
Kaladp0071s0227	AT2G28470	BGAL8	beta-galactosidase 8	_	Dusk	Heat	Root
Kaladp0071s0233	AT2G28500	LBD11	LOB domain-containing protein 11	LOB	Dusk	Heat	Root
Kaladp0071s0344	AT3G21310		Core-2/I-branching beta-1,6-N-acetylglucosaminyltransferase family protein	_	Dusk	Heat	Root
Kaladp0071s0350	AT3G61890	ATHB-12,ATHB12,HB-12	homeobox 12	HB	Dusk	Heat	Root
Kaladp0071s0351	AT1G64660	ATMGL,MGL	methionine gamma-lyase	_	Dusk	Heat	Root
Kaladp0071s0352	AT3G50790		esterase/lipase/thioesterase family protein	_	Dusk	Heat	Root
Kaladp0071s0372	AT1G31970	STRS1	DEA(D/H)-box RNA helicase family protein	_	Dusk	Heat	Root
Kaladp0071s0383	AT1G17070		GC-rich sequence DNA-binding factor-like protein with Tuftelin interacting domain	_	Dusk	Heat	Root
Kaladp0071s0388	AT2G43650	EMB2777	Sas10/U3 ribonucleoprotein (Utp) family protein	_	Dusk	Heat	Root
Kaladp0071s0389	AT1G59520	CW7	CW7	_	Dusk	Heat	Root
Kaladp0071s0408				_	Dusk	Heat	Root
Kaladp0071s0437	AT1G03530	ATNAF1,NAF1	nuclear assembly factor 1	_	Dusk	Heat	Root
Kaladp0071s0445	AT4G28140		Integrase-type DNA-binding superfamily protein	AP2-EREBP	Dusk	Heat	Root
Kaladp0071s0457	AT2G20725		CAAX amino terminal protease family protein	_	Dusk	Heat	Root
Kaladp0071s0459				_	Dusk	Heat	Root
Kaladp0072s0006				_	Dusk	Heat	Root
Kaladp0072s0018				_	Dusk	Heat	Root
Kaladp0072s0070	AT3G56650		Mog1/PsbP/DUF1795-like photosystem II reaction center PsbP family protein	_	Dusk	Heat	Root
Kaladp0072s0081	ATCG00120		ATP synthase subunit alpha	_	Dusk	Heat	Root
Kaladp0072s0086				_	Dusk	Heat	Root
Kaladp0073s0021	AT1G25480		Aluminium activated malate transporter family protein	_	Dusk	Heat	Root
Kaladp0073s0037				_	Dusk	Heat	Root
Kaladp0073s0048	AT1G68930		pentatricopeptide (PPR) repeat-containing protein	_	Dusk	Heat	Root
Kaladp0073s0057	AT3G02470	SAMDC	S-adenosylmethionine decarboxylase	_	Dusk	Heat	Root
Kaladp0073s0080	AT1G64810	APO1	Arabidopsis thaliana protein of unknown function (DUF794)	_	Dusk	Heat	Root
Kaladp0073s0092	AT5G48910	LPA66	Pentatricopeptide repeat (PPR) superfamily protein	_	Dusk	Heat	Root
Kaladp0073s0096	AT3G09950			_	Dusk	Heat	Root
Kaladp0073s0100	AT1G62400	HT1	Protein kinase superfamily protein	_	Dusk	Heat	Root
Kaladp0074s0008	AT2G36026		Ovate family protein	OFP	Dusk	Heat	Root
Kaladp0074s0030	AT5G06240	emb2735	embryo defective 2735	_	Dusk	Heat	Root
Kaladp0074s0042	AT4G12560	CPR30	F-box and associated interaction domains-containing protein	_	Dusk	Heat	Root
Kaladp0074s0060	AT3G13460	ECT2	evolutionarily conserved C-terminal region 2	_	Dusk	Heat	Root
Kaladp0074s0066	AT1G26910	RPL10B	Ribosomal protein L16p/L10e family protein	_	Dusk	Heat	Root
Kaladp0074s0073	AT3G56310		Melibiase family protein	_	Dusk	Heat	Root
Kaladp0074s0084	AT3G56310		Melibiase family protein	_	Dusk	Heat	Root
Kaladp0075s0029	AT2G05910		Protein of unknown function (DUF567)	_	Dusk	Heat	Root
Kaladp0075s0037	AT1G07740		Tetratricopeptide repeat (TPR)-like superfamily protein	_	Dusk	Heat	Root
Kaladp0075s0050	AT1G07615		GTP-binding protein Obg/CgtA	_	Dusk	Heat	Root
Kaladp0075s0058	AT3G46640	LUX,PCL1	Homeodomain-like superfamily protein	G2-like	Dusk	Heat	Root
Kaladp0075s0070	AT3G27820	ATMDAR4,MDAR4	monodehydroascorbate reductase 4	_	Dusk	Heat	Root
Kaladp0076s0014	AT4G24380			_	Dusk	Heat	Root
Kaladp0076s0035	AT4G08940		Ubiquitin carboxyl-terminal hydrolase family protein	_	Dusk	Heat	Root
Kaladp0076s0051				_	Dusk	Heat	Root
Kaladp0076s0057	AT1G78070		Transducin/WD40 repeat-like superfamily protein	_	Dusk	Heat	Root
Kaladp0076s0071				_	Dusk	Heat	Root
Kaladp0076s0099				_	Dusk	Heat	Root
Kaladp0076s0126	AT2G17210		Tetratricopeptide repeat (TPR)-like superfamily protein	_	Dusk	Heat	Root
Kaladp0076s0135	AT3G12770	MEF22	mitochondrial editing factor 22	_	Dusk	Heat	Root
Kaladp0076s0159	AT5G22750	RAD5	DNA/RNA helicase protein	SNF2	Dusk	Heat	Root
Kaladp0076s0162	AT5G47830			_	Dusk	Heat	Root
Kaladp0076s0169	AT1G07700		Thioredoxin superfamily protein	_	Dusk	Heat	Root
Kaladp0076s0217	AT3G23600		alpha/beta-Hydrolases superfamily protein	_	Dusk	Heat	Root
Kaladp0076s0218	AT3G23600		alpha/beta-Hydrolases superfamily protein	_	Dusk	Heat	Root
Kaladp0076s0229	AT4G15530	PPDK	pyruvate orthophosphate dikinase	_	Dusk	Heat	Root
Kaladp0076s0240				_	Dusk	Heat	Root
Kaladp0076s0298	AT5G49150	ATGEX2,GEX2	gamete expressed 2	_	Dusk	Heat	Root
Kaladp0076s0304	AT4G21440	ATM4,ATMYB102,MYB102	MYB-like 102	MYB	Dusk	Heat	Root
Kaladp0076s0338	AT3G26380		Melibiase family protein	_	Dusk	Heat	Root
Kaladp0076s0347				_	Dusk	Heat	Root
Kaladp0076s0355	AT1G71840		transducin family protein / WD-40 repeat family protein	_	Dusk	Heat	Root
Kaladp0076s0378	AT3G07090		PPPDE putative thiol peptidase family protein	_	Dusk	Heat	Root
Kaladp0076s0387	AT5G48910	LPA66	Pentatricopeptide repeat (PPR) superfamily protein	_	Dusk	Heat	Root
Kaladp0076s0406	AT1G68930		pentatricopeptide (PPR) repeat-containing protein	_	Dusk	Heat	Root
Kaladp0076s0409	AT1G04570		Major facilitator superfamily protein	_	Dusk	Heat	Root
Kaladp0076s0417	AT5G49210			_	Dusk	Heat	Root
Kaladp0076s0425	AT1G17020	ATSRG1,SRG1	senescence-related gene 1	_	Dusk	Heat	Root
Kaladp0077s0001	ATCG00180		DNA-directed RNA polymerase family protein	_	Dusk	Heat	Root
Kaladp0078s0010	AT5G53770		Nucleotidyltransferase family protein	_	Dusk	Heat	Root
Kaladp0078s0022	AT3G12940		2-oxoglutarate (2OG) and Fe(II)-dependent oxygenase superfamily protein	_	Dusk	Heat	Root
Kaladp0078s0026	AT5G64150		RNA methyltransferase family protein	_	Dusk	Heat	Root
Kaladp0078s0028				_	Dusk	Heat	Root
Kaladp0078s0040	ATCG00790		ribosomal protein L16	_	Dusk	Heat	Root
Kaladp0079s0010	AT4G18260		Cytochrome b561/ferric reductase transmembrane protein family	_	Dusk	Heat	Root
Kaladp0079s0019	AT2G02150		Tetratricopeptide repeat (TPR)-like superfamily protein	_	Dusk	Heat	Root
Kaladp0079s0030	AT3G60390	HAT3	homeobox-leucine zipper protein 3	HB	Dusk	Heat	Root
Kaladp0079s0037	AT2G44880		Pentatricopeptide repeat (PPR-like) superfamily protein	_	Dusk	Heat	Root
Kaladp0079s0054	AT3G48110	EDD,EDD1	glycine-tRNA ligases	_	Dusk	Heat	Root
Kaladp0079s0072	AT4G23493			_	Dusk	Heat	Root
Kaladp0079s0079	AT4G11740	SAY1	Ubiquitin-like superfamily protein	_	Dusk	Heat	Root
Kaladp0079s0081	AT1G12710	AtPP2-A12,PP2-A12	phloem protein 2-A12	_	Dusk	Heat	Root
Kaladp0079s0086				_	Dusk	Heat	Root
Kaladp0079s0107	AT5G52510	SCL8	SCARECROW-like 8	GRAS	Dusk	Heat	Root
Kaladp0079s0132	AT5G54860		Major facilitator superfamily protein	_	Dusk	Heat	Root
Kaladp0079s0140	AT4G21990	APR3,ATAPR3,PRH-26,PRH26	APS reductase 3	_	Dusk	Heat	Root
Kaladp0079s0173				_	Dusk	Heat	Root
Kaladp0080s0001	AT1G55200		Protein kinase protein with adenine nucleotide alpha hydrolases-like domain	_	Dusk	Heat	Root
Kaladp0080s0022				_	Dusk	Heat	Root
Kaladp0080s0032	AT3G26900	ATSKL1,SKL1	shikimate kinase like 1	_	Dusk	Heat	Root
Kaladp0080s0081	AT4G16420	ADA2B,PRZ1	homolog of yeast ADA2 2B	MYB-related	Dusk	Heat	Root
Kaladp0080s0094	AT5G47550		Cystatin/monellin superfamily protein	_	Dusk	Heat	Root
Kaladp0080s0102	AT4G20020			_	Dusk	Heat	Root
Kaladp0080s0113	AT4G37940	AGL21	AGAMOUS-like 21	MADS	Dusk	Heat	Root
Kaladp0080s0123	AT3G05430		Tudor/PWWP/MBT superfamily protein	_	Dusk	Heat	Root
Kaladp0080s0134	AT4G30480		Tetratricopeptide repeat (TPR)-like superfamily protein	_	Dusk	Heat	Root
Kaladp0080s0142				_	Dusk	Heat	Root
Kaladp0080s0146	AT5G36930		Disease resistance protein (TIR-NBS-LRR class) family	_	Dusk	Heat	Root
Kaladp0080s0153				_	Dusk	Heat	Root
Kaladp0081s0047				_	Dusk	Heat	Root
Kaladp0081s0054	AT3G23830	GR-RBP4,GRP4	glycine-rich RNA-binding protein 4	_	Dusk	Heat	Root
Kaladp0081s0073	AT1G04770		Tetratricopeptide repeat (TPR)-like superfamily protein	_	Dusk	Heat	Root
Kaladp0081s0090	AT4G13560	UNE15	Late embryogenesis abundant protein (LEA) family protein	_	Dusk	Heat	Root
Kaladp0081s0104	AT5G28040		DNA-binding storekeeper protein-related transcriptional regulator	GeBP	Dusk	Heat	Root
Kaladp0081s0114	AT3G52080	chx28	cation/hydrogen exchanger 28	_	Dusk	Heat	Root
Kaladp0081s0116	AT1G13160		ARM repeat superfamily protein	_	Dusk	Heat	Root
Kaladp0081s0119	AT3G21640	ATFKBP42,FKBP42,TWD1,UCU2	FKBP-type peptidyl-prolyl cis-trans isomerase family protein	_	Dusk	Heat	Root
Kaladp0081s0184	AT3G57050	CBL	cystathionine beta-lyase	_	Dusk	Heat	Root
Kaladp0081s0186				_	Dusk	Heat	Root
Kaladp0081s0205	AT3G22190	IQD5	IQ-domain 5	_	Dusk	Heat	Root
Kaladp0081s0206	AT3G44110	ATJ,ATJ3	DNAJ homologue 3	_	Dusk	Heat	Root
Kaladp0081s0226	AT2G27770		Plant protein of unknown function (DUF868)	_	Dusk	Heat	Root
Kaladp0081s0227	AT2G27775			_	Dusk	Heat	Root
Kaladp0081s0236	AT3G44750	ATHD2A,HD2A,HDA3,HDT1	histone deacetylase 3	_	Dusk	Heat	Root
Kaladp0081s0255	AT2G28000	CH-CPN60A,CPN60A,SLP	chaperonin-60alpha	_	Dusk	Heat	Root
Kaladp0081s0267	AT2G22410	SLO1	SLOW GROWTH 1	_	Dusk	Heat	Root
Kaladp0081s0271	AT2G26150	ATHSFA2,HSFA2	heat shock transcription factor A2	HSF	Dusk	Heat	Root
Kaladp0081s0300	AT5G25450		Cytochrome bd ubiquinol oxidase, 14kDa subunit	_	Dusk	Heat	Root
Kaladp0081s0302	AT1G52620		Pentatricopeptide repeat (PPR) superfamily protein	_	Dusk	Heat	Root
Kaladp0081s0352	AT5G63320	NPX1	nuclear protein X1	_	Dusk	Heat	Root
Kaladp0081s0353	AT5G50360			_	Dusk	Heat	Root
Kaladp0081s0357	AT5G63420	emb2746	RNA-metabolising metallo-beta-lactamase family protein	Trihelix	Dusk	Heat	Root
Kaladp0081s0395	AT2G33585			_	Dusk	Heat	Root
Kaladp0081s0398	AT2G33590		NAD(P)-binding Rossmann-fold superfamily protein	_	Dusk	Heat	Root
Kaladp0081s0401	AT1G42550	PMI1	plastid movement impaired1	_	Dusk	Heat	Root
Kaladp0082s0032	AT1G76410	ATL8	RING/U-box superfamily protein	_	Dusk	Heat	Root
Kaladp0082s0053	AT1G44414			_	Dusk	Heat	Root
Kaladp0082s0081	AT1G77120	ADH,ADH1,ATADH,ATADH1	alcohol dehydrogenase 1	_	Dusk	Heat	Root
Kaladp0082s0132				_	Dusk	Heat	Root
Kaladp0082s0166	AT2G30580	DRIP2	DREB2A-interacting protein 2	_	Dusk	Heat	Root
Kaladp0082s0185	AT1G04330			_	Dusk	Heat	Root
Kaladp0082s0204	AT3G23990	HSP60,HSP60-3B	heat shock protein 60	_	Dusk	Heat	Root
Kaladp0083s0008	AT2G47350		HIT zinc finger ;PAPA-1-like conserved region	_	Dusk	Heat	Root
Kaladp0083s0009	AT5G26860	LON1,LON_ARA_ARA	lon protease 1	_	Dusk	Heat	Root
Kaladp0083s0041	AT1G15030		Protein of unknown function (DUF789)	_	Dusk	Heat	Root
Kaladp0083s0048	AT1G16480		Tetratricopeptide repeat (TPR)-like superfamily protein	_	Dusk	Heat	Root
Kaladp0083s0053	AT1G68990	MGP3	male gametophyte defective 3	_	Dusk	Heat	Root
Kaladp0083s0087	ATCG00020		photosystem II reaction center protein A	_	Dusk	Heat	Root
Kaladp0084s0019	AT2G13600		Pentatricopeptide repeat (PPR) superfamily protein	_	Dusk	Heat	Root
Kaladp0084s0050	AT2G47190	ATMYB2,MYB2	myb domain protein 2	MYB	Dusk	Heat	Root
Kaladp0084s0073				_	Dusk	Heat	Root
Kaladp0084s0102	AT2G20860	LIP1	lipoic acid synthase 1	_	Dusk	Heat	Root
Kaladp0085s0013	AT2G46980			_	Dusk	Heat	Root
Kaladp0085s0036	AT5G37370	ATSRL1	PRP38 family protein	_	Dusk	Heat	Root
Kaladp0085s0041	AT1G65950		Protein kinase superfamily protein	_	Dusk	Heat	Root
Kaladp0085s0076	AT2G45680		TCP family transcription factor	TCP	Dusk	Heat	Root
Kaladp0085s0082	AT3G62040		Haloacid dehalogenase-like hydrolase (HAD) superfamily protein	_	Dusk	Heat	Root
Kaladp0085s0084	AT2G46980			_	Dusk	Heat	Root
Kaladp0085s0092	AT2G47020		Peptide chain release factor 1	_	Dusk	Heat	Root
Kaladp0085s0093	AT3G62200		Putative endonuclease or glycosyl hydrolase	_	Dusk	Heat	Root
Kaladp0085s0094	AT3G62200		Putative endonuclease or glycosyl hydrolase	_	Dusk	Heat	Root
Kaladp0085s0102	AT2G47180	AtGolS1,GolS1	galactinol synthase 1	_	Dusk	Heat	Root
Kaladp0086s0001	AT5G60520		Late embryogenesis abundant (LEA) protein-related	_	Dusk	Heat	Root
Kaladp0086s0004	AT3G59840			_	Dusk	Heat	Root
Kaladp0086s0011	AT1G32740		SBP (S-ribonuclease binding protein) family protein	_	Dusk	Heat	Root
Kaladp0086s0029	AT3G49740		Tetratricopeptide repeat (TPR)-like superfamily protein	_	Dusk	Heat	Root
Kaladp0086s0043	AT4G29090		Ribonuclease H-like superfamily protein	_	Dusk	Heat	Root
Kaladp0086s0048	AT3G27250			_	Dusk	Heat	Root
Kaladp0087s0001				_	Dusk	Heat	Root
Kaladp0087s0002	ATCG01010		NADH-Ubiquinone oxidoreductase (complex I), chain 5 protein	_	Dusk	Heat	Root
Kaladp0087s0003	ATCG01020		ribosomal protein L32	_	Dusk	Heat	Root
Kaladp0087s0025	AT1G10760	GWD,GWD1,SEX1,SOP,SOP1	Pyruvate phosphate dikinase, PEP/pyruvate binding domain	_	Dusk	Heat	Root
Kaladp0087s0033	AT3G59940		Galactose oxidase/kelch repeat superfamily protein	_	Dusk	Heat	Root
Kaladp0087s0067	AT2G44860		Ribosomal protein L24e family protein	_	Dusk	Heat	Root
Kaladp0087s0070	AT3G25120		Mitochondrial import inner membrane translocase subunit Tim17/Tim22/Tim23 family protein	_	Dusk	Heat	Root
Kaladp0087s0088	AT3G11670	DGD1	UDP-Glycosyltransferase superfamily protein	_	Dusk	Heat	Root
Kaladp0087s0146	AT1G75380	ATBBD1,BBD1	bifunctional nuclease in basal defense response 1	_	Dusk	Heat	Root
Kaladp0087s0160	AT2G45900		Phosphatidylinositol N-acetyglucosaminlytransferase subunit P-related	_	Dusk	Heat	Root
Kaladp0087s0188	AT3G57680		Peptidase S41 family protein	_	Dusk	Heat	Root
Kaladp0088s0009				_	Dusk	Heat	Root
Kaladp0088s0010				_	Dusk	Heat	Root
Kaladp0088s0011				_	Dusk	Heat	Root
Kaladp0088s0022	AT4G24470	GATA25,TIFY1,ZIM	GATA-type zinc finger protein with TIFY domain	C2C2-GATA	Dusk	Heat	Root
Kaladp0088s0036	AT3G62950		Thioredoxin superfamily protein	_	Dusk	Heat	Root
Kaladp0088s0040	AT2G33520			_	Dusk	Heat	Root
Kaladp0088s0061	AT1G27300			_	Dusk	Heat	Root
Kaladp0088s0086	AT3G04130		Tetratricopeptide repeat (TPR)-like superfamily protein	_	Dusk	Heat	Root
Kaladp0088s0090	AT4G27670	HSP21	heat shock protein 21	_	Dusk	Heat	Root
Kaladp0088s0095	AT1G67730	ATKCR1,KCR1,YBR159	beta-ketoacyl reductase 1	_	Dusk	Heat	Root
Kaladp0088s0121	AT5G41620			_	Dusk	Heat	Root
Kaladp0088s0122				_	Dusk	Heat	Root
Kaladp0089s0008	AT1G18210		Calcium-binding EF-hand family protein	_	Dusk	Heat	Root
Kaladp0089s0033	AT2G33855			_	Dusk	Heat	Root
Kaladp0089s0038	AT1G59590	ZCF37	ZCF37	_	Dusk	Heat	Root
Kaladp0089s0039	AT1G10150		Carbohydrate-binding protein	_	Dusk	Heat	Root
Kaladp0089s0068	AT5G18475		Pentatricopeptide repeat (PPR) superfamily protein	_	Dusk	Heat	Root
Kaladp0089s0086	AT3G15130		Tetratricopeptide repeat (TPR)-like superfamily protein	_	Dusk	Heat	Root
Kaladp0089s0095	AT2G31240		Tetratricopeptide repeat (TPR)-like superfamily protein	_	Dusk	Heat	Root
Kaladp0089s0097	AT4G14385			_	Dusk	Heat	Root
Kaladp0089s0121	AT3G49740		Tetratricopeptide repeat (TPR)-like superfamily protein	_	Dusk	Heat	Root
Kaladp0089s0130	AT5G47740		Adenine nucleotide alpha hydrolases-like superfamily protein	_	Dusk	Heat	Root
Kaladp0090s0010	AT3G20395		RING/U-box superfamily protein	_	Dusk	Heat	Root
Kaladp0090s0012	AT4G04630		Protein of unknown function, DUF584	_	Dusk	Heat	Root
Kaladp0090s0015	AT5G55050		GDSL-like Lipase/Acylhydrolase superfamily protein	_	Dusk	Heat	Root
Kaladp0090s0047	AT2G23470	RUS4	Protein of unknown function, DUF647	_	Dusk	Heat	Root
Kaladp0091s0011	AT5G46580		pentatricopeptide (PPR) repeat-containing protein	_	Dusk	Heat	Root
Kaladp0091s0042	AT2G27190	ATPAP1,ATPAP12,PAP1,PAP12	purple acid phosphatase 12	_	Dusk	Heat	Root
Kaladp0091s0081				_	Dusk	Heat	Root
Kaladp0091s0082				_	Dusk	Heat	Root
Kaladp0091s0097				_	Dusk	Heat	Root
Kaladp0091s0128	AT4G27010			_	Dusk	Heat	Root
Kaladp0091s0132	AT2G35500	SKL2	shikimate kinase like 2	_	Dusk	Heat	Root
Kaladp0091s0169	AT4G19070		Putative membrane lipoprotein	_	Dusk	Heat	Root
Kaladp0091s0182				_	Dusk	Heat	Root
Kaladp0091s0184	AT4G34270		TIP41-like family protein	_	Dusk	Heat	Root
Kaladp0091s0186	AT2G30580	DRIP2	DREB2A-interacting protein 2	_	Dusk	Heat	Root
Kaladp0092s0013	ATCG00170		DNA-directed RNA polymerase family protein	_	Dusk	Heat	Root
Kaladp0092s0025	AT4G38620	ATMYB4,MYB4	myb domain protein 4	MYB	Dusk	Heat	Root
Kaladp0092s0029	AT1G68010	ATHPR1,HPR	hydroxypyruvate reductase	_	Dusk	Heat	Root
Kaladp0092s0045				_	Dusk	Heat	Root
Kaladp0092s0059				_	Dusk	Heat	Root
Kaladp0092s0064				_	Dusk	Heat	Root
Kaladp0092s0073	AT1G19250	FMO1	flavin-dependent monooxygenase 1	_	Dusk	Heat	Root
Kaladp0092s0137	AT1G79920		Heat shock protein 70 (Hsp 70) family protein	_	Dusk	Heat	Root
Kaladp0092s0166	AT1G79750	ATNADP-ME4,NADP-ME4	NADP-malic enzyme 4	_	Dusk	Heat	Root
Kaladp0092s0190	AT2G19520	ACG1,ATMSI4,FVE,MSI4,NFC04,NFC4	Transducin family protein / WD-40 repeat family protein	_	Dusk	Heat	Root
Kaladp0092s0231	AT1G55160			_	Dusk	Heat	Root
Kaladp0093s0006	AT1G01800		NAD(P)-binding Rossmann-fold superfamily protein	_	Dusk	Heat	Root
Kaladp0093s0007	AT3G61220		NAD(P)-binding Rossmann-fold superfamily protein	_	Dusk	Heat	Root
Kaladp0093s0008	AT3G61220		NAD(P)-binding Rossmann-fold superfamily protein	_	Dusk	Heat	Root
Kaladp0093s0009	AT1G01800		NAD(P)-binding Rossmann-fold superfamily protein	_	Dusk	Heat	Root
Kaladp0093s0010	AT3G61220		NAD(P)-binding Rossmann-fold superfamily protein	_	Dusk	Heat	Root
Kaladp0093s0027	AT4G00720	ASKTHETA,ATSK32,SK32	shaggy-like protein kinase 32	_	Dusk	Heat	Root
Kaladp0093s0087	AT1G02070			_	Dusk	Heat	Root
Kaladp0093s0088	AT1G04410		Lactate/malate dehydrogenase family protein	_	Dusk	Heat	Root
Kaladp0093s0089	AT2G45000	EMB2766	structural constituent of nuclear pore	_	Dusk	Heat	Root
Kaladp0093s0092	AT3G20680		Domain of unknown function (DUF1995)	_	Dusk	Heat	Root
Kaladp0093s0138	AT2G27310		F-box family protein	_	Dusk	Heat	Root
Kaladp0093s0143				_	Dusk	Heat	Root
Kaladp0093s0152	AT1G08420	BSL2	BRI1 suppressor 1 (BSU1)-like 2	_	Dusk	Heat	Root
Kaladp0093s0166	AT2G27050	AtEIL1,EIL1	ETHYLENE-INSENSITIVE3-like 1	EIL	Dusk	Heat	Root
Kaladp0093s0169				_	Dusk	Heat	Root
Kaladp0094s0004	AT5G60850	OBP4	OBF binding protein 4	C2C2-Dof	Dusk	Heat	Root
Kaladp0094s0005				_	Dusk	Heat	Root
Kaladp0094s0016	AT1G26355	SP1L1	SPIRAL1-like1	_	Dusk	Heat	Root
Kaladp0094s0037	AT3G07770	AtHsp90-6,AtHsp90.6,Hsp89.1	HEAT SHOCK PROTEIN 89.1	_	Dusk	Heat	Root
Kaladp0094s0071	AT1G40390		DNAse I-like superfamily protein	_	Dusk	Heat	Root
Kaladp0094s0085	AT3G08640		Protein of unknown function (DUF3411)	_	Dusk	Heat	Root
Kaladp0094s0092	AT2G30360	CIPK11,PKS5,SIP4,SNRK3.22	SOS3-interacting protein 4	_	Dusk	Heat	Root
Kaladp0094s0122	ATCG00160		ribosomal protein S2	_	Dusk	Heat	Root
Kaladp0094s0130	AT5G18130			_	Dusk	Heat	Root
Kaladp0094s0148	ATCG00140		ATP synthase subunit C family protein	_	Dusk	Heat	Root
Kaladp0095s0014	AT2G22540	AGL22,SVP	K-box region and MADS-box transcription factor family protein	MADS	Dusk	Heat	Root
Kaladp0095s0019				_	Dusk	Heat	Root
Kaladp0095s0055	AT3G14940	ATPPC3,PPC3	phosphoenolpyruvate carboxylase 3	_	Dusk	Heat	Root
Kaladp0095s0060	AT5G07900		Mitochondrial transcription termination factor family protein	mTERF	Dusk	Heat	Root
Kaladp0095s0064	AT3G14850	TBL41	TRICHOME BIREFRINGENCE-LIKE 41	_	Dusk	Heat	Root
Kaladp0095s0071	AT3G24255		RNA-directed DNA polymerase (reverse transcriptase)-related family protein	_	Dusk	Heat	Root
Kaladp0095s0089	AT5G10240	ASN3	asparagine synthetase 3	_	Dusk	Heat	Root
Kaladp0095s0130	AT5G57960		GTP-binding protein, HflX	_	Dusk	Heat	Root
Kaladp0095s0136	AT3G50940		P-loop containing nucleoside triphosphate hydrolases superfamily protein	_	Dusk	Heat	Root
Kaladp0095s0150	AT3G57000		nucleolar essential protein-related	_	Dusk	Heat	Root
Kaladp0095s0178	AT2G36240		pentatricopeptide (PPR) repeat-containing protein	_	Dusk	Heat	Root
Kaladp0095s0188	AT5G15570		Bromodomain transcription factor	_	Dusk	Heat	Root
Kaladp0095s0190	AT3G29575	AFP3	ABI five binding protein 3	_	Dusk	Heat	Root
Kaladp0095s0224	AT3G01300		Protein kinase superfamily protein	_	Dusk	Heat	Root
Kaladp0095s0233	AT5G62670	AHA11,HA11	H(+)-ATPase 11	_	Dusk	Heat	Root
Kaladp0095s0238	AT3G28450		Leucine-rich repeat protein kinase family protein	_	Dusk	Heat	Root
Kaladp0095s0244				_	Dusk	Heat	Root
Kaladp0095s0266	AT4G25440	ZFWD1	zinc finger WD40 repeat protein 1	C3H	Dusk	Heat	Root
Kaladp0095s0271	AT5G52420			_	Dusk	Heat	Root
Kaladp0095s0291	ATCG00190		RNA polymerase subunit beta	_	Dusk	Heat	Root
Kaladp0095s0303	AT4G15475		F-box/RNI-like superfamily protein	_	Dusk	Heat	Root
Kaladp0095s0318	AT2G35630	GEM1,MOR1	ARM repeat superfamily protein	_	Dusk	Heat	Root
Kaladp0095s0360	AT1G11330		S-locus lectin protein kinase family protein	_	Dusk	Heat	Root
Kaladp0095s0364	AT3G13440		S-adenosyl-L-methionine-dependent methyltransferases superfamily protein	_	Dusk	Heat	Root
Kaladp0095s0380	AT2G28570			_	Dusk	Heat	Root
Kaladp0095s0418	AT4G24400	ATCIPK8,CIPK8,PKS11,SnRK3.13	CBL-interacting protein kinase 8	_	Dusk	Heat	Root
Kaladp0095s0447	AT1G62930		Tetratricopeptide repeat (TPR)-like superfamily protein	_	Dusk	Heat	Root
Kaladp0095s0465	AT4G32410	AtCESA1,CESA1,RSW1	cellulose synthase 1	_	Dusk	Heat	Root
Kaladp0095s0532	AT5G20610			_	Dusk	Heat	Root
Kaladp0095s0533	AT5G12030	AT-HSP17.6A,HSP17.6,HSP17.6A	heat shock protein 17.6A	_	Dusk	Heat	Root
Kaladp0095s0535	AT3G13980			_	Dusk	Heat	Root
Kaladp0095s0540	AT2G06040			_	Dusk	Heat	Root
Kaladp0095s0554	AT1G52650		F-box/RNI-like superfamily protein	_	Dusk	Heat	Root
Kaladp0095s0555	AT2G16910	AMS	basic helix-loop-helix (bHLH) DNA-binding superfamily protein	bHLH	Dusk	Heat	Root
Kaladp0095s0559	AT1G18730	NDF6	NDH dependent flow 6	_	Dusk	Heat	Root
Kaladp0095s0585	AT1G43760		DNAse I-like superfamily protein	_	Dusk	Heat	Root
Kaladp0095s0629	ATCG00500		acetyl-CoA carboxylase carboxyl transferase subunit beta	_	Dusk	Heat	Root
Kaladp0095s0634	AT4G01370	ATMPK4,MPK4	MAP kinase 4	_	Dusk	Heat	Root
Kaladp0095s0641	AT3G58030		RING/U-box superfamily protein	_	Dusk	Heat	Root
Kaladp0095s0642	AT2G42080		Chaperone DnaJ-domain superfamily protein	_	Dusk	Heat	Root
Kaladp0095s0675	AT1G53540		HSP20-like chaperones superfamily protein	_	Dusk	Heat	Root
Kaladp0095s0676	AT1G53540		HSP20-like chaperones superfamily protein	_	Dusk	Heat	Root
Kaladp0095s0688				_	Dusk	Heat	Root
Kaladp0095s0731				_	Dusk	Heat	Root
Kaladp0095s0749	AT1G02840	ATSRP34,SR1,SRP34	RNA-binding (RRM/RBD/RNP motifs) family protein	_	Dusk	Heat	Root
Kaladp0095s0750	AT1G02840	ATSRP34,SR1,SRP34	RNA-binding (RRM/RBD/RNP motifs) family protein	_	Dusk	Heat	Root
Kaladp0095s0751	AT5G28540	BIP1	heat shock protein 70 (Hsp 70) family protein	_	Dusk	Heat	Root
Kaladp0095s0752	AT3G43520		Transmembrane proteins 14C	_	Dusk	Heat	Root
Kaladp0095s0762	AT5G10890		myosin heavy chain-related	_	Dusk	Heat	Root
Kaladp0095s0763	AT2G34750		RNA polymerase I specific transcription initiation factor RRN3 protein	_	Dusk	Heat	Root
Kaladp0095s0778	AT5G52780		Protein of unknown function (DUF3464)	_	Dusk	Heat	Root
Kaladp0095s0788	AT3G56250			_	Dusk	Heat	Root
Kaladp0095s0807	AT1G10170	ATNFXL1,NFXL1	NF-X-like 1	_	Dusk	Heat	Root
Kaladp0095s0842	AT3G49710		Pentatricopeptide repeat (PPR) superfamily protein	_	Dusk	Heat	Root
Kaladp0095s0851	AT1G68570		Major facilitator superfamily protein	_	Dusk	Heat	Root
Kaladp0096s0004	AT5G45420		Duplicated homeodomain-like superfamily protein	MYB	Dusk	Heat	Root
Kaladp0096s0011	AT4G20060	EMB1895	ARM repeat superfamily protein	_	Dusk	Heat	Root
Kaladp0096s0016	AT5G02890		HXXXD-type acyl-transferase family protein	_	Dusk	Heat	Root
Kaladp0096s0040	AT4G38010		Pentatricopeptide repeat (PPR-like) superfamily protein	_	Dusk	Heat	Root
Kaladp0096s0057				_	Dusk	Heat	Root
Kaladp0096s0059	AT4G25190		Family of unknown function (DUF566)	_	Dusk	Heat	Root
Kaladp0096s0066	AT5G39940		FAD/NAD(P)-binding oxidoreductase family protein	_	Dusk	Heat	Root
Kaladp0096s0067	AT3G28630		Protein of unknown function (DUF569)	_	Dusk	Heat	Root
Kaladp0096s0069	AT5G66360		Ribosomal RNA adenine dimethylase family protein	_	Dusk	Heat	Root
Kaladp0096s0109	AT3G25920	RPL15	ribosomal protein L15	_	Dusk	Heat	Root
Kaladp0096s0162	AT1G58030	CAT2	cationic amino acid transporter 2	_	Dusk	Heat	Root
Kaladp0096s0164	AT5G06560		Protein of unknown function, DUF593	_	Dusk	Heat	Root
Kaladp0098s0003				_	Dusk	Heat	Root
Kaladp0098s0013	AT5G28540	BIP1	heat shock protein 70 (Hsp 70) family protein	_	Dusk	Heat	Root
Kaladp0098s0017	AT1G77090		Mog1/PsbP/DUF1795-like photosystem II reaction center PsbP family protein	_	Dusk	Heat	Root
Kaladp0098s0026	AT5G22650	ATHD2,ATHD2B,HD2,HD2B,HDA4,HDT02,HDT2	histone deacetylase 2B	_	Dusk	Heat	Root
Kaladp0098s0029				_	Dusk	Heat	Root
Kaladp0098s0031				_	Dusk	Heat	Root
Kaladp0098s0037				_	Dusk	Heat	Root
Kaladp0098s0039	AT1G30130			_	Dusk	Heat	Root
Kaladp0098s0057	AT3G10020			_	Dusk	Heat	Root
Kaladp0098s0062	AT2G36460		Aldolase superfamily protein	_	Dusk	Heat	Root
Kaladp0098s0068	AT5G08290	YLS8	mRNA splicing factor, thioredoxin-like U5 snRNP	_	Dusk	Heat	Root
Kaladp0098s0087	AT3G11780		MD-2-related lipid recognition domain-containing protein / ML domain-containing protein	_	Dusk	Heat	Root
Kaladp0098s0102				_	Dusk	Heat	Root
Kaladp0098s0110	AT2G41190		Transmembrane amino acid transporter family protein	_	Dusk	Heat	Root
Kaladp0098s0161	AT1G02630		Nucleoside transporter family protein	_	Dusk	Heat	Root
Kaladp0098s0194	AT4G31580	RSZP22,SRZ-22,SRZ22	serine/arginine-rich 22	_	Dusk	Heat	Root
Kaladp0098s0206	AT3G25970		Pentatricopeptide repeat (PPR) superfamily protein	_	Dusk	Heat	Root
Kaladp0098s0226	AT5G08305		Pentatricopeptide repeat (PPR) superfamily protein	_	Dusk	Heat	Root
Kaladp0098s0238	AT5G66520		Tetratricopeptide repeat (TPR)-like superfamily protein	_	Dusk	Heat	Root
Kaladp0098s0247	AT1G59860		HSP20-like chaperones superfamily protein	_	Dusk	Heat	Root
Kaladp0099s0004	AT4G36850		PQ-loop repeat family protein / transmembrane family protein	_	Dusk	Heat	Root
Kaladp0099s0019	AT1G75100	JAC1	J-domain protein required for chloroplast accumulation response 1	_	Dusk	Heat	Root
Kaladp0099s0027	AT1G21680		DPP6 N-terminal domain-like protein	_	Dusk	Heat	Root
Kaladp0099s0032				_	Dusk	Heat	Root
Kaladp0099s0058	AT1G27620		HXXXD-type acyl-transferase family protein	_	Dusk	Heat	Root
Kaladp0099s0072	AT1G75270	DHAR2	dehydroascorbate reductase 2	_	Dusk	Heat	Root
Kaladp0099s0128	AT2G27290		Protein of unknown function (DUF1279)	_	Dusk	Heat	Root
Kaladp0100s0041	AT1G75460		ATP-dependent protease La (LON) domain protein	_	Dusk	Heat	Root
Kaladp0100s0052	AT2G37460		nodulin MtN21 /EamA-like transporter family protein	_	Dusk	Heat	Root
Kaladp0100s0064	AT5G02500	AT-HSC70-1,HSC70,HSC70-1,HSP70-1	heat shock cognate protein 70-1	_	Dusk	Heat	Root
Kaladp0100s0090	AT3G55605		Mitochondrial glycoprotein family protein	_	Dusk	Heat	Root
Kaladp0100s0095	AT2G36210		SAUR-like auxin-responsive protein family	_	Dusk	Heat	Root
Kaladp0100s0097	AT3G11590			_	Dusk	Heat	Root
Kaladp0100s0111	AT3G05860		MADS-box transcription factor family protein	MADS	Dusk	Heat	Root
Kaladp0100s0126	ATCG00020		photosystem II reaction center protein A	_	Dusk	Heat	Root
Kaladp0100s0128	ATCG00070		photosystem II reaction center protein K precursor	_	Dusk	Heat	Root
Kaladp0101s0004	AT5G03760	ATCSLA09,ATCSLA9,CSLA09,CSLA9,RAT4	Nucleotide-diphospho-sugar transferases superfamily protein	_	Dusk	Heat	Root
Kaladp0101s0018	AT2G39020		Acyl-CoA N-acyltransferases (NAT) superfamily protein	GNAT	Dusk	Heat	Root
Kaladp0101s0041	AT5G60100	APRR3,PRR3	pseudo-response regulator 3	Pseudo ARR-B	Dusk	Heat	Root
Kaladp0101s0045	AT3G55070		LisH/CRA/RING-U-box domains-containing protein	_	Dusk	Heat	Root
Kaladp0101s0046	AT1G28060		Pre-mRNA-splicing factor 3	_	Dusk	Heat	Root
Kaladp0101s0053	AT1G17450		B-block binding subunit of TFIIIC	_	Dusk	Heat	Root
Kaladp0101s0063	AT2G39670		Radical SAM superfamily protein	_	Dusk	Heat	Root
Kaladp0101s0076	AT2G22240	ATIPS2,ATMIPS2,MIPS2	myo-inositol-1-phosphate synthase 2	_	Dusk	Heat	Root
Kaladp0101s0079	AT1G63680	ATMURE,MURE,PDE316	acid-amino acid ligases;ligases;ATP binding;ATP binding;ligases	_	Dusk	Heat	Root
Kaladp0101s0088	AT5G62020	AT-HSFB2A,HSFB2A	heat shock transcription factor B2A	HSF	Dusk	Heat	Root
Kaladp0101s0116	AT5G10170	ATMIPS3,MIPS3	myo-inositol-1-phosphate synthase 3	_	Dusk	Heat	Root
Kaladp0101s0158				_	Dusk	Heat	Root
Kaladp0101s0179	AT1G16030	Hsp70b	heat shock protein 70B	_	Dusk	Heat	Root
Kaladp0101s0183	AT2G24120	PDE319,SCA3	DNA/RNA polymerases superfamily protein	_	Dusk	Heat	Root
Kaladp0101s0206	AT2G31410			_	Dusk	Heat	Root
Kaladp0101s0209	AT4G31400	CTF7	damaged DNA binding;DNA-directed DNA polymerases	_	Dusk	Heat	Root
Kaladp0101s0241	AT1G14060		GCK domain-containing protein	_	Dusk	Heat	Root
Kaladp0101s0254	AT1G26800		RING/U-box superfamily protein	_	Dusk	Heat	Root
Kaladp0101s0282	AT1G02700			_	Dusk	Heat	Root
Kaladp0101s0293	AT5G53045			_	Dusk	Heat	Root
Kaladp0101s0314	AT1G07930		GTP binding Elongation factor Tu family protein	_	Dusk	Heat	Root
Kaladp0102s0005	AT4G24000	ATCSLG2,CSLG2	cellulose synthase like G2	_	Dusk	Heat	Root
Kaladp0102s0037	AT5G55240	ATPXG2	ARABIDOPSIS THALIANA PEROXYGENASE 2	_	Dusk	Heat	Root
Kaladp0102s0042	AT4G33170		Tetratricopeptide repeat (TPR)-like superfamily protein	_	Dusk	Heat	Root
Kaladp0102s0049	AT4G13480	AtMYB79,MYB79	myb domain protein 79	MYB	Dusk	Heat	Root
Kaladp0102s0050	AT1G04570		Major facilitator superfamily protein	_	Dusk	Heat	Root
Kaladp0102s0059				_	Dusk	Heat	Root
Kaladp0102s0067	AT1G04770		Tetratricopeptide repeat (TPR)-like superfamily protein	_	Dusk	Heat	Root
Kaladp0102s0092	AT3G08790		ENTH/VHS/GAT family protein	_	Dusk	Heat	Root
Kaladp0102s0111				_	Dusk	Heat	Root
Kaladp0102s0112	AT2G25760		Protein kinase family protein	_	Dusk	Heat	Root
Kaladp0102s0118	AT5G48910	LPA66	Pentatricopeptide repeat (PPR) superfamily protein	_	Dusk	Heat	Root
Kaladp0102s0144	AT5G56450		Mitochondrial substrate carrier family protein	_	Dusk	Heat	Root
Kaladp0102s0147	AT2G26150	ATHSFA2,HSFA2	heat shock transcription factor A2	HSF	Dusk	Heat	Root
Kaladp0102s0160	AT2G36730		Pentatricopeptide repeat (PPR) superfamily protein	_	Dusk	Heat	Root
Kaladp0102s0163	AT3G09390	ATMT-1,ATMT-K,MT2A	metallothionein 2A	_	Dusk	Heat	Root
Kaladp0103s0009	AT2G44730		Alcohol dehydrogenase transcription factor Myb/SANT-like family protein	Trihelix	Dusk	Heat	Root
Kaladp0110s0001	AT1G03220		Eukaryotic aspartyl protease family protein	_	Dusk	Heat	Root
Kaladp0131s0010	AT5G14120		Major facilitator superfamily protein	_	Dusk	Heat	Root
Kaladp0131s0014	AT3G29230		Tetratricopeptide repeat (TPR)-like superfamily protein	_	Dusk	Heat	Root
Kaladp0131s0018	AT3G27150		Galactose oxidase/kelch repeat superfamily protein	_	Dusk	Heat	Root
Kaladp0131s0040	AT3G27320		alpha/beta-Hydrolases superfamily protein	_	Dusk	Heat	Root
Kaladp0134s0001	AT4G11480	CRK32	cysteine-rich RLK (RECEPTOR-like protein kinase) 32	_	Dusk	Heat	Root
Kaladp0138s0001	AT4G37380		Tetratricopeptide repeat (TPR)-like superfamily protein	_	Dusk	Heat	Root
Kaladp0151s0002	AT3G20810		2-oxoglutarate (2OG) and Fe(II)-dependent oxygenase superfamily protein	_	Dusk	Heat	Root
Kaladp0172s0008	AT1G80480	PTAC17	plastid transcriptionally active 17	_	Dusk	Heat	Root
Kaladp0172s0019	AT4G19070		Putative membrane lipoprotein	_	Dusk	Heat	Root
Kaladp0172s0030	AT1G74310	ATHSP101,HOT1,HSP101	heat shock protein 101	_	Dusk	Heat	Root
Kaladp0177s0003	AT4G37790	HAT22	Homeobox-leucine zipper protein family	HB	Dusk	Heat	Root
Kaladp0192s0011	AT1G16540	ABA3,ACI2,ATABA3,LOS5,SIR3	molybdenum cofactor sulfurase (LOS5) (ABA3)	_	Dusk	Heat	Root
Kaladp0192s0026	AT1G78600	DBB3,LZF1,STH3	light-regulated zinc finger protein 1	Orphans	Dusk	Heat	Root
Kaladp0192s0041	AT1G49760	PAB8,PABP8	poly(A) binding protein 8	_	Dusk	Heat	Root
Kaladp0192s0045	AT1G19260		TTF-type zinc finger protein with HAT dimerisation domain	_	Dusk	Heat	Root
Kaladp0196s0001	AT2G20360		NAD(P)-binding Rossmann-fold superfamily protein	_	Dusk	Heat	Root
Kaladp0197s0007	AT5G07330			_	Dusk	Heat	Root
Kaladp0230s0001	AT1G03940		HXXXD-type acyl-transferase family protein	_	Dusk	Heat	Root
Kaladp0230s0003				_	Dusk	Heat	Root
Kaladp0233s0008	AT5G23690		Polynucleotide adenylyltransferase family protein	_	Dusk	Heat	Root
Kaladp0250s0001	AT5G16990		Zinc-binding dehydrogenase family protein	_	Dusk	Heat	Root
Kaladp0250s0008	AT5G16990		Zinc-binding dehydrogenase family protein	_	Dusk	Heat	Root
Kaladp0253s0001	AT5G42000		ORMDL family protein	_	Dusk	Heat	Root
Kaladp0262s0010	AT1G73480		alpha/beta-Hydrolases superfamily protein	_	Dusk	Heat	Root
Kaladp0262s0019	AT5G37260	CIR1,RVE2	Homeodomain-like superfamily protein	MYB-related	Dusk	Heat	Root
Kaladp0262s0035	AT2G15620	ATHNIR,NIR,NIR1	nitrite reductase 1	_	Dusk	Heat	Root
Kaladp0264s0002	AT5G61030	GR-RBP3	glycine-rich RNA-binding protein 3	_	Dusk	Heat	Root
Kaladp0267s0004	AT1G64990	GTG1	GPCR-type G protein 1	_	Dusk	Heat	Root
Kaladp0269s0001	AT5G55740	CRR21	Tetratricopeptide repeat (TPR)-like superfamily protein	_	Dusk	Heat	Root
Kaladp0276s0001	AT1G68570		Major facilitator superfamily protein	_	Dusk	Heat	Root
Kaladp0278s0027				_	Dusk	Heat	Root
Kaladp0278s0030				_	Dusk	Heat	Root
Kaladp0292s0010	AT1G62740		stress-inducible protein, putative	_	Dusk	Heat	Root
Kaladp0297s0001				_	Dusk	Heat	Root
Kaladp0300s0001				_	Dusk	Heat	Root
Kaladp0300s0011				_	Dusk	Heat	Root
Kaladp0316s0003	AT4G32760		ENTH/VHS/GAT family protein	_	Dusk	Heat	Root
Kaladp0321s0001				_	Dusk	Heat	Root
Kaladp0337s0004	AT1G32490	EMB2733,ESP3	RNA helicase family protein	_	Dusk	Heat	Root
Kaladp0344s0002	AT5G59950		RNA-binding (RRM/RBD/RNP motifs) family protein	_	Dusk	Heat	Root
Kaladp0348s0006				_	Dusk	Heat	Root
Kaladp0351s0002	AT1G29670		GDSL-like Lipase/Acylhydrolase superfamily protein	_	Dusk	Heat	Root
Kaladp0351s0011	AT3G13340		Transducin/WD40 repeat-like superfamily protein	_	Dusk	Heat	Root
Kaladp0351s0015	AT1G79610	ATNHX6,NHX6	Na+/H+ antiporter 6	_	Dusk	Heat	Root
Kaladp0393s0001	AT1G03000	PEX6	peroxin 6	_	Dusk	Heat	Root
Kaladp0393s0008	AT2G27610		Tetratricopeptide repeat (TPR)-like superfamily protein	_	Dusk	Heat	Root
Kaladp0395s0040	AT1G16380	ATCHX1,CHX1	Cation/hydrogen exchanger family protein	_	Dusk	Heat	Root
Kaladp0401s0002	AT4G25700	B1,BCH1,BETA-OHASE 1,chy1	beta-hydroxylase 1	_	Dusk	Heat	Root
Kaladp0403s0011	AT3G20920		translocation protein-related	_	Dusk	Heat	Root
Kaladp0417s0008	AT2G33540	ATCPL3,CPL3	C-terminal domain phosphatase-like 3	_	Dusk	Heat	Root
Kaladp0418s0002	AT5G17010		Major facilitator superfamily protein	_	Dusk	Heat	Root
Kaladp0423s0002				_	Dusk	Heat	Root
Kaladp0423s0003	AT2G16980		Major facilitator superfamily protein	_	Dusk	Heat	Root
Kaladp0424s0006	AT5G54160	ATOMT1,OMT1	O-methyltransferase 1	_	Dusk	Heat	Root
Kaladp0424s0012				_	Dusk	Heat	Root
Kaladp0427s0003				_	Dusk	Heat	Root
Kaladp0427s0033	AT4G14770	ATTCX2,TCX2	TESMIN/TSO1-like CXC 2	CPP	Dusk	Heat	Root
Kaladp0439s0002				_	Dusk	Heat	Root
Kaladp0442s0001	AT2G01770	ATVIT1,VIT1	vacuolar iron transporter 1	_	Dusk	Heat	Root
Kaladp0442s0029	AT2G01130		DEA(D/H)-box RNA helicase family protein	_	Dusk	Heat	Root
Kaladp0442s0036	AT2G01190		Octicosapeptide/Phox/Bem1p family protein	_	Dusk	Heat	Root
Kaladp0442s0048	AT1G68490			_	Dusk	Heat	Root
Kaladp0443s0002	AT3G22740	HMT3	homocysteine S-methyltransferase 3	_	Dusk	Heat	Root
Kaladp0457s0028	AT1G70780			_	Dusk	Heat	Root
Kaladp0472s0014	AT1G74960	ATKAS2,FAB1,KAS2	fatty acid biosynthesis 1	_	Dusk	Heat	Root
Kaladp0474s0001	AT3G62600	ATERDJ3B,ERDJ3B	DNAJ heat shock family protein	_	Dusk	Heat	Root
Kaladp0475s0004				_	Dusk	Heat	Root
Kaladp0475s0005	AT5G60250		zinc finger (C3HC4-type RING finger) family protein	_	Dusk	Heat	Root
Kaladp0476s0014	AT3G30530	ATBZIP42,bZIP42	basic leucine-zipper 42	bZIP	Dusk	Heat	Root
Kaladp0476s0021				_	Dusk	Heat	Root
Kaladp0480s0003	AT3G58660		Ribosomal protein L1p/L10e family	_	Dusk	Heat	Root
Kaladp0481s0004	AT1G25360		Pentatricopeptide repeat (PPR) superfamily protein	_	Dusk	Heat	Root
Kaladp0481s0006	AT3G14110	FLU	Tetratricopeptide repeat (TPR)-like superfamily protein	_	Dusk	Heat	Root
Kaladp0486s0007	AT5G40640			_	Dusk	Heat	Root
Kaladp0487s0001	AT1G07530	ATGRAS2,GRAS2,SCL14	SCARECROW-like 14	GRAS	Dusk	Heat	Root
Kaladp0487s0003	AT2G28790		Pathogenesis-related thaumatin superfamily protein	_	Dusk	Heat	Root
Kaladp0488s0007	AT2G31060		elongation factor family protein	_	Dusk	Heat	Root
Kaladp0488s0019	AT5G16180	ATCRS1,CRS1	ortholog of maize chloroplast splicing factor CRS1	_	Dusk	Heat	Root
Kaladp0515s0046	AT2G04270	RNEE/G	RNAse E/G-like	_	Dusk	Heat	Root
Kaladp0515s0056				_	Dusk	Heat	Root
Kaladp0515s0060				_	Dusk	Heat	Root
Kaladp0515s0096	AT2G29760	OTP81	Tetratricopeptide repeat (TPR)-like superfamily protein	_	Dusk	Heat	Root
Kaladp0515s0108	AT3G16210		F-box family protein	_	Dusk	Heat	Root
Kaladp0515s0129	AT4G15850	ATRH1,RH1	RNA helicase 1	_	Dusk	Heat	Root
Kaladp0515s0141	AT3G63510		FMN-linked oxidoreductases superfamily protein	_	Dusk	Heat	Root
Kaladp0515s0159	AT1G31840		Tetratricopeptide repeat (TPR)-like superfamily protein	_	Dusk	Heat	Root
Kaladp0515s0185	AT3G47680		DNA binding	_	Dusk	Heat	Root
Kaladp0515s0188				_	Dusk	Heat	Root
Kaladp0515s0191	AT5G35320			_	Dusk	Heat	Root
Kaladp0515s0210	AT5G12020	HSP17.6II	17.6 kDa class II heat shock protein	_	Dusk	Heat	Root
Kaladp0515s0230	AT2G26150	ATHSFA2,HSFA2	heat shock transcription factor A2	HSF	Dusk	Heat	Root
Kaladp0515s0233	AT1G55120	AtcwINV3,ATFRUCT5,FRUCT5	beta-fructofuranosidase 5	_	Dusk	Heat	Root
Kaladp0520s0001				_	Dusk	Heat	Root
Kaladp0520s0003	AT2G29760	OTP81	Tetratricopeptide repeat (TPR)-like superfamily protein	_	Dusk	Heat	Root
Kaladp0521s0001	AT5G38710		Methylenetetrahydrofolate reductase family protein	_	Dusk	Heat	Root
Kaladp0535s0005				_	Dusk	Heat	Root
Kaladp0539s0003	AT5G58950		Protein kinase superfamily protein	_	Dusk	Heat	Root
Kaladp0543s0005	AT5G52640	ATHS83,AtHsp90-1,ATHSP90.1,HSP81-1,HSP81.1,HSP83,HSP90.1	heat shock protein 90.1	_	Dusk	Heat	Root
Kaladp0545s0005	AT1G40390		DNAse I-like superfamily protein	_	Dusk	Heat	Root
Kaladp0545s0006	AT4G16566	HINT4	histidine triad nucleotide-binding 4	_	Dusk	Heat	Root
Kaladp0550s0005	AT1G05750	CLB19,PDE247	Tetratricopeptide repeat (TPR)-like superfamily protein	_	Dusk	Heat	Root
Kaladp0550s0018	AT4G13650		Pentatricopeptide repeat (PPR) superfamily protein	_	Dusk	Heat	Root
Kaladp0550s0061	AT4G31210		DNA topoisomerase, type IA, core	_	Dusk	Heat	Root
Kaladp0550s0062	AT5G01630	ATBRCA2(V),BRCA2(V),BRCA2B	BRCA2-like B	_	Dusk	Heat	Root
Kaladp0550s0068	AT3G08970	ATERDJ3A,TMS1	DNAJ heat shock N-terminal domain-containing protein	_	Dusk	Heat	Root
Kaladp0550s0076	AT2G23840		HNH endonuclease	_	Dusk	Heat	Root
Kaladp0569s0003	AT3G17660	AGD15	ARF-GAP domain 15	_	Dusk	Heat	Root
Kaladp0574s0015	AT5G17300	RVE1	Homeodomain-like superfamily protein	MYB-related	Dusk	Heat	Root
Kaladp0574s0016	AT3G48360	ATBT2,BT2	BTB and TAZ domain protein 2	TRAF	Dusk	Heat	Root
Kaladp0588s0004	AT1G31360	ATRECQ2,MED34,RECQL2	RECQ helicase L2	_	Dusk	Heat	Root
Kaladp0589s0012				_	Dusk	Heat	Root
Kaladp0607s0001				_	Dusk	Heat	Root
Kaladp0607s0010	AT5G65740		zinc ion binding	_	Dusk	Heat	Root
Kaladp0607s0013	AT1G15510	ATECB2,ECB2,VAC1	Tetratricopeptide repeat (TPR)-like superfamily protein	_	Dusk	Heat	Root
Kaladp0607s0025	AT3G58610		ketol-acid reductoisomerase	_	Dusk	Heat	Root
Kaladp0607s0041	AT1G02170	AMC1,ATMC1,ATMCPB1,LOL3,MCP1B	metacaspase 1	_	Dusk	Heat	Root
Kaladp0610s0002	AT3G09640	APX1B,APX2	ascorbate peroxidase 2	_	Dusk	Heat	Root
Kaladp0610s0011	AT5G03040	iqd2	IQ-domain 2	_	Dusk	Heat	Root
Kaladp0610s0012	AT2G36885			_	Dusk	Heat	Root
Kaladp0622s0001	AT5G37980		Zinc-binding dehydrogenase family protein	_	Dusk	Heat	Root
Kaladp0622s0008				_	Dusk	Heat	Root
Kaladp0630s0001	AT3G14690	CYP72A15	cytochrome P450, family 72, subfamily A, polypeptide 15	_	Dusk	Heat	Root
Kaladp0630s0003				_	Dusk	Heat	Root
Kaladp0630s0004	AT3G14690	CYP72A15	cytochrome P450, family 72, subfamily A, polypeptide 15	_	Dusk	Heat	Root
Kaladp0630s0006	AT3G14690	CYP72A15	cytochrome P450, family 72, subfamily A, polypeptide 15	_	Dusk	Heat	Root
Kaladp0630s0007	AT3G14690	CYP72A15	cytochrome P450, family 72, subfamily A, polypeptide 15	_	Dusk	Heat	Root
Kaladp0630s0008	AT1G53670	ATMSRB1,MSRB1	methionine sulfoxide reductase B 1	_	Dusk	Heat	Root
Kaladp0630s0018	AT5G19020	MEF18	mitochondrial editing factor 18	_	Dusk	Heat	Root
Kaladp0630s0029	AT2G42590	GF14 MU,GRF9	general regulatory factor 9	_	Dusk	Heat	Root
Kaladp0630s0037	AT1G53380		Plant protein of unknown function (DUF641)	_	Dusk	Heat	Root
Kaladp0630s0057	AT3G14630	CYP72A9	cytochrome P450, family 72, subfamily A, polypeptide 9	_	Dusk	Heat	Root
Kaladp0630s0058	AT3G14690	CYP72A15	cytochrome P450, family 72, subfamily A, polypeptide 15	_	Dusk	Heat	Root
Kaladp0630s0072	AT1G16530	ASL9,LBD3	ASYMMETRIC LEAVES 2-like 9	LOB	Dusk	Heat	Root
Kaladp0631s0002	AT4G31270		sequence-specific DNA binding transcription factors	_	Dusk	Heat	Root
Kaladp0634s0001	AT3G14630	CYP72A9	cytochrome P450, family 72, subfamily A, polypeptide 9	_	Dusk	Heat	Root
Kaladp0640s0003	AT2G26520			_	Dusk	Heat	Root
Kaladp0648s0001				_	Dusk	Heat	Root
Kaladp0666s0005	AT5G13750	ZIFL1	zinc induced facilitator-like 1	_	Dusk	Heat	Root
Kaladp0666s0014	AT5G45790		Ubiquitin carboxyl-terminal hydrolase family protein	_	Dusk	Heat	Root
Kaladp0666s0021	AT1G77170		Tetratricopeptide repeat (TPR)-like superfamily protein	_	Dusk	Heat	Root
Kaladp0666s0034	AT2G40950	BZIP17	Basic-leucine zipper (bZIP) transcription factor family protein	bZIP	Dusk	Heat	Root
Kaladp0666s0048	AT5G09860	AtHPR1,AtTHO1,HPR1,THO1	nuclear matrix protein-related	_	Dusk	Heat	Root
Kaladp0667s0001	AT5G02890		HXXXD-type acyl-transferase family protein	_	Dusk	Heat	Root
Kaladp0671s0007	AT5G14750	ATMYB66,MYB66,WER,WER1	myb domain protein 66	MYB	Dusk	Heat	Root
Kaladp0671s0015	AT3G06480		DEAD box RNA helicase family protein	_	Dusk	Heat	Root
Kaladp0673s0001	AT3G20475	ATMSH5,MSH5	MUTS-homologue 5	_	Dusk	Heat	Root
Kaladp0673s0002	AT5G17230	PSY	PHYTOENE SYNTHASE	_	Dusk	Heat	Root
Kaladp0674s0030	AT3G48360	ATBT2,BT2	BTB and TAZ domain protein 2	TRAF	Dusk	Heat	Root
Kaladp0674s0031	AT3G57520	AtSIP2,SIP2	seed imbibition 2	_	Dusk	Heat	Root
Kaladp0674s0032	AT5G37570		Pentatricopeptide repeat (PPR-like) superfamily protein	_	Dusk	Heat	Root
Kaladp0674s0038	AT5G41270			_	Dusk	Heat	Root
Kaladp0674s0039	AT3G49410		Transcription factor IIIC, subunit 5	_	Dusk	Heat	Root
Kaladp0674s0040	AT5G50210	OLD5,QS,SUFE3	quinolinate synthase	_	Dusk	Heat	Root
Kaladp0674s0045				_	Dusk	Heat	Root
Kaladp0674s0049	AT5G45870	PYL12,RCAR6	PYR1-like 12	_	Dusk	Heat	Root
Kaladp0674s0051	AT3G48250		Pentatricopeptide repeat (PPR) superfamily protein	_	Dusk	Heat	Root
Kaladp0674s0064	AT5G63120		P-loop containing nucleoside triphosphate hydrolases superfamily protein	_	Dusk	Heat	Root
Kaladp0674s0083	AT5G62840		Phosphoglycerate mutase family protein	_	Dusk	Heat	Root
Kaladp0674s0102	AT5G66520		Tetratricopeptide repeat (TPR)-like superfamily protein	_	Dusk	Heat	Root
Kaladp0674s0119				_	Dusk	Heat	Root
Kaladp0674s0150	AT1G16820		vacuolar ATP synthase catalytic subunit-related / V-ATPase-related / vacuolar proton pump-related	_	Dusk	Heat	Root
Kaladp0674s0176	AT5G39510	ATVTI11,ATVTI1A,SGR4,VTI11,VTI1A,ZIG,ZIG1	Vesicle transport v-SNARE family protein	_	Dusk	Heat	Root
Kaladp0693s0002	AT5G11680			_	Dusk	Heat	Root
Kaladp0697s0001	AT4G29330	DER1	DERLIN-1	_	Dusk	Heat	Root
Kaladp0734s0008	AT5G43470	HRT,RCY1,RPP8	Disease resistance protein (CC-NBS-LRR class) family	_	Dusk	Heat	Root
Kaladp0740s0003	AT3G18990	REM39,VRN1	AP2/B3-like transcriptional factor family protein	ABI3VP1	Dusk	Heat	Root
Kaladp0747s0010	AT5G59600		Tetratricopeptide repeat (TPR)-like superfamily protein	_	Dusk	Heat	Root
Kaladp0747s0024	AT4G36180		Leucine-rich receptor-like protein kinase family protein	_	Dusk	Heat	Root
Kaladp0748s0032	AT3G26580		Tetratricopeptide repeat (TPR)-like superfamily protein	_	Dusk	Heat	Root
Kaladp0748s0049	AT3G26580		Tetratricopeptide repeat (TPR)-like superfamily protein	_	Dusk	Heat	Root
Kaladp0761s0002	AT1G09380		nodulin MtN21 /EamA-like transporter family protein	_	Dusk	Heat	Root
Kaladp0766s0004				_	Dusk	Heat	Root
Kaladp0766s0006	AT1G13570		F-box/RNI-like superfamily protein	_	Dusk	Heat	Root
Kaladp0766s0008	AT1G13570		F-box/RNI-like superfamily protein	_	Dusk	Heat	Root
Kaladp0773s0001				_	Dusk	Heat	Root
Kaladp0779s0013	AT3G03280			_	Dusk	Heat	Root
Kaladp0791s0005	AT1G34380		5\'-3\' exonuclease family protein	_	Dusk	Heat	Root
Kaladp0796s0001	AT1G32490	EMB2733,ESP3	RNA helicase family protein	_	Dusk	Heat	Root
Kaladp0802s0002				_	Dusk	Heat	Root
Kaladp0807s0001	AT4G11150	emb2448,TUF,TUFF,VHA-E1	vacuolar ATP synthase subunit E1	_	Dusk	Heat	Root
Kaladp0808s0002				_	Dusk	Heat	Root
Kaladp0808s0022	AT1G60710	ATB2	NAD(P)-linked oxidoreductase superfamily protein	_	Dusk	Heat	Root
Kaladp0808s0035	AT5G47120	ATBI-1,ATBI1,BI-1,BI1	BAX inhibitor 1	_	Dusk	Heat	Root
Kaladp0808s0038				_	Dusk	Heat	Root
Kaladp0809s0003	AT2G45630		D-isomer specific 2-hydroxyacid dehydrogenase family protein	_	Dusk	Heat	Root
Kaladp0809s0013	AT3G54010	DEI1,PAS1	FKBP-type peptidyl-prolyl cis-trans isomerase family protein	_	Dusk	Heat	Root
Kaladp0809s0018	AT1G61330		FBD, F-box and Leucine Rich Repeat domains containing protein	_	Dusk	Heat	Root
Kaladp0809s0028				_	Dusk	Heat	Root
Kaladp0809s0038				_	Dusk	Heat	Root
Kaladp0809s0041	AT5G08430		SWIB/MDM2 domain;Plus-3;GYF	SWI/SNF-BAF60b	Dusk	Heat	Root
Kaladp0809s0045	AT5G66520		Tetratricopeptide repeat (TPR)-like superfamily protein	_	Dusk	Heat	Root
Kaladp0809s0051	AT5G63140	ATPAP29,PAP29	purple acid phosphatase 29	_	Dusk	Heat	Root
Kaladp0809s0097	AT4G29560			_	Dusk	Heat	Root
Kaladp0809s0102				_	Dusk	Heat	Root
Kaladp0809s0107	AT4G31550	ATWRKY11,WRKY11	WRKY DNA-binding protein 11	WRKY	Dusk	Heat	Root
Kaladp0809s0108	AT3G03360		F-box/RNI-like superfamily protein	_	Dusk	Heat	Root
Kaladp0809s0117	AT3G62240		RING/U-box superfamily protein	_	Dusk	Heat	Root
Kaladp0809s0120	AT1G02420		Pentatricopeptide repeat (PPR) superfamily protein	_	Dusk	Heat	Root
Kaladp0809s0133	AT4G20770		Pentatricopeptide repeat (PPR) superfamily protein	_	Dusk	Heat	Root
Kaladp0822s0020	AT1G48570		zinc finger (Ran-binding) family protein	_	Dusk	Heat	Root
Kaladp0833s0004	AT5G57180	CIA2	chloroplast import apparatus 2	Orphans	Dusk	Heat	Root
Kaladp0833s0005	AT4G39620	ATPPR5,EMB2453	Tetratricopeptide repeat (TPR)-like superfamily protein	_	Dusk	Heat	Root
Kaladp0835s0001	AT5G54170		Polyketide cyclase/dehydrase and lipid transport superfamily protein	_	Dusk	Heat	Root
Kaladp0836s0003	AT1G17980	PAPS1	poly(A) polymerase 1	_	Dusk	Heat	Root
Kaladp0837s0001	AT3G16910	AAE7,ACN1	acyl-activating enzyme 7	_	Dusk	Heat	Root
Kaladp0837s0002	AT3G17611	ATRBL14,RBL14	RHOMBOID-like protein 14	_	Dusk	Heat	Root
Kaladp0838s0001	AT5G10240	ASN3	asparagine synthetase 3	_	Dusk	Heat	Root
Kaladp0840s0017	AT4G18370	DEG5,DEGP5,HHOA	DEGP protease 5	_	Dusk	Heat	Root
Kaladp0840s0018	AT5G46170		F-box family protein	_	Dusk	Heat	Root
Kaladp0840s0023	AT1G65030		Transducin/WD40 repeat-like superfamily protein	_	Dusk	Heat	Root
Kaladp0844s0009	AT1G78590	ATNADK-3,NADK3	NAD(H) kinase 3	_	Dusk	Heat	Root
Kaladp0845s0002	AT1G56300		Chaperone DnaJ-domain superfamily protein	_	Dusk	Heat	Root
Kaladp0863s0023	AT3G24620	ATROPGEF8,ROPGEF8	RHO guanyl-nucleotide exchange factor 8	_	Dusk	Heat	Root
Kaladp0864s0002	AT1G65660	SMP1	Pre-mRNA splicing Prp18-interacting factor	_	Dusk	Heat	Root
Kaladp0864s0006	AT5G08510		Pentatricopeptide repeat (PPR) superfamily protein	_	Dusk	Heat	Root
Kaladp0864s0007	AT2G42450		alpha/beta-Hydrolases superfamily protein	_	Dusk	Heat	Root
Kaladp0867s0003	AT1G09970	LRR XI-23,RLK7	Leucine-rich receptor-like protein kinase family protein	_	Dusk	Heat	Root
Kaladp0867s0006				_	Dusk	Heat	Root
Kaladp0867s0008	AT1G64660	ATMGL,MGL	methionine gamma-lyase	_	Dusk	Heat	Root
Kaladp0867s0033	AT3G04120	GAPC,GAPC-1,GAPC1	glyceraldehyde-3-phosphate dehydrogenase C subunit 1	_	Dusk	Heat	Root
Kaladp0867s0036	AT4G27670	HSP21	heat shock protein 21	_	Dusk	Heat	Root
Kaladp0867s0051	AT2G44860		Ribosomal protein L24e family protein	_	Dusk	Heat	Root
Kaladp0868s0007	AT5G55490	ATGEX1,GEX1	gamete expressed protein 1	_	Dusk	Heat	Root
Kaladp0868s0014	AT3G18080	BGLU44	B-S glucosidase 44	_	Dusk	Heat	Root
Kaladp0868s0021	AT3G18190		TCP-1/cpn60 chaperonin family protein	_	Dusk	Heat	Root
Kaladp0868s0029	AT3G04160			_	Dusk	Heat	Root
Kaladp0868s0038	AT1G08590		Leucine-rich receptor-like protein kinase family protein	_	Dusk	Heat	Root
Kaladp0872s0014	AT1G30420	ATMRP12,MRP12	multidrug resistance-associated protein 12	_	Dusk	Heat	Root
Kaladp0872s0030				_	Dusk	Heat	Root
Kaladp0878s0022	AT1G07080		Thioredoxin superfamily protein	_	Dusk	Heat	Root
Kaladp0878s0025	AT1G07050		CCT motif family protein	Orphans	Dusk	Heat	Root
Kaladp0878s0026	AT2G30150		UDP-Glycosyltransferase superfamily protein	_	Dusk	Heat	Root
Kaladp0878s0039	AT5G37055	ATSWC6,SEF	HIT-type Zinc finger family protein	_	Dusk	Heat	Root
Kaladp0878s0054	AT2G30140		UDP-Glycosyltransferase superfamily protein	_	Dusk	Heat	Root
Kaladp0884s0002				_	Dusk	Heat	Root
Kaladp0906s0003				_	Dusk	Heat	Root
Kaladp0912s0018	AT5G06560		Protein of unknown function, DUF593	_	Dusk	Heat	Root
Kaladp0926s0008	AT5G47550		Cystatin/monellin superfamily protein	_	Dusk	Heat	Root
Kaladp0926s0018	AT5G43850	ARD4,ATARD4	RmlC-like cupins superfamily protein	_	Dusk	Heat	Root
Kaladp0926s0021	AT3G22690			_	Dusk	Heat	Root
Kaladp0926s0028	AT2G32010	CVL1	CVP2 like 1	_	Dusk	Heat	Root
Kaladp0935s0001	AT4G19985		Acyl-CoA N-acyltransferases (NAT) superfamily protein	GNAT	Dusk	Heat	Root
Kaladp0947s0001	AT2G17390	AKR2B	ankyrin repeat-containing 2B	_	Dusk	Heat	Root
Kaladp0953s0001	AT5G15300		Pentatricopeptide repeat (PPR) superfamily protein	_	Dusk	Heat	Root
Kaladp0963s0003	AT3G15850	ADS3,FAD5,FADB,JB67	fatty acid desaturase 5	_	Dusk	Heat	Root
Kaladp0964s0012	AT2G34090	MEE18	maternal effect embryo arrest 18	_	Dusk	Heat	Root
Kaladp0964s0014	AT3G11440	ATMYB65,MYB65	myb domain protein 65	MYB	Dusk	Heat	Root
Kaladp0964s0019	AT1G08400		RINT-1 / TIP-1 family	_	Dusk	Heat	Root
Kaladp0967s0007	AT2G22425		Microsomal signal peptidase 12 kDa subunit (SPC12)	_	Dusk	Heat	Root
Kaladp0967s0008	AT5G66520		Tetratricopeptide repeat (TPR)-like superfamily protein	_	Dusk	Heat	Root
Kaladp0967s0023				_	Dusk	Heat	Root
Kaladp0967s0027	AT3G26310	CYP71B35	cytochrome P450, family 71, subfamily B, polypeptide 35	_	Dusk	Heat	Root
Kaladp0975s0001	AT5G67420	ASL39,LBD37	LOB domain-containing protein 37	LOB	Dusk	Heat	Root
Kaladp0996s0006	AT1G71000		Chaperone DnaJ-domain superfamily protein	_	Dusk	Heat	Root
Kaladp1001s0003				_	Dusk	Heat	Root
Kaladp1001s0005				_	Dusk	Heat	Root
Kaladp1002s0001	AT5G06530		ABC-2 type transporter family protein	_	Dusk	Heat	Root
Kaladp1006s0018	AT5G25560		CHY-type/CTCHY-type/RING-type Zinc finger protein	_	Dusk	Heat	Root
Kaladp1006s0025				_	Dusk	Heat	Root
Kaladp1006s0026				_	Dusk	Heat	Root
Kaladp1006s0032	AT3G15130		Tetratricopeptide repeat (TPR)-like superfamily protein	_	Dusk	Heat	Root
Kaladp1006s0033	AT4G32700	TEB	helicases;ATP-dependent helicases;nucleic acid binding;ATP binding;DNA-directed DNA polymerases;DNA binding	_	Dusk	Heat	Root
Kaladp1038s0002	AT3G28370			_	Dusk	Heat	Root
Kaladp1038s0003				_	Dusk	Heat	Root
Kaladp1047s0005	AT3G62980	TIR1	F-box/RNI-like superfamily protein	_	Dusk	Heat	Root
Kaladp1047s0008	AT5G38450	CYP735A1	cytochrome P450, family 735, subfamily A, polypeptide 1	_	Dusk	Heat	Root
Kaladp1071s0003				_	Dusk	Heat	Root
Kaladp1071s0018	AT5G26860	LON1,LON_ARA_ARA	lon protease 1	_	Dusk	Heat	Root
Kaladp1077s0003	AT3G56200		Transmembrane amino acid transporter family protein	_	Dusk	Heat	Root
Kaladp1077s0004	AT2G40430			_	Dusk	Heat	Root
Kaladp1077s0005	AT2G40780		Nucleic acid-binding, OB-fold-like protein	_	Dusk	Heat	Root
Kaladp1077s0008				_	Dusk	Heat	Root
Kaladp1113s0001	AT5G58070	ATTIL,TIL	temperature-induced lipocalin	_	Dusk	Heat	Root
Kaladp1116s0005	AT5G10530		Concanavalin A-like lectin protein kinase family protein	_	Dusk	Heat	Root
Kaladp1117s0009	AT1G25270		nodulin MtN21 /EamA-like transporter family protein	_	Dusk	Heat	Root
Kaladp1129s0001	AT1G70640		octicosapeptide/Phox/Bem1p (PB1) domain-containing protein	_	Dusk	Heat	Root
Kaladp1129s0024	AT5G17400	ER-ANT1	endoplasmic reticulum-adenine nucleotide transporter 1	_	Dusk	Heat	Root
Kaladp1129s0052	AT4G17140		pleckstrin homology (PH) domain-containing protein	_	Dusk	Heat	Root
Kaladp1141s0007	AT5G50110		S-adenosyl-L-methionine-dependent methyltransferases superfamily protein	_	Dusk	Heat	Root
Kaladp1144s0001	AT3G32940		RNA-binding KH domain-containing protein	_	Dusk	Heat	Root
Kaladp1169s0001				_	Dusk	Heat	Root
Kaladp1182s0007	AT2G01050		zinc ion binding;nucleic acid binding	_	Dusk	Heat	Root
Kaladp1183s0003				_	Dusk	Heat	Root
Kaladp1192s0012	AT4G39970		Haloacid dehalogenase-like hydrolase (HAD) superfamily protein	_	Dusk	Heat	Root
Kaladp1192s0019	AT2G04030	AtHsp90.5,CR88,EMB1956,Hsp88.1,HSP90.5	Chaperone protein htpG family protein	_	Dusk	Heat	Root
Kaladp1198s0004	AT1G06680	OE23,OEE2,PSBP-1,PSII-P	photosystem II subunit P-1	_	Dusk	Heat	Root
Kaladp1199s0001	AT5G63830		HIT-type Zinc finger family protein	_	Dusk	Heat	Root
Kaladp1207s0003	AT1G55900	emb1860,TIM50	Haloacid dehalogenase-like hydrolase (HAD) superfamily protein	_	Dusk	Heat	Root
Kaladp1208s0001	AT3G22840	ELIP,ELIP1	Chlorophyll A-B binding family protein	_	Dusk	Heat	Root
Kaladp1221s0041	AT5G55260	PPX-2,PPX2	protein phosphatase X 2	_	Dusk	Heat	Root
Kaladp1221s0047	AT4G14170		Pentatricopeptide repeat (PPR) superfamily protein	_	Dusk	Heat	Root
Kaladp1222s0066	AT5G15450	APG6,CLPB-P,CLPB3	casein lytic proteinase B3	_	Dusk	Heat	Root
Kaladp1228s0011	AT5G26250		Major facilitator superfamily protein	_	Dusk	Heat	Root
Kaladp1239s0001	AT5G20060		alpha/beta-Hydrolases superfamily protein	_	Dusk	Heat	Root
Kaladp1241s0002	AT3G46790	CRR2	Tetratricopeptide repeat (TPR)-like superfamily protein	_	Dusk	Heat	Root
Kaladp1246s0022	AT3G28370			_	Dusk	Heat	Root
Kaladp1246s0023				_	Dusk	Heat	Root
Kaladp1260s0011	AT1G70440	SRO3	similar to RCD one 3	_	Dusk	Heat	Root
Kaladp1262s0006	AT1G07180	ATNDI1,NDA1	alternative NAD(P)H dehydrogenase 1	_	Dusk	Heat	Root
Kaladp1262s0012				_	Dusk	Heat	Root
Kaladp1277s0001	AT4G21320	HSA32	Aldolase-type TIM barrel family protein	_	Dusk	Heat	Root
Kaladp1277s0003	AT4G21280	PSBQ,PSBQ-1,PSBQA	photosystem II subunit QA	_	Dusk	Heat	Root
Kaladp1277s0004				_	Dusk	Heat	Root
Kaladp1277s0005	AT4G16730	TPS02	terpene synthase 02	_	Dusk	Heat	Root
Kaladp1298s0004	AT4G34110	ATPAB2,PAB2,PABP2	poly(A) binding protein 2	_	Dusk	Heat	Root
Kaladp1301s0002				_	Dusk	Heat	Root
Kaladp1304s0007	AT2G01730	ATCPSF73-II,CPSF73-II,EDA26	cleavage and polyadenylation specificity factor 73 kDa subunit-II	_	Dusk	Heat	Root
Kaladp1304s0009	AT1G24880		UDP-3-O-acyl N-acetylglycosamine deacetylase family protein	_	Dusk	Heat	Root
Kaladp1304s0012	AT1G67920			_	Dusk	Heat	Root
Kaladp1307s0001	AT5G42520	ATBPC6,BBR/BPC6,BPC6	basic pentacysteine 6	BBR/BPC	Dusk	Heat	Root
Kaladp1310s0019	AT2G04039			_	Dusk	Heat	Root
Kaladp1317s0001	AT1G78970	ATLUP1,LUP1	lupeol synthase 1	_	Dusk	Heat	Root
Kaladp1319s0004	AT4G02750		Tetratricopeptide repeat (TPR)-like superfamily protein	_	Dusk	Heat	Root
Kaladp1319s0014	AT4G13650		Pentatricopeptide repeat (PPR) superfamily protein	_	Dusk	Heat	Root
Kaladp1319s0029	AT1G69800		Cystathionine beta-synthase (CBS) protein	_	Dusk	Heat	Root
Kaladp1319s0031	AT4G24750		Rhodanese/Cell cycle control phosphatase superfamily protein	_	Dusk	Heat	Root
Kaladp1319s0032	AT1G35660			_	Dusk	Heat	Root
[truncated: 4 more rows]

## Sheet: Dawn_DownRegulation
GeneID	At_Ortholog	At_Name	At_Anno	At_Tffamily	Time	Treatment	Tissue
Kaladp0001s0004	AT3G05390			_	Dawn	Heat	Root
Kaladp0001s0018	AT1G20610	CYCB2;3	Cyclin B2;3	_	Dawn	Heat	Root
Kaladp0001s0035	AT1G76010		Alba DNA/RNA-binding protein	_	Dawn	Heat	Root
Kaladp0001s0043	AT3G14820		GDSL-like Lipase/Acylhydrolase superfamily protein	_	Dawn	Heat	Root
Kaladp0001s0062	AT3G51150		ATP binding microtubule motor family protein	_	Dawn	Heat	Root
Kaladp0001s0066	AT1G75550		glycine-rich protein	_	Dawn	Heat	Root
Kaladp0001s0072	AT1G42480			_	Dawn	Heat	Root
Kaladp0001s0073	AT1G78520		Carbohydrate-binding X8 domain superfamily protein	_	Dawn	Heat	Root
Kaladp0001s0074	AT4G18340		Glycosyl hydrolase superfamily protein	_	Dawn	Heat	Root
Kaladp0001s0078	AT1G54840		HSP20-like chaperones superfamily protein	_	Dawn	Heat	Root
Kaladp0001s0113	AT2G46210		Fatty acid/sphingolipid desaturase	_	Dawn	Heat	Root
Kaladp0001s0116	AT4G01270		RING/U-box superfamily protein	_	Dawn	Heat	Root
Kaladp0001s0145				_	Dawn	Heat	Root
Kaladp0001s0155	AT2G25290		Octicosapeptide/Phox/Bem1p (PB1) domain-containing protein / tetratricopeptide repeat (TPR)-containing protein	_	Dawn	Heat	Root
Kaladp0001s0216	AT5G60450	ARF4	auxin response factor 4	ARF	Dawn	Heat	Root
Kaladp0001s0235	AT1G70880		Polyketide cyclase/dehydrase and lipid transport superfamily protein	_	Dawn	Heat	Root
Kaladp0001s0236	AT2G18990	TXND9	thioredoxin domain-containing protein 9 homolog	_	Dawn	Heat	Root
Kaladp0001s0243	AT1G04820	TOR2,TUA4	tubulin alpha-4 chain	_	Dawn	Heat	Root
Kaladp0001s0255	AT1G50060		CAP (Cysteine-rich secretory proteins, Antigen 5, and Pathogenesis-related 1 protein) superfamily protein	_	Dawn	Heat	Root
Kaladp0002s0002	AT5G24170		Got1/Sft2-like vescicle transport protein family	_	Dawn	Heat	Root
Kaladp0002s0018	AT5G46080		Protein kinase superfamily protein	_	Dawn	Heat	Root
Kaladp0002s0021	AT5G46090		Protein of unknown function (DUF679)	_	Dawn	Heat	Root
Kaladp0002s0022	AT1G28400			_	Dawn	Heat	Root
Kaladp0002s0027	AT2G33845		Nucleic acid-binding, OB-fold-like protein	_	Dawn	Heat	Root
Kaladp0002s0072				_	Dawn	Heat	Root
Kaladp0002s0112	AT3G53320			_	Dawn	Heat	Root
Kaladp0002s0116	AT5G37690		SGNH hydrolase-type esterase superfamily protein	_	Dawn	Heat	Root
Kaladp0002s0121	AT3G53130	CYP97C1,LUT1	Cytochrome P450 superfamily protein	_	Dawn	Heat	Root
Kaladp0002s0133	AT2G37080	RIP3	ROP interactive partner 3	_	Dawn	Heat	Root
Kaladp0003s0004	AT4G23700	ATCHX17,CHX17	cation/H+ exchanger 17	_	Dawn	Heat	Root
Kaladp0003s0017	AT5G46290	KAS I,KAS1	3-ketoacyl-acyl carrier protein synthase I	_	Dawn	Heat	Root
Kaladp0003s0023	AT4G10850		Nodulin MtN3 family protein	_	Dawn	Heat	Root
Kaladp0003s0027	AT1G32770	ANAC012,NAC012,NST3,SND1	NAC domain containing protein 12	NAC	Dawn	Heat	Root
Kaladp0003s0028	AT5G05390	LAC12	laccase 12	_	Dawn	Heat	Root
Kaladp0003s0032	AT3G56230		BTB/POZ domain-containing protein	TRAF	Dawn	Heat	Root
Kaladp0003s0033	AT3G56250			_	Dawn	Heat	Root
Kaladp0003s0036	AT2G40480		Plant protein of unknown function (DUF827)	_	Dawn	Heat	Root
Kaladp0003s0061	AT1G75620		glyoxal oxidase-related protein	_	Dawn	Heat	Root
Kaladp0003s0062	AT1G75620		glyoxal oxidase-related protein	_	Dawn	Heat	Root
Kaladp0003s0071	AT5G42560		Abscisic acid-responsive (TB2/DP1, HVA22) family protein	_	Dawn	Heat	Root
Kaladp0003s0076	AT2G16990		Major facilitator superfamily protein	_	Dawn	Heat	Root
Kaladp0003s0080	AT1G76040	CPK29	calcium-dependent protein kinase 29	_	Dawn	Heat	Root
Kaladp0003s0086	AT1G20190	ATEXP11,ATEXPA11,ATHEXP ALPHA 1.14,EXP11,EXPA11	expansin 11	_	Dawn	Heat	Root
Kaladp0003s0087	AT5G42180		Peroxidase superfamily protein	_	Dawn	Heat	Root
Kaladp0003s0099	AT1G75780	TUB1	tubulin beta-1 chain	_	Dawn	Heat	Root
Kaladp0003s0106	AT1G76140		Prolyl oligopeptidase family protein	_	Dawn	Heat	Root
Kaladp0003s0111	AT3G22550		Protein of unknown function (DUF581)	_	Dawn	Heat	Root
Kaladp0003s0125				_	Dawn	Heat	Root
Kaladp0003s0130	AT3G62550		Adenine nucleotide alpha hydrolases-like superfamily protein	_	Dawn	Heat	Root
Kaladp0003s0134	AT2G47460	ATMYB12,MYB12,PFG1	myb domain protein 12	MYB	Dawn	Heat	Root
Kaladp0003s0141	AT3G62660	GATL7	galacturonosyltransferase-like 7	_	Dawn	Heat	Root
Kaladp0004s0002	AT3G54650	FBL17	RNI-like superfamily protein	_	Dawn	Heat	Root
Kaladp0004s0004	AT3G54650	FBL17	RNI-like superfamily protein	_	Dawn	Heat	Root
Kaladp0004s0007	AT1G04260	MPI7,MPIP7,PRA1.D	CAMV movement protein interacting protein 7	_	Dawn	Heat	Root
Kaladp0004s0026	AT4G16360		5\'-AMP-activated protein kinase beta-2 subunit protein	_	Dawn	Heat	Root
Kaladp0004s0031	AT2G04900			_	Dawn	Heat	Root
Kaladp0004s0032	AT5G35740		Carbohydrate-binding X8 domain superfamily protein	_	Dawn	Heat	Root
Kaladp0004s0033	AT2G04220		Plant protein of unknown function (DUF868)	_	Dawn	Heat	Root
Kaladp0005s0028	AT5G02560	HTA12	histone H2A 12	_	Dawn	Heat	Root
Kaladp0005s0032	AT5G59780	ATMYB59,ATMYB59-1,ATMYB59-2,ATMYB59-3,MYB59	myb domain protein 59	MYB-related	Dawn	Heat	Root
Kaladp0005s0033	AT4G01470	ATTIP1.3,GAMMA-TIP3,TIP1;3	tonoplast intrinsic protein 1;3	_	Dawn	Heat	Root
Kaladp0005s0039	AT5G06900	CYP93D1	cytochrome P450, family 93, subfamily D, polypeptide 1	_	Dawn	Heat	Root
Kaladp0005s0041	AT1G07710		Ankyrin repeat family protein	_	Dawn	Heat	Root
Kaladp0005s0049	AT5G60020	ATLAC17,LAC17	laccase 17	_	Dawn	Heat	Root
Kaladp0005s0058	AT5G60150			_	Dawn	Heat	Root
Kaladp0006s0022	AT3G48200			_	Dawn	Heat	Root
Kaladp0006s0040	AT4G24780		Pectin lyase-like superfamily protein	_	Dawn	Heat	Root
Kaladp0006s0051	AT3G48610	NPC6	non-specific phospholipase C6	_	Dawn	Heat	Root
Kaladp0006s0052	AT5G41040		HXXXD-type acyl-transferase family protein	_	Dawn	Heat	Root
Kaladp0006s0054	AT5G50610			_	Dawn	Heat	Root
Kaladp0006s0055	AT5G50720	ATHVA22E,HVA22E	HVA22 homologue E	_	Dawn	Heat	Root
Kaladp0006s0062				_	Dawn	Heat	Root
Kaladp0006s0070				_	Dawn	Heat	Root
Kaladp0006s0085	AT4G24700			_	Dawn	Heat	Root
Kaladp0007s0008	AT1G01200	ATRAB-A3,ATRABA3,RABA3	RAB GTPase homolog A3	_	Dawn	Heat	Root
Kaladp0007s0013	AT3G30340		nodulin MtN21 /EamA-like transporter family protein	_	Dawn	Heat	Root
Kaladp0007s0025	AT1G65300	AGL38,PHE2	AGAMOUS-like 38	MADS	Dawn	Heat	Root
Kaladp0007s0063	AT3G24550	ATPERK1,PERK1	proline extensin-like receptor kinase 1	_	Dawn	Heat	Root
Kaladp0007s0091	AT5G36110	CYP716A1	cytochrome P450, family 716, subfamily A, polypeptide 1	_	Dawn	Heat	Root
Kaladp0008s0005	AT5G46700	TET1,TRN2	Tetraspanin family protein	_	Dawn	Heat	Root
Kaladp0008s0018	AT3G14740		RING/FYVE/PHD zinc finger superfamily protein	PHD	Dawn	Heat	Root
Kaladp0008s0019	AT1G78580	ATTPS1,TPS1	trehalose-6-phosphate synthase	_	Dawn	Heat	Root
Kaladp0008s0020	AT1G78570	ATRHM1,RHM1,ROL1	rhamnose biosynthesis 1	_	Dawn	Heat	Root
Kaladp0008s0022	AT3G49290	ABIL2	ABL interactor-like protein 2	_	Dawn	Heat	Root
Kaladp0008s0032	AT1G64080			_	Dawn	Heat	Root
Kaladp0008s0054	AT2G45180		Bifunctional inhibitor/lipid-transfer protein/seed storage 2S albumin superfamily protein	_	Dawn	Heat	Root
Kaladp0008s0061	AT4G11820	EMB2778,FKP1,HMGS,MVA1	hydroxymethylglutaryl-CoA synthase / HMG-CoA synthase / 3-hydroxy-3-methylglutaryl coenzyme A synthase	_	Dawn	Heat	Root
Kaladp0008s0113	AT4G36180		Leucine-rich receptor-like protein kinase family protein	_	Dawn	Heat	Root
Kaladp0008s0123	AT5G66710		Protein kinase superfamily protein	_	Dawn	Heat	Root
Kaladp0008s0125	AT5G66730		C2H2-like zinc finger protein	C2H2	Dawn	Heat	Root
Kaladp0008s0131	AT3G50810		Uncharacterised protein family (UPF0497)	_	Dawn	Heat	Root
Kaladp0008s0141	AT2G21060	ATCSP4,ATGRP2B,GRP2B	glycine-rich protein 2B	CSD	Dawn	Heat	Root
Kaladp0008s0165	AT3G42660		transducin family protein / WD-40 repeat family protein	_	Dawn	Heat	Root
Kaladp0008s0179	AT5G48810	ATB5-B,ATCB5-D,B5		_	Dawn	Heat	Root
Kaladp0008s0183	AT1G61260		Protein of unknown function (DUF761)	_	Dawn	Heat	Root
Kaladp0008s0187	AT4G10120	ATSPS4F	Sucrose-phosphate synthase family protein	_	Dawn	Heat	Root
Kaladp0008s0189	AT1G71380	ATCEL3,ATGH9B3,CEL3	cellulase 3	_	Dawn	Heat	Root
Kaladp0008s0196	AT1G09600		Protein kinase superfamily protein	_	Dawn	Heat	Root
Kaladp0008s0209	AT2G30310		GDSL-like Lipase/Acylhydrolase family protein	_	Dawn	Heat	Root
Kaladp0008s0233	AT1G64300		Protein kinase family protein	_	Dawn	Heat	Root
Kaladp0008s0234	AT1G64390	AtGH9C2,GH9C2	glycosyl hydrolase 9C2	_	Dawn	Heat	Root
Kaladp0008s0236	AT4G10950		SGNH hydrolase-type esterase superfamily protein	_	Dawn	Heat	Root
Kaladp0008s0237	AT1G52820		2-oxoglutarate (2OG) and Fe(II)-dependent oxygenase superfamily protein	_	Dawn	Heat	Root
Kaladp0008s0243	AT5G24910	CYP714A1	cytochrome P450, family 714, subfamily A, polypeptide 1	_	Dawn	Heat	Root
Kaladp0008s0265	AT4G12730	FLA2	FASCICLIN-like arabinogalactan 2	_	Dawn	Heat	Root
Kaladp0008s0283	AT3G50120		Plant protein of unknown function (DUF247)	_	Dawn	Heat	Root
Kaladp0008s0286	AT5G56120			_	Dawn	Heat	Root
Kaladp0008s0300	AT2G04480			_	Dawn	Heat	Root
Kaladp0008s0302	AT2G18980		Peroxidase superfamily protein	_	Dawn	Heat	Root
Kaladp0008s0304	AT4G30190	AHA2,HA2,PMA2	H(+)-ATPase 2	_	Dawn	Heat	Root
Kaladp0008s0306	AT4G30200	VEL1	vernalization5/VIN3-like	_	Dawn	Heat	Root
Kaladp0008s0308	AT2G24490	ATRPA2,ATRPA32A,ROR1,RPA2,RPA32A	replicon protein A2	_	Dawn	Heat	Root
Kaladp0008s0316	AT5G54160	ATOMT1,OMT1	O-methyltransferase 1	_	Dawn	Heat	Root
Kaladp0008s0317	AT5G24330	ATXR6,SDG34	ARABIDOPSIS TRITHORAX-RELATED PROTEIN 6	PHD	Dawn	Heat	Root
Kaladp0008s0321	AT2G38720	MAP65-5	microtubule-associated protein 65-5	_	Dawn	Heat	Root
Kaladp0008s0325				_	Dawn	Heat	Root
Kaladp0008s0331	AT3G54320	ASML1,ATWRI1,WRI,WRI1	Integrase-type DNA-binding superfamily protein	AP2-EREBP	Dawn	Heat	Root
Kaladp0008s0333	AT3G03770		Leucine-rich repeat protein kinase family protein	_	Dawn	Heat	Root
Kaladp0008s0340	AT5G16010		3-oxo-5-alpha-steroid 4-dehydrogenase family protein	_	Dawn	Heat	Root
Kaladp0008s0347	AT3G52490		Double Clp-N motif-containing P-loop nucleoside triphosphate hydrolases superfamily protein	_	Dawn	Heat	Root
Kaladp0008s0349	AT5G04770	ATCAT6,CAT6	cationic amino acid transporter 6	_	Dawn	Heat	Root
Kaladp0008s0390	AT3G44735	ATPSK3,PSK1,PSK3	PHYTOSULFOKINE 3 PRECURSOR	_	Dawn	Heat	Root
Kaladp0008s0391	AT2G16720	ATMYB7,ATY49,MYB7	myb domain protein 7	MYB	Dawn	Heat	Root
Kaladp0008s0397	AT1G60420		DC1 domain-containing protein	_	Dawn	Heat	Root
Kaladp0008s0415				_	Dawn	Heat	Root
Kaladp0008s0417	AT2G37040	ATPAL1,PAL1	PHE ammonia lyase 1	_	Dawn	Heat	Root
Kaladp0008s0418	AT3G45160		Putative membrane lipoprotein	_	Dawn	Heat	Root
Kaladp0008s0436	AT5G65790	ATMYB68,MYB68	myb domain protein 68	MYB	Dawn	Heat	Root
Kaladp0008s0438	AT3G45010	scpl48	serine carboxypeptidase-like 48	_	Dawn	Heat	Root
Kaladp0008s0439	AT2G36870	XTH32	xyloglucan endotransglucosylase/hydrolase 32	_	Dawn	Heat	Root
Kaladp0008s0443	AT5G04320		Shugoshin C terminus	_	Dawn	Heat	Root
Kaladp0008s0497	AT4G32980	ATH1	homeobox gene 1	HB	Dawn	Heat	Root
Kaladp0008s0500	AT2G47460	ATMYB12,MYB12,PFG1	myb domain protein 12	MYB	Dawn	Heat	Root
Kaladp0008s0521	AT2G35190	ATNPSN11,NPSN11,NSPN11	novel plant snare 11	_	Dawn	Heat	Root
Kaladp0008s0524	AT3G50740	UGT72E1	UDP-glucosyl transferase 72E1	_	Dawn	Heat	Root
Kaladp0008s0526	AT5G02890		HXXXD-type acyl-transferase family protein	_	Dawn	Heat	Root
Kaladp0008s0543	AT5G52160		Bifunctional inhibitor/lipid-transfer protein/seed storage 2S albumin superfamily protein	_	Dawn	Heat	Root
Kaladp0008s0561	AT3G61660			_	Dawn	Heat	Root
Kaladp0008s0568	AT5G62310	IRE	AGC (cAMP-dependent, cGMP-dependent and protein kinase C) kinase family protein	_	Dawn	Heat	Root
Kaladp0008s0606	AT5G23190	CYP86B1	cytochrome P450, family 86, subfamily B, polypeptide 1	_	Dawn	Heat	Root
Kaladp0008s0615	AT3G14470		NB-ARC domain-containing disease resistance protein	_	Dawn	Heat	Root
Kaladp0008s0622	AT4G14090		UDP-Glycosyltransferase superfamily protein	_	Dawn	Heat	Root
Kaladp0008s0623				_	Dawn	Heat	Root
Kaladp0008s0665	AT3G49550			_	Dawn	Heat	Root
Kaladp0008s0714	AT2G33790	AGP30,ATAGP30	arabinogalactan protein 30	_	Dawn	Heat	Root
Kaladp0008s0763	AT5G45700		Haloacid dehalogenase-like hydrolase (HAD) superfamily protein	_	Dawn	Heat	Root
Kaladp0008s0765	AT1G29680		Protein of unknown function (DUF1264)	_	Dawn	Heat	Root
Kaladp0008s0771	AT1G01610	ATGPAT4,GPAT4	glycerol-3-phosphate acyltransferase 4	_	Dawn	Heat	Root
Kaladp0008s0774	AT5G46530		AWPM-19-like family protein	_	Dawn	Heat	Root
Kaladp0008s0789	AT5G46240	KAT1	potassium channel in Arabidopsis thaliana 1	_	Dawn	Heat	Root
Kaladp0008s0793	AT5G46220		Protein of unknown function (DUF616)	_	Dawn	Heat	Root
Kaladp0008s0817	AT4G20840		FAD-binding Berberine family protein	_	Dawn	Heat	Root
Kaladp0008s0858	AT4G27435		Protein of unknown function (DUF1218)	_	Dawn	Heat	Root
Kaladp0008s0862	AT2G29940	ATPDR3,PDR3	pleiotropic drug resistance 3	_	Dawn	Heat	Root
Kaladp0008s0869	AT3G15353	ATMT3,MT3	metallothionein 3	_	Dawn	Heat	Root
Kaladp0008s0907	AT2G39210		Major facilitator superfamily protein	_	Dawn	Heat	Root
Kaladp0008s0912	AT5G04390		C2H2-type zinc finger family protein	C2H2	Dawn	Heat	Root
Kaladp0008s0914	AT5G03530	ATRAB,ATRAB ALPHA,ATRAB18B,ATRABC2A,RABC2A	RAB GTPase homolog C2A	_	Dawn	Heat	Root
Kaladp0008s0926	AT5G03300	ADK2	adenosine kinase 2	_	Dawn	Heat	Root
Kaladp0009s0003	AT2G20370	KAM1,MUR3	Exostosin family protein	_	Dawn	Heat	Root
Kaladp0009s0005	AT2G32750		Exostosin family protein	_	Dawn	Heat	Root
Kaladp0009s0016	AT1G54790		GDSL-like Lipase/Acylhydrolase superfamily protein	_	Dawn	Heat	Root
Kaladp0009s0024	AT1G74100	ATSOT16,ATST5A,CORI-7,SOT16	sulfotransferase 16	_	Dawn	Heat	Root
Kaladp0009s0058	AT3G28630		Protein of unknown function (DUF569)	_	Dawn	Heat	Root
Kaladp0009s0071	AT5G07670		RNI-like superfamily protein	_	Dawn	Heat	Root
Kaladp0010s0008	AT5G45650		subtilase family protein	_	Dawn	Heat	Root
Kaladp0010s0019	AT5G45700		Haloacid dehalogenase-like hydrolase (HAD) superfamily protein	_	Dawn	Heat	Root
Kaladp0010s0022	AT4G18830	ATOFP5,OFP5	ovate family protein 5	OFP	Dawn	Heat	Root
Kaladp0010s0028				_	Dawn	Heat	Root
Kaladp0010s0035	AT2G34090	MEE18	maternal effect embryo arrest 18	_	Dawn	Heat	Root
Kaladp0010s0036	AT1G29050	TBL38	TRICHOME BIREFRINGENCE-LIKE 38	_	Dawn	Heat	Root
Kaladp0010s0041	AT1G28680		HXXXD-type acyl-transferase family protein	_	Dawn	Heat	Root
Kaladp0010s0042	AT5G45960		GDSL-like Lipase/Acylhydrolase superfamily protein	_	Dawn	Heat	Root
Kaladp0010s0045	AT5G46020			_	Dawn	Heat	Root
Kaladp0010s0056				_	Dawn	Heat	Root
Kaladp0010s0075	AT1G11190	BFN1,ENDO1	bifunctional nuclease i	_	Dawn	Heat	Root
Kaladp0010s0091	AT4G05120	ATENT3,ENT3,FUR1	Major facilitator superfamily protein	_	Dawn	Heat	Root
Kaladp0010s0095	AT4G27270		Quinone reductase family protein	_	Dawn	Heat	Root
Kaladp0010s0102	AT4G21310		Protein of unknown function (DUF1218)	_	Dawn	Heat	Root
Kaladp0010s0113	AT5G54770	THI1,THI4,TZ	thiazole biosynthetic enzyme, chloroplast (ARA6) (THI1) (THI4)	_	Dawn	Heat	Root
Kaladp0010s0125	AT4G21960	PRXR1	Peroxidase superfamily protein	_	Dawn	Heat	Root
Kaladp0010s0154	AT3G55770		GATA type zinc finger transcription factor family protein	LIM	Dawn	Heat	Root
Kaladp0010s0157	AT3G47570		Leucine-rich repeat protein kinase family protein	_	Dawn	Heat	Root
Kaladp0010s0165	AT3G11090	LBD21	LOB domain-containing protein 21	LOB	Dawn	Heat	Root
Kaladp0010s0167	AT5G05510		Mad3/BUB1 homology region 1	_	Dawn	Heat	Root
Kaladp0010s0175	AT1G75580		SAUR-like auxin-responsive protein family	_	Dawn	Heat	Root
Kaladp0010s0195	AT4G10500		2-oxoglutarate (2OG) and Fe(II)-dependent oxygenase superfamily protein	_	Dawn	Heat	Root
Kaladp0010s0214	AT2G23180	CYP96A1	cytochrome P450, family 96, subfamily A, polypeptide 1	_	Dawn	Heat	Root
Kaladp0011s0005	AT5G22740	ATCSLA02,ATCSLA2,CSLA02,CSLA2	cellulose synthase-like A02	_	Dawn	Heat	Root
Kaladp0011s0009	AT2G27770		Plant protein of unknown function (DUF868)	_	Dawn	Heat	Root
Kaladp0011s0011	AT5G22410	RHS18	root hair specific 18	_	Dawn	Heat	Root
Kaladp0011s0020	AT3G11600			_	Dawn	Heat	Root
Kaladp0011s0022	AT5G26667	PYR6	P-loop containing nucleoside triphosphate hydrolases superfamily protein	_	Dawn	Heat	Root
Kaladp0011s0024	AT3G44220		Late embryogenesis abundant (LEA) hydroxyproline-rich glycoprotein family	_	Dawn	Heat	Root
Kaladp0011s0027	AT1G08440		Aluminium activated malate transporter family protein	_	Dawn	Heat	Root
Kaladp0011s0034	AT2G26850		F-box family protein	_	Dawn	Heat	Root
Kaladp0011s0038	AT2G26850		F-box family protein	_	Dawn	Heat	Root
Kaladp0011s0050	AT2G02400		NAD(P)-binding Rossmann-fold superfamily protein	_	Dawn	Heat	Root
Kaladp0011s0082	AT1G09812			_	Dawn	Heat	Root
Kaladp0011s0089	AT1G80160		Lactoylglutathione lyase / glyoxalase I family protein	_	Dawn	Heat	Root
Kaladp0011s0167				_	Dawn	Heat	Root
Kaladp0011s0190				_	Dawn	Heat	Root
Kaladp0011s0239				_	Dawn	Heat	Root
Kaladp0011s0240	AT4G30860	ASHR3,SDG4	SET domain group 4	SET	Dawn	Heat	Root
Kaladp0011s0268	AT5G51510			_	Dawn	Heat	Root
Kaladp0011s0271	AT2G27770		Plant protein of unknown function (DUF868)	_	Dawn	Heat	Root
Kaladp0011s0276	AT3G52990		Pyruvate kinase family protein	_	Dawn	Heat	Root
Kaladp0011s0279	AT5G03650	SBE2.2	starch branching enzyme 2.2	_	Dawn	Heat	Root
Kaladp0011s0283	AT4G25433		peptidoglycan-binding LysM domain-containing protein	_	Dawn	Heat	Root
Kaladp0011s0291	AT1G26680		transcriptional factor B3 family protein	ABI3VP1	Dawn	Heat	Root
Kaladp0011s0336	AT3G21190		O-fucosyltransferase family protein	_	Dawn	Heat	Root
Kaladp0011s0338	AT1G80420	ATXRCC1	BRCT domain-containing DNA repair protein	_	Dawn	Heat	Root
Kaladp0011s0340	AT4G31540	ATEXO70G1,EXO70G1	exocyst subunit exo70 family protein G1	_	Dawn	Heat	Root
Kaladp0011s0379	AT2G43040	NPG1	tetratricopeptide repeat (TPR)-containing protein	_	Dawn	Heat	Root
Kaladp0011s0381	AT3G59030	ATTT12,TT12	MATE efflux family protein	_	Dawn	Heat	Root
Kaladp0011s0384	AT3G59030	ATTT12,TT12	MATE efflux family protein	_	Dawn	Heat	Root
Kaladp0011s0399	AT1G07250	UGT71C4	UDP-glucosyl transferase 71C4	_	Dawn	Heat	Root
Kaladp0011s0429	AT5G35550	ATMYB123,ATTT2,MYB123,TT2	Duplicated homeodomain-like superfamily protein	MYB	Dawn	Heat	Root
Kaladp0011s0430	AT4G38620	ATMYB4,MYB4	myb domain protein 4	MYB	Dawn	Heat	Root
Kaladp0011s0435	AT1G72670	iqd8	IQ-domain 8	_	Dawn	Heat	Root
Kaladp0011s0465	AT1G52190		Major facilitator superfamily protein	_	Dawn	Heat	Root
Kaladp0011s0468	AT1G16630			_	Dawn	Heat	Root
Kaladp0011s0473	AT2G22670	IAA8	indoleacetic acid-induced protein 8	_	Dawn	Heat	Root
Kaladp0011s0476	AT1G16630			_	Dawn	Heat	Root
Kaladp0011s0491	AT1G52790		2-oxoglutarate (2OG) and Fe(II)-dependent oxygenase superfamily protein	_	Dawn	Heat	Root
Kaladp0011s0492	AT1G52790		2-oxoglutarate (2OG) and Fe(II)-dependent oxygenase superfamily protein	_	Dawn	Heat	Root
Kaladp0011s0495	AT5G11420		Protein of unknown function, DUF642	_	Dawn	Heat	Root
Kaladp0011s0504	AT2G42320		nucleolar protein gar2-related	_	Dawn	Heat	Root
Kaladp0011s0524	AT3G54040		PAR1 protein	_	Dawn	Heat	Root
Kaladp0011s0525	AT5G05830		RING/FYVE/PHD zinc finger superfamily protein	_	Dawn	Heat	Root
Kaladp0011s0553	AT5G03300	ADK2	adenosine kinase 2	_	Dawn	Heat	Root
Kaladp0011s0557	AT3G09830		Protein kinase superfamily protein	_	Dawn	Heat	Root
Kaladp0011s0564	AT5G04390		C2H2-type zinc finger family protein	C2H2	Dawn	Heat	Root
Kaladp0011s0580	AT5G03760	ATCSLA09,ATCSLA9,CSLA09,CSLA9,RAT4	Nucleotide-diphospho-sugar transferases superfamily protein	_	Dawn	Heat	Root
Kaladp0011s0616	AT3G52240			_	Dawn	Heat	Root
Kaladp0011s0632				_	Dawn	Heat	Root
Kaladp0011s0639	AT4G28890		RING/U-box superfamily protein	_	Dawn	Heat	Root
Kaladp0011s0640	AT3G63520	ATCCD1,ATNCED1,CCD1,NCED1	carotenoid cleavage dioxygenase 1	_	Dawn	Heat	Root
Kaladp0011s0652				_	Dawn	Heat	Root
Kaladp0011s0653	AT5G11790	NDL2	N-MYC downregulated-like 2	_	Dawn	Heat	Root
Kaladp0011s0655				_	Dawn	Heat	Root
Kaladp0011s0685	AT2G31490			_	Dawn	Heat	Root
Kaladp0011s0701	AT3G54040		PAR1 protein	_	Dawn	Heat	Root
Kaladp0011s0703	AT2G38040	CAC3	acetyl Co-enzyme a carboxylase carboxyltransferase alpha subunit	_	Dawn	Heat	Root
Kaladp0011s0715	AT3G63530	BB,BB2	RING/U-box superfamily protein	_	Dawn	Heat	Root
Kaladp0011s0718	AT5G12870	ATMYB46,MYB46	myb domain protein 46	MYB	Dawn	Heat	Root
Kaladp0011s0719	AT5G12860	DiT1	dicarboxylate transporter 1	_	Dawn	Heat	Root
Kaladp0011s0729				_	Dawn	Heat	Root
Kaladp0011s0747	AT3G03770		Leucine-rich repeat protein kinase family protein	_	Dawn	Heat	Root
Kaladp0011s0753	AT5G20950		Glycosyl hydrolase family protein	_	Dawn	Heat	Root
Kaladp0011s0758	AT5G55000	FIP2	potassium channel tetramerisation domain-containing protein / pentapeptide repeat-containing protein	_	Dawn	Heat	Root
Kaladp0011s0759	AT5G17920	ATCIMS,ATMETS,ATMS1	Cobalamin-independent synthase family protein	_	Dawn	Heat	Root
Kaladp0011s0772	AT1G49760	PAB8,PABP8	poly(A) binding protein 8	_	Dawn	Heat	Root
Kaladp0011s0785	AT3G57650	LPAT2	lysophosphatidyl acyltransferase 2	_	Dawn	Heat	Root
Kaladp0011s0798	AT1G01170		Protein of unknown function (DUF1138)	_	Dawn	Heat	Root
Kaladp0011s0805	AT3G20060	UBC19	ubiquitin-conjugating enzyme19	_	Dawn	Heat	Root
Kaladp0011s0820	AT4G35160		O-methyltransferase family protein	_	Dawn	Heat	Root
Kaladp0011s0821				_	Dawn	Heat	Root
Kaladp0011s0832	AT2G27030	ACAM-2,CAM5	calmodulin 5	_	Dawn	Heat	Root
Kaladp0011s0850	AT2G13820		Bifunctional inhibitor/lipid-transfer protein/seed storage 2S albumin superfamily protein	_	Dawn	Heat	Root
Kaladp0011s0859	AT5G22050		Protein kinase superfamily protein	_	Dawn	Heat	Root
Kaladp0011s0873	AT5G22360	ATVAMP714,VAMP714	vesicle-associated membrane protein 714	_	Dawn	Heat	Root
Kaladp0011s0881	AT3G55990	ESK1,TBL29	Plant protein of unknown function (DUF828)	_	Dawn	Heat	Root
Kaladp0011s0897	AT4G03210	XTH9	xyloglucan endotransglucosylase/hydrolase 9	_	Dawn	Heat	Root
Kaladp0011s0899	AT2G24210	TPS10	terpene synthase 10	_	Dawn	Heat	Root
Kaladp0011s0900	AT3G22104		Phototropic-responsive NPH3 family protein	_	Dawn	Heat	Root
Kaladp0011s0905	AT3G22070		proline-rich family protein	_	Dawn	Heat	Root
Kaladp0011s0922	AT2G32990	AtGH9B8,GH9B8	glycosyl hydrolase 9B8	_	Dawn	Heat	Root
Kaladp0011s0928	AT2G32940	AGO6	Argonaute family protein	_	Dawn	Heat	Root
Kaladp0011s0933	AT2G04570		GDSL-like Lipase/Acylhydrolase superfamily protein	_	Dawn	Heat	Root
Kaladp0011s0938	AT2G44480	BGLU17	beta glucosidase 17	_	Dawn	Heat	Root
Kaladp0011s0950	AT1G56430	ATNAS4,NAS4	nicotianamine synthase 4	_	Dawn	Heat	Root
Kaladp0011s0959	AT2G40130		Double Clp-N motif-containing P-loop nucleoside triphosphate hydrolases superfamily protein	_	Dawn	Heat	Root
Kaladp0011s0960	AT2G29970		Double Clp-N motif-containing P-loop nucleoside triphosphate hydrolases superfamily protein	_	Dawn	Heat	Root
Kaladp0011s0979	AT5G05390	LAC12	laccase 12	_	Dawn	Heat	Root
Kaladp0011s0984				_	Dawn	Heat	Root
Kaladp0011s0985				_	Dawn	Heat	Root
Kaladp0011s0995	AT2G40620		Basic-leucine zipper (bZIP) transcription factor family protein	bZIP	Dawn	Heat	Root
Kaladp0011s0997	AT5G05240		Uncharacterised conserved protein (UCP030365)	_	Dawn	Heat	Root
Kaladp0011s0999	AT2G30490	ATC4H,C4H,CYP73A5,REF3	cinnamate-4-hydroxylase	_	Dawn	Heat	Root
Kaladp0011s1000	AT2G40765			_	Dawn	Heat	Root
Kaladp0011s1018	AT5G50300	ATAZG2,AZG2	Xanthine/uracil permease family protein	_	Dawn	Heat	Root
Kaladp0011s1027				_	Dawn	Heat	Root
Kaladp0011s1053	AT5G50570		Squamosa promoter-binding protein-like (SBP domain) transcription factor family protein	SBP	Dawn	Heat	Root
Kaladp0011s1055	AT5G50740		Heavy metal transport/detoxification superfamily protein	_	Dawn	Heat	Root
Kaladp0011s1059	AT4G28100			_	Dawn	Heat	Root
Kaladp0011s1070	AT1G05260	RCI3,RCI3A	Peroxidase superfamily protein	_	Dawn	Heat	Root
Kaladp0011s1078				_	Dawn	Heat	Root
Kaladp0011s1081	AT5G57850		D-aminoacid aminotransferase-like PLP-dependent enzymes superfamily protein	_	Dawn	Heat	Root
Kaladp0011s1095				_	Dawn	Heat	Root
Kaladp0011s1115	AT2G42800	AtRLP29,RLP29	receptor like protein 29	_	Dawn	Heat	Root
Kaladp0011s1120	AT3G12750	ZIP1	zinc transporter 1 precursor	_	Dawn	Heat	Root
Kaladp0011s1135	AT5G50890		alpha/beta-Hydrolases superfamily protein	_	Dawn	Heat	Root
Kaladp0011s1143	AT3G46530	RPP13	NB-ARC domain-containing disease resistance protein	_	Dawn	Heat	Root
Kaladp0011s1147	AT2G35120		Single hybrid motif superfamily protein	_	Dawn	Heat	Root
Kaladp0011s1149	AT4G31980			_	Dawn	Heat	Root
Kaladp0011s1150	AT4G31980			_	Dawn	Heat	Root
Kaladp0011s1153	AT1G53730	SRF6	STRUBBELIG-receptor family 6	_	Dawn	Heat	Root
Kaladp0011s1174	AT1G10070	ATBCAT-2,BCAT-2	branched-chain amino acid transaminase 2	_	Dawn	Heat	Root
Kaladp0011s1178	AT3G49720			_	Dawn	Heat	Root
Kaladp0011s1182	AT3G12210		DNA binding	_	Dawn	Heat	Root
Kaladp0011s1221	AT5G67090		Subtilisin-like serine endopeptidase family protein	_	Dawn	Heat	Root
Kaladp0011s1224	AT1G46264	AT-HSFB4,HSFB4,SCZ	heat shock transcription factor B4	HSF	Dawn	Heat	Root
Kaladp0011s1237	AT3G45070		P-loop containing nucleoside triphosphate hydrolases superfamily protein	_	Dawn	Heat	Root
Kaladp0011s1246	AT1G47670		Transmembrane amino acid transporter family protein	_	Dawn	Heat	Root
Kaladp0011s1265	AT5G42700		AP2/B3-like transcriptional factor family protein	ABI3VP1	Dawn	Heat	Root
Kaladp0011s1278	AT5G53660	AtGRF7,GRF7	growth-regulating factor 7	GRF	Dawn	Heat	Root
Kaladp0011s1283	AT5G54530		Protein of unknown function, DUF538	_	Dawn	Heat	Root
Kaladp0011s1289	AT4G21390	B120	S-locus lectin protein kinase family protein	_	Dawn	Heat	Root
Kaladp0011s1295	AT5G22460		alpha/beta-Hydrolases superfamily protein	_	Dawn	Heat	Root
Kaladp0011s1308	AT5G54190	PORA	protochlorophyllide oxidoreductase A	_	Dawn	Heat	Root
Kaladp0011s1325	AT2G18360		alpha/beta-Hydrolases superfamily protein	_	Dawn	Heat	Root
Kaladp0011s1326	AT1G28280		VQ motif-containing protein	_	Dawn	Heat	Root
Kaladp0011s1328	AT5G53870	AtENODL1,ENODL1	early nodulin-like protein 1	_	Dawn	Heat	Root
Kaladp0011s1333	AT3G15250			_	Dawn	Heat	Root
Kaladp0011s1355	AT3G14940	ATPPC3,PPC3	phosphoenolpyruvate carboxylase 3	_	Dawn	Heat	Root
Kaladp0011s1364	AT1G78700	BEH4	BES1/BZR1 homolog 4	BES1	Dawn	Heat	Root
Kaladp0011s1369				_	Dawn	Heat	Root
Kaladp0012s0043	AT3G22600		Bifunctional inhibitor/lipid-transfer protein/seed storage 2S albumin superfamily protein	_	Dawn	Heat	Root
Kaladp0012s0046	AT1G05420	ATOFP12,OFP12	ovate family protein 12	OFP	Dawn	Heat	Root
Kaladp0012s0056	AT3G63200	PLA IIIB,PLP9	PATATIN-like protein 9	_	Dawn	Heat	Root
Kaladp0012s0057	AT5G19330	ARIA	ARM repeat protein interacting with ABF2	TRAF	Dawn	Heat	Root
Kaladp0012s0068	AT1G03180			_	Dawn	Heat	Root
Kaladp0012s0099				_	Dawn	Heat	Root
Kaladp0012s0110	AT4G28720	YUC8	Flavin-binding monooxygenase family protein	_	Dawn	Heat	Root
Kaladp0013s0010	AT3G06030	ANP3,MAPKKK12,NP3	NPK1-related protein kinase 3	_	Dawn	Heat	Root
Kaladp0013s0011	AT5G19260		Protein of unknown function (DUF3049)	_	Dawn	Heat	Root
Kaladp0013s0012	AT5G19320	RANGAP2	RAN GTPase activating protein 2	_	Dawn	Heat	Root
Kaladp0013s0015	AT5G27600	ATLACS7,LACS7	long-chain acyl-CoA synthetase 7	_	Dawn	Heat	Root
Kaladp0013s0019				_	Dawn	Heat	Root
Kaladp0013s0020	AT5G07475		Cupredoxin superfamily protein	_	Dawn	Heat	Root
Kaladp0013s0026	AT4G37750	ANT,CKC,CKC1,DRG	Integrase-type DNA-binding superfamily protein	AP2-EREBP	Dawn	Heat	Root
Kaladp0013s0036	AT5G67260	CYCD3;2	CYCLIN D3;2	_	Dawn	Heat	Root
Kaladp0014s0018	AT2G36570		Leucine-rich repeat protein kinase family protein	_	Dawn	Heat	Root
Kaladp0014s0020	AT3G52970	CYP76G1	cytochrome P450, family 76, subfamily G, polypeptide 1	_	Dawn	Heat	Root
Kaladp0014s0022	AT5G03760	ATCSLA09,ATCSLA9,CSLA09,CSLA9,RAT4	Nucleotide-diphospho-sugar transferases superfamily protein	_	Dawn	Heat	Root
Kaladp0014s0027	AT3G52620			_	Dawn	Heat	Root
Kaladp0014s0041	AT5G03530	ATRAB,ATRAB ALPHA,ATRAB18B,ATRABC2A,RABC2A	RAB GTPase homolog C2A	_	Dawn	Heat	Root
Kaladp0015s0001	AT5G42080	ADL1,ADL1A,AG68,DL1,DRP1A,RSW9	dynamin-like protein	_	Dawn	Heat	Root
Kaladp0015s0034	AT1G19910	ATVHA-C2,AVA-2PE,AVA-P2	ATPase, F0/V0 complex, subunit C protein	_	Dawn	Heat	Root
Kaladp0015s0052	AT1G02010	SEC1A	secretory 1A	_	Dawn	Heat	Root
Kaladp0015s0067	AT4G00150	ATHAM3,HAM3	GRAS family transcription factor	GRAS	Dawn	Heat	Root
Kaladp0015s0085	AT5G19790	RAP2.11	related to AP2 11	AP2-EREBP	Dawn	Heat	Root
Kaladp0015s0091	AT2G47500		P-loop nucleoside triphosphate hydrolases superfamily protein with CH (Calponin Homology) domain	_	Dawn	Heat	Root
Kaladp0015s0102	AT1G02970	ATWEE1,WEE1	WEE1 kinase homolog	_	Dawn	Heat	Root
Kaladp0015s0127	AT5G59310	LTP4	lipid transfer protein 4	_	Dawn	Heat	Root
Kaladp0015s0128	AT5G59320	LTP3	lipid transfer protein 3	_	Dawn	Heat	Root
Kaladp0015s0129	AT4G00680	ADF8	actin depolymerizing factor 8	_	Dawn	Heat	Root
Kaladp0015s0146	AT2G45720		ARM repeat superfamily protein	_	Dawn	Heat	Root
Kaladp0015s0189	AT1G47740		PPPDE putative thiol peptidase family protein	_	Dawn	Heat	Root
Kaladp0015s0224	AT1G67980	CCOAMT	caffeoyl-CoA 3-O-methyltransferase	_	Dawn	Heat	Root
Kaladp0016s0011	AT3G02580	BUL1,DWF7,STE1	sterol 1	_	Dawn	Heat	Root
Kaladp0016s0021	AT4G16600		Nucleotide-diphospho-sugar transferases superfamily protein	_	Dawn	Heat	Root
Kaladp0016s0024	AT4G17350		Plant protein of unknown function (DUF828) with plant pleckstrin homology-like region	_	Dawn	Heat	Root
Kaladp0016s0053	AT3G26744	ATICE1,ICE1,SCRM	basic helix-loop-helix (bHLH) DNA-binding superfamily protein	bHLH	Dawn	Heat	Root
Kaladp0016s0057	AT5G50915		basic helix-loop-helix (bHLH) DNA-binding superfamily protein	bHLH	Dawn	Heat	Root
Kaladp0016s0074	AT2G33640		DHHC-type zinc finger family protein	_	Dawn	Heat	Root
Kaladp0016s0090	AT5G56580	ANQ1,ATMKK6,MKK6	MAP kinase kinase 6	_	Dawn	Heat	Root
Kaladp0016s0093	AT1G47900		Plant protein of unknown function (DUF869)	_	Dawn	Heat	Root
Kaladp0016s0105	AT1G20060		ATP binding microtubule motor family protein	_	Dawn	Heat	Root
Kaladp0016s0122	AT4G22110		GroES-like zinc-binding dehydrogenase family protein	_	Dawn	Heat	Root
Kaladp0016s0143	AT2G45720		ARM repeat superfamily protein	_	Dawn	Heat	Root
Kaladp0016s0164	AT1G65680	ATEXPB2,ATHEXP BETA 1.4,EXPB2	expansin B2	_	Dawn	Heat	Root
Kaladp0016s0165	AT2G45080	cycp3;1	cyclin p3;1	_	Dawn	Heat	Root
Kaladp0016s0169	AT2G44990	ATCCD7,CCD7,MAX3	carotenoid cleavage dioxygenase 7	_	Dawn	Heat	Root
Kaladp0016s0185				_	Dawn	Heat	Root
Kaladp0016s0219	AT4G35160		O-methyltransferase family protein	_	Dawn	Heat	Root
Kaladp0016s0250	AT4G36220	CYP84A1,FAH1	ferulic acid 5-hydroxylase 1	_	Dawn	Heat	Root
Kaladp0016s0251	AT4G34660		SH3 domain-containing protein	_	Dawn	Heat	Root
Kaladp0016s0252	AT2G21340		MATE efflux family protein	_	Dawn	Heat	Root
Kaladp0016s0258	AT2G16440	MCM4	Minichromosome maintenance (MCM2/3/5) family protein	_	Dawn	Heat	Root
Kaladp0016s0283	AT2G16090	ARI2,ATARI2	RING/U-box superfamily protein	_	Dawn	Heat	Root
Kaladp0016s0284	AT5G66600		Protein of unknown function, DUF547	_	Dawn	Heat	Root
Kaladp0016s0291	AT2G15760		Protein of unknown function (DUF1645)	_	Dawn	Heat	Root
Kaladp0016s0293	AT3G19270	CYP707A4	cytochrome P450, family 707, subfamily A, polypeptide 4	_	Dawn	Heat	Root
Kaladp0016s0298	AT4G34050	CCoAOMT1	S-adenosyl-L-methionine-dependent methyltransferases superfamily protein	_	Dawn	Heat	Root
Kaladp0016s0306	AT4G15480	UGT84A1	UDP-Glycosyltransferase superfamily protein	_	Dawn	Heat	Root
Kaladp0016s0342	AT5G09530		hydroxyproline-rich glycoprotein family protein	_	Dawn	Heat	Root
Kaladp0016s0367	AT4G20930		6-phosphogluconate dehydrogenase family protein	_	Dawn	Heat	Root
Kaladp0016s0372	AT3G45070		P-loop containing nucleoside triphosphate hydrolases superfamily protein	_	Dawn	Heat	Root
Kaladp0016s0373	AT3G45070		P-loop containing nucleoside triphosphate hydrolases superfamily protein	_	Dawn	Heat	Root
Kaladp0016s0374	AT3G45070		P-loop containing nucleoside triphosphate hydrolases superfamily protein	_	Dawn	Heat	Root
Kaladp0016s0375	AT2G46490			_	Dawn	Heat	Root
Kaladp0016s0387				_	Dawn	Heat	Root
Kaladp0016s0398	AT2G22590		UDP-Glycosyltransferase superfamily protein	_	Dawn	Heat	Root
Kaladp0016s0400	AT5G10480	PAS2,PEP	Protein-tyrosine phosphatase-like, PTPLA	_	Dawn	Heat	Root
Kaladp0017s0005	AT5G34940	AtGUS3,GUS3	glucuronidase 3	_	Dawn	Heat	Root
Kaladp0017s0025	AT3G01670			_	Dawn	Heat	Root
Kaladp0017s0028	AT3G01670			_	Dawn	Heat	Root
Kaladp0017s0029	AT3G01680			_	Dawn	Heat	Root
Kaladp0017s0032	AT3G01670			_	Dawn	Heat	Root
Kaladp0017s0034	AT3G01670			_	Dawn	Heat	Root
Kaladp0018s0012	AT2G01770	ATVIT1,VIT1	vacuolar iron transporter 1	_	Dawn	Heat	Root
Kaladp0018s0022	AT1G73140	TBL31	Plant protein of unknown function (DUF828)	_	Dawn	Heat	Root
Kaladp0018s0026	AT3G02890		RING/FYVE/PHD zinc finger superfamily protein	_	Dawn	Heat	Root
Kaladp0018s0032	AT5G08020	ATRPA70B,RPA70B	RPA70-kDa subunit B	_	Dawn	Heat	Root
Kaladp0018s0068	AT4G34050	CCoAOMT1	S-adenosyl-L-methionine-dependent methyltransferases superfamily protein	_	Dawn	Heat	Root
Kaladp0018s0073	AT4G34050	CCoAOMT1	S-adenosyl-L-methionine-dependent methyltransferases superfamily protein	_	Dawn	Heat	Root
Kaladp0018s0089	AT5G42700		AP2/B3-like transcriptional factor family protein	ABI3VP1	Dawn	Heat	Root
Kaladp0018s0098	AT1G19190		alpha/beta-Hydrolases superfamily protein	_	Dawn	Heat	Root
Kaladp0018s0112	AT3G54110	ATPUMP1,ATUCP1,PUMP1,UCP,UCP1	plant uncoupling mitochondrial protein 1	_	Dawn	Heat	Root
Kaladp0018s0126	AT4G37110		Zinc-finger domain of monoamine-oxidase A repressor R1	_	Dawn	Heat	Root
Kaladp0018s0128	AT3G44150			_	Dawn	Heat	Root
Kaladp0018s0170	AT5G62220	ATGT18,GT18	glycosyltransferase 18	_	Dawn	Heat	Root
Kaladp0018s0173	AT5G17620			_	Dawn	Heat	Root
Kaladp0018s0177	AT5G17670		alpha/beta-Hydrolases superfamily protein	_	Dawn	Heat	Root
Kaladp0018s0202	AT4G38210	ATEXP20,ATEXPA20,ATHEXP ALPHA 1.23,EXP20,EXPA20	expansin A20	_	Dawn	Heat	Root
Kaladp0018s0206	AT1G75580		SAUR-like auxin-responsive protein family	_	Dawn	Heat	Root
Kaladp0018s0218	AT2G21280	ATSULA,GC1,SULA	NAD(P)-binding Rossmann-fold superfamily protein	_	Dawn	Heat	Root
Kaladp0018s0219	AT2G21300		ATP binding microtubule motor family protein	_	Dawn	Heat	Root
Kaladp0018s0242	AT2G21540	ATSFH3,SFH3	SEC14-like 3	_	Dawn	Heat	Root
Kaladp0018s0247	AT3G19620		Glycosyl hydrolase family protein	_	Dawn	Heat	Root
Kaladp0018s0254				_	Dawn	Heat	Root
Kaladp0018s0265	AT4G16146		cAMP-regulated phosphoprotein 19-related protein	_	Dawn	Heat	Root
Kaladp0018s0271	AT3G16850		Pectin lyase-like superfamily protein	_	Dawn	Heat	Root
Kaladp0018s0287	AT5G14740	BETA CA2,CA18,CA2	carbonic anhydrase 2	_	Dawn	Heat	Root
Kaladp0018s0289	AT5G14740	BETA CA2,CA18,CA2	carbonic anhydrase 2	_	Dawn	Heat	Root
Kaladp0018s0296	AT5G19090		Heavy metal transport/detoxification superfamily protein	_	Dawn	Heat	Root
Kaladp0018s0301	AT5G18550		Zinc finger C-x8-C-x5-C-x3-H type family protein	C3H	Dawn	Heat	Root
Kaladp0018s0304	AT3G21460		Glutaredoxin family protein	_	Dawn	Heat	Root
Kaladp0018s0305	AT5G18610		Protein kinase superfamily protein	_	Dawn	Heat	Root
Kaladp0019s0016	AT2G16890		UDP-Glycosyltransferase superfamily protein	_	Dawn	Heat	Root
Kaladp0019s0023	AT3G27960		Tetratricopeptide repeat (TPR)-like superfamily protein	_	Dawn	Heat	Root
Kaladp0019s0095	AT3G17640		Leucine-rich repeat (LRR) family protein	_	Dawn	Heat	Root
Kaladp0019s0097	AT1G05310		Pectin lyase-like superfamily protein	_	Dawn	Heat	Root
Kaladp0019s0098	AT4G15140			_	Dawn	Heat	Root
Kaladp0019s0108	AT1G30540		Actin-like ATPase superfamily protein	_	Dawn	Heat	Root
Kaladp0019s0114				_	Dawn	Heat	Root
Kaladp0019s0131	AT1G06520	ATGPAT1,GPAT1	glycerol-3-phosphate acyltransferase 1	_	Dawn	Heat	Root
Kaladp0020s0002	AT2G38110	ATGPAT6,GPAT6	glycerol-3-phosphate acyltransferase 6	_	Dawn	Heat	Root
Kaladp0020s0004	AT3G54140	ATPTR1,PTR1	peptide transporter 1	_	Dawn	Heat	Root
Kaladp0020s0006	AT2G38060	PHT4;2	phosphate transporter 4;2	_	Dawn	Heat	Root
Kaladp0020s0012	AT5G01970			_	Dawn	Heat	Root
Kaladp0020s0013				_	Dawn	Heat	Root
Kaladp0020s0018	AT3G51930		Transducin/WD40 repeat-like superfamily protein	_	Dawn	Heat	Root
Kaladp0020s0027	AT3G52110			_	Dawn	Heat	Root
Kaladp0020s0043	AT3G23890	ATTOPII,TOPII	topoisomerase II	_	Dawn	Heat	Root
Kaladp0020s0057	AT2G38750	ANNAT4	annexin 4	_	Dawn	Heat	Root
Kaladp0020s0070	AT3G09010		Protein kinase superfamily protein	_	Dawn	Heat	Root
Kaladp0020s0071	AT2G40070			_	Dawn	Heat	Root
Kaladp0020s0072	AT3G08990		Yippee family putative zinc-binding protein	_	Dawn	Heat	Root
Kaladp0020s0098	AT1G50240	FU	Protein kinase family protein with ARM repeat domain	_	Dawn	Heat	Root
Kaladp0020s0103	AT4G36470		S-adenosyl-L-methionine-dependent methyltransferases superfamily protein	_	Dawn	Heat	Root
Kaladp0020s0109	AT1G75250	ATRL6,RL6,RSM3	RAD-like 6	MYB-related	Dawn	Heat	Root
Kaladp0020s0128	AT3G18830	ATPLT5,ATPMT5,PMT5	polyol/monosaccharide transporter 5	_	Dawn	Heat	Root
Kaladp0020s0133	AT5G66600		Protein of unknown function, DUF547	_	Dawn	Heat	Root
Kaladp0020s0198	AT3G63430			_	Dawn	Heat	Root
Kaladp0020s0202	AT3G22750		Protein kinase superfamily protein	_	Dawn	Heat	Root
Kaladp0020s0203	AT2G48140	EDA4	Bifunctional inhibitor/lipid-transfer protein/seed storage 2S albumin superfamily protein	_	Dawn	Heat	Root
Kaladp0020s0212	AT3G63200	PLA IIIB,PLP9	PATATIN-like protein 9	_	Dawn	Heat	Root
Kaladp0020s0213	AT3G05327		Cyclin family protein	_	Dawn	Heat	Root
Kaladp0021s0001	AT4G34770		SAUR-like auxin-responsive protein family	_	Dawn	Heat	Root
Kaladp0021s0002	AT4G33355		Bifunctional inhibitor/lipid-transfer protein/seed storage 2S albumin superfamily protein	_	Dawn	Heat	Root
Kaladp0021s0023	AT4G15630		Uncharacterised protein family (UPF0497)	_	Dawn	Heat	Root
Kaladp0021s0047	AT1G30440		Phototropic-responsive NPH3 family protein	_	Dawn	Heat	Root
Kaladp0021s0052	AT2G34650	ABR,PID	Protein kinase superfamily protein	_	Dawn	Heat	Root
Kaladp0021s0058	AT1G30300		Metallo-hydrolase/oxidoreductase superfamily protein	_	Dawn	Heat	Root
Kaladp0021s0063	AT1G78390	ATNCED9,NCED9	nine-cis-epoxycarotenoid dioxygenase 9	_	Dawn	Heat	Root
Kaladp0021s0066	AT1G30040	ATGA2OX2,GA2OX2	gibberellin 2-oxidase	_	Dawn	Heat	Root
Kaladp0021s0067	AT2G34510		Protein of unknown function, DUF642	_	Dawn	Heat	Root
Kaladp0021s0071	AT5G49160	DDM2,DMT01,DMT1,MET1,MET2,METI	methyltransferase 1	_	Dawn	Heat	Root
Kaladp0021s0078	AT5G46340		O-acetyltransferase family protein	_	Dawn	Heat	Root
Kaladp0021s0109	AT5G45840		Leucine-rich repeat protein kinase family protein	_	Dawn	Heat	Root
Kaladp0022s0015	AT4G24060		Dof-type zinc finger DNA-binding family protein	C2C2-Dof	Dawn	Heat	Root
Kaladp0022s0063	AT5G03260	LAC11	laccase 11	_	Dawn	Heat	Root
Kaladp0022s0097	AT4G37450	AGP18,ATAGP18	arabinogalactan protein 18	_	Dawn	Heat	Root
Kaladp0022s0099	AT3G19550			_	Dawn	Heat	Root
Kaladp0022s0107	AT1G50010	TUA2	tubulin alpha-2 chain	_	Dawn	Heat	Root
Kaladp0022s0110	AT2G22830	SQE2	squalene epoxidase 2	_	Dawn	Heat	Root
Kaladp0022s0112	AT4G37850		basic helix-loop-helix (bHLH) DNA-binding superfamily protein	bHLH	Dawn	Heat	Root
Kaladp0022s0118	AT4G38070		basic helix-loop-helix (bHLH) DNA-binding superfamily protein	bHLH	Dawn	Heat	Root
Kaladp0022s0119	AT5G09550		GDP dissociation inhibitor family protein / Rab GTPase activator family protein	_	Dawn	Heat	Root
Kaladp0022s0120				_	Dawn	Heat	Root
Kaladp0022s0126	AT1G22200		Endoplasmic reticulum vesicle transporter protein	_	Dawn	Heat	Root
Kaladp0022s0147	AT4G02600	ATMLO1,MLO1	Seven transmembrane MLO family protein	_	Dawn	Heat	Root
Kaladp0022s0150	AT1G50500	ATVPS53,HIT1,VPS53	Membrane trafficking VPS53 family protein	_	Dawn	Heat	Root
Kaladp0022s0174	AT4G28950	ARAC7,ATRAC7,ATROP9,RAC7,ROP9	RHO-related protein from plants 9	_	Dawn	Heat	Root
Kaladp0022s0193	AT5G27550		P-loop containing nucleoside triphosphate hydrolases superfamily protein	_	Dawn	Heat	Root
Kaladp0022s0222	AT4G02370		Protein of unknown function, DUF538	_	Dawn	Heat	Root
Kaladp0022s0234	AT3G01710		TPX2 (targeting protein for Xklp2) protein family	_	Dawn	Heat	Root
Kaladp0022s0243	AT3G27200		Cupredoxin superfamily protein	_	Dawn	Heat	Root
Kaladp0022s0253	AT3G59030	ATTT12,TT12	MATE efflux family protein	_	Dawn	Heat	Root
Kaladp0023s0014	AT2G21210		SAUR-like auxin-responsive protein family	_	Dawn	Heat	Root
Kaladp0023s0015	AT4G34770		SAUR-like auxin-responsive protein family	_	Dawn	Heat	Root
Kaladp0023s0018	AT5G18020		SAUR-like auxin-responsive protein family	_	Dawn	Heat	Root
Kaladp0023s0019	AT5G18020		SAUR-like auxin-responsive protein family	_	Dawn	Heat	Root
Kaladp0023s0020	AT4G32350		Regulator of Vps4 activity in the MVB pathway protein	_	Dawn	Heat	Root
Kaladp0023s0063	AT2G22900		Galactosyl transferase GMA12/MNN10 family protein	_	Dawn	Heat	Root
Kaladp0023s0079	AT4G37810			_	Dawn	Heat	Root
Kaladp0023s0081	AT2G04280			_	Dawn	Heat	Root
Kaladp0023s0083	AT5G67020			_	Dawn	Heat	Root
Kaladp0023s0085	AT5G65700	BAM1	Leucine-rich receptor-like protein kinase family protein	_	Dawn	Heat	Root
Kaladp0023s0090	AT5G65640	bHLH093	beta HLH protein 93	bHLH	Dawn	Heat	Root
Kaladp0023s0097	AT4G37980	ATCAD7,CAD7,ELI3,ELI3-1	elicitor-activated gene 3-1	_	Dawn	Heat	Root
Kaladp0023s0098	AT4G37980	ATCAD7,CAD7,ELI3,ELI3-1	elicitor-activated gene 3-1	_	Dawn	Heat	Root
Kaladp0023s0100	AT2G22610		Di-glucose binding protein with Kinesin motor domain	_	Dawn	Heat	Root
Kaladp0024s0008	AT2G25880	AtAUR2,AUR2	ataurora2	_	Dawn	Heat	Root
Kaladp0024s0009	AT5G25940		early nodulin-related	_	Dawn	Heat	Root
Kaladp0024s0035	AT3G56970	BHLH038,ORG2	basic helix-loop-helix (bHLH) DNA-binding superfamily protein	bHLH	Dawn	Heat	Root
Kaladp0024s0040	AT3G07530			_	Dawn	Heat	Root
Kaladp0024s0043	AT1G27500		Tetratricopeptide repeat (TPR)-like superfamily protein	_	Dawn	Heat	Root
Kaladp0024s0061	AT5G50130		NAD(P)-binding Rossmann-fold superfamily protein	_	Dawn	Heat	Root
Kaladp0024s0064	AT4G24670	TAR2	tryptophan aminotransferase related 2	_	Dawn	Heat	Root
Kaladp0024s0069	AT5G63135			_	Dawn	Heat	Root
Kaladp0024s0072	AT5G27330		Prefoldin chaperone subunit family protein	_	Dawn	Heat	Root
Kaladp0024s0085	AT1G73880	UGT89B1	UDP-glucosyl transferase 89B1	_	Dawn	Heat	Root
Kaladp0024s0098	AT3G26590		MATE efflux family protein	_	Dawn	Heat	Root
Kaladp0024s0100				_	Dawn	Heat	Root
Kaladp0024s0101	AT3G26590		MATE efflux family protein	_	Dawn	Heat	Root
Kaladp0024s0134	AT5G61210	ATSNAP33,ATSNAP33B,SNAP33,SNP33	soluble N-ethylmaleimide-sensitive factor adaptor protein 33	_	Dawn	Heat	Root
Kaladp0024s0143	AT1G10380		Putative membrane lipoprotein	_	Dawn	Heat	Root
Kaladp0024s0178	AT1G26160		Metal-dependent phosphohydrolase	_	Dawn	Heat	Root
Kaladp0024s0182	AT1G26100		Cytochrome b561/ferric reductase transmembrane protein family	_	Dawn	Heat	Root
Kaladp0024s0198	AT1G68585			_	Dawn	Heat	Root
Kaladp0024s0203	AT1G68570		Major facilitator superfamily protein	_	Dawn	Heat	Root
Kaladp0024s0251				_	Dawn	Heat	Root
Kaladp0024s0260	AT3G54250		GHMP kinase family protein	_	Dawn	Heat	Root
Kaladp0024s0261	AT3G54260	TBL36	TRICHOME BIREFRINGENCE-LIKE 36	_	Dawn	Heat	Root
Kaladp0024s0262	AT3G10080		RmlC-like cupins superfamily protein	_	Dawn	Heat	Root
Kaladp0024s0263	AT3G54260	TBL36	TRICHOME BIREFRINGENCE-LIKE 36	_	Dawn	Heat	Root
Kaladp0024s0264	AT3G10080		RmlC-like cupins superfamily protein	_	Dawn	Heat	Root
Kaladp0024s0302	AT1G08760		Plant protein of unknown function (DUF936)	_	Dawn	Heat	Root
Kaladp0024s0304	AT3G60070		Major facilitator superfamily protein	_	Dawn	Heat	Root
Kaladp0024s0305	AT3G26040		HXXXD-type acyl-transferase family protein	_	Dawn	Heat	Root
Kaladp0024s0309	AT3G52115	ATCOM1,ATGR1,COM1,GR1	gamma response gene 1	_	Dawn	Heat	Root
Kaladp0024s0327	AT4G28950	ARAC7,ATRAC7,ATROP9,RAC7,ROP9	RHO-related protein from plants 9	_	Dawn	Heat	Root
Kaladp0024s0341	AT5G51600	ATMAP65-3,MAP65-3,PLE	Microtubule associated protein (MAP65/ASE1) family protein	_	Dawn	Heat	Root
Kaladp0024s0343	AT3G28345		ABC transporter family protein	_	Dawn	Heat	Root
Kaladp0024s0370	AT3G11430	ATGPAT5,GPAT5	glycerol-3-phosphate acyltransferase 5	_	Dawn	Heat	Root
Kaladp0024s0374	AT2G36840		ACT-like superfamily protein	_	Dawn	Heat	Root
Kaladp0024s0386				_	Dawn	Heat	Root
Kaladp0024s0391	AT3G54770		RNA-binding (RRM/RBD/RNP motifs) family protein	_	Dawn	Heat	Root
Kaladp0024s0399	AT2G38110	ATGPAT6,GPAT6	glycerol-3-phosphate acyltransferase 6	_	Dawn	Heat	Root
Kaladp0024s0416	AT3G51670		SEC14 cytosolic factor family protein / phosphoglyceride transfer family protein	_	Dawn	Heat	Root
Kaladp0024s0427	AT2G40435			_	Dawn	Heat	Root
Kaladp0024s0432	AT4G18830	ATOFP5,OFP5	ovate family protein 5	OFP	Dawn	Heat	Root
Kaladp0024s0433	AT2G38500		2-oxoglutarate (2OG) and Fe(II)-dependent oxygenase superfamily protein	_	Dawn	Heat	Root
Kaladp0024s0440	AT5G01910			_	Dawn	Heat	Root
Kaladp0024s0447	AT2G20370	KAM1,MUR3	Exostosin family protein	_	Dawn	Heat	Root
Kaladp0024s0452	AT5G13750	ZIFL1	zinc induced facilitator-like 1	_	Dawn	Heat	Root
Kaladp0024s0474	AT4G39900			_	Dawn	Heat	Root
Kaladp0024s0475	AT5G10270	CDKC;1	cyclin-dependent kinase C;1	_	Dawn	Heat	Root
Kaladp0024s0480	AT1G22380	AtUGT85A3,UGT85A3	UDP-glucosyl transferase 85A3	_	Dawn	Heat	Root
Kaladp0024s0501	AT4G40060	ATHB-16,ATHB16,HB16	homeobox protein 16	HB	Dawn	Heat	Root
Kaladp0024s0507	AT2G22480	PFK5	phosphofructokinase 5	_	Dawn	Heat	Root
Kaladp0024s0537	AT3G17350			_	Dawn	Heat	Root
Kaladp0024s0543	AT1G09430	ACLA-3	ATP-citrate lyase A-3	_	Dawn	Heat	Root
Kaladp0024s0562	AT5G49170			_	Dawn	Heat	Root
Kaladp0024s0586	AT5G43530		Helicase protein with RING/U-box domain	SNF2	Dawn	Heat	Root
Kaladp0024s0587	AT1G05440		C-8 sterol isomerases	_	Dawn	Heat	Root
Kaladp0024s0600	AT5G46280	MCM3	Minichromosome maintenance (MCM2/3/5) family protein	_	Dawn	Heat	Root
Kaladp0024s0623	AT1G06830		Glutaredoxin family protein	_	Dawn	Heat	Root
Kaladp0024s0627	AT4G15802	AtHSBP,HSBP	heat shock factor binding protein	_	Dawn	Heat	Root
Kaladp0024s0650	AT5G06740		Concanavalin A-like lectin protein kinase family protein	_	Dawn	Heat	Root
Kaladp0024s0652	AT1G33250		Protein of unknown function (DUF604)	_	Dawn	Heat	Root
Kaladp0024s0670	AT5G04885		Glycosyl hydrolase family protein	_	Dawn	Heat	Root
Kaladp0024s0695	AT3G01810			_	Dawn	Heat	Root
Kaladp0024s0725	AT5G13960	KYP,SDG33,SUVH4	SU(VAR)3-9 homolog 4	SET	Dawn	Heat	Root
Kaladp0024s0745	AT1G60010			_	Dawn	Heat	Root
Kaladp0024s0755	AT1G23790		Plant protein of unknown function (DUF936)	_	Dawn	Heat	Root
Kaladp0024s0756	AT1G70370	PG2	polygalacturonase 2	_	Dawn	Heat	Root
Kaladp0024s0757	AT4G33090	APM1,ATAPM1	aminopeptidase M1	_	Dawn	Heat	Root
Kaladp0024s0767	AT2G33310	IAA13	auxin-induced protein 13	AUX/IAA	Dawn	Heat	Root
Kaladp0024s0768	AT1G04090		Plant protein of unknown function (DUF946)	_	Dawn	Heat	Root
Kaladp0024s0775	AT5G16970	AER,AT-AER	alkenal reductase	_	Dawn	Heat	Root
Kaladp0024s0789	AT2G26650	AKT1,ATAKT1,KT1	K+ transporter 1	_	Dawn	Heat	Root
Kaladp0024s0795	AT2G26910	ATPDR4,PDR4	pleiotropic drug resistance 4	_	Dawn	Heat	Root
Kaladp0024s0812	AT3G24530		AAA-type ATPase family protein / ankyrin repeat family protein	_	Dawn	Heat	Root
Kaladp0024s0825	AT5G16490	RIC4	ROP-interactive CRIB motif-containing protein 4	_	Dawn	Heat	Root
Kaladp0024s0826	AT1G65295			_	Dawn	Heat	Root
Kaladp0024s0843	AT3G05890	RCI2B	Low temperature and salt responsive protein family	_	Dawn	Heat	Root
Kaladp0024s0848	AT5G36110	CYP716A1	cytochrome P450, family 716, subfamily A, polypeptide 1	_	Dawn	Heat	Root
Kaladp0024s0868	AT3G51740	IMK2	inflorescence meristem receptor-like kinase 2	_	Dawn	Heat	Root
Kaladp0024s0879	AT2G23770		protein kinase family protein / peptidoglycan-binding LysM domain-containing protein	_	Dawn	Heat	Root
Kaladp0024s0881	AT1G19300	ATGATL1,GATL1,GLZ1,PARVUS	Nucleotide-diphospho-sugar transferases superfamily protein	_	Dawn	Heat	Root
Kaladp0024s0924	AT5G23530	AtCXE18,CXE18	carboxyesterase 18	_	Dawn	Heat	Root
Kaladp0024s0935	AT3G50870	GATA18,HAN,MNP	GATA type zinc finger transcription factor family protein	C2C2-GATA	Dawn	Heat	Root
Kaladp0024s0937	AT1G75250	ATRL6,RL6,RSM3	RAD-like 6	MYB-related	Dawn	Heat	Root
Kaladp0024s0939	AT2G18260	ATSYP112,SYP112	syntaxin of plants 112	_	Dawn	Heat	Root
Kaladp0024s0944	AT4G36530		alpha/beta-Hydrolases superfamily protein	_	Dawn	Heat	Root
Kaladp0024s1001	AT1G65870		Disease resistance-responsive (dirigent-like protein) family protein	_	Dawn	Heat	Root
Kaladp0025s0007	AT2G05990	ENR1,MOD1	NAD(P)-binding Rossmann-fold superfamily protein	_	Dawn	Heat	Root
Kaladp0025s0017	AT1G55230		Family of unknown function (DUF716)	_	Dawn	Heat	Root
Kaladp0025s0032	AT5G19790	RAP2.11	related to AP2 11	AP2-EREBP	Dawn	Heat	Root
Kaladp0025s0033	AT5G19760		Mitochondrial substrate carrier family protein	_	Dawn	Heat	Root
Kaladp0025s0036	AT1G55365			_	Dawn	Heat	Root
Kaladp0025s0037	AT1G09200		Histone superfamily protein	_	Dawn	Heat	Root
Kaladp0026s0005	AT1G52800		2-oxoglutarate (2OG) and Fe(II)-dependent oxygenase superfamily protein	_	Dawn	Heat	Root
Kaladp0026s0007	AT2G44480	BGLU17	beta glucosidase 17	_	Dawn	Heat	Root
Kaladp0026s0035	AT5G15310	ATMIXTA,ATMYB16,MYB16	myb domain protein 16	MYB	Dawn	Heat	Root
Kaladp0026s0053	AT5G15510		TPX2 (targeting protein for Xklp2) protein family	_	Dawn	Heat	Root
Kaladp0026s0065	AT5G15630	COBL4,IRX6	COBRA-like extracellular glycosyl-phosphatidyl inositol-anchored protein family	_	Dawn	Heat	Root
Kaladp0026s0066	AT5G15780		Pollen Ole e 1 allergen and extensin family protein	_	Dawn	Heat	Root
Kaladp0026s0089	AT3G62650			_	Dawn	Heat	Root
Kaladp0026s0096				_	Dawn	Heat	Root
Kaladp0026s0103	AT5G65160		tetratricopeptide repeat (TPR)-containing protein	_	Dawn	Heat	Root
Kaladp0026s0110	AT4G39680		SAP domain-containing protein	_	Dawn	Heat	Root
Kaladp0026s0131	AT3G03190	ATGSTF11,ATGSTF6,GSTF11	glutathione S-transferase F11	_	Dawn	Heat	Root
Kaladp0026s0137				_	Dawn	Heat	Root
Kaladp0026s0151	AT1G43770		RING/FYVE/PHD zinc finger superfamily protein	PHD	Dawn	Heat	Root
Kaladp0026s0152	AT3G18660	GUX1,PGSIP1	plant glycogenin-like starch initiation protein 1	_	Dawn	Heat	Root
Kaladp0027s0018	AT5G25170		PPPDE putative thiol peptidase family protein	_	Dawn	Heat	Root
Kaladp0027s0020	AT2G25220		Protein kinase superfamily protein	_	Dawn	Heat	Root
Kaladp0027s0028	AT2G25270			_	Dawn	Heat	Root
Kaladp0027s0030	AT2G25290		Octicosapeptide/Phox/Bem1p (PB1) domain-containing protein / tetratricopeptide repeat (TPR)-containing protein	_	Dawn	Heat	Root
Kaladp0027s0040	AT4G32270		Ubiquitin-like superfamily protein	_	Dawn	Heat	Root
Kaladp0027s0074	AT3G05030	ATNHX2,NHX2	sodium hydrogen exchanger 2	_	Dawn	Heat	Root
Kaladp0027s0085	AT5G36110	CYP716A1	cytochrome P450, family 716, subfamily A, polypeptide 1	_	Dawn	Heat	Root
Kaladp0028s0004	AT2G22480	PFK5	phosphofructokinase 5	_	Dawn	Heat	Root
Kaladp0028s0040	AT4G37160	sks15	SKU5 similar 15	_	Dawn	Heat	Root
Kaladp0028s0058				_	Dawn	Heat	Root
Kaladp0028s0062	AT3G50620		P-loop containing nucleoside triphosphate hydrolases superfamily protein	_	Dawn	Heat	Root
Kaladp0028s0067	AT4G36990	AT-HSFB1,ATHSF4,HSF4,HSFB1	heat shock factor 4	HSF	Dawn	Heat	Root
Kaladp0028s0068	AT4G36988	CPuORF49	conserved peptide upstream open reading frame 49	_	Dawn	Heat	Root
Kaladp0028s0077	AT4G02630		Protein kinase superfamily protein	_	Dawn	Heat	Root
Kaladp0028s0088	AT5G67210		Protein of unknown function (DUF579)	_	Dawn	Heat	Root
Kaladp0028s0098	AT5G67270	ATEB1C,ATEB1H1,EB1C	end binding protein 1C	_	Dawn	Heat	Root
Kaladp0029s0001	AT1G67630	POLA2	DNA polymerase alpha 2	_	Dawn	Heat	Root
Kaladp0029s0008	AT1G70830	MLP28	MLP-like protein 28	_	Dawn	Heat	Root
Kaladp0029s0009	AT1G70830	MLP28	MLP-like protein 28	_	Dawn	Heat	Root
Kaladp0029s0011	AT1G70830	MLP28	MLP-like protein 28	_	Dawn	Heat	Root
Kaladp0029s0012	AT1G70830	MLP28	MLP-like protein 28	_	Dawn	Heat	Root
Kaladp0029s0014	AT1G27880		DEAD/DEAH box RNA helicase family protein	_	Dawn	Heat	Root
Kaladp0029s0040				_	Dawn	Heat	Root
Kaladp0029s0065	AT5G11460		Protein of unknown function (DUF581)	_	Dawn	Heat	Root
Kaladp0029s0070	AT5G25530		DNAJ heat shock family protein	_	Dawn	Heat	Root
Kaladp0029s0073	AT1G18950		DDT domain superfamily	_	Dawn	Heat	Root
Kaladp0029s0078	AT5G08530	CI51	51 kDa subunit of complex I	_	Dawn	Heat	Root
Kaladp0029s0082	AT2G25737		Sulfite exporter TauE/SafE family protein	_	Dawn	Heat	Root
Kaladp0029s0084	AT5G11510	AtMYB3R4,MYB3R-4	myb domain protein 3r-4	MYB	Dawn	Heat	Root
Kaladp0029s0117	AT4G32030			_	Dawn	Heat	Root
Kaladp0030s0003	AT1G21270	WAK2	wall-associated kinase 2	_	Dawn	Heat	Root
Kaladp0030s0007	AT1G21270	WAK2	wall-associated kinase 2	_	Dawn	Heat	Root
Kaladp0030s0034	AT3G20060	UBC19	ubiquitin-conjugating enzyme19	_	Dawn	Heat	Root
Kaladp0030s0044	AT2G13370	CHR5	chromatin remodeling 5	SNF2	Dawn	Heat	Root
Kaladp0030s0064	AT5G51810	AT2353,ATGA20OX2,GA20OX2	gibberellin 20 oxidase 2	_	Dawn	Heat	Root
Kaladp0030s0066	AT1G05010	ACO4,EAT1,EFE	ethylene-forming enzyme	_	Dawn	Heat	Root
Kaladp0030s0099	AT5G42650	AOS,CYP74A,DDE2	allene oxide synthase	_	Dawn	Heat	Root
Kaladp0030s0122	AT4G17895	UBP20	ubiquitin-specific protease 20	_	Dawn	Heat	Root
Kaladp0030s0130	AT5G45290		RING/U-box superfamily protein	_	Dawn	Heat	Root
Kaladp0030s0133	AT5G63950	CHR24	chromatin remodeling 24	SNF2	Dawn	Heat	Root
Kaladp0030s0154	AT1G78960	ATLUP2,LUP2	lupeol synthase 2	_	Dawn	Heat	Root
Kaladp0031s0002	AT3G53190		Pectin lyase-like superfamily protein	_	Dawn	Heat	Root
Kaladp0031s0003	AT1G78955	CAMS1	camelliol C synthase 1	_	Dawn	Heat	Root
Kaladp0031s0004	AT5G13490	AAC2	ADP/ATP carrier 2	_	Dawn	Heat	Root
Kaladp0031s0005	AT5G42600	MRN1	marneral synthase	_	Dawn	Heat	Root
Kaladp0031s0023	AT2G37080	RIP3	ROP interactive partner 3	_	Dawn	Heat	Root
Kaladp0031s0024	AT5G37690		SGNH hydrolase-type esterase superfamily protein	_	Dawn	Heat	Root
Kaladp0031s0029	AT2G36540		Haloacid dehalogenase-like hydrolase (HAD) superfamily protein	_	Dawn	Heat	Root
Kaladp0031s0038	AT2G05790		O-Glycosyl hydrolases family 17 protein	_	Dawn	Heat	Root
Kaladp0031s0041	AT1G62300	ATWRKY6,WRKY6	WRKY family transcription factor	WRKY	Dawn	Heat	Root
Kaladp0031s0062	AT1G05280		Protein of unknown function (DUF604)	_	Dawn	Heat	Root
Kaladp0031s0071	AT2G20340		Pyridoxal phosphate (PLP)-dependent transferases superfamily protein	_	Dawn	Heat	Root
Kaladp0031s0105	AT5G19650	ATOFP8,OFP8	ovate family protein 8	OFP	Dawn	Heat	Root
Kaladp0031s0112	AT4G32350		Regulator of Vps4 activity in the MVB pathway protein	_	Dawn	Heat	Root
Kaladp0031s0113	AT3G29300			_	Dawn	Heat	Root
Kaladp0031s0124	AT4G13370		Plant protein of unknown function (DUF936)	_	Dawn	Heat	Root
Kaladp0031s0136	AT2G26710	BAS1,CYP72B1,CYP734A1	Cytochrome P450 superfamily protein	_	Dawn	Heat	Root
Kaladp0031s0146	AT2G07690	MCM5	Minichromosome maintenance (MCM2/3/5) family protein	_	Dawn	Heat	Root
Kaladp0031s0154	AT3G22142		Bifunctional inhibitor/lipid-transfer protein/seed storage 2S albumin superfamily protein	_	Dawn	Heat	Root
Kaladp0032s0006	AT1G70830	MLP28	MLP-like protein 28	_	Dawn	Heat	Root
Kaladp0032s0018	AT1G10200	WLIM1	GATA type zinc finger transcription factor family protein	LIM	Dawn	Heat	Root
Kaladp0032s0024	AT4G35070		SBP (S-ribonuclease binding protein) family protein	_	Dawn	Heat	Root
Kaladp0032s0035	AT1G75710		C2H2-like zinc finger protein	C2H2	Dawn	Heat	Root
Kaladp0032s0039				_	Dawn	Heat	Root
Kaladp0032s0067	AT4G27660			_	Dawn	Heat	Root
Kaladp0032s0076				_	Dawn	Heat	Root
Kaladp0032s0101	AT5G17540		HXXXD-type acyl-transferase family protein	_	Dawn	Heat	Root
Kaladp0032s0117	AT5G53730		Late embryogenesis abundant (LEA) hydroxyproline-rich glycoprotein family	_	Dawn	Heat	Root
Kaladp0032s0121	AT1G79580	ANAC033,SMB	NAC (No Apical Meristem) domain transcriptional regulator superfamily protein	NAC	Dawn	Heat	Root
Kaladp0032s0135	AT5G36110	CYP716A1	cytochrome P450, family 716, subfamily A, polypeptide 1	_	Dawn	Heat	Root
Kaladp0032s0136	AT5G05240		Uncharacterised conserved protein (UCP030365)	_	Dawn	Heat	Root
Kaladp0032s0165	AT1G22710	ATSUC2,SUC2,SUT1	sucrose-proton symporter 2	_	Dawn	Heat	Root
Kaladp0032s0171	AT1G13635		DNA glycosylase superfamily protein	_	Dawn	Heat	Root
Kaladp0032s0173				_	Dawn	Heat	Root
Kaladp0032s0182				_	Dawn	Heat	Root
Kaladp0032s0184	AT1G13330	AHP2	Arabidopsis Hop2 homolog	_	Dawn	Heat	Root
Kaladp0032s0192	AT4G36470		S-adenosyl-L-methionine-dependent methyltransferases superfamily protein	_	Dawn	Heat	Root
Kaladp0032s0206	AT1G70850	MLP34	MLP-like protein 34	_	Dawn	Heat	Root
Kaladp0032s0214	AT1G70710	ATGH9B1,CEL1,GH9B1	glycosyl hydrolase 9B1	_	Dawn	Heat	Root
Kaladp0032s0229	AT1G68040		S-adenosyl-L-methionine-dependent methyltransferases superfamily protein	_	Dawn	Heat	Root
Kaladp0032s0233				_	Dawn	Heat	Root
Kaladp0032s0243				_	Dawn	Heat	Root
Kaladp0032s0309	AT5G60200	TMO6	TARGET OF MONOPTEROS 6	C2C2-Dof	Dawn	Heat	Root
Kaladp0032s0311	AT2G28550	RAP2.7,TOE1	related to AP2.7	AP2-EREBP	Dawn	Heat	Root
Kaladp0032s0317	AT3G45850		P-loop containing nucleoside triphosphate hydrolases superfamily protein	_	Dawn	Heat	Root
Kaladp0032s0325				_	Dawn	Heat	Root
Kaladp0032s0327	AT5G02440			_	Dawn	Heat	Root
Kaladp0032s0383	AT2G02380	ATGSTZ2,GSTZ2	glutathione S-transferase (class zeta) 2	_	Dawn	Heat	Root
Kaladp0032s0406	AT4G39010	AtGH9B18,GH9B18	glycosyl hydrolase 9B18	_	Dawn	Heat	Root
Kaladp0032s0410	AT1G64660	ATMGL,MGL	methionine gamma-lyase	_	Dawn	Heat	Root
Kaladp0032s0411	AT2G21300		ATP binding microtubule motor family protein	_	Dawn	Heat	Root
Kaladp0032s0428	AT3G03820		SAUR-like auxin-responsive protein family	_	Dawn	Heat	Root
Kaladp0032s0440	AT2G21210		SAUR-like auxin-responsive protein family	_	Dawn	Heat	Root
Kaladp0032s0449				_	Dawn	Heat	Root
Kaladp0032s0454	AT2G21100		Disease resistance-responsive (dirigent-like protein) family protein	_	Dawn	Heat	Root
Kaladp0032s0455	AT2G21060	ATCSP4,ATGRP2B,GRP2B	glycine-rich protein 2B	CSD	Dawn	Heat	Root
Kaladp0033s0014	AT5G49720	ATGH9A1,DEC,GH9A1,IRX2,KOR,KOR1,RSW2,TSD1	glycosyl hydrolase 9A1	_	Dawn	Heat	Root
Kaladp0033s0039	AT5G59360			_	Dawn	Heat	Root
Kaladp0033s0051	AT5G05950	MEE60	maternal effect embryo arrest 60	_	Dawn	Heat	Root
Kaladp0033s0058	AT1G22400	ATUGT85A1,UGT85A1	UDP-Glycosyltransferase superfamily protein	_	Dawn	Heat	Root
Kaladp0033s0071	AT5G39110		RmlC-like cupins superfamily protein	_	Dawn	Heat	Root
Kaladp0033s0077	AT5G13170	SAG29	senescence-associated gene 29	_	Dawn	Heat	Root
Kaladp0033s0080	AT1G15410		aspartate-glutamate racemase family	_	Dawn	Heat	Root
Kaladp0033s0082	AT2G42520		P-loop containing nucleoside triphosphate hydrolases superfamily protein	_	Dawn	Heat	Root
Kaladp0033s0087	AT2G26690		Major facilitator superfamily protein	_	Dawn	Heat	Root
Kaladp0033s0093	AT1G15360	SHN1,WIN1	Integrase-type DNA-binding superfamily protein	AP2-EREBP	Dawn	Heat	Root
Kaladp0033s0106	AT1G64390	AtGH9C2,GH9C2	glycosyl hydrolase 9C2	_	Dawn	Heat	Root
Kaladp0033s0113	AT5G58140	NPL1,PHOT2	phototropin 2	_	Dawn	Heat	Root
Kaladp0033s0126	AT2G44600			_	Dawn	Heat	Root
Kaladp0033s0132	AT2G44745		WRKY family transcription factor	WRKY	Dawn	Heat	Root
Kaladp0033s0133	AT4G09320	NDPK1	Nucleoside diphosphate kinase family protein	_	Dawn	Heat	Root
Kaladp0033s0136	AT1G05490	chr31	chromatin remodeling 31	SNF2	Dawn	Heat	Root
Kaladp0033s0152	AT1G18590	ATSOT17,ATST5C,SOT17	sulfotransferase 17	_	Dawn	Heat	Root
Kaladp0033s0156	AT1G18590	ATSOT17,ATST5C,SOT17	sulfotransferase 17	_	Dawn	Heat	Root
Kaladp0033s0162	AT4G12300	CYP706A4	cytochrome P450, family 706, subfamily A, polypeptide 4	_	Dawn	Heat	Root
Kaladp0033s0172	AT1G53490		RING/U-box superfamily protein	_	Dawn	Heat	Root
Kaladp0033s0175	AT3G14440	ATNCED3,NCED3,SIS7,STO1	nine-cis-epoxycarotenoid dioxygenase 3	_	Dawn	Heat	Root
Kaladp0033s0198				_	Dawn	Heat	Root
Kaladp0033s0212	AT2G21610	ATPE11,PE11	pectinesterase 11	_	Dawn	Heat	Root
Kaladp0033s0215	AT1G19440	KCS4	3-ketoacyl-CoA synthase 4	_	Dawn	Heat	Root
Kaladp0033s0238	AT2G35310		Transcriptional factor B3 family protein	ABI3VP1	Dawn	Heat	Root
Kaladp0033s0249	AT3G19000		2-oxoglutarate (2OG) and Fe(II)-dependent oxygenase superfamily protein	_	Dawn	Heat	Root
Kaladp0033s0293	AT4G12690		Plant protein of unknown function (DUF868)	_	Dawn	Heat	Root
Kaladp0033s0325	AT2G04850		Auxin-responsive family protein	_	Dawn	Heat	Root
Kaladp0033s0328	AT2G04780	FLA7	FASCICLIN-like arabinoogalactan 7	_	Dawn	Heat	Root
Kaladp0033s0341	AT4G15440	CYP74B2,HPL1	hydroperoxide lyase 1	_	Dawn	Heat	Root
Kaladp0034s0016	AT5G16970	AER,AT-AER	alkenal reductase	_	Dawn	Heat	Root
Kaladp0034s0047	AT1G23790		Plant protein of unknown function (DUF936)	_	Dawn	Heat	Root
Kaladp0034s0072	AT5G52910	ATIM	timeless family protein	_	Dawn	Heat	Root
Kaladp0034s0083				_	Dawn	Heat	Root
Kaladp0034s0090	AT5G25140	CYP71B13	cytochrome P450, family 71, subfamily B, polypeptide 13	_	Dawn	Heat	Root
Kaladp0034s0093	AT1G13130		Cellulase (glycosyl hydrolase family 5) protein	_	Dawn	Heat	Root
Kaladp0034s0094	AT3G01680			_	Dawn	Heat	Root
Kaladp0034s0095	AT3G01670			_	Dawn	Heat	Root
Kaladp0034s0101	AT5G63180		Pectin lyase-like superfamily protein	_	Dawn	Heat	Root
Kaladp0034s0102	AT3G26100		Regulator of chromosome condensation (RCC1) family protein	_	Dawn	Heat	Root
Kaladp0034s0123	AT3G16070			_	Dawn	Heat	Root
Kaladp0034s0138	AT5G25510		Protein phosphatase 2A regulatory B subunit family protein	_	Dawn	Heat	Root
Kaladp0034s0142	AT5G19980	GONST4	golgi nucleotide sugar transporter 4	_	Dawn	Heat	Root
Kaladp0034s0153	AT4G32440		Plant Tudor-like RNA-binding protein	_	Dawn	Heat	Root
Kaladp0034s0162				_	Dawn	Heat	Root
Kaladp0034s0174	AT1G09540	ATMYB61,MYB61	myb domain protein 61	MYB	Dawn	Heat	Root
Kaladp0034s0179	AT5G54160	ATOMT1,OMT1	O-methyltransferase 1	_	Dawn	Heat	Root
Kaladp0034s0181	AT5G26770			_	Dawn	Heat	Root
Kaladp0034s0182	AT1G09450		Protein kinase superfamily protein	_	Dawn	Heat	Root
Kaladp0034s0215	AT3G22540		Protein of unknown function (DUF1677)	_	Dawn	Heat	Root
Kaladp0034s0230	AT5G67270	ATEB1C,ATEB1H1,EB1C	end binding protein 1C	_	Dawn	Heat	Root
Kaladp0034s0238	AT2G43680	IQD14	IQ-domain 14	_	Dawn	Heat	Root
Kaladp0035s0004	AT4G29230	anac075,NAC075	NAC domain containing protein 75	NAC	Dawn	Heat	Root
Kaladp0035s0028	AT3G21780	UGT71B6	UDP-glucosyl transferase 71B6	_	Dawn	Heat	Root
Kaladp0035s0030	AT3G22250		UDP-Glycosyltransferase superfamily protein	_	Dawn	Heat	Root
Kaladp0035s0038				_	Dawn	Heat	Root
Kaladp0035s0057	AT5G03050			_	Dawn	Heat	Root
Kaladp0035s0080	AT5G16560	KAN,KAN1	Homeodomain-like superfamily protein	G2-like	Dawn	Heat	Root
Kaladp0035s0089	AT3G49200		O-acyltransferase (WSD1-like) family protein	_	Dawn	Heat	Root
Kaladp0036s0008	AT2G32280		Protein of unknown function (DUF1218)	_	Dawn	Heat	Root
Kaladp0036s0031	AT5G16970	AER,AT-AER	alkenal reductase	_	Dawn	Heat	Root
Kaladp0036s0044	AT1G79480		Carbohydrate-binding X8 domain superfamily protein	_	Dawn	Heat	Root
Kaladp0036s0049	AT1G54330	ANAC020,NAC020	NAC domain containing protein 20	NAC	Dawn	Heat	Root
Kaladp0036s0061	AT1G48405		Kinase interacting (KIP1-like) family protein	_	Dawn	Heat	Root
Kaladp0036s0071	AT3G06350	EMB3004,MEE32	dehydroquinate dehydratase, putative / shikimate dehydrogenase, putative	_	Dawn	Heat	Root
Kaladp0036s0072	AT3G06350	EMB3004,MEE32	dehydroquinate dehydratase, putative / shikimate dehydrogenase, putative	_	Dawn	Heat	Root
Kaladp0036s0082	AT1G47980			_	Dawn	Heat	Root
Kaladp0036s0084	AT3G05480	ATRAD9,RAD9	cell cycle checkpoint control protein family	_	Dawn	Heat	Root
Kaladp0036s0107	AT5G27930		Protein phosphatase 2C family protein	_	Dawn	Heat	Root
Kaladp0036s0131	AT1G16070	AtTLP8,TLP8	tubby like protein 8	TUB	Dawn	Heat	Root
Kaladp0036s0132	AT1G15760		Sterile alpha motif (SAM) domain-containing protein	_	Dawn	Heat	Root
Kaladp0036s0139	AT1G15690	ATAVP3,AtVHP1;1,AVP-3,AVP1	Inorganic H pyrophosphatase family protein	_	Dawn	Heat	Root
Kaladp0036s0168	AT2G40320	TBL33	TRICHOME BIREFRINGENCE-LIKE 33	_	Dawn	Heat	Root
Kaladp0036s0171	AT1G31050		basic helix-loop-helix (bHLH) DNA-binding superfamily protein	_	Dawn	Heat	Root
Kaladp0036s0173	AT2G02080	AtIDD4,IDD4	indeterminate(ID)-domain 4	C2H2	Dawn	Heat	Root
Kaladp0036s0184	AT2G01990			_	Dawn	Heat	Root
Kaladp0036s0210	AT2G46410	CPC	Homeodomain-like superfamily protein	MYB-related	Dawn	Heat	Root
Kaladp0036s0211	AT1G68040		S-adenosyl-L-methionine-dependent methyltransferases superfamily protein	_	Dawn	Heat	Root
Kaladp0036s0237	AT2G01660	PDLP6	plasmodesmata-located protein 6	_	Dawn	Heat	Root
Kaladp0036s0245	AT5G59030	COPT1	copper transporter 1	_	Dawn	Heat	Root
Kaladp0036s0265	AT1G77210	AtSTP14,STP14	sugar transporter 14	_	Dawn	Heat	Root
Kaladp0036s0285	AT4G18780	ATCESA8,CESA8,IRX1,LEW2	cellulose synthase family protein	_	Dawn	Heat	Root
Kaladp0036s0314	AT2G45260		Plant protein of unknown function (DUF641)	_	Dawn	Heat	Root
Kaladp0037s0010	AT2G36880	MAT3	methionine adenosyltransferase 3	_	Dawn	Heat	Root
Kaladp0037s0011	AT2G36910	ABCB1,ATPGP1,PGP1	ATP binding cassette subfamily B1	_	Dawn	Heat	Root
Kaladp0037s0020	AT2G24220	ATPUP5,PUP5	purine permease 5	_	Dawn	Heat	Root
Kaladp0037s0040	AT5G14550		Core-2/I-branching beta-1,6-N-acetylglucosaminyltransferase family protein	_	Dawn	Heat	Root
Kaladp0037s0053	AT3G21240	4CL2,AT4CL2	4-coumarate:CoA ligase 2	_	Dawn	Heat	Root
Kaladp0037s0060	AT5G57390	AIL5,CHO1,EMK	AINTEGUMENTA-like 5	AP2-EREBP	Dawn	Heat	Root
Kaladp0037s0061	AT5G57390	AIL5,CHO1,EMK	AINTEGUMENTA-like 5	AP2-EREBP	Dawn	Heat	Root
Kaladp0037s0063	AT2G18890		Protein kinase superfamily protein	_	Dawn	Heat	Root
Kaladp0037s0064	AT1G74100	ATSOT16,ATST5A,CORI-7,SOT16	sulfotransferase 16	_	Dawn	Heat	Root
Kaladp0037s0065	AT1G18590	ATSOT17,ATST5C,SOT17	sulfotransferase 17	_	Dawn	Heat	Root
Kaladp0037s0067	AT1G74100	ATSOT16,ATST5A,CORI-7,SOT16	sulfotransferase 16	_	Dawn	Heat	Root
Kaladp0037s0074	AT5G57150		basic helix-loop-helix (bHLH) DNA-binding superfamily protein	bHLH	Dawn	Heat	Root
Kaladp0037s0076	AT1G16860		Ubiquitin-specific protease family C19-related protein	_	Dawn	Heat	Root
Kaladp0037s0100	AT4G29910	ATORC5,ORC5	origin recognition complex protein 5	_	Dawn	Heat	Root
Kaladp0037s0108	AT3G20500	ATPAP18,PAP18	purple acid phosphatase 18	_	Dawn	Heat	Root
Kaladp0037s0109	AT3G52770	ZPR3	protein binding	_	Dawn	Heat	Root
Kaladp0037s0110	AT5G03870		Glutaredoxin family protein	_	Dawn	Heat	Root
Kaladp0037s0111	AT3G52710			_	Dawn	Heat	Root
Kaladp0037s0128				_	Dawn	Heat	Root
Kaladp0037s0135	AT5G01090		Concanavalin A-like lectin family protein	_	Dawn	Heat	Root
Kaladp0037s0141	AT2G38090		Duplicated homeodomain-like superfamily protein	MYB	Dawn	Heat	Root
Kaladp0037s0162	AT1G19080	PSF3,TTN10	GINS complex protein	_	Dawn	Heat	Root
Kaladp0037s0170	AT3G55990	ESK1,TBL29	Plant protein of unknown function (DUF828)	_	Dawn	Heat	Root
Kaladp0037s0171				_	Dawn	Heat	Root
Kaladp0037s0174	AT4G29910	ATORC5,ORC5	origin recognition complex protein 5	_	Dawn	Heat	Root
Kaladp0037s0175	AT3G11050	ATFER2,FER2	ferritin 2	_	Dawn	Heat	Root
Kaladp0037s0179	AT2G40320	TBL33	TRICHOME BIREFRINGENCE-LIKE 33	_	Dawn	Heat	Root
Kaladp0037s0246	AT5G17230	PSY	PHYTOENE SYNTHASE	_	Dawn	Heat	Root
Kaladp0037s0252	AT1G65810		P-loop containing nucleoside triphosphate hydrolases superfamily protein	_	Dawn	Heat	Root
Kaladp0037s0279	AT5G12470		Protein of unknown function (DUF3411)	_	Dawn	Heat	Root
Kaladp0037s0312	AT5G06150	CYC1BAT,CYCB1;2	Cyclin family protein	_	Dawn	Heat	Root
Kaladp0037s0324	AT2G35150	EXL1	EXORDIUM like 1	_	Dawn	Heat	Root
Kaladp0037s0326	AT3G48750	CDC2,CDC2A,CDC2AAT,CDK2,CDKA1,CDKA;1	cell division control 2	_	Dawn	Heat	Root
Kaladp0037s0358	AT1G15690	ATAVP3,AtVHP1;1,AVP-3,AVP1	Inorganic H pyrophosphatase family protein	_	Dawn	Heat	Root
Kaladp0037s0376	AT5G48930	HCT	hydroxycinnamoyl-CoA shikimate/quinate hydroxycinnamoyl transferase	_	Dawn	Heat	Root
Kaladp0037s0382				_	Dawn	Heat	Root
Kaladp0037s0395	AT4G24380			_	Dawn	Heat	Root
Kaladp0037s0397	AT3G56810			_	Dawn	Heat	Root
Kaladp0037s0401	AT3G45650	NAXT1	nitrate excretion transporter1	_	Dawn	Heat	Root
Kaladp0037s0435				_	Dawn	Heat	Root
Kaladp0037s0442	AT4G37370	CYP81D8	cytochrome P450, family 81, subfamily D, polypeptide 8	_	Dawn	Heat	Root
Kaladp0037s0450	AT5G42080	ADL1,ADL1A,AG68,DL1,DRP1A,RSW9	dynamin-like protein	_	Dawn	Heat	Root
Kaladp0037s0460	AT1G02180		ferredoxin-related	_	Dawn	Heat	Root
Kaladp0037s0469	AT2G38740		Haloacid dehalogenase-like hydrolase (HAD) superfamily protein	_	Dawn	Heat	Root
Kaladp0037s0487	AT3G49950		GRAS family transcription factor	GRAS	Dawn	Heat	Root
Kaladp0037s0489	AT4G15248		B-box type zinc finger family protein	Orphans	Dawn	Heat	Root
Kaladp0037s0491	AT5G62410	ATCAP-E1,ATSMC4,SMC2,TTN3	structural maintenance of chromosomes 2	_	Dawn	Heat	Root
Kaladp0037s0492	AT5G15180		Peroxidase superfamily protein	_	Dawn	Heat	Root
Kaladp0037s0496	AT5G54970			_	Dawn	Heat	Root
Kaladp0037s0510				_	Dawn	Heat	Root
Kaladp0037s0514	AT4G29260		HAD superfamily, subfamily IIIB acid phosphatase	_	Dawn	Heat	Root
Kaladp0038s0022	AT1G12663			_	Dawn	Heat	Root
Kaladp0038s0024	AT1G79960	ATOFP14,OFP14	ovate family protein 14	OFP	Dawn	Heat	Root
Kaladp0038s0025	AT3G21250	ATMRP6,MRP6	multidrug resistance-associated protein 6	_	Dawn	Heat	Root
Kaladp0038s0030	AT3G15550			_	Dawn	Heat	Root
Kaladp0038s0045	AT5G10480	PAS2,PEP	Protein-tyrosine phosphatase-like, PTPLA	_	Dawn	Heat	Root
Kaladp0038s0049				_	Dawn	Heat	Root
Kaladp0038s0082	AT5G61310		Cytochrome c oxidase subunit Vc family protein	_	Dawn	Heat	Root
Kaladp0038s0097	AT3G14690	CYP72A15	cytochrome P450, family 72, subfamily A, polypeptide 15	_	Dawn	Heat	Root
Kaladp0038s0103	AT1G17140	ICR1,RIP1	interactor of constitutive active rops 1	_	Dawn	Heat	Root
Kaladp0038s0108	AT5G41920		GRAS family transcription factor	GRAS	Dawn	Heat	Root
Kaladp0038s0128	AT4G18260		Cytochrome b561/ferric reductase transmembrane protein family	_	Dawn	Heat	Root
Kaladp0038s0132	AT3G42170		BED zinc finger ;hAT family dimerisation domain	_	Dawn	Heat	Root
Kaladp0038s0134	AT5G58960	GIL1	Plant protein of unknown function (DUF641)	_	Dawn	Heat	Root
Kaladp0038s0135	AT1G07650		Leucine-rich repeat transmembrane protein kinase	_	Dawn	Heat	Root
Kaladp0039s0008	AT1G05260	RCI3,RCI3A	Peroxidase superfamily protein	_	Dawn	Heat	Root
Kaladp0039s0009	AT3G08030		Protein of unknown function, DUF642	_	Dawn	Heat	Root
Kaladp0039s0038	AT4G28230			_	Dawn	Heat	Root
Kaladp0039s0043	AT4G28250	ATEXPB3,ATHEXP BETA 1.6,EXPB3	expansin B3	_	Dawn	Heat	Root
Kaladp0039s0073	AT1G03840	MGP	C2H2 and C2HC zinc fingers superfamily protein	C2H2	Dawn	Heat	Root
Kaladp0039s0080	AT2G29120	ATGLR2.7,GLR2.7	glutamate receptor 2.7	_	Dawn	Heat	Root
Kaladp0039s0101	AT2G06520	PSBX	photosystem II subunit X	_	Dawn	Heat	Root
Kaladp0039s0111	AT4G12690		Plant protein of unknown function (DUF868)	_	Dawn	Heat	Root
Kaladp0039s0118	AT2G02480	STI	AAA-type ATPase family protein	_	Dawn	Heat	Root
Kaladp0039s0125	AT5G13180	ANAC083,NAC083,VNI2	NAC domain containing protein 83	NAC	Dawn	Heat	Root
Kaladp0039s0132	AT2G40600		appr-1-p processing enzyme family protein	_	Dawn	Heat	Root
Kaladp0039s0135	AT1G47550	SEC3A	exocyst complex component sec3A	_	Dawn	Heat	Root
Kaladp0039s0140	AT5G58320		Kinase interacting (KIP1-like) family protein	_	Dawn	Heat	Root
Kaladp0039s0147	AT5G56350		Pyruvate kinase family protein	_	Dawn	Heat	Root
Kaladp0039s0152	AT1G55550		P-loop containing nucleoside triphosphate hydrolases superfamily protein	_	Dawn	Heat	Root
Kaladp0039s0155	AT1G09200		Histone superfamily protein	_	Dawn	Heat	Root
Kaladp0039s0198	AT1G61170			_	Dawn	Heat	Root
Kaladp0039s0206	AT2G33810	SPL3	squamosa promoter binding protein-like 3	SBP	Dawn	Heat	Root
Kaladp0039s0214	AT2G34700		Pollen Ole e 1 allergen and extensin family protein	_	Dawn	Heat	Root
Kaladp0039s0220	AT1G03700		Uncharacterised protein family (UPF0497)	_	Dawn	Heat	Root
Kaladp0039s0265	AT3G57510	ADPG1	Pectin lyase-like superfamily protein	_	Dawn	Heat	Root
Kaladp0039s0269	AT1G67320		DNA primase, large subunit family	_	Dawn	Heat	Root
Kaladp0039s0293	AT3G19050	POK2	phragmoplast orienting kinesin 2	_	Dawn	Heat	Root
Kaladp0039s0327	AT1G05450		Bifunctional inhibitor/lipid-transfer protein/seed storage 2S albumin superfamily protein	_	Dawn	Heat	Root
Kaladp0039s0328	AT1G05450		Bifunctional inhibitor/lipid-transfer protein/seed storage 2S albumin superfamily protein	_	Dawn	Heat	Root
Kaladp0039s0339	AT2G33420		Protein of unknown function (DUF810)	_	Dawn	Heat	Root
Kaladp0039s0345	AT1G30870		Peroxidase superfamily protein	_	Dawn	Heat	Root
Kaladp0039s0346	AT3G18400	anac058,NAC058	NAC domain containing protein 58	NAC	Dawn	Heat	Root
Kaladp0039s0362	AT1G10180			_	Dawn	Heat	Root
Kaladp0039s0366	AT1G79930	HSP91	heat shock protein 91	_	Dawn	Heat	Root
Kaladp0039s0375				_	Dawn	Heat	Root
Kaladp0039s0384	AT1G77860	KOM	Rhomboid-related intramembrane serine protease family protein	_	Dawn	Heat	Root
Kaladp0039s0407	AT1G77700		Pathogenesis-related thaumatin superfamily protein	_	Dawn	Heat	Root
Kaladp0039s0436	AT2G16030		S-adenosyl-L-methionine-dependent methyltransferases superfamily protein	_	Dawn	Heat	Root
Kaladp0039s0451	AT2G43360	BIO2,BIOB	Radical SAM superfamily protein	_	Dawn	Heat	Root
Kaladp0039s0464				_	Dawn	Heat	Root
Kaladp0039s0488	AT4G27720		Major facilitator superfamily protein	_	Dawn	Heat	Root
Kaladp0039s0504	AT1G65710			_	Dawn	Heat	Root
Kaladp0039s0507	AT1G68330			_	Dawn	Heat	Root
Kaladp0039s0516	AT1G68200		Zinc finger C-x8-C-x5-C-x3-H type family protein	C3H	Dawn	Heat	Root
Kaladp0039s0520	AT1G15100	RHA2A	RING-H2 finger A2A	_	Dawn	Heat	Root
Kaladp0039s0532	AT1G22990		Heavy metal transport/detoxification superfamily protein	_	Dawn	Heat	Root
Kaladp0039s0537	AT1G23080	ATPIN7,PIN7	Auxin efflux carrier family protein	_	Dawn	Heat	Root
Kaladp0039s0578	AT3G01390	AVMA10,VMA10	vacuolar membrane ATPase 10	_	Dawn	Heat	Root
Kaladp0039s0598				_	Dawn	Heat	Root
Kaladp0039s0603	AT2G39350		ABC-2 type transporter family protein	_	Dawn	Heat	Root
Kaladp0039s0604	AT5G18520		Lung seven transmembrane receptor family protein	_	Dawn	Heat	Root
Kaladp0039s0609	AT2G39430		Disease resistance-responsive (dirigent-like protein) family protein	_	Dawn	Heat	Root
Kaladp0039s0621	AT5G59350			_	Dawn	Heat	Root
Kaladp0039s0623	AT3G55360	ATTSC13,CER10,ECR,TSC13	3-oxo-5-alpha-steroid 4-dehydrogenase family protein	_	Dawn	Heat	Root
Kaladp0039s0641	AT5G06080	LBD33	LOB domain-containing protein 33	LOB	Dawn	Heat	Root
Kaladp0039s0649	AT5G01830		ARM repeat superfamily protein	_	Dawn	Heat	Root
Kaladp0039s0650	AT5G13000	ATGSL12,gsl12	glucan synthase-like 12	_	Dawn	Heat	Root
Kaladp0039s0659	AT2G44300		Bifunctional inhibitor/lipid-transfer protein/seed storage 2S albumin superfamily protein	_	Dawn	Heat	Root
Kaladp0039s0681	AT1G08250	ADT6	arogenate dehydratase 6	_	Dawn	Heat	Root
Kaladp0039s0684	AT2G27830			_	Dawn	Heat	Root
Kaladp0039s0692	AT5G22890		C2H2 and C2HC zinc fingers superfamily protein	C2H2	Dawn	Heat	Root
Kaladp0039s0710	AT2G24400		SAUR-like auxin-responsive protein family	_	Dawn	Heat	Root
Kaladp0039s0723	AT4G33010	AtGLDP1,GLDP1	glycine decarboxylase P-protein 1	_	Dawn	Heat	Root
Kaladp0039s0771	AT2G25060	AtENODL14,ENODL14	early nodulin-like protein 14	_	Dawn	Heat	Root
Kaladp0039s0772	AT5G01420		Glutaredoxin family protein	_	Dawn	Heat	Root
Kaladp0040s0002	AT3G21800	UGT71B8	UDP-glucosyl transferase 71B8	_	Dawn	Heat	Root
Kaladp0040s0018	AT5G49300	GATA16	GATA transcription factor 16	C2C2-GATA	Dawn	Heat	Root
Kaladp0040s0023	AT4G02100		Heat shock protein DnaJ with tetratricopeptide repeat	_	Dawn	Heat	Root
Kaladp0040s0024	AT4G02090			_	Dawn	Heat	Root
Kaladp0040s0035	AT4G33330	GUX2,PGSIP3	plant glycogenin-like starch initiation protein 3	_	Dawn	Heat	Root
Kaladp0040s0040	AT1G17140	ICR1,RIP1	interactor of constitutive active rops 1	_	Dawn	Heat	Root
Kaladp0040s0041	AT2G48130		Bifunctional inhibitor/lipid-transfer protein/seed storage 2S albumin superfamily protein	_	Dawn	Heat	Root
Kaladp0040s0042	AT2G48140	EDA4	Bifunctional inhibitor/lipid-transfer protein/seed storage 2S albumin superfamily protein	_	Dawn	Heat	Root
Kaladp0040s0052	AT1G03840	MGP	C2H2 and C2HC zinc fingers superfamily protein	C2H2	Dawn	Heat	Root
Kaladp0040s0055	AT3G54560	HTA11	histone H2A 11	_	Dawn	Heat	Root
Kaladp0040s0056	AT2G38860	YLS5	Class I glutamine amidotransferase-like superfamily protein	_	Dawn	Heat	Root
Kaladp0040s0068	AT5G20540	ATBRXL4,BRX-LIKE4,BRXL4	BREVIS RADIX-like 4	_	Dawn	Heat	Root
Kaladp0040s0073	AT5G08640	ATFLS1,FLS,FLS1	flavonol synthase 1	_	Dawn	Heat	Root
Kaladp0040s0075	AT4G08250		GRAS family transcription factor	GRAS	Dawn	Heat	Root
Kaladp0040s0086	AT1G35530		DEAD/DEAH box RNA helicase family protein	_	Dawn	Heat	Root
Kaladp0040s0095	AT2G30900	TBL43	TRICHOME BIREFRINGENCE-LIKE 43	_	Dawn	Heat	Root
Kaladp0040s0125	AT4G28950	ARAC7,ATRAC7,ATROP9,RAC7,ROP9	RHO-related protein from plants 9	_	Dawn	Heat	Root
Kaladp0040s0140				_	Dawn	Heat	Root
Kaladp0040s0147	AT5G13100			_	Dawn	Heat	Root
Kaladp0040s0153	AT5G13080	ATWRKY75,WRKY75	WRKY DNA-binding protein 75	WRKY	Dawn	Heat	Root
Kaladp0040s0156	AT3G48660		Protein of unknown function (DUF 3339)	_	Dawn	Heat	Root
Kaladp0040s0170	AT2G22620		Rhamnogalacturonate lyase family protein	_	Dawn	Heat	Root
Kaladp0040s0173	AT4G38060			_	Dawn	Heat	Root
Kaladp0040s0179	AT4G39330	ATCAD9,CAD9	cinnamyl alcohol dehydrogenase 9	_	Dawn	Heat	Root
Kaladp0040s0182	AT1G09880		Rhamnogalacturonate lyase family protein	_	Dawn	Heat	Root
Kaladp0040s0184	AT2G22620		Rhamnogalacturonate lyase family protein	_	Dawn	Heat	Root
Kaladp0040s0185	AT1G09910		Rhamnogalacturonate lyase family protein	_	Dawn	Heat	Root
Kaladp0040s0192	AT5G65640	bHLH093	beta HLH protein 93	bHLH	Dawn	Heat	Root
Kaladp0040s0200	AT5G07475		Cupredoxin superfamily protein	_	Dawn	Heat	Root
Kaladp0040s0218	AT4G37690		Galactosyl transferase GMA12/MNN10 family protein	_	Dawn	Heat	Root
Kaladp0040s0227	AT1G04820	TOR2,TUA4	tubulin alpha-4 chain	_	Dawn	Heat	Root
Kaladp0040s0231	AT2G23360		Plant protein of unknown function (DUF869)	_	Dawn	Heat	Root
Kaladp0040s0247	AT4G34260	FUC95A	1,2-alpha-L-fucosidases	_	Dawn	Heat	Root
Kaladp0040s0248	AT1G47230	CYCA3;4	CYCLIN A3;4	_	Dawn	Heat	Root
Kaladp0040s0255	AT1G49870			_	Dawn	Heat	Root
Kaladp0040s0257	AT2G14860		Peroxisomal membrane 22 kDa (Mpv17/PMP22) family protein	_	Dawn	Heat	Root
Kaladp0040s0281	AT1G50010	TUA2	tubulin alpha-2 chain	_	Dawn	Heat	Root
Kaladp0040s0282	AT5G49630	AAP6	amino acid permease 6	_	Dawn	Heat	Root
Kaladp0040s0293	AT4G17000			_	Dawn	Heat	Root
Kaladp0040s0355	AT4G21820		binding;calmodulin binding	_	Dawn	Heat	Root
Kaladp0040s0364	AT4G04900	RIC10	ROP-interactive CRIB motif-containing protein 10	_	Dawn	Heat	Root
Kaladp0040s0382	AT5G40610		NAD-dependent glycerol-3-phosphate dehydrogenase family protein	_	Dawn	Heat	Root
Kaladp0040s0393	AT5G14450		GDSL-like Lipase/Acylhydrolase superfamily protein	_	Dawn	Heat	Root
Kaladp0040s0404	AT5G40370		Glutaredoxin family protein	_	Dawn	Heat	Root
Kaladp0040s0422	AT5G14890		NHL domain-containing protein	_	Dawn	Heat	Root
Kaladp0040s0462	AT5G07800		Flavin-binding monooxygenase family protein	_	Dawn	Heat	Root
Kaladp0040s0504	AT5G08630		DDT domain-containing protein	DDT	Dawn	Heat	Root
Kaladp0040s0536	AT5G46330	FLS2	Leucine-rich receptor-like protein kinase family protein	_	Dawn	Heat	Root
Kaladp0040s0541	AT1G75220		Major facilitator superfamily protein	_	Dawn	Heat	Root
Kaladp0040s0542	AT2G18360		alpha/beta-Hydrolases superfamily protein	_	Dawn	Heat	Root
Kaladp0040s0565	AT5G20240	PI	K-box region and MADS-box transcription factor family protein	MADS	Dawn	Heat	Root
Kaladp0040s0573	AT1G44170	ALDH3H1,ALDH4	aldehyde dehydrogenase 3H1	_	Dawn	Heat	Root
Kaladp0040s0574	AT1G44350	ILL6	IAA-leucine resistant (ILR)-like gene 6	_	Dawn	Heat	Root
Kaladp0040s0595	AT5G42330			_	Dawn	Heat	Root
Kaladp0040s0644	AT3G54690		Sugar isomerase (SIS) family protein	_	Dawn	Heat	Root
Kaladp0040s0645	AT5G25610	ATRD22,RD22	BURP domain-containing protein	_	Dawn	Heat	Root
Kaladp0040s0663	AT1G04030			_	Dawn	Heat	Root
Kaladp0040s0684	AT3G25130			_	Dawn	Heat	Root
Kaladp0040s0696	AT3G01610	CDC48C,emb1354	cell division cycle 48C	_	Dawn	Heat	Root
Kaladp0040s0697	AT5G59520	ZIP2	ZRT/IRT-like protein 2	_	Dawn	Heat	Root
Kaladp0040s0733	AT1G18370	ATNACK1,HIK,NACK1	ATP binding microtubule motor family protein	_	Dawn	Heat	Root
Kaladp0040s0745	AT2G16120	ATPMT1,PMT1	polyol/monosaccharide transporter 1	_	Dawn	Heat	Root
Kaladp0041s0012	AT3G08040	ATFRD3,FRD3,MAN1	MATE efflux family protein	_	Dawn	Heat	Root
Kaladp0041s0027	AT2G40010		Ribosomal protein L10 family protein	_	Dawn	Heat	Root
Kaladp0041s0028	AT3G12490	ATCYS6,ATCYSB,CYSB	cystatin B	_	Dawn	Heat	Root
Kaladp0041s0031	AT5G05820		Nucleotide-sugar transporter family protein	_	Dawn	Heat	Root
Kaladp0041s0037	AT5G59100		Subtilisin-like serine endopeptidase family protein	_	Dawn	Heat	Root
Kaladp0041s0042	AT2G39770	CYT1,EMB101,GMP1,SOZ1,VTC1	Glucose-1-phosphate adenylyltransferase family protein	_	Dawn	Heat	Root
Kaladp0041s0051	AT2G28760	UXS6	UDP-XYL synthase 6	_	Dawn	Heat	Root
Kaladp0042s0015	AT2G23790		Protein of unknown function (DUF607)	_	Dawn	Heat	Root
Kaladp0042s0016	AT1G19330			_	Dawn	Heat	Root
Kaladp0042s0034	AT1G47530		MATE efflux family protein	_	Dawn	Heat	Root
Kaladp0042s0037	AT3G18990	REM39,VRN1	AP2/B3-like transcriptional factor family protein	ABI3VP1	Dawn	Heat	Root
Kaladp0042s0042	AT4G31940	CYP82C4	cytochrome P450, family 82, subfamily C, polypeptide 4	_	Dawn	Heat	Root
Kaladp0042s0045	AT1G26680		transcriptional factor B3 family protein	ABI3VP1	Dawn	Heat	Root
Kaladp0042s0058	AT3G19184		AP2/B3-like transcriptional factor family protein	ABI3VP1	Dawn	Heat	Root
Kaladp0042s0061	AT1G47380		Protein phosphatase 2C family protein	_	Dawn	Heat	Root
Kaladp0042s0066	AT4G33400		Vacuolar import/degradation, Vid27-related protein	_	Dawn	Heat	Root
Kaladp0042s0070	AT1G45207		Remorin family protein	_	Dawn	Heat	Root
Kaladp0042s0071	AT5G42930		alpha/beta-Hydrolases superfamily protein	_	Dawn	Heat	Root
Kaladp0042s0090	AT5G49720	ATGH9A1,DEC,GH9A1,IRX2,KOR,KOR1,RSW2,TSD1	glycosyl hydrolase 9A1	_	Dawn	Heat	Root
Kaladp0042s0101	AT2G39540		Gibberellin-regulated family protein	_	Dawn	Heat	Root
Kaladp0042s0141				_	Dawn	Heat	Root
Kaladp0042s0148	AT3G12600	atnudt16,NUDT16	nudix hydrolase homolog 16	_	Dawn	Heat	Root
Kaladp0042s0163	AT2G18370		Bifunctional inhibitor/lipid-transfer protein/seed storage 2S albumin superfamily protein	_	Dawn	Heat	Root
Kaladp0042s0167	AT2G44360			_	Dawn	Heat	Root
Kaladp0042s0200	AT3G27400		Pectin lyase-like superfamily protein	_	Dawn	Heat	Root
Kaladp0042s0202	AT3G27400		Pectin lyase-like superfamily protein	_	Dawn	Heat	Root
Kaladp0042s0205	AT2G34930		disease resistance family protein / LRR family protein	_	Dawn	Heat	Root
Kaladp0042s0214	AT5G40700			_	Dawn	Heat	Root
Kaladp0042s0220	AT5G40740			_	Dawn	Heat	Root
Kaladp0042s0253	AT3G02870	VTC4	Inositol monophosphatase family protein	_	Dawn	Heat	Root
Kaladp0042s0264	AT4G21780			_	Dawn	Heat	Root
Kaladp0042s0292	AT5G57150		basic helix-loop-helix (bHLH) DNA-binding superfamily protein	bHLH	Dawn	Heat	Root
Kaladp0042s0293	AT1G06550		ATP-dependent caseinolytic (Clp) protease/crotonase family protein	_	Dawn	Heat	Root
Kaladp0042s0322	AT1G11545	XTH8	xyloglucan endotransglucosylase/hydrolase 8	_	Dawn	Heat	Root
Kaladp0042s0328	AT4G04860	DER2.2	DERLIN-2.2	_	Dawn	Heat	Root
Kaladp0042s0339	AT1G12780	ATUGE1,UGE1	UDP-D-glucose/UDP-D-galactose 4-epimerase 1	_	Dawn	Heat	Root
Kaladp0042s0349	AT4G23740		Leucine-rich repeat protein kinase family protein	_	Dawn	Heat	Root
Kaladp0042s0358	AT5G42080	ADL1,ADL1A,AG68,DL1,DRP1A,RSW9	dynamin-like protein	_	Dawn	Heat	Root
Kaladp0042s0366	AT1G64625		Serine/threonine-protein kinase WNK (With No Lysine)-related	_	Dawn	Heat	Root
Kaladp0042s0376	AT5G53660	AtGRF7,GRF7	growth-regulating factor 7	GRF	Dawn	Heat	Root
Kaladp0042s0392	AT1G02920	ATGST11,ATGSTF7,ATGSTF8,GST11,GSTF7	glutathione S-transferase 7	_	Dawn	Heat	Root
Kaladp0043s0002	AT4G38460	GGR	geranylgeranyl reductase	_	Dawn	Heat	Root
Kaladp0043s0003				_	Dawn	Heat	Root
Kaladp0043s0023	AT1G21890		nodulin MtN21 /EamA-like transporter family protein	_	Dawn	Heat	Root
Kaladp0043s0083	AT4G10950		SGNH hydrolase-type esterase superfamily protein	_	Dawn	Heat	Root
Kaladp0043s0088	AT1G07120			_	Dawn	Heat	Root
Kaladp0043s0102	AT1G27190		Leucine-rich repeat protein kinase family protein	_	Dawn	Heat	Root
Kaladp0043s0111	AT1G10370	ATGSTU17,ERD9,GST30,GST30B	Glutathione S-transferase family protein	_	Dawn	Heat	Root
Kaladp0043s0175	AT1G26480	GF14 IOTA,GRF12	general regulatory factor 12	_	Dawn	Heat	Root
Kaladp0043s0179	AT2G03530	ATUPS2,UPS2	ureide permease 2	_	Dawn	Heat	Root
Kaladp0043s0187	AT1G13700	PGL1	6-phosphogluconolactonase 1	_	Dawn	Heat	Root
Kaladp0043s0203	AT5G59120	ATSBT4.13,SBT4.13	subtilase 4.13	_	Dawn	Heat	Root
Kaladp0043s0216	AT4G09810		Nucleotide-sugar transporter family protein	_	Dawn	Heat	Root
Kaladp0043s0222	AT3G05860		MADS-box transcription factor family protein	MADS	Dawn	Heat	Root
Kaladp0043s0231	AT5G64667	IDL2	inflorescence deficient in abscission (IDA)-like 2	_	Dawn	Heat	Root
Kaladp0043s0236	AT5G05260	CYP79A2	cytochrome p450 79a2	_	Dawn	Heat	Root
Kaladp0043s0239				_	Dawn	Heat	Root
Kaladp0043s0242	AT5G64620	ATC/VIF2,C/VIF2	cell wall / vacuolar inhibitor of fructosidase 2	_	Dawn	Heat	Root
Kaladp0043s0247	AT2G13610		ABC-2 type transporter family protein	_	Dawn	Heat	Root
Kaladp0043s0257	AT2G28410			_	Dawn	Heat	Root
Kaladp0043s0267	AT2G19770	PRF5	profilin 5	_	Dawn	Heat	Root
Kaladp0043s0283	AT4G32760		ENTH/VHS/GAT family protein	_	Dawn	Heat	Root
Kaladp0043s0287	AT2G25737		Sulfite exporter TauE/SafE family protein	_	Dawn	Heat	Root
Kaladp0043s0289	AT3G16070			_	Dawn	Heat	Root
Kaladp0043s0302	AT3G15540	IAA19,MSG2	indole-3-acetic acid inducible 19	AUX/IAA	Dawn	Heat	Root
Kaladp0043s0304	AT1G80370	CYCA2;4	Cyclin A2;4	_	Dawn	Heat	Root
Kaladp0043s0307	AT1G15520	ABCG40,ATABCG40,ATPDR12,PDR12	pleiotropic drug resistance 12	_	Dawn	Heat	Root
Kaladp0044s0022	AT5G48485	DIR1	Bifunctional inhibitor/lipid-transfer protein/seed storage 2S albumin superfamily protein	_	Dawn	Heat	Root
Kaladp0044s0025	AT5G16740		Transmembrane amino acid transporter family protein	_	Dawn	Heat	Root
Kaladp0044s0032	AT4G14150	KINESIN-12A,PAKRP1	phragmoplast-associated kinesin-related protein 1	_	Dawn	Heat	Root
Kaladp0044s0043	AT3G23805	RALFL24	ralf-like 24	_	Dawn	Heat	Root
Kaladp0044s0044	AT4G13930	SHM4	serine hydroxymethyltransferase 4	_	Dawn	Heat	Root
Kaladp0044s0045	AT3G23810	ATSAHH2,SAHH2	S-adenosyl-l-homocysteine (SAH) hydrolase 2	_	Dawn	Heat	Root
Kaladp0044s0049				_	Dawn	Heat	Root
Kaladp0044s0064	AT2G47590	PHR2	photolyase/blue-light receptor 2	_	Dawn	Heat	Root
Kaladp0044s0070	AT2G47500		P-loop nucleoside triphosphate hydrolases superfamily protein with CH (Calponin Homology) domain	_	Dawn	Heat	Root
Kaladp0044s0075	AT3G62580		Late embryogenesis abundant protein (LEA) family protein	_	Dawn	Heat	Root
Kaladp0044s0080	AT2G47390		Prolyl oligopeptidase family protein	_	Dawn	Heat	Root
Kaladp0044s0088	AT4G03100		Rho GTPase activating protein with PAK-box/P21-Rho-binding domain	_	Dawn	Heat	Root
Kaladp0044s0089	AT1G03210		Phenazine biosynthesis PhzC/PhzF protein	_	Dawn	Heat	Root
Kaladp0044s0094				_	Dawn	Heat	Root
Kaladp0044s0099	AT3G02810		Protein kinase superfamily protein	_	Dawn	Heat	Root
Kaladp0045s0004	AT3G42880		Leucine-rich repeat protein kinase family protein	_	Dawn	Heat	Root
Kaladp0045s0019	AT1G14890		Plant invertase/pectin methylesterase inhibitor superfamily protein	_	Dawn	Heat	Root
Kaladp0045s0021	AT1G22410		Class-II DAHP synthetase family protein	_	Dawn	Heat	Root
Kaladp0045s0032	AT4G40060	ATHB-16,ATHB16,HB16	homeobox protein 16	HB	Dawn	Heat	Root
Kaladp0045s0042	AT3G47570		Leucine-rich repeat protein kinase family protein	_	Dawn	Heat	Root
Kaladp0045s0051	AT1G71310		cobalt ion binding	_	Dawn	Heat	Root
Kaladp0045s0073	AT1G49740		PLC-like phosphodiesterases superfamily protein	_	Dawn	Heat	Root
Kaladp0045s0098	AT3G51970	ASAT1,ATASAT1,ATSAT1	acyl-CoA sterol acyl transferase 1	_	Dawn	Heat	Root
Kaladp0045s0110	AT3G23740			_	Dawn	Heat	Root
Kaladp0045s0112	AT4G13940	ATSAHH1,EMB1395,HOG1,MEE58,SAHH1	S-adenosyl-L-homocysteine hydrolase	_	Dawn	Heat	Root
Kaladp0045s0145	AT3G22890	APS1	ATP sulfurylase 1	_	Dawn	Heat	Root
Kaladp0045s0146	AT3G22930	CML11	calmodulin-like 11	_	Dawn	Heat	Root
Kaladp0045s0160	AT5G04390		C2H2-type zinc finger family protein	C2H2	Dawn	Heat	Root
Kaladp0045s0167	AT1G64660	ATMGL,MGL	methionine gamma-lyase	_	Dawn	Heat	Root
Kaladp0045s0174	AT1G58210	EMB1674	kinase interacting family protein	Orphans	Dawn	Heat	Root
Kaladp0045s0179	AT5G37630	EMB2656	ARM repeat superfamily protein	_	Dawn	Heat	Root
Kaladp0045s0180	AT1G44110	CYCA1;1	Cyclin A1;1	_	Dawn	Heat	Root
Kaladp0045s0189	AT3G57060		binding	_	Dawn	Heat	Root
Kaladp0045s0191	AT2G47360			_	Dawn	Heat	Root
Kaladp0045s0227	AT5G05940	ATROPGEF5,ROPGEF5	ROP guanine nucleotide exchange factor 5	_	Dawn	Heat	Root
Kaladp0045s0238	AT3G20830		AGC (cAMP-dependent, cGMP-dependent and protein kinase C) kinase family protein	_	Dawn	Heat	Root
Kaladp0045s0244	AT1G51220	WIP5	WIP domain protein 5	C2H2	Dawn	Heat	Root
Kaladp0045s0247	AT5G13490	AAC2	ADP/ATP carrier 2	_	Dawn	Heat	Root
Kaladp0045s0248	AT3G63530	BB,BB2	RING/U-box superfamily protein	_	Dawn	Heat	Root
Kaladp0045s0249				_	Dawn	Heat	Root
Kaladp0045s0266	AT2G28680		RmlC-like cupins superfamily protein	_	Dawn	Heat	Root
Kaladp0045s0306	AT1G02730	ATCSLD5,CSLD5,SOS6	cellulose synthase-like D5	_	Dawn	Heat	Root
Kaladp0045s0317	AT1G02660		alpha/beta-Hydrolases superfamily protein	_	Dawn	Heat	Root
Kaladp0045s0322	AT2G47360			_	Dawn	Heat	Root
Kaladp0045s0330	AT2G47240	CER8,LACS1	AMP-dependent synthetase and ligase family protein	_	Dawn	Heat	Root
Kaladp0045s0331	AT4G01900	GLB1,PII	GLNB1 homolog	_	Dawn	Heat	Root
Kaladp0045s0338	AT1G66150	TMK1	transmembrane kinase 1	_	Dawn	Heat	Root
Kaladp0045s0345				_	Dawn	Heat	Root
Kaladp0045s0353	AT5G15900	TBL19	TRICHOME BIREFRINGENCE-LIKE 19	_	Dawn	Heat	Root
Kaladp0045s0372	AT1G15000	scpl50	serine carboxypeptidase-like 50	_	Dawn	Heat	Root
Kaladp0045s0375	AT4G38070		basic helix-loop-helix (bHLH) DNA-binding superfamily protein	bHLH	Dawn	Heat	Root
Kaladp0045s0377	AT4G38060			_	Dawn	Heat	Root
Kaladp0045s0405	AT5G02370		ATP binding microtubule motor family protein	_	Dawn	Heat	Root
Kaladp0045s0426	AT1G15210	ATPDR7,PDR7	pleiotropic drug resistance 7	_	Dawn	Heat	Root
Kaladp0045s0463	AT5G14360		Ubiquitin-like superfamily protein	_	Dawn	Heat	Root
Kaladp0045s0491	AT2G32590			_	Dawn	Heat	Root
Kaladp0045s0498	AT2G32990	AtGH9B8,GH9B8	glycosyl hydrolase 9B8	_	Dawn	Heat	Root
Kaladp0045s0503	AT2G05810		ARM repeat superfamily protein	_	Dawn	Heat	Root
Kaladp0045s0521	AT5G47530		Auxin-responsive family protein	_	Dawn	Heat	Root
Kaladp0045s0537	AT1G55730	ATCAX5,CAX5	cation exchanger 5	_	Dawn	Heat	Root
Kaladp0046s0004	AT3G01670			_	Dawn	Heat	Root
Kaladp0046s0014	AT3G45070		P-loop containing nucleoside triphosphate hydrolases superfamily protein	_	Dawn	Heat	Root
Kaladp0046s0032	AT2G20030		RING/U-box superfamily protein	_	Dawn	Heat	Root
Kaladp0046s0033	AT5G23910		ATP binding microtubule motor family protein	_	Dawn	Heat	Root
Kaladp0046s0042	AT4G29130	ATHXK1,GIN2,HXK1	hexokinase 1	_	Dawn	Heat	Root
Kaladp0046s0046	AT5G25880	ATNADP-ME3,NADP-ME3	NADP-malic enzyme 3	_	Dawn	Heat	Root
Kaladp0046s0047	AT2G19780		Leucine-rich repeat (LRR) family protein	_	Dawn	Heat	Root
Kaladp0046s0054	AT4G24204		RING/U-box superfamily protein	_	Dawn	Heat	Root
Kaladp0046s0067	AT5G57070		hydroxyproline-rich glycoprotein family protein	_	Dawn	Heat	Root
Kaladp0046s0081	AT3G23890	ATTOPII,TOPII	topoisomerase II	_	Dawn	Heat	Root
Kaladp0046s0087	AT2G31500	CPK24	calcium-dependent protein kinase 24	_	Dawn	Heat	Root
Kaladp0046s0124	AT2G30690		Protein of unknown function, DUF593	_	Dawn	Heat	Root
Kaladp0046s0149	AT4G02780	ABC33,ATCPS1,CPS,CPS1,GA1	Terpenoid cyclases/Protein prenyltransferases superfamily protein	_	Dawn	Heat	Root
Kaladp0046s0150	AT4G02800			_	Dawn	Heat	Root
Kaladp0046s0161	AT4G02940		oxidoreductase, 2OG-Fe(II) oxygenase family protein	_	Dawn	Heat	Root
Kaladp0046s0164	AT2G48020		Major facilitator superfamily protein	_	Dawn	Heat	Root
Kaladp0046s0165	AT2G48020		Major facilitator superfamily protein	_	Dawn	Heat	Root
Kaladp0046s0185				_	Dawn	Heat	Root
Kaladp0046s0187	AT3G52990		Pyruvate kinase family protein	_	Dawn	Heat	Root
Kaladp0046s0194	AT5G06150	CYC1BAT,CYCB1;2	Cyclin family protein	_	Dawn	Heat	Root
Kaladp0046s0197	AT3G51280		Tetratricopeptide repeat (TPR)-like superfamily protein	_	Dawn	Heat	Root
Kaladp0046s0198	AT4G35930		F-box family protein	_	Dawn	Heat	Root
Kaladp0046s0201	AT5G42180		Peroxidase superfamily protein	_	Dawn	Heat	Root
Kaladp0046s0221	AT3G18750	ATWNK6,WNK6,ZIK5	with no lysine (K) kinase 6	_	Dawn	Heat	Root
Kaladp0046s0222	AT3G18730	BRU1,MGO3,TSK	tetratricopeptide repeat (TPR)-containing protein	_	Dawn	Heat	Root
Kaladp0046s0223	AT5G53500		Transducin/WD40 repeat-like superfamily protein	_	Dawn	Heat	Root
Kaladp0046s0225	AT5G09760		Plant invertase/pectin methylesterase inhibitor superfamily	_	Dawn	Heat	Root
Kaladp0046s0249	AT5G63860	UVR8	Regulator of chromosome condensation (RCC1) family protein	_	Dawn	Heat	Root
Kaladp0046s0257	AT5G64440	AtFAAH,FAAH	fatty acid amide hydrolase	_	Dawn	Heat	Root
Kaladp0046s0263	AT2G03200		Eukaryotic aspartyl protease family protein	_	Dawn	Heat	Root
Kaladp0046s0316	AT5G40010	AATP1	AAA-ATPase 1	_	Dawn	Heat	Root
Kaladp0046s0318	AT4G22790		MATE efflux family protein	_	Dawn	Heat	Root
Kaladp0046s0323				_	Dawn	Heat	Root
Kaladp0046s0343	AT1G12740	CYP87A2	cytochrome P450, family 87, subfamily A, polypeptide 2	_	Dawn	Heat	Root
Kaladp0047s0032	AT3G12240	SCPL15	serine carboxypeptidase-like 15	_	Dawn	Heat	Root
[truncated: 1,511 more rows]

## Sheet: Dusk_DownRegulationn
GeneID	At_Ortholog	At_Name	At_Anno	At_Tffamily	Time	Treatment	Tissue
[truncated: 3,327 more rows]
