# Supplementary material for: Transcriptomic Analysis of the CAM Species Kalanchoë fedtschenkoi Under Low- and High-Temperature Regimes
Source: Plants (Basel). 2024 Dec 8;13(23):3444. doi: 10.3390/plants13233444 (PMC11644069; doi:10.3390/plants13233444)
Supplement: Supplementary file 1 [file plants-13-03444-s001.zip › Supplementary Table S5.xlsx]

## Sheet: Leaf
GeneID	At_Ortholog	At_Name	At_Anno	At_Tffamily	Regulation	Tissue
Kaladp0001s0235	AT1G70880		Polyketide cyclase/dehydrase and lipid transport superfamily protein	_	Down	Leaf
Kaladp0002s0069	AT3G12630		A20/AN1-like zinc finger family protein	_	Down	Leaf
Kaladp0003s0043	AT4G36360	BGAL3	beta-galactosidase 3	_	Down	Leaf
Kaladp0007s0057	AT1G65480	FT	PEBP (phosphatidylethanolamine-binding protein) family protein	_	Down	Leaf
Kaladp0007s0071	AT2G26900		Sodium Bile acid symporter family	_	Down	Leaf
Kaladp0008s0080	AT1G64230	UBC28	ubiquitin-conjugating enzyme 28	_	Down	Leaf
Kaladp0008s0169	AT1G18170		FKBP-like peptidyl-prolyl cis-trans isomerase family protein	_	Down	Leaf
Kaladp0008s0214	AT1G27990			_	Down	Leaf
Kaladp0008s0363	AT5G40140		RING/U-box superfamily protein with ARM repeat domain	_	Down	Leaf
Kaladp0008s0634	AT3G14470		NB-ARC domain-containing disease resistance protein	_	Down	Leaf
Kaladp0010s0078	AT1G61260		Protein of unknown function (DUF761)	_	Down	Leaf
Kaladp0011s0391	AT3G12750	ZIP1	zinc transporter 1 precursor	_	Down	Leaf
Kaladp0011s0463	AT1G52230	PSAH-2,PSAH2,PSI-H	photosystem I subunit H2	_	Down	Leaf
Kaladp0011s0509	AT2G42220		Rhodanese/Cell cycle control phosphatase superfamily protein	_	Down	Leaf
Kaladp0011s0799	AT3G21090		ABC-2 type transporter family protein	_	Down	Leaf
Kaladp0011s0994	AT2G40610	ATEXP8,ATEXPA8,ATHEXP ALPHA 1.11,EXP8,EXPA8	expansin A8	_	Down	Leaf
Kaladp0011s1349	AT2G06520	PSBX	photosystem II subunit X	_	Down	Leaf
Kaladp0011s1360	AT3G14440	ATNCED3,NCED3,SIS7,STO1	nine-cis-epoxycarotenoid dioxygenase 3	_	Down	Leaf
Kaladp0013s0011	AT5G19260		Protein of unknown function (DUF3049)	_	Down	Leaf
Kaladp0015s0131	AT3G61260		Remorin family protein	_	Down	Leaf
Kaladp0016s0373	AT3G45070		P-loop containing nucleoside triphosphate hydrolases superfamily protein	_	Down	Leaf
Kaladp0018s0158	AT1G49320	ATUSPL1,USPL1	unknown seed protein like 1	_	Down	Leaf
Kaladp0018s0229	AT4G39080	VHA-A3	vacuolar proton ATPase A3	_	Down	Leaf
Kaladp0018s0296	AT5G19090		Heavy metal transport/detoxification superfamily protein	_	Down	Leaf
Kaladp0018s0304	AT3G21460		Glutaredoxin family protein	_	Down	Leaf
Kaladp0018s0313				_	Down	Leaf
Kaladp0019s0082	AT2G42760			_	Down	Leaf
Kaladp0020s0058	AT2G38760	ANN3,ANNAT3	annexin 3	_	Down	Leaf
Kaladp0020s0065	AT3G08920		Rhodanese/Cell cycle control phosphatase superfamily protein	_	Down	Leaf
Kaladp0022s0063	AT5G03260	LAC11	laccase 11	_	Down	Leaf
Kaladp0022s0091	AT4G36910	CDCP2,LEJ2	Cystathionine beta-synthase (CBS) family protein	_	Down	Leaf
Kaladp0023s0107				_	Down	Leaf
Kaladp0024s0074				_	Down	Leaf
Kaladp0024s0076				_	Down	Leaf
Kaladp0024s0122	AT3G01500	ATBCA1,ATSABP3,CA1,SABP3	carbonic anhydrase 1	_	Down	Leaf
Kaladp0024s0359				_	Down	Leaf
Kaladp0024s0360				_	Down	Leaf
Kaladp0024s0518	AT3G47570		Leucine-rich repeat protein kinase family protein	_	Down	Leaf
Kaladp0024s0626	AT3G62760	ATGSTF13	Glutathione S-transferase family protein	_	Down	Leaf
Kaladp0024s0753	AT1G10560	ATPUB18,PUB18	plant U-box 18	_	Down	Leaf
Kaladp0024s0837	AT2G20260	PSAE-2	photosystem I subunit E-2	_	Down	Leaf
Kaladp0024s0873	AT4G20140	GSO1	Leucine-rich repeat transmembrane protein kinase	_	Down	Leaf
Kaladp0024s0874	AT3G28890	AtRLP43,RLP43	receptor like protein 43	_	Down	Leaf
Kaladp0024s0958	AT4G34560			_	Down	Leaf
Kaladp0025s0043	AT3G13410			_	Down	Leaf
Kaladp0026s0137				_	Down	Leaf
Kaladp0029s0011	AT1G70830	MLP28	MLP-like protein 28	_	Down	Leaf
Kaladp0029s0012	AT1G70830	MLP28	MLP-like protein 28	_	Down	Leaf
Kaladp0030s0140	AT5G45280		Pectinacetylesterase family protein	_	Down	Leaf
Kaladp0031s0075	AT4G19420		Pectinacetylesterase family protein	_	Down	Leaf
Kaladp0031s0152	AT5G20260		Exostosin family protein	_	Down	Leaf
Kaladp0032s0079	AT3G42050		vacuolar ATP synthase subunit H family protein	_	Down	Leaf
Kaladp0032s0151	AT3G48320	CYP71A21	cytochrome P450, family 71, subfamily A, polypeptide 21	_	Down	Leaf
Kaladp0032s0425	AT2G21210		SAUR-like auxin-responsive protein family	_	Down	Leaf
Kaladp0033s0156	AT1G18590	ATSOT17,ATST5C,SOT17	sulfotransferase 17	_	Down	Leaf
Kaladp0033s0202	AT5G66440			_	Down	Leaf
Kaladp0033s0325	AT2G04850		Auxin-responsive family protein	_	Down	Leaf
Kaladp0034s0034	AT1G70260		nodulin MtN21 /EamA-like transporter family protein	_	Down	Leaf
Kaladp0034s0215	AT3G22540		Protein of unknown function (DUF1677)	_	Down	Leaf
Kaladp0034s0217	AT3G22550		Protein of unknown function (DUF581)	_	Down	Leaf
Kaladp0036s0124	AT2G07680	ATMRP11,MRP11	multidrug resistance-associated protein 11	_	Down	Leaf
Kaladp0037s0004	AT3G48310	CYP71A22	cytochrome P450, family 71, subfamily A, polypeptide 22	_	Down	Leaf
Kaladp0037s0027	AT1G80920	J8	Chaperone DnaJ-domain superfamily protein	_	Down	Leaf
Kaladp0037s0028	AT4G28088		Low temperature and salt responsive protein family	_	Down	Leaf
Kaladp0038s0148	AT2G42610	LSH10	Protein of unknown function (DUF640)	_	Down	Leaf
Kaladp0039s0005				_	Down	Leaf
Kaladp0039s0396	AT1G37130	ATNR2,B29,CHL3,NIA2,NIA2-1,NR,NR2	nitrate reductase 2	_	Down	Leaf
Kaladp0039s0676	AT5G22580		Stress responsive A/B Barrel Domain	_	Down	Leaf
Kaladp0040s0498				_	Down	Leaf
Kaladp0040s0745	AT2G16120	ATPMT1,PMT1	polyol/monosaccharide transporter 1	_	Down	Leaf
Kaladp0040s0750	AT1G12840	ATVHA-C,DET3	vacuolar ATP synthase subunit C (VATC) / V-ATPase C subunit / vacuolar proton pump C subunit (DET3)	_	Down	Leaf
Kaladp0042s0096	AT3G53010		Domain of unknown function (DUF303)	_	Down	Leaf
Kaladp0042s0311	AT2G16050		Cysteine/Histidine-rich C1 domain family protein	_	Down	Leaf
Kaladp0043s0049	ATCG01100		NADH dehydrogenase family protein	_	Down	Leaf
Kaladp0046s0288	AT2G19580	TET2	tetraspanin2	_	Down	Leaf
Kaladp0047s0196	AT5G17540		HXXXD-type acyl-transferase family protein	_	Down	Leaf
Kaladp0048s0145	AT1G70890	MLP43	MLP-like protein 43	_	Down	Leaf
Kaladp0048s0146	AT1G70830	MLP28	MLP-like protein 28	_	Down	Leaf
Kaladp0048s0535	AT3G14225	GLIP4	GDSL-motif lipase 4	_	Down	Leaf
Kaladp0048s0570	AT4G31980			_	Down	Leaf
Kaladp0048s0623	AT1G78995			_	Down	Leaf
Kaladp0050s0094	AT1G59960		NAD(P)-linked oxidoreductase superfamily protein	_	Down	Leaf
Kaladp0051s0022	AT5G55820			_	Down	Leaf
Kaladp0055s0024	AT1G19910	ATVHA-C2,AVA-2PE,AVA-P2	ATPase, F0/V0 complex, subunit C protein	_	Down	Leaf
Kaladp0055s0182	AT4G38400	ATEXLA2,ATEXPL2,ATHEXP BETA 2.2,EXLA2,EXPL2	expansin-like A2	_	Down	Leaf
Kaladp0055s0440				_	Down	Leaf
Kaladp0055s0467	AT3G03310	ATLCAT3,LCAT3	lecithin:cholesterol acyltransferase 3	_	Down	Leaf
Kaladp0056s0054	AT3G43850			_	Down	Leaf
Kaladp0058s0135	AT1G26945	KDR	basic helix-loop-helix (bHLH) DNA-binding superfamily protein	_	Down	Leaf
Kaladp0058s0349	AT2G42900		Plant basic secretory protein (BSP) family protein	_	Down	Leaf
Kaladp0058s0546	AT3G47510			_	Down	Leaf
Kaladp0058s0569	AT3G47520	MDH	malate dehydrogenase	_	Down	Leaf
Kaladp0058s0616	AT3G53950		glyoxal oxidase-related protein	_	Down	Leaf
Kaladp0059s0105	AT2G36530	ENO2,LOS2	Enolase	_	Down	Leaf
Kaladp0059s0342				_	Down	Leaf
Kaladp0060s0291	AT2G39650		Protein of unknown function (DUF506)	_	Down	Leaf
Kaladp0060s0356	AT4G21280	PSBQ,PSBQ-1,PSBQA	photosystem II subunit QA	_	Down	Leaf
Kaladp0060s0475				_	Down	Leaf
Kaladp0061s0178	AT1G14280	PKS2	phytochrome kinase substrate 2	_	Down	Leaf
Kaladp0062s0057				_	Down	Leaf
Kaladp0062s0111	AT5G66460		Glycosyl hydrolase superfamily protein	_	Down	Leaf
Kaladp0066s0045	AT1G70850	MLP34	MLP-like protein 34	_	Down	Leaf
Kaladp0066s0105	AT2G46660	CYP78A6	cytochrome P450, family 78, subfamily A, polypeptide 6	_	Down	Leaf
Kaladp0067s0193				_	Down	Leaf
Kaladp0067s0222	AT1G64640	AtENODL8,ENODL8	early nodulin-like protein 8	_	Down	Leaf
Kaladp0068s0017	AT4G13710		Pectin lyase-like superfamily protein	_	Down	Leaf
Kaladp0068s0343	AT1G48330			_	Down	Leaf
Kaladp0068s0367				_	Down	Leaf
Kaladp0070s0042	AT1G32920			_	Down	Leaf
Kaladp0071s0031				_	Down	Leaf
Kaladp0071s0033	AT4G28240		Wound-responsive family protein	_	Down	Leaf
Kaladp0075s0059	AT2G39730	RCA	rubisco activase	_	Down	Leaf
Kaladp0076s0171				_	Down	Leaf
Kaladp0076s0247	AT3G60130	BGLU16	beta glucosidase 16	_	Down	Leaf
Kaladp0076s0255	AT5G18670	BAM9,BMY3	beta-amylase 3	_	Down	Leaf
Kaladp0076s0256	AT5G18670	BAM9,BMY3	beta-amylase 3	_	Down	Leaf
Kaladp0081s0070	AT4G13195	CLE44	CLAVATA3/ESR-RELATED 44	_	Down	Leaf
Kaladp0081s0403	AT1G20823		RING/U-box superfamily protein	_	Down	Leaf
Kaladp0082s0209	AT2G42500	PP2A-3	protein phosphatase 2A-3	_	Down	Leaf
Kaladp0085s0082	AT3G62040		Haloacid dehalogenase-like hydrolase (HAD) superfamily protein	_	Down	Leaf
Kaladp0087s0059	ATCG01100		NADH dehydrogenase family protein	_	Down	Leaf
Kaladp0088s0036	AT3G62950		Thioredoxin superfamily protein	_	Down	Leaf
Kaladp0088s0052				_	Down	Leaf
Kaladp0088s0055				_	Down	Leaf
Kaladp0089s0008	AT1G18210		Calcium-binding EF-hand family protein	_	Down	Leaf
Kaladp0090s0062	AT2G05920		Subtilase family protein	_	Down	Leaf
Kaladp0091s0077	AT3G48550			_	Down	Leaf
Kaladp0092s0187	AT1G12840	ATVHA-C,DET3	vacuolar ATP synthase subunit C (VATC) / V-ATPase C subunit / vacuolar proton pump C subunit (DET3)	_	Down	Leaf
Kaladp0093s0069	AT2G45220		Plant invertase/pectin methylesterase inhibitor superfamily	_	Down	Leaf
Kaladp0093s0103	AT3G48280	CYP71A25	cytochrome P450, family 71, subfamily A, polypeptide 25	_	Down	Leaf
Kaladp0093s0118	ATCG01110		NAD(P)H dehydrogenase subunit H	_	Down	Leaf
Kaladp0094s0093	AT2G38400	AGT3	alanine:glyoxylate aminotransferase 3	_	Down	Leaf
Kaladp0095s0037	AT4G21760	BGLU47	beta-glucosidase 47	_	Down	Leaf
Kaladp0095s0378	AT3G16660		Pollen Ole e 1 allergen and extensin family protein	_	Down	Leaf
Kaladp0095s0833	AT4G38580	ATFP6,FP6,HIPP26	farnesylated protein 6	_	Down	Leaf
Kaladp0096s0024	AT5G67020			_	Down	Leaf
Kaladp0096s0107	AT3G22540		Protein of unknown function (DUF1677)	_	Down	Leaf
Kaladp0098s0021	AT5G57260	CYP71B10	cytochrome P450, family 71, subfamily B, polypeptide 10	_	Down	Leaf
Kaladp0098s0038				_	Down	Leaf
Kaladp0100s0017	AT4G31500	ATR4,CYP83B1,RED1,RNT1,SUR2	cytochrome P450, family 83, subfamily B, polypeptide 1	_	Down	Leaf
Kaladp0152s0005	AT3G07490	AGD11	ARF-GAP domain 11	_	Down	Leaf
Kaladp0168s0001	AT3G45970	ATEXLA1,ATEXPL1,ATHEXP BETA 2.1,EXLA1,EXPL1	expansin-like A1	_	Down	Leaf
Kaladp0254s0005	AT1G22160		Protein of unknown function (DUF581)	_	Down	Leaf
Kaladp0300s0010				_	Down	Leaf
Kaladp0319s0003	AT1G18650	PDCB3	plasmodesmata callose-binding protein 3	_	Down	Leaf
Kaladp0354s0001	AT5G67150		HXXXD-type acyl-transferase family protein	_	Down	Leaf
Kaladp0384s0001	AT1G70260		nodulin MtN21 /EamA-like transporter family protein	_	Down	Leaf
Kaladp0476s0010				_	Down	Leaf
Kaladp0492s0002	AT3G54890	LHCA1	photosystem I light harvesting complex gene 1	_	Down	Leaf
Kaladp0538s0032	AT3G26310	CYP71B35	cytochrome P450, family 71, subfamily B, polypeptide 35	_	Down	Leaf
Kaladp0666s0003	AT2G41120			_	Down	Leaf
Kaladp0674s0054				_	Down	Leaf
Kaladp0674s0062	AT5G50160	ATFRO8,FRO8	ferric reduction oxidase 8	_	Down	Leaf
Kaladp0674s0170				_	Down	Leaf
Kaladp0747s0025	AT5G46330	FLS2	Leucine-rich receptor-like protein kinase family protein	_	Down	Leaf
Kaladp0808s0043	AT3G60340		alpha/beta-Hydrolases superfamily protein	_	Down	Leaf
Kaladp0809s0104				_	Down	Leaf
Kaladp0843s0003				_	Down	Leaf
Kaladp0863s0012	AT1G16630			_	Down	Leaf
Kaladp0878s0030	AT1G70880		Polyketide cyclase/dehydrase and lipid transport superfamily protein	_	Down	Leaf
Kaladp0967s0011	AT1G13710	CYP78A5,KLU	cytochrome P450, family 78, subfamily A, polypeptide 5	_	Down	Leaf
Kaladp1053s0001	AT2G01420	ATPIN4,PIN4	Auxin efflux carrier family protein	_	Down	Leaf
Kaladp1129s0006	AT5G48270		Plant protein of unknown function (DUF868)	_	Down	Leaf
Kaladp1183s0001				_	Down	Leaf
Kaladp1203s0004	AT5G18670	BAM9,BMY3	beta-amylase 3	_	Down	Leaf
Kaladp1260s0004	AT5G49660		Leucine-rich repeat transmembrane protein kinase family protein	_	Down	Leaf
Kaladp1262s0001	AT4G21500			_	Down	Leaf
Kaladp1262s0003	AT1G61260		Protein of unknown function (DUF761)	_	Down	Leaf
Kaladp1310s0011	AT3G26690	ATNUDT13,ATNUDX13,NUDX13	nudix hydrolase homolog 13	_	Down	Leaf
Kaladp0037s0074	AT5G57150		basic helix-loop-helix (bHLH) DNA-binding superfamily protein	bHLH	Down	Leaf
Kaladp0042s0292	AT5G57150		basic helix-loop-helix (bHLH) DNA-binding superfamily protein	bHLH	Down	Leaf
Kaladp0091s0023	AT1G32640	ATMYC2,JAI1,JIN1,MYC2,RD22BP1,ZBF1	Basic helix-loop-helix (bHLH) DNA-binding family protein	bHLH	Down	Leaf
Kaladp0040s0399	AT3G27650	LBD25	LOB domain-containing protein 25	LOB	Down	Leaf
Kaladp0013s0034	AT4G37260	ATMYB73,MYB73	myb domain protein 73	MYB	Down	Leaf
Kaladp0040s0411	AT5G14750	ATMYB66,MYB66,WER,WER1	myb domain protein 66	MYB	Down	Leaf
Kaladp0076s0304	AT4G21440	ATM4,ATMYB102,MYB102	MYB-like 102	MYB	Down	Leaf
Kaladp0016s0274	AT1G75250	ATRL6,RL6,RSM3	RAD-like 6	MYB-related	Down	Leaf
Kaladp0048s0342	AT1G75250	ATRL6,RL6,RSM3	RAD-like 6	MYB-related	Down	Leaf
Kaladp0082s0052	AT3G57040	ARR9,ATRR4	response regulator 9	Orphans	Down	Leaf
Kaladp0036s0239	AT1G70700	JAZ9,TIFY7	TIFY domain/Divergent CCT motif family protein	Tify	Down	Leaf
Kaladp0496s0005	AT1G19180	JAZ1,TIFY10A	jasmonate-zim-domain protein 1	Tify	Down	Leaf
Kaladp0048s0308	AT2G44730		Alcohol dehydrogenase transcription factor Myb/SANT-like family protein	Trihelix	Down	Leaf
Kaladp0809s0126	AT2G34830	AtWRKY35,MEE24,WRKY35	WRKY DNA-binding protein 35	WRKY	Down	Leaf
Kaladp0001s0004	AT3G05390			_	Up	Leaf
Kaladp0001s0012	AT3G05500		Rubber elongation factor protein (REF)	_	Up	Leaf
Kaladp0001s0017	AT2G45250		Integral membrane protein hemolysin-III homolog	_	Up	Leaf
Kaladp0001s0027	AT1G47670		Transmembrane amino acid transporter family protein	_	Up	Leaf
Kaladp0001s0112	AT4G20325			_	Up	Leaf
Kaladp0001s0311	AT5G57110	ACA8,AT-ACA8	autoinhibited Ca2+ -ATPase, isoform 8	_	Up	Leaf
Kaladp0002s0071	AT3G57150	AtCBF5,AtNAP57,CBF5,NAP57	homologue of NAP57	_	Up	Leaf
Kaladp0003s0125				_	Up	Leaf
Kaladp0004s0014	AT5G63450	CYP94B1	cytochrome P450, family 94, subfamily B, polypeptide 1	_	Up	Leaf
Kaladp0008s0052	AT5G51330	DYAD,SWI1	SWITCH1	_	Up	Leaf
Kaladp0008s0313	AT1G08480			_	Up	Leaf
Kaladp0008s0320	AT5G16080	AtCXE17,CXE17	carboxyesterase 17	_	Up	Leaf
Kaladp0008s0416	AT5G60710		Zinc finger (C3HC4-type RING finger) family protein	_	Up	Leaf
Kaladp0008s0562	AT3G12340		FKBP-like peptidyl-prolyl cis-trans isomerase family protein	_	Up	Leaf
Kaladp0008s0694	AT5G24530	DMR6	2-oxoglutarate (2OG) and Fe(II)-dependent oxygenase superfamily protein	_	Up	Leaf
Kaladp0008s0804	AT1G65030		Transducin/WD40 repeat-like superfamily protein	_	Up	Leaf
Kaladp0009s0013	AT5G46330	FLS2	Leucine-rich receptor-like protein kinase family protein	_	Up	Leaf
Kaladp0010s0084	AT4G05020	NDB2	NAD(P)H dehydrogenase B2	_	Up	Leaf
Kaladp0011s0276	AT3G52990		Pyruvate kinase family protein	_	Up	Leaf
Kaladp0011s0493	AT1G15520	ABCG40,ATABCG40,ATPDR12,PDR12	pleiotropic drug resistance 12	_	Up	Leaf
Kaladp0011s0579	AT2G28600		P-loop containing nucleoside triphosphate hydrolases superfamily protein	_	Up	Leaf
Kaladp0011s0772	AT1G49760	PAB8,PABP8	poly(A) binding protein 8	_	Up	Leaf
Kaladp0011s0806	AT5G25610	ATRD22,RD22	BURP domain-containing protein	_	Up	Leaf
Kaladp0011s0860	AT5G22060	ATJ2,J2	DNAJ homologue 2	_	Up	Leaf
Kaladp0011s0871	AT5G22330	ATTIP49A,RIN1	P-loop containing nucleoside triphosphate hydrolases superfamily protein	_	Up	Leaf
Kaladp0011s1061	AT2G24210	TPS10	terpene synthase 10	_	Up	Leaf
Kaladp0012s0004	AT3G03360		F-box/RNI-like superfamily protein	_	Up	Leaf
Kaladp0012s0094	AT2G47990	EDA13,EDA19,SWA1	transducin family protein / WD-40 repeat family protein	_	Up	Leaf
Kaladp0012s0106	AT3G09270	ATGSTU8,GSTU8	glutathione S-transferase TAU 8	_	Up	Leaf
Kaladp0016s0056	AT5G14040	PHT3;1	phosphate transporter 3;1	_	Up	Leaf
Kaladp0016s0128	AT1G76270		O-fucosyltransferase family protein	_	Up	Leaf
Kaladp0016s0211	AT1G19250	FMO1	flavin-dependent monooxygenase 1	_	Up	Leaf
Kaladp0018s0161	AT3G18830	ATPLT5,ATPMT5,PMT5	polyol/monosaccharide transporter 5	_	Up	Leaf
Kaladp0019s0020	AT5G14780	FDH	formate dehydrogenase	_	Up	Leaf
Kaladp0020s0029	AT3G52130		Bifunctional inhibitor/lipid-transfer protein/seed storage 2S albumin superfamily protein	_	Up	Leaf
Kaladp0020s0175	AT3G59140	ATMRP14,MRP14	multidrug resistance-associated protein 14	_	Up	Leaf
Kaladp0020s0226	AT3G23590	MED33A,RFR1	REF4-related 1	_	Up	Leaf
Kaladp0021s0110	AT4G35540		zinc ion binding;transcription regulators	_	Up	Leaf
Kaladp0022s0125	AT3G20000	TOM40	translocase of the outer mitochondrial membrane 40	_	Up	Leaf
Kaladp0022s0215	AT3G07130	ATPAP15,PAP15	purple acid phosphatase 15	_	Up	Leaf
Kaladp0023s0062	AT4G37680	HHP4	heptahelical protein 4	_	Up	Leaf
Kaladp0023s0092	AT5G09590	HSC70-5,MTHSC70-2	mitochondrial HSO70 2	_	Up	Leaf
Kaladp0024s0124	AT1G23550	SRO2	similar to RCD one 2	_	Up	Leaf
Kaladp0024s0339	AT1G27100		Actin cross-linking protein	_	Up	Leaf
Kaladp0024s0405	AT3G08950		electron transport SCO1/SenC family protein	_	Up	Leaf
Kaladp0024s0522	AT3G47090		Leucine-rich repeat protein kinase family protein	_	Up	Leaf
Kaladp0024s0686	AT5G40770	ATPHB3,PHB3	prohibitin 3	_	Up	Leaf
Kaladp0024s0861	AT1G16840			_	Up	Leaf
Kaladp0026s0064	AT5G38970	ATBR6OX,BR6OX,BR6OX1,CYP85A1	brassinosteroid-6-oxidase 1	_	Up	Leaf
Kaladp0028s0003	AT1G10710	PHS1	poor homologous synapsis 1	_	Up	Leaf
Kaladp0032s0062	AT4G27585		SPFH/Band 7/PHB domain-containing membrane-associated protein family	_	Up	Leaf
Kaladp0032s0156	AT3G11810			_	Up	Leaf
Kaladp0032s0291	AT2G29120	ATGLR2.7,GLR2.7	glutamate receptor 2.7	_	Up	Leaf
Kaladp0032s0292	AT2G29120	ATGLR2.7,GLR2.7	glutamate receptor 2.7	_	Up	Leaf
Kaladp0034s0028	AT5G57760			_	Up	Leaf
Kaladp0034s0091	AT3G26320	CYP71B36	cytochrome P450, family 71, subfamily B, polypeptide 36	_	Up	Leaf
Kaladp0036s0192	AT1G14700	ATPAP3,PAP3	purple acid phosphatase 3	_	Up	Leaf
Kaladp0037s0107	AT3G52820	ATPAP22,PAP22	purple acid phosphatase 22	_	Up	Leaf
Kaladp0037s0425	AT4G07410		Transducin family protein / WD-40 repeat family protein	_	Up	Leaf
Kaladp0038s0043	AT1G09720		Kinase interacting (KIP1-like) family protein	_	Up	Leaf
Kaladp0039s0071	AT5G53970		Tyrosine transaminase family protein	_	Up	Leaf
Kaladp0039s0142	AT5G43350	ATPT1,PHT1;1	phosphate transporter 1;1	_	Up	Leaf
Kaladp0039s0261	AT5G40010	AATP1	AAA-ATPase 1	_	Up	Leaf
Kaladp0040s0053	AT3G63380		ATPase E1-E2 type family protein / haloacid dehalogenase-like hydrolase family protein	_	Up	Leaf
Kaladp0040s0180	AT4G39330	ATCAD9,CAD9	cinnamyl alcohol dehydrogenase 9	_	Up	Leaf
Kaladp0040s0360	AT4G23180	CRK10,RLK4	cysteine-rich RLK (RECEPTOR-like protein kinase) 10	_	Up	Leaf
Kaladp0040s0361	AT4G21410	CRK29	cysteine-rich RLK (RECEPTOR-like protein kinase) 29	_	Up	Leaf
Kaladp0040s0425	AT5G40200	DegP9	DegP protease 9	_	Up	Leaf
Kaladp0040s0428	AT3G28210	PMZ,SAP12	zinc finger (AN1-like) family protein	_	Up	Leaf
Kaladp0040s0615	AT2G36750	UGT73C1	UDP-glucosyl transferase 73C1	_	Up	Leaf
Kaladp0040s0701	AT3G07050		GTP-binding family protein	_	Up	Leaf
Kaladp0042s0179	AT3G57550	AGK2,GK-2	guanylate kinase	_	Up	Leaf
Kaladp0042s0297	AT4G23180	CRK10,RLK4	cysteine-rich RLK (RECEPTOR-like protein kinase) 10	_	Up	Leaf
Kaladp0043s0266	AT4G29990		Leucine-rich repeat transmembrane protein kinase protein	_	Up	Leaf
Kaladp0044s0065	AT4G02390	APP,ATPARP1,PARP1,PP	poly(ADP-ribose) polymerase	_	Up	Leaf
Kaladp0045s0071	AT1G05760	RTM1	Mannose-binding lectin superfamily protein	_	Up	Leaf
Kaladp0045s0145	AT3G22890	APS1	ATP sulfurylase 1	_	Up	Leaf
Kaladp0045s0322	AT2G47360			_	Up	Leaf
Kaladp0045s0427	AT1G79750	ATNADP-ME4,NADP-ME4	NADP-malic enzyme 4	_	Up	Leaf
Kaladp0046s0316	AT5G40010	AATP1	AAA-ATPase 1	_	Up	Leaf
Kaladp0047s0249	AT1G78990		HXXXD-type acyl-transferase family protein	_	Up	Leaf
Kaladp0048s0120	AT1G76980			_	Up	Leaf
Kaladp0048s0407	AT3G13080	ATMRP3,MRP3	multidrug resistance-associated protein 3	_	Up	Leaf
Kaladp0048s0523				_	Up	Leaf
Kaladp0048s0892	AT2G26730		Leucine-rich repeat protein kinase family protein	_	Up	Leaf
Kaladp0048s0920	AT1G18800	NRP2	NAP1-related protein 2	_	Up	Leaf
Kaladp0050s0062	AT1G65560		Zinc-binding dehydrogenase family protein	_	Up	Leaf
Kaladp0050s0063	AT1G05680	UGT74E2	Uridine diphosphate glycosyltransferase 74E2	_	Up	Leaf
Kaladp0050s0209	AT2G45550	CYP76C4	cytochrome P450, family 76, subfamily C, polypeptide 4	_	Up	Leaf
Kaladp0052s0004	AT5G53460	GLT1	NADH-dependent glutamate synthase 1	_	Up	Leaf
Kaladp0053s0002	AT2G26560	PLA IIA,PLA2A,PLP2	phospholipase A 2A	_	Up	Leaf
Kaladp0053s0015	AT1G17180	ATGSTU25,GSTU25	glutathione S-transferase TAU 25	_	Up	Leaf
Kaladp0053s0051	AT1G30270	ATCIPK23,CIPK23,LKS1,SnRK3.23	CBL-interacting protein kinase 23	_	Up	Leaf
Kaladp0053s0100	AT1G06340		Plant Tudor-like protein	_	Up	Leaf
Kaladp0053s0667	AT5G48660		B-cell receptor-associated protein 31-like	_	Up	Leaf
Kaladp0055s0009	AT4G23160	CRK8	cysteine-rich RLK (RECEPTOR-like protein kinase) 8	_	Up	Leaf
Kaladp0055s0223	AT4G38710		glycine-rich protein	_	Up	Leaf
Kaladp0055s0371	AT1G52540		Protein kinase superfamily protein	_	Up	Leaf
Kaladp0058s0152	AT4G08850		Leucine-rich repeat receptor-like protein kinase family protein	_	Up	Leaf
Kaladp0058s0385	AT5G07440	GDH2	glutamate dehydrogenase 2	_	Up	Leaf
Kaladp0058s0405	AT3G49240	emb1796	Pentatricopeptide repeat (PPR) superfamily protein	_	Up	Leaf
Kaladp0058s0505	AT1G27190		Leucine-rich repeat protein kinase family protein	_	Up	Leaf
Kaladp0058s0659	AT1G07850		Protein of unknown function (DUF604)	_	Up	Leaf
Kaladp0058s0662	AT1G31280	AGO2	Argonaute family protein	_	Up	Leaf
Kaladp0059s0261	AT1G23220		Dynein light chain type 1 family protein	_	Up	Leaf
Kaladp0059s0333	AT5G15640		Mitochondrial substrate carrier family protein	_	Up	Leaf
Kaladp0060s0126				_	Up	Leaf
Kaladp0060s0142	AT2G23620	ATMES1,MES1	methyl esterase 1	_	Up	Leaf
Kaladp0060s0242	AT3G12270	ATPRMT3,PRMT3	protein arginine methyltransferase 3	_	Up	Leaf
Kaladp0060s0465	AT3G17390	MAT4,MTO3,SAMS3	S-adenosylmethionine synthetase family protein	_	Up	Leaf
Kaladp0062s0088	AT5G43580		Serine protease inhibitor, potato inhibitor I-type family protein	_	Up	Leaf
Kaladp0062s0170	AT5G09590	HSC70-5,MTHSC70-2	mitochondrial HSO70 2	_	Up	Leaf
Kaladp0064s0085	AT1G50460	ATHKL1,HKL1	hexokinase-like 1	_	Up	Leaf
Kaladp0066s0053	AT3G50930	BCS1	cytochrome BC1 synthesis	_	Up	Leaf
Kaladp0067s0033	AT3G22370	AOX1A,ATAOX1A	alternative oxidase 1A	_	Up	Leaf
Kaladp0068s0046	AT3G18030	ATHAL3,ATHAL3A,HAL3,HAL3A	HAL3-like protein A	_	Up	Leaf
Kaladp0068s0169	AT4G17260		Lactate/malate dehydrogenase family protein	_	Up	Leaf
Kaladp0070s0098	AT2G34357		ARM repeat superfamily protein	_	Up	Leaf
Kaladp0071s0126	AT1G10522			_	Up	Leaf
Kaladp0071s0393				_	Up	Leaf
Kaladp0071s0418	AT1G24100	UGT74B1	UDP-glucosyl transferase 74B1	_	Up	Leaf
Kaladp0071s0419	AT2G31750	UGT74D1	UDP-glucosyl transferase 74D1	_	Up	Leaf
Kaladp0073s0022	AT3G25800	PDF1,PP2AA2,PR 65	protein phosphatase 2A subunit A2	_	Up	Leaf
Kaladp0073s0096	AT3G09950			_	Up	Leaf
Kaladp0073s0139	AT2G20580	ATRPN1A,RPN1A	26S proteasome regulatory subunit S2 1A	_	Up	Leaf
Kaladp0076s0016	AT1G28220	ATPUP3,PUP3	purine permease 3	_	Up	Leaf
Kaladp0076s0372	AT1G18140	ATLAC1,LAC1	laccase 1	_	Up	Leaf
Kaladp0077s0001	ATCG00180		DNA-directed RNA polymerase family protein	_	Up	Leaf
Kaladp0077s0002	ATCG00170		DNA-directed RNA polymerase family protein	_	Up	Leaf
Kaladp0080s0013	AT3G16810	APUM24,PUM24	pumilio 24	_	Up	Leaf
Kaladp0080s0125	AT5G49700		Predicted AT-hook DNA-binding family protein	_	Up	Leaf
Kaladp0081s0165	AT1G09830		Glycinamide ribonucleotide (GAR) synthetase	_	Up	Leaf
Kaladp0081s0397	AT2G33590		NAD(P)-binding Rossmann-fold superfamily protein	_	Up	Leaf
Kaladp0081s0398	AT2G33590		NAD(P)-binding Rossmann-fold superfamily protein	_	Up	Leaf
Kaladp0082s0204	AT3G23990	HSP60,HSP60-3B	heat shock protein 60	_	Up	Leaf
Kaladp0083s0052	AT1G13330	AHP2	Arabidopsis Hop2 homolog	_	Up	Leaf
Kaladp0085s0091	AT2G36170		Ubiquitin supergroup;Ribosomal protein L40e	_	Up	Leaf
Kaladp0086s0053	AT1G76650	CML38	calmodulin-like 38	_	Up	Leaf
Kaladp0088s0059	AT3G48660		Protein of unknown function (DUF 3339)	_	Up	Leaf
Kaladp0089s0094	AT2G31240		Tetratricopeptide repeat (TPR)-like superfamily protein	_	Up	Leaf
Kaladp0089s0095	AT2G31240		Tetratricopeptide repeat (TPR)-like superfamily protein	_	Up	Leaf
Kaladp0092s0157	AT3G16240	AQP1,ATTIP2;1,DELTA-TIP,DELTA-TIP1,TIP2;1	delta tonoplast integral protein	_	Up	Leaf
Kaladp0095s0114	AT5G05320		FAD/NAD(P)-binding oxidoreductase family protein	_	Up	Leaf
Kaladp0095s0150	AT3G57000		nucleolar essential protein-related	_	Up	Leaf
Kaladp0095s0178	AT2G36240		pentatricopeptide (PPR) repeat-containing protein	_	Up	Leaf
Kaladp0095s0227	AT5G15120		Protein of unknown function (DUF1637)	_	Up	Leaf
Kaladp0095s0319	AT1G11070			_	Up	Leaf
Kaladp0095s0560	AT4G11720	GCS1,HAP2	hapless 2	_	Up	Leaf
Kaladp0095s0581	AT3G47780	ATATH6,ATH6	ABC2 homolog 6	_	Up	Leaf
Kaladp0095s0586	AT1G18850			_	Up	Leaf
Kaladp0095s0729	AT4G33300	ADR1-L1	ADR1-like 1	_	Up	Leaf
Kaladp0096s0077				_	Up	Leaf
Kaladp0098s0055	AT3G52990		Pyruvate kinase family protein	_	Up	Leaf
Kaladp0098s0070	AT3G52710			_	Up	Leaf
Kaladp0099s0002	AT2G21100		Disease resistance-responsive (dirigent-like protein) family protein	_	Up	Leaf
Kaladp0099s0004	AT4G36850		PQ-loop repeat family protein / transmembrane family protein	_	Up	Leaf
Kaladp0100s0090	AT3G55605		Mitochondrial glycoprotein family protein	_	Up	Leaf
Kaladp0101s0241	AT1G14060		GCK domain-containing protein	_	Up	Leaf
Kaladp0101s0254	AT1G26800		RING/U-box superfamily protein	_	Up	Leaf
Kaladp0152s0013	AT2G26560	PLA IIA,PLA2A,PLP2	phospholipase A 2A	_	Up	Leaf
Kaladp0210s0003				_	Up	Leaf
Kaladp0423s0005	AT3G52760		Integral membrane Yip1 family protein	_	Up	Leaf
Kaladp0515s0134	AT3G57150	AtCBF5,AtNAP57,CBF5,NAP57	homologue of NAP57	_	Up	Leaf
Kaladp0550s0028	AT3G54630			_	Up	Leaf
Kaladp0607s0017	AT1G79950		RAD3-like DNA-binding helicase protein	_	Up	Leaf
Kaladp0630s0007	AT3G14690	CYP72A15	cytochrome P450, family 72, subfamily A, polypeptide 15	_	Up	Leaf
Kaladp0630s0032	AT3G14900			_	Up	Leaf
Kaladp0630s0057	AT3G14630	CYP72A9	cytochrome P450, family 72, subfamily A, polypeptide 9	_	Up	Leaf
Kaladp0674s0125	AT5G62680		Major facilitator superfamily protein	_	Up	Leaf
Kaladp0674s0126	AT5G62680		Major facilitator superfamily protein	_	Up	Leaf
Kaladp0674s0127	AT5G62680		Major facilitator superfamily protein	_	Up	Leaf
Kaladp0674s0156	AT1G18800	NRP2	NAP1-related protein 2	_	Up	Leaf
Kaladp0740s0008	AT5G55930	ATOPT1,OPT1	oligopeptide transporter 1	_	Up	Leaf
Kaladp0792s0001	AT3G13340		Transducin/WD40 repeat-like superfamily protein	_	Up	Leaf
Kaladp0809s0108	AT3G03360		F-box/RNI-like superfamily protein	_	Up	Leaf
Kaladp0809s0143	AT3G26310	CYP71B35	cytochrome P450, family 71, subfamily B, polypeptide 35	_	Up	Leaf
Kaladp0840s0008	AT5G46230		Protein of unknown function, DUF538	_	Up	Leaf
Kaladp0844s0021	AT4G17380	ATMSH4,MSH4	MUTS-like protein 4	_	Up	Leaf
Kaladp0863s0006	AT3G16050	A37,ATPDX1.2,PDX1.2	pyridoxine biosynthesis 1.2	_	Up	Leaf
Kaladp0868s0013	AT2G29120	ATGLR2.7,GLR2.7	glutamate receptor 2.7	_	Up	Leaf
Kaladp0868s0041	AT4G04940		transducin family protein / WD-40 repeat family protein	_	Up	Leaf
Kaladp0872s0034	AT2G11520	CRCK3	calmodulin-binding receptor-like cytoplasmic kinase 3	_	Up	Leaf
Kaladp0889s0001	AT2G36750	UGT73C1	UDP-glucosyl transferase 73C1	_	Up	Leaf
Kaladp0912s0002	AT5G03380		Heavy metal transport/detoxification superfamily protein	_	Up	Leaf
Kaladp0912s0010	AT2G36750	UGT73C1	UDP-glucosyl transferase 73C1	_	Up	Leaf
Kaladp0921s0003				_	Up	Leaf
Kaladp0964s0004	AT1G23100		GroES-like family protein	_	Up	Leaf
Kaladp0964s0026				_	Up	Leaf
Kaladp0972s0014	AT4G27585		SPFH/Band 7/PHB domain-containing membrane-associated protein family	_	Up	Leaf
Kaladp0979s0008	AT1G23550	SRO2	similar to RCD one 2	_	Up	Leaf
Kaladp1006s0004	AT2G26650	AKT1,ATAKT1,KT1	K+ transporter 1	_	Up	Leaf
Kaladp1006s0018	AT5G25560		CHY-type/CTCHY-type/RING-type Zinc finger protein	_	Up	Leaf
Kaladp1262s0006	AT1G07180	ATNDI1,NDA1	alternative NAD(P)H dehydrogenase 1	_	Up	Leaf
Kaladp1314s0009	AT3G62550		Adenine nucleotide alpha hydrolases-like superfamily protein	_	Up	Leaf
Kaladp1324s0002	AT4G35690		Arabidopsis protein of unknown function (DUF241)	_	Up	Leaf
Kaladp1324s0040	AT3G03060		P-loop containing nucleoside triphosphate hydrolases superfamily protein	_	Up	Leaf
Kaladp0033s0081	AT3G19360		Zinc finger (CCCH-type) family protein	C3H	Up	Leaf
Kaladp0055s0126	AT2G21060	ATCSP4,ATGRP2B,GRP2B	glycine-rich protein 2B	CSD	Up	Leaf
Kaladp0081s0271	AT2G26150	ATHSFA2,HSFA2	heat shock transcription factor A2	HSF	Up	Leaf
Kaladp0102s0147	AT2G26150	ATHSFA2,HSFA2	heat shock transcription factor A2	HSF	Up	Leaf
Kaladp0515s0230	AT2G26150	ATHSFA2,HSFA2	heat shock transcription factor A2	HSF	Up	Leaf
Kaladp0047s0244	AT1G78930		Mitochondrial transcription termination factor family protein	mTERF	Up	Leaf
Kaladp0096s0163	AT5G17800	AtMYB56,MYB56	myb domain protein 56	MYB	Up	Leaf
Kaladp0912s0017	AT1G06180	ATMYB13,ATMYBLFGN,MYB13	myb domain protein 13	MYB	Up	Leaf
Kaladp0071s0091	AT1G69490	ANAC029,ATNAP,NAP	NAC-like, activated by AP3/PI	NAC	Up	Leaf
Kaladp0018s0085	AT3G19210	ATRAD54,CHR25,RAD54	homolog of RAD54	SNF2	Up	Leaf
Kaladp0030s0133	AT5G63950	CHR24	chromatin remodeling 24	SNF2	Up	Leaf
Kaladp0010s0001	AT4G18170	ATWRKY28,WRKY28	WRKY DNA-binding protein 28	WRKY	Up	Leaf
Kaladp0040s0339	AT4G04450	AtWRKY42,WRKY42	WRKY family transcription factor	WRKY	Up	Leaf
Kaladp0068s0233	AT4G04450	AtWRKY42,WRKY42	WRKY family transcription factor	WRKY	Up	Leaf
Kaladp0325s0007	AT2G38470	ATWRKY33,WRKY33	WRKY DNA-binding protein 33	WRKY	Up	Leaf

## Sheet: Root
GeneID	At_Ortholog	At_Name	At_Anno	At_Tffamily	Regulation	Tissue
Kaladp0011s0190				_	Down	Root
Kaladp0011s0938	AT2G44480	BGLU17	beta glucosidase 17	_	Down	Root
Kaladp0024s0480	AT1G22380	AtUGT85A3,UGT85A3	UDP-glucosyl transferase 85A3	_	Down	Root
Kaladp0025s0017	AT1G55230		Family of unknown function (DUF716)	_	Down	Root
Kaladp0032s0076				_	Down	Root
Kaladp0032s0135	AT5G36110	CYP716A1	cytochrome P450, family 716, subfamily A, polypeptide 1	_	Down	Root
Kaladp0032s0440	AT2G21210		SAUR-like auxin-responsive protein family	_	Down	Root
Kaladp0039s0684	AT2G27830			_	Down	Root
Kaladp0042s0101	AT2G39540		Gibberellin-regulated family protein	_	Down	Root
Kaladp0044s0075	AT3G62580		Late embryogenesis abundant protein (LEA) family protein	_	Down	Root
Kaladp0045s0521	AT5G47530		Auxin-responsive family protein	_	Down	Root
Kaladp0048s0466	AT3G21240	4CL2,AT4CL2	4-coumarate:CoA ligase 2	_	Down	Root
Kaladp0048s0605	AT2G30750	CYP71A12	cytochrome P450, family 71, subfamily A, polypeptide 12	_	Down	Root
Kaladp0048s0612	AT2G30770	CYP71A13	cytochrome P450, family 71, subfamily A, polypeptide 13	_	Down	Root
Kaladp0055s0039	AT1G28710		Nucleotide-diphospho-sugar transferase family protein	_	Down	Root
Kaladp0056s0029	AT5G23660	MTN3	homolog of Medicago truncatula MTN3	_	Down	Root
Kaladp0062s0199	AT3G43660		Vacuolar iron transporter (VIT) family protein	_	Down	Root
Kaladp0076s0329	AT1G69850	ATNRT1:2,NRT1:2,NTL1	nitrate transporter 1:2	_	Down	Root
Kaladp0079s0059	AT1G14550		Peroxidase superfamily protein	_	Down	Root
Kaladp0080s0140	AT2G23970		Class I glutamine amidotransferase-like superfamily protein	_	Down	Root
Kaladp0085s0021				_	Down	Root
Kaladp0093s0128	AT2G27550	ATC	centroradialis	_	Down	Root
Kaladp0250s0010	AT2G07050	CAS1	cycloartenol synthase 1	_	Down	Root
Kaladp0571s0005	AT5G13870	EXGT-A4,XTH5	xyloglucan endotransglucosylase/hydrolase 5	_	Down	Root
Kaladp0609s0004	AT2G44480	BGLU17	beta glucosidase 17	_	Down	Root
Kaladp0674s0128	AT1G05160	ATKAO1,CYP88A3,KAO1	cytochrome P450, family 88, subfamily A, polypeptide 3	_	Down	Root
Kaladp1006s0012	AT1G52800		2-oxoglutarate (2OG) and Fe(II)-dependent oxygenase superfamily protein	_	Down	Root
Kaladp1201s0012	AT3G20015		Eukaryotic aspartyl protease family protein	_	Down	Root
Kaladp0015s0085	AT5G19790	RAP2.11	related to AP2 11	AP2-EREBP	Down	Root
Kaladp0095s0716	AT5G07580		Integrase-type DNA-binding superfamily protein	AP2-EREBP	Down	Root
Kaladp0039s0692	AT5G22890		C2H2 and C2HC zinc fingers superfamily protein	C2H2	Down	Root
Kaladp0037s0487	AT3G49950		GRAS family transcription factor	GRAS	Down	Root
Kaladp0045s0174	AT1G58210	EMB1674	kinase interacting family protein	Orphans	Down	Root
Kaladp0006s0123	ATCG01310		ribosomal protein L2	_	Up	Root
Kaladp0011s0860	AT5G22060	ATJ2,J2	DNAJ homologue 2	_	Up	Root
Kaladp0016s0215	AT3G12500	ATHCHIB,B-CHI,CHI-B,HCHIB,PR-3,PR3	basic chitinase	_	Up	Root
Kaladp0053s0403	AT2G29380	HAI3	highly ABA-induced PP2C gene 3	_	Up	Root
Kaladp0059s0333	AT5G15640		Mitochondrial substrate carrier family protein	_	Up	Root
Kaladp0072s0081	ATCG00120		ATP synthase subunit alpha	_	Up	Root
Kaladp0075s0070	AT3G27820	ATMDAR4,MDAR4	monodehydroascorbate reductase 4	_	Up	Root
Kaladp0077s0001	ATCG00180		DNA-directed RNA polymerase family protein	_	Up	Root
Kaladp0085s0102	AT2G47180	AtGolS1,GolS1	galactinol synthase 1	_	Up	Root
Kaladp0095s0233	AT5G62670	AHA11,HA11	H(+)-ATPase 11	_	Up	Root
Kaladp0095s0540	AT2G06040			_	Up	Root
Kaladp0095s0751	AT5G28540	BIP1	heat shock protein 70 (Hsp 70) family protein	_	Up	Root
Kaladp0101s0076	AT2G22240	ATIPS2,ATMIPS2,MIPS2	myo-inositol-1-phosphate synthase 2	_	Up	Root
Kaladp0101s0116	AT5G10170	ATMIPS3,MIPS3	myo-inositol-1-phosphate synthase 3	_	Up	Root
Kaladp0262s0010	AT1G73480		alpha/beta-Hydrolases superfamily protein	_	Up	Root
Kaladp0039s0117	AT5G63160	BT1	BTB and TAZ domain protein 1	TRAF	Up	Root
