# Supplementary material for: Transcriptomic Analysis of the CAM Species Kalanchoë fedtschenkoi Under Low- and High-Temperature Regimes
Source: Plants (Basel). 2024 Dec 8;13(23):3444. doi: 10.3390/plants13233444 (PMC11644069; doi:10.3390/plants13233444)
Supplement: Supplementary file 1 [file plants-13-03444-s001.zip › Supplementary Table S6.xlsx]

## Sheet: Leaf-Dawn
Gene_ID	At_Ortholog	Description	TFs Family	Cold	Heat
Kaladp0006s0099	AT3G54190	Transducin/WD40 repeat-like superfamily protein	_	down	up
Kaladp0008s0242			_	down	up
Kaladp0008s0314	AT5G57480	P-loop containing nucleoside triphosphate hydrolases superfamily protein	_	down	up
Kaladp0008s0515	AT5G07990	Cytochrome P450 superfamily protein	_	down	up
Kaladp0008s0663	AT5G24660	response to low sulfur 2	_	down	up
Kaladp0008s0693	AT5G54160	O-methyltransferase 1	_	down	up
Kaladp0008s0735	AT2G20560	DNAJ heat shock family protein	_	down	up
Kaladp0008s0880	AT4G27540	prenylated RAB acceptor 1.H	_	down	up
Kaladp0010s0179	AT1G27650	U2 snRNP auxiliary factor small subunit, putative	C3H	down	up
Kaladp0001s0133	AT3G61440	cysteine synthase C1	_	down	up
Kaladp0003s0001	AT2G23540	GDSL-like Lipase/Acylhydrolase superfamily protein	_	down	up
Kaladp0011s0017	AT2G27310	F-box family protein	_	down	up
Kaladp0011s0337			_	down	up
Kaladp0011s0450			_	down	up
Kaladp0011s0682	AT2G38900	Serine protease inhibitor, potato inhibitor I-type family protein	_	down	up
Kaladp0011s1034	AT3G48330	protein-l-isoaspartate methyltransferase 1	_	down	up
Kaladp0011s1359	AT2G06010	OBP3-responsive gene 4	_	down	up
Kaladp0015s0161			_	down	up
Kaladp0016s0188	AT3G09270	glutathione S-transferase TAU 8	_	down	up
Kaladp0016s0350	AT5G09390	CD2-binding protein-related	_	down	up
Kaladp0018s0008	AT5G04320	Shugoshin C terminus	_	down	up
Kaladp0018s0014	AT2G34570	PIN domain-like family protein	_	down	up
Kaladp0018s0080	AT4G25000	alpha-amylase-like	_	down	up
Kaladp0018s0119	AT3G19000	2-oxoglutarate (2OG) and Fe(II)-dependent oxygenase superfamily protein	_	down	up
Kaladp0018s0122	AT3G19000	2-oxoglutarate (2OG) and Fe(II)-dependent oxygenase superfamily protein	_	down	up
Kaladp0018s0123	AT3G19000	2-oxoglutarate (2OG) and Fe(II)-dependent oxygenase superfamily protein	_	down	up
Kaladp0018s0160	AT1G11755	Undecaprenyl pyrophosphate synthetase family protein	_	down	up
Kaladp0018s0307	AT5G18650	CHY-type/CTCHY-type/RING-type Zinc finger protein	_	down	up
Kaladp0022s0081	AT2G15890	maternal effect embryo arrest 14	_	down	up
Kaladp0022s0214	AT3G07150		_	down	up
Kaladp0024s0367	AT4G16230	GDSL-like Lipase/Acylhydrolase superfamily protein	_	down	up
Kaladp0024s0417	AT2G38470	WRKY DNA-binding protein 33	WRKY	down	up
Kaladp0024s0615	AT1G33720	cytochrome P450, family 76, subfamily C, polypeptide 6	_	down	up
Kaladp0024s0631	AT2G47700	RING/U-box superfamily protein	_	down	up
Kaladp0024s0640	AT3G51480	glutamate receptor 3.6	_	down	up
Kaladp0024s0746	AT5G62890	Xanthine/uracil permease family protein	_	down	up
Kaladp0026s0114	AT5G65210	bZIP transcription factor family protein	bZIP	down	up
Kaladp0028s0089	AT5G67220	FMN-linked oxidoreductases superfamily protein	_	down	up
Kaladp0029s0115			_	down	up
Kaladp0030s0060	AT4G22120	ERD (early-responsive to dehydration stress) family protein	_	down	up
Kaladp0030s0117	AT1G01720	NAC (No Apical Meristem) domain transcriptional regulator superfamily protein	NAC	down	up
Kaladp0030s0159	AT2G30770	cytochrome P450, family 71, subfamily A, polypeptide 13	_	down	up
Kaladp0031s0107	AT3G24520	heat shock transcription factor C1	HSF	down	up
Kaladp0032s0338	AT5G02100	Oxysterol-binding family protein	_	down	up
Kaladp0033s0008	AT1G51450	TRAUCO	_	down	up
Kaladp0033s0109			_	down	up
Kaladp0033s0150	AT4G10265	Wound-responsive family protein	_	down	up
Kaladp0033s0209	AT4G39230	NmrA-like negative transcriptional regulator family protein	_	down	up
Kaladp0033s0307	AT1G60710	NAD(P)-linked oxidoreductase superfamily protein	_	down	up
Kaladp0034s0023	AT3G19000	2-oxoglutarate (2OG) and Fe(II)-dependent oxygenase superfamily protein	_	down	up
Kaladp0034s0024	AT1G23870	trehalose-phosphatase/synthase 9	_	down	up
Kaladp0034s0126	AT3G24500	multiprotein bridging factor 1C	MBF1	down	up
Kaladp0036s0074	AT3G05170	Phosphoglycerate mutase family protein	_	down	up
Kaladp0036s0194	AT1G14720	xyloglucan endotransglucosylase/hydrolase 28	_	down	up
Kaladp0036s0198	AT2G01830	CHASE domain containing histidine kinase protein	Orphans	down	up
Kaladp0036s0278	AT3G47340	glutamine-dependent asparagine synthase 1	_	down	up
Kaladp0036s0311	AT2G30360	SOS3-interacting protein 4	_	down	up
Kaladp0037s0029	AT2G19070	spermidine hydroxycinnamoyl transferase	_	down	up
Kaladp0037s0154	AT2G40000	ortholog of sugar beet HS1 PRO-1 2	_	down	up
Kaladp0037s0204	AT3G55040	glutathione transferase lambda 2	_	down	up
Kaladp0037s0205	AT5G02790	Glutathione S-transferase family protein	_	down	up
Kaladp0037s0268	AT1G51200	A20/AN1-like zinc finger family protein	_	down	up
Kaladp0037s0497			_	down	up
Kaladp0039s0028	AT4G10265	Wound-responsive family protein	_	down	up
Kaladp0039s0032	AT4G10265	Wound-responsive family protein	_	down	up
Kaladp0039s0159	AT5G19760	Mitochondrial substrate carrier family protein	_	down	up
Kaladp0039s0215	AT4G32480	Protein of unknown function (DUF506)	_	down	up
Kaladp0039s0232	AT4G27450	Aluminium induced protein with YGL and LRDR motifs	_	down	up
Kaladp0039s0284	AT2G32120	heat-shock protein 70T-2	_	down	up
Kaladp0039s0321	AT2G32120	heat-shock protein 70T-2	_	down	up
Kaladp0039s0708	AT5G26220	ChaC-like family protein	_	down	up
Kaladp0039s0717	AT5G12020	17.6 kDa class II heat shock protein	_	down	up
Kaladp0039s0735	AT4G32800	Integrase-type DNA-binding superfamily protein	AP2-EREBP	down	up
Kaladp0040s0494	AT4G25980	Peroxidase superfamily protein	_	down	up
Kaladp0040s0540	AT4G36740	homeobox protein 40	HB	down	up
Kaladp0040s0694	AT3G25150	Nuclear transport factor 2 (NTF2) family protein with RNA binding (RRM-RBD-RNP motifs) domain	_	down	up
Kaladp0040s0698	AT2G32700	LEUNIG_homolog	LUG	down	up
Kaladp0040s0752	AT3G07350	Protein of unknown function (DUF506)	_	down	up
Kaladp0041s0036	AT1G53540	HSP20-like chaperones superfamily protein	_	down	up
Kaladp0041s0050	AT5G59300	ubiquitin carrier protein 7	_	down	up
Kaladp0042s0329	AT3G21690	MATE efflux family protein	_	down	up
Kaladp0042s0344	AT4G23690	Disease resistance-responsive (dirigent-like protein) family protein	_	down	up
Kaladp0042s0345			_	down	up
Kaladp0042s0382	AT2G27310	F-box family protein	_	down	up
Kaladp0043s0098	AT5G15020	SIN3-like 2	Orphans	down	up
Kaladp0043s0232	AT5G09800	ARM repeat superfamily protein	_	down	up
Kaladp0043s0300	AT1G15670	Galactose oxidase/kelch repeat superfamily protein	_	down	up
Kaladp0045s0225	AT1G53540	HSP20-like chaperones superfamily protein	_	down	up
Kaladp0045s0255	AT3G22890	ATP sulfurylase 1	_	down	up
Kaladp0045s0340	AT1G65890	acyl activating enzyme 12	_	down	up
Kaladp0046s0159	AT4G02900	ERD (early-responsive to dehydration stress) family protein	_	down	up
Kaladp0046s0308	AT4G22120	ERD (early-responsive to dehydration stress) family protein	_	down	up
Kaladp0048s0389	AT5G56030	heat shock protein 81-2	_	down	up
Kaladp0048s0425			_	down	up
Kaladp0048s0655	AT5G08790	NAC (No Apical Meristem) domain transcriptional regulator superfamily protein	NAC	down	up
Kaladp0048s0823	AT2G35736		_	down	up
Kaladp0048s0929	AT4G16600	Nucleotide-diphospho-sugar transferases superfamily protein	_	down	up
Kaladp0050s0058	AT2G43970	RNA-binding protein	_	down	up
Kaladp0050s0166	AT4G11280	1-aminocyclopropane-1-carboxylic acid (acc) synthase 6	_	down	up
Kaladp0050s0182	AT4G23340	2-oxoglutarate (2OG) and Fe(II)-dependent oxygenase superfamily protein	_	down	up
Kaladp0050s0230	AT1G62750	Translation elongation factor EFG/EF2 protein	_	down	up
Kaladp0050s0316	AT3G11930	Adenine nucleotide alpha hydrolases-like superfamily protein	_	down	up
Kaladp0050s0318	AT1G68320	myb domain protein 62	MYB	down	up
Kaladp0050s0350			_	down	up
Kaladp0051s0040	AT5G55310	DNA topoisomerase 1 beta	_	down	up
Kaladp0053s0078	AT1G17020	senescence-related gene 1	_	down	up
Kaladp0053s0112	AT1G29050	TRICHOME BIREFRINGENCE-LIKE 38	_	down	up
Kaladp0053s0135	AT1G53540	HSP20-like chaperones superfamily protein	_	down	up
Kaladp0053s0693	AT5G55970	RING/U-box superfamily protein	_	down	up
Kaladp0055s0344	AT4G26260	myo-inositol oxygenase 4	_	down	up
Kaladp0056s0014	AT5G37980	Zinc-binding dehydrogenase family protein	_	down	up
Kaladp0056s0090	AT2G36870	xyloglucan endotransglucosylase/hydrolase 32	_	down	up
Kaladp0057s0026			_	down	up
Kaladp0057s0068	AT5G26731		_	down	up
Kaladp0058s0249	AT3G24100	Uncharacterised protein family SERF	_	down	up
Kaladp0058s0261	AT3G25160	ER lumen protein retaining receptor family protein	_	down	up
Kaladp0058s0524	AT1G12060	BCL-2-associated athanogene 5	_	down	up
Kaladp0060s0139	AT2G23610	methyl esterase 3	_	down	up
Kaladp0060s0171	AT4G36950	mitogen-activated protein kinase kinase kinase 21	_	down	up
Kaladp0060s0296	AT5G02500	heat shock cognate protein 70-1	_	down	up
Kaladp0060s0317	AT3G55240	Plant protein 1589 of unknown function	_	down	up
Kaladp0060s0419	AT5G47550	Cystatin/monellin superfamily protein	_	down	up
Kaladp0060s0444			_	down	up
Kaladp0060s0471	AT5G49620	myb domain protein 78	MYB	down	up
Kaladp0061s0062			_	down	up
Kaladp0061s0063			_	down	up
Kaladp0061s0160			_	down	up
Kaladp0062s0028	AT1G68500		_	down	up
Kaladp0064s0155	AT3G56200	Transmembrane amino acid transporter family protein	_	down	up
Kaladp0065s0012	AT1G55920	serine acetyltransferase 2;1	_	down	up
Kaladp0066s0007	AT3G62420	basic region/leucine zipper motif 53	bZIP	down	up
Kaladp0066s0056	AT4G01250	WRKY family transcription factor	WRKY	down	up
Kaladp0066s0103	AT1G01120	3-ketoacyl-CoA synthase 1	_	down	up
Kaladp0068s0050	AT3G07350	Protein of unknown function (DUF506)	_	down	up
Kaladp0068s0088	AT5G07360	Amidase family protein	_	down	up
Kaladp0068s0189	AT4G12570	ubiquitin protein ligase 5	_	down	up
Kaladp0069s0007	AT3G17510	CBL-interacting protein kinase 1	_	down	up
Kaladp0069s0045	AT3G42170	BED zinc finger ;hAT family dimerisation domain	_	down	up
Kaladp0069s0073	AT3G33520	actin-related protein 6	_	down	up
Kaladp0072s0078	AT3G49940	LOB domain-containing protein 38	LOB	down	up
Kaladp0074s0060	AT3G13460	evolutionarily conserved C-terminal region 2	_	down	up
Kaladp0076s0090	AT4G08290	nodulin MtN21 /EamA-like transporter family protein	_	down	up
Kaladp0076s0162	AT5G47830		_	down	up
Kaladp0076s0318	AT1G71860	protein tyrosine phosphatase 1	_	down	up
Kaladp0076s0335	AT5G45960	GDSL-like Lipase/Acylhydrolase superfamily protein	_	down	up
Kaladp0076s0417	AT5G49210		_	down	up
Kaladp0079s0140	AT4G21990	APS reductase 3	_	down	up
Kaladp0080s0079	AT4G13830	DNAJ-like 20	_	down	up
Kaladp0080s0094	AT5G47550	Cystatin/monellin superfamily protein	_	down	up
Kaladp0081s0073	AT1G04770	Tetratricopeptide repeat (TPR)-like superfamily protein	_	down	up
Kaladp0081s0196	AT5G20950	Glycosyl hydrolase family protein	_	down	up
Kaladp0081s0300	AT5G25450	Cytochrome bd ubiquinol oxidase, 14kDa subunit	_	down	up
Kaladp0085s0011	AT3G62040	Haloacid dehalogenase-like hydrolase (HAD) superfamily protein	_	down	up
Kaladp0085s0021			_	down	up
Kaladp0087s0159			_	down	up
Kaladp0089s0074			_	down	up
Kaladp0091s0019	AT4G17870	Polyketide cyclase/dehydrase and lipid transport superfamily protein	_	down	up
Kaladp0091s0025			_	down	up
Kaladp0092s0122	AT1G15670	Galactose oxidase/kelch repeat superfamily protein	_	down	up
Kaladp0092s0130			_	down	up
Kaladp0092s0190	AT2G19520	Transducin family protein / WD-40 repeat family protein	_	down	up
Kaladp0095s0197			_	down	up
Kaladp0095s0333	AT4G11650	osmotin 34	_	down	up
Kaladp0095s0360	AT1G11330	S-locus lectin protein kinase family protein	_	down	up
Kaladp0095s0380	AT2G28570		_	down	up
Kaladp0095s0685	AT1G80630	RNI-like superfamily protein	_	down	up
Kaladp0095s0776			_	down	up
Kaladp0098s0062	AT2G36460	Aldolase superfamily protein	_	down	up
Kaladp0098s0068	AT5G08290	mRNA splicing factor, thioredoxin-like U5 snRNP	_	down	up
Kaladp0098s0127	AT3G05200	RING/U-box superfamily protein	_	down	up
Kaladp0098s0194	AT4G31580	serine/arginine-rich 22	_	down	up
Kaladp0099s0032			_	down	up
Kaladp0099s0054	AT5G66440		_	down	up
Kaladp0100s0064	AT5G02500	heat shock cognate protein 70-1	_	down	up
Kaladp0101s0179	AT1G16030	heat shock protein 70B	_	down	up
Kaladp0101s0242	AT1G26761	Arabinanase/levansucrase/invertase	_	down	up
Kaladp0101s0259	AT1G75240	homeobox protein 33	zf-HD	down	up
Kaladp0102s0067	AT1G04770	Tetratricopeptide repeat (TPR)-like superfamily protein	_	down	up
Kaladp0172s0030	AT1G74310	heat shock protein 101	_	down	up
Kaladp0192s0008	AT3G50930	cytochrome BC1 synthesis	_	down	up
Kaladp0262s0035	AT2G15620	nitrite reductase 1	_	down	up
Kaladp0348s0006			_	down	up
Kaladp0380s0001	AT1G06570	phytoene desaturation 1	_	down	up
Kaladp0383s0002	AT3G61750	Cytochrome b561/ferric reductase transmembrane with DOMON related domain	_	down	up
Kaladp0442s0007	AT5G37490	ARM repeat superfamily protein	_	down	up
Kaladp0443s0002	AT3G22740	homocysteine S-methyltransferase 3	_	down	up
Kaladp0478s0001	AT1G49000		_	down	up
Kaladp0478s0002	AT3G18570	Oleosin family protein	_	down	up
Kaladp0515s0039	AT5G56260	Ribonuclease E inhibitor RraA/Dimethylmenaquinone methyltransferase	_	down	up
Kaladp0515s0060			_	down	up
Kaladp0515s0191	AT5G35320		_	down	up
Kaladp0550s0045	AT5G22920	CHY-type/CTCHY-type/RING-type Zinc finger protein	_	down	up
Kaladp0630s0072	AT1G16530	ASYMMETRIC LEAVES 2-like 9	LOB	down	up
Kaladp0674s0049	AT5G45870	PYR1-like 12	_	down	up
Kaladp0674s0052	AT4G24710	P-loop containing nucleoside triphosphate hydrolases superfamily protein	_	down	up
Kaladp0748s0032	AT3G26580	Tetratricopeptide repeat (TPR)-like superfamily protein	_	down	up
Kaladp0761s0002	AT1G09380	nodulin MtN21 /EamA-like transporter family protein	_	down	up
Kaladp0808s0022	AT1G60710	NAD(P)-linked oxidoreductase superfamily protein	_	down	up
Kaladp0809s0009	AT5G46170	F-box family protein	_	down	up
Kaladp0809s0079	AT5G57655	xylose isomerase family protein	_	down	up
Kaladp0833s0004	AT5G57180	chloroplast import apparatus 2	Orphans	down	up
Kaladp0872s0016	AT5G20250	Raffinose synthase family protein	_	down	up
Kaladp0911s0006	AT5G36940	cationic amino acid transporter 3	_	down	up
Kaladp0911s0014			_	down	up
Kaladp0926s0008	AT5G47550	Cystatin/monellin superfamily protein	_	down	up
Kaladp0955s0010	AT5G45890	senescence-associated gene 12	_	down	up
Kaladp0967s0027	AT3G26310	cytochrome P450, family 71, subfamily B, polypeptide 35	_	down	up
Kaladp0975s0001	AT5G67420	LOB domain-containing protein 37	LOB	down	up
Kaladp0991s0001	AT3G61510	ACC synthase 1	_	down	up
Kaladp1000s0002	AT3G19000	2-oxoglutarate (2OG) and Fe(II)-dependent oxygenase superfamily protein	_	down	up
Kaladp1077s0003	AT3G56200	Transmembrane amino acid transporter family protein	_	down	up
Kaladp1222s0048	AT5G38880		_	down	up
Kaladp1322s0003			_	down	up
Kaladp0003s0065	AT1G19835	Plant protein of unknown function (DUF869)	_	up	down
Kaladp0003s0111	AT3G22550	Protein of unknown function (DUF581)	_	up	down
Kaladp0003s0134	AT2G47460	myb domain protein 12	MYB	up	down
Kaladp0003s0155			_	up	down
Kaladp0004s0026	AT4G16360	5\'-AMP-activated protein kinase beta-2 subunit protein	_	up	down
Kaladp0006s0018	AT5G62960		_	up	down
Kaladp0008s0020	AT1G78570	rhamnose biosynthesis 1	_	up	down
Kaladp0008s0204	AT1G71960	ATP-binding casette family G25	_	up	down
Kaladp0008s0315	AT3G21240	4-coumarate:CoA ligase 2	_	up	down
Kaladp0008s0319	AT5G25610	BURP domain-containing protein	_	up	down
Kaladp0008s0417	AT2G37040	PHE ammonia lyase 1	_	up	down
Kaladp0008s0444	AT5G22930	Protein of unknown function (DUF1635)	_	up	down
Kaladp0008s0631			_	up	down
Kaladp0009s0067	AT1G70170	matrix metalloproteinase	_	up	down
Kaladp0009s0082	AT1G52760	lysophospholipase 2	_	up	down
Kaladp0010s0125	AT4G21960	Peroxidase superfamily protein	_	up	down
Kaladp0001s0119	AT1G01540	Protein kinase superfamily protein	_	up	down
Kaladp0011s0005	AT5G22740	cellulose synthase-like A02	_	up	down
Kaladp0011s0022	AT5G26667	P-loop containing nucleoside triphosphate hydrolases superfamily protein	_	up	down
Kaladp0011s0027	AT1G08440	Aluminium activated malate transporter family protein	_	up	down
Kaladp0011s0052	AT5G49720	glycosyl hydrolase 9A1	_	up	down
Kaladp0011s0131	AT4G08500	MAPK/ERK kinase kinase 1	_	up	down
Kaladp0011s0314	AT1G17270	O-fucosyltransferase family protein	_	up	down
Kaladp0011s0414	AT3G54070	Ankyrin repeat family protein	_	up	down
Kaladp0011s0430	AT4G38620	myb domain protein 4	MYB	up	down
Kaladp0011s0504	AT2G42320	nucleolar protein gar2-related	_	up	down
Kaladp0011s0894	AT4G27310	B-box type zinc finger family protein	Orphans	up	down
Kaladp0011s0949	AT4G12730	FASCICLIN-like arabinogalactan 2	_	up	down
Kaladp0011s1011	AT5G67050	alpha/beta-Hydrolases superfamily protein	_	up	down
Kaladp0011s1012	AT3G48280	cytochrome P450, family 71, subfamily A, polypeptide 25	_	up	down
Kaladp0011s1077	AT2G32530	cellulose synthase-like B3	_	up	down
Kaladp0011s1157	AT1G53840	pectin methylesterase 1	_	up	down
Kaladp0011s1169	AT5G08640	flavonol synthase 1	_	up	down
Kaladp0011s1178	AT3G49720		_	up	down
Kaladp0011s1281	AT5G23960	terpene synthase 21	_	up	down
Kaladp0015s0004	AT3G56810		_	up	down
Kaladp0015s0118	AT3G07010	Pectin lyase-like superfamily protein	_	up	down
Kaladp0015s0221	AT3G49200	O-acyltransferase (WSD1-like) family protein	_	up	down
Kaladp0016s0076	AT1G66370	myb domain protein 113	MYB	up	down
Kaladp0016s0103	AT5G57560	Xyloglucan endotransglucosylase/hydrolase family protein	_	up	down
Kaladp0016s0253	AT4G39050	Kinesin motor family protein	_	up	down
Kaladp0016s0291	AT2G15760	Protein of unknown function (DUF1645)	_	up	down
Kaladp0016s0398	AT2G22590	UDP-Glycosyltransferase superfamily protein	_	up	down
Kaladp0017s0017	AT1G13680	PLC-like phosphodiesterases superfamily protein	_	up	down
Kaladp0018s0098	AT1G19190	alpha/beta-Hydrolases superfamily protein	_	up	down
Kaladp0018s0186	AT5G64740	cellulose synthase 6	_	up	down
Kaladp0018s0218	AT2G21280	NAD(P)-binding Rossmann-fold superfamily protein	_	up	down
Kaladp0018s0265	AT4G16146	cAMP-regulated phosphoprotein 19-related protein	_	up	down
Kaladp0018s0301	AT5G18550	Zinc finger C-x8-C-x5-C-x3-H type family protein	C3H	up	down
Kaladp0019s0074	AT2G20520	FASCICLIN-like arabinogalactan 6	_	up	down
Kaladp0020s0133	AT5G66600	Protein of unknown function, DUF547	_	up	down
Kaladp0020s0134	AT1G49430	long-chain acyl-CoA synthetase 2	_	up	down
Kaladp0020s0169	AT5G18460	Protein of Unknown Function (DUF239)	_	up	down
Kaladp0022s0107	AT1G50010	tubulin alpha-2 chain	_	up	down
Kaladp0022s0253	AT3G59030	MATE efflux family protein	_	up	down
Kaladp0023s0081	AT2G04280		_	up	down
Kaladp0024s0039	AT2G06050	oxophytodienoate-reductase 3	_	up	down
Kaladp0024s0416	AT3G51670	SEC14 cytosolic factor family protein / phosphoglyceride transfer family protein	_	up	down
Kaladp0024s0695	AT3G01810		_	up	down
Kaladp0024s0757	AT4G33090	aminopeptidase M1	_	up	down
Kaladp0024s0795	AT2G26910	pleiotropic drug resistance 4	_	up	down
Kaladp0024s0848	AT5G36110	cytochrome P450, family 716, subfamily A, polypeptide 1	_	up	down
Kaladp0024s0999	AT2G21140	proline-rich protein 2	_	up	down
Kaladp0026s0031	AT3G18670	Ankyrin repeat family protein	_	up	down
Kaladp0030s0062	AT4G15440	hydroperoxide lyase 1	_	up	down
Kaladp0032s0089	AT1G64980	Nucleotide-diphospho-sugar transferases superfamily protein	_	up	down
Kaladp0032s0238			_	up	down
Kaladp0032s0251	AT5G25610	BURP domain-containing protein	_	up	down
Kaladp0032s0450			_	up	down
Kaladp0032s0452	AT2G16630	Pollen Ole e 1 allergen and extensin family protein	_	up	down
Kaladp0033s0080	AT1G15410	aspartate-glutamate racemase family	_	up	down
Kaladp0033s0106	AT1G64390	glycosyl hydrolase 9C2	_	up	down
Kaladp0033s0152	AT1G18590	sulfotransferase 17	_	up	down
Kaladp0033s0204	AT4G33360	NAD(P)-binding Rossmann-fold superfamily protein	_	up	down
Kaladp0033s0341	AT4G15440	hydroperoxide lyase 1	_	up	down
Kaladp0034s0049	AT1G70370	polygalacturonase 2	_	up	down
Kaladp0034s0146	AT5G23980	ferric reduction oxidase 4	_	up	down
Kaladp0035s0025			_	up	down
Kaladp0036s0071	AT3G06350	dehydroquinate dehydratase, putative / shikimate dehydrogenase, putative	_	up	down
Kaladp0037s0120	AT3G52610		_	up	down
Kaladp0037s0395	AT4G24380		_	up	down
Kaladp0037s0469	AT2G38740	Haloacid dehalogenase-like hydrolase (HAD) superfamily protein	_	up	down
Kaladp0037s0496	AT5G54970		_	up	down
Kaladp0038s0054	AT1G78290	Protein kinase superfamily protein	_	up	down
Kaladp0038s0091	AT1G78520	Carbohydrate-binding X8 domain superfamily protein	_	up	down
Kaladp0039s0152	AT1G55550	P-loop containing nucleoside triphosphate hydrolases superfamily protein	_	up	down
Kaladp0039s0264	AT5G05170	Cellulose synthase family protein	_	up	down
Kaladp0039s0438	AT1G24735	S-adenosyl-L-methionine-dependent methyltransferases superfamily protein	_	up	down
Kaladp0039s0488	AT4G27720	Major facilitator superfamily protein	_	up	down
Kaladp0039s0559	AT5G04660	cytochrome P450, family 77, subfamily A, polypeptide 4	_	up	down
Kaladp0039s0598			_	up	down
Kaladp0039s0655	AT3G58060	Cation efflux family protein	_	up	down
Kaladp0039s0738	AT2G20740	Tetraspanin family protein	_	up	down
Kaladp0039s0756	AT5G25610	BURP domain-containing protein	_	up	down
Kaladp0040s0250	AT3G19540	Protein of unknown function (DUF620)	_	up	down
Kaladp0040s0281	AT1G50010	tubulin alpha-2 chain	_	up	down
Kaladp0040s0286	AT1G10020	Protein of unknown function (DUF1005)	_	up	down
Kaladp0040s0644	AT3G54690	Sugar isomerase (SIS) family protein	_	up	down
Kaladp0041s0042	AT2G39770	Glucose-1-phosphate adenylyltransferase family protein	_	up	down
Kaladp0042s0022	AT1G75170	Sec14p-like phosphatidylinositol transfer family protein	_	up	down
Kaladp0042s0023	AT1G75170	Sec14p-like phosphatidylinositol transfer family protein	_	up	down
Kaladp0042s0165	AT1G05577	Domain of unknown function (DUF966)	_	up	down
Kaladp0042s0253	AT3G02870	Inositol monophosphatase family protein	_	up	down
Kaladp0042s0287	AT3G04790	Ribose 5-phosphate isomerase, type A protein	_	up	down
Kaladp0043s0173	AT3G29360	UDP-glucose 6-dehydrogenase family protein	_	up	down
Kaladp0043s0206	AT2G21970	stress enhanced protein 2	_	up	down
Kaladp0043s0242	AT5G64620	cell wall / vacuolar inhibitor of fructosidase 2	_	up	down
Kaladp0043s0245	AT5G13890	Family of unknown function (DUF716)	_	up	down
Kaladp0043s0282	AT1G79840	HD-ZIP IV family of homeobox-leucine zipper protein with lipid-binding START domain	HB	up	down
Kaladp0043s0286	AT1G45688		_	up	down
Kaladp0044s0044	AT4G13930	serine hydroxymethyltransferase 4	_	up	down
Kaladp0045s0040	AT4G24530	O-fucosyltransferase family protein	_	up	down
Kaladp0045s0041	AT5G65470	O-fucosyltransferase family protein	_	up	down
Kaladp0045s0181	AT4G12770	Chaperone DnaJ-domain superfamily protein	_	up	down
Kaladp0045s0314	AT2G47460	myb domain protein 12	MYB	up	down
Kaladp0046s0047	AT2G19780	Leucine-rich repeat (LRR) family protein	_	up	down
Kaladp0046s0216	AT5G64700	nodulin MtN21 /EamA-like transporter family protein	_	up	down
Kaladp0046s0298	AT5G08640	flavonol synthase 1	_	up	down
Kaladp0046s0326	AT1G12500	Nucleotide-sugar transporter family protein	_	up	down
Kaladp0047s0072	AT1G33540	serine carboxypeptidase-like 18	_	up	down
Kaladp0047s0162	AT3G06470	GNS1/SUR4 membrane protein family	_	up	down
Kaladp0047s0189	AT5G49720	glycosyl hydrolase 9A1	_	up	down
Kaladp0047s0273	AT1G14350	Duplicated homeodomain-like superfamily protein	MYB	up	down
Kaladp0048s0184	AT2G21940	shikimate kinase 1	_	up	down
Kaladp0048s0353	AT4G36660	Protein of unknown function (DUF1195)	_	up	down
Kaladp0048s0375	AT5G56140	RNA-binding KH domain-containing protein	_	up	down
Kaladp0048s0530	AT1G72430	SAUR-like auxin-responsive protein family	_	up	down
Kaladp0048s0562	AT1G06690	NAD(P)-linked oxidoreductase superfamily protein	_	up	down
Kaladp0048s0641	AT5G45380	solute:sodium symporters;urea transmembrane transporters	_	up	down
Kaladp0048s0745	AT1G15360	Integrase-type DNA-binding superfamily protein	AP2-EREBP	up	down
Kaladp0048s0860	AT5G61350	Protein kinase superfamily protein	_	up	down
Kaladp0048s0972	AT2G40460	Major facilitator superfamily protein	_	up	down
Kaladp0048s0982	AT2G29290	NAD(P)-binding Rossmann-fold superfamily protein	_	up	down
Kaladp0050s0002	AT4G29100	basic helix-loop-helix (bHLH) DNA-binding superfamily protein	_	up	down
Kaladp0050s0060	AT1G24735	S-adenosyl-L-methionine-dependent methyltransferases superfamily protein	_	up	down
Kaladp0053s0097	AT4G18650	transcription factor-related	_	up	down
Kaladp0053s0184	AT3G47570	Leucine-rich repeat protein kinase family protein	_	up	down
Kaladp0053s0498	AT4G15760	monooxygenase 1	_	up	down
Kaladp0053s0568	AT4G18030	S-adenosyl-L-methionine-dependent methyltransferases superfamily protein	_	up	down
Kaladp0053s0580	AT5G46880	homeobox-7	HB	up	down
Kaladp0053s0595	AT2G23910	NAD(P)-binding Rossmann-fold superfamily protein	_	up	down
Kaladp0055s0064	AT5G64740	cellulose synthase 6	_	up	down
Kaladp0055s0127	AT2G21050	like AUXIN RESISTANT 2	_	up	down
Kaladp0055s0140	AT1G12740	cytochrome P450, family 87, subfamily A, polypeptide 2	_	up	down
Kaladp0055s0146	AT4G35070	SBP (S-ribonuclease binding protein) family protein	_	up	down
Kaladp0055s0153	AT4G38520	Protein phosphatase 2C family protein	_	up	down
Kaladp0055s0231	AT2G21050	like AUXIN RESISTANT 2	_	up	down
Kaladp0055s0284	AT1G78690	Phospholipid/glycerol acyltransferase family protein	_	up	down
Kaladp0055s0315	AT4G27840	SNARE-like superfamily protein	_	up	down
Kaladp0055s0329	AT5G53210	basic helix-loop-helix (bHLH) DNA-binding superfamily protein	bHLH	up	down
Kaladp0056s0105	AT5G22740	cellulose synthase-like A02	_	up	down
Kaladp0056s0109	AT1G08250	arogenate dehydratase 6	_	up	down
Kaladp0057s0061	AT1G09430	ATP-citrate lyase A-3	_	up	down
Kaladp0057s0101	AT5G02270	non-intrinsic ABC protein 9	_	up	down
Kaladp0058s0190	AT3G21530	DNAse I-like superfamily protein	_	up	down
Kaladp0058s0250	AT3G25030	RING/U-box superfamily protein	_	up	down
Kaladp0058s0339	AT3G01550	phosphoenolpyruvate (pep)/phosphate translocator 2	_	up	down
Kaladp0058s0423	AT1G65060	4-coumarate:CoA ligase 3	_	up	down
Kaladp0058s0457	AT1G33540	serine carboxypeptidase-like 18	_	up	down
Kaladp0058s0574	AT1G69530	expansin A1	_	up	down
Kaladp0059s0170	AT2G27690	cytochrome P450, family 94, subfamily C, polypeptide 1	_	up	down
Kaladp0059s0195	AT4G38210	expansin A20	_	up	down
Kaladp0060s0328	AT3G55120	Chalcone-flavanone isomerase family protein	_	up	down
Kaladp0060s0332	AT3G55090	ABC-2 type transporter family protein	_	up	down
Kaladp0060s0355	AT1G61720	NAD(P)-binding Rossmann-fold superfamily protein	_	up	down
Kaladp0061s0057	AT1G08000	GATA transcription factor 10	C2C2-GATA	up	down
Kaladp0061s0164	AT3G29360	UDP-glucose 6-dehydrogenase family protein	_	up	down
Kaladp0062s0034	AT1G68560	alpha-xylosidase 1	_	up	down
Kaladp0062s0182	AT5G09530	hydroxyproline-rich glycoprotein family protein	_	up	down
Kaladp0062s0211	AT5G45670	GDSL-like Lipase/Acylhydrolase superfamily protein	_	up	down
Kaladp0062s0213	AT5G45670	GDSL-like Lipase/Acylhydrolase superfamily protein	_	up	down
Kaladp0063s0009	AT4G20070	allantoate amidohydrolase	_	up	down
Kaladp0063s0039	AT5G57240	OSBP(oxysterol binding protein)-related protein 4C	_	up	down
Kaladp0064s0018	AT2G24270	aldehyde dehydrogenase 11A3	_	up	down
Kaladp0064s0034	AT2G45550	cytochrome P450, family 76, subfamily C, polypeptide 4	_	up	down
Kaladp0064s0138	AT5G49350	Glycine-rich protein family	_	up	down
Kaladp0067s0067	AT1G22400	UDP-Glycosyltransferase superfamily protein	_	up	down
Kaladp0067s0114	AT4G36360	beta-galactosidase 3	_	up	down
Kaladp0067s0135	AT3G51240	flavanone 3-hydroxylase	_	up	down
Kaladp0067s0182	AT1G59960	NAD(P)-linked oxidoreductase superfamily protein	_	up	down
Kaladp0067s0234	AT2G23810	tetraspanin8	_	up	down
Kaladp0067s0291	AT5G27690	Heavy metal transport/detoxification superfamily protein	_	up	down
Kaladp0068s0083	AT1G21070	Nucleotide-sugar transporter family protein	_	up	down
Kaladp0068s0372	AT1G75780	tubulin beta-1 chain	_	up	down
Kaladp0069s0001	AT5G45670	GDSL-like Lipase/Acylhydrolase superfamily protein	_	up	down
Kaladp0070s0152	AT3G19820	cell elongation protein / DWARF1 / DIMINUTO (DIM)	_	up	down
Kaladp0070s0171	AT1G14630		_	up	down
Kaladp0070s0181	AT2G01910	Microtubule associated protein (MAP65/ASE1) family protein	_	up	down
Kaladp0071s0191	AT1G72210	basic helix-loop-helix (bHLH) DNA-binding superfamily protein	bHLH	up	down
Kaladp0071s0255	AT2G28630	3-ketoacyl-CoA synthase 12	_	up	down
Kaladp0071s0311	AT4G08950	Phosphate-responsive 1 family protein	_	up	down
Kaladp0071s0373	AT4G19010	AMP-dependent synthetase and ligase family protein	_	up	down
Kaladp0071s0397	AT4G07960	Cellulose-synthase-like C12	_	up	down
Kaladp0074s0022	AT5G06470	Glutaredoxin family protein	_	up	down
Kaladp0074s0071			_	up	down
Kaladp0075s0039	AT3G46130	myb domain protein 48	MYB	up	down
Kaladp0076s0270	AT2G47850	Zinc finger C-x8-C-x5-C-x3-H type family protein	C3H	up	down
Kaladp0076s0386	AT3G07010	Pectin lyase-like superfamily protein	_	up	down
Kaladp0079s0041	AT5G46970	Plant invertase/pectin methylesterase inhibitor superfamily protein	_	up	down
Kaladp0079s0091	AT4G22880	leucoanthocyanidin dioxygenase	_	up	down
Kaladp0080s0062	AT3G25500	formin homology 1	_	up	down
Kaladp0081s0076	AT5G13930	Chalcone and stilbene synthase family protein	_	up	down
Kaladp0081s0210	AT3G52500	Eukaryotic aspartyl protease family protein	_	up	down
Kaladp0081s0218	AT3G56160	Sodium Bile acid symporter family	_	up	down
Kaladp0082s0099	AT5G03610	GDSL-like Lipase/Acylhydrolase superfamily protein	_	up	down
Kaladp0082s0211	AT2G26980	CBL-interacting protein kinase 3	_	up	down
Kaladp0085s0096	AT1G02500	S-adenosylmethionine synthetase 1	_	up	down
Kaladp0087s0062	AT2G36380	pleiotropic drug resistance 6	_	up	down
Kaladp0087s0098	AT5G06390	FASCICLIN-like arabinogalactan protein 17 precursor	_	up	down
Kaladp0087s0132	AT5G15900	TRICHOME BIREFRINGENCE-LIKE 19	_	up	down
Kaladp0088s0119			_	up	down
Kaladp0092s0040	AT4G35160	O-methyltransferase family protein	_	up	down
Kaladp0092s0042	AT4G35160	O-methyltransferase family protein	_	up	down
Kaladp0092s0043	AT4G35160	O-methyltransferase family protein	_	up	down
Kaladp0092s0087	AT4G35320		_	up	down
Kaladp0093s0180	AT2G26770	plectin-related	_	up	down
Kaladp0095s0226	AT1G74690	IQ-domain 31	_	up	down
Kaladp0095s0272	AT4G23420	NAD(P)-binding Rossmann-fold superfamily protein	_	up	down
Kaladp0095s0503	AT4G32760	ENTH/VHS/GAT family protein	_	up	down
Kaladp0095s0516	AT1G08200	UDP-D-apiose/UDP-D-xylose synthase 2	_	up	down
Kaladp0095s0673	AT1G27940	P-glycoprotein 13	_	up	down
Kaladp0095s0733	AT4G37080	Protein of unknown function, DUF547	_	up	down
Kaladp0096s0057			_	up	down
Kaladp0096s0146	AT5G06390	FASCICLIN-like arabinogalactan protein 17 precursor	_	up	down
Kaladp0098s0239	AT1G55810	uridine kinase-like 3	_	up	down
Kaladp0099s0049	AT5G42800	dihydroflavonol 4-reductase	_	up	down
Kaladp0099s0050	AT5G42800	dihydroflavonol 4-reductase	_	up	down
Kaladp0099s0102	AT3G54950	patatin-like protein 6	_	up	down
Kaladp0099s0113	AT3G12610	Leucine-rich repeat (LRR) family protein	_	up	down
Kaladp0100s0009	AT1G75710	C2H2-like zinc finger protein	C2H2	up	down
Kaladp0100s0078	AT2G39710	Eukaryotic aspartyl protease family protein	_	up	down
Kaladp0101s0190			_	up	down
Kaladp0101s0243	AT1G26761	Arabinanase/levansucrase/invertase	_	up	down
Kaladp0102s0138	AT5G11790	N-MYC downregulated-like 2	_	up	down
Kaladp0114s0005	AT5G54010	UDP-Glycosyltransferase superfamily protein	_	up	down
Kaladp0114s0006	AT5G54010	UDP-Glycosyltransferase superfamily protein	_	up	down
Kaladp0114s0007	AT5G54010	UDP-Glycosyltransferase superfamily protein	_	up	down
Kaladp0114s0008	AT5G54010	UDP-Glycosyltransferase superfamily protein	_	up	down
Kaladp0152s0019	AT1G47530	MATE efflux family protein	_	up	down
Kaladp0213s0009	AT4G20070	allantoate amidohydrolase	_	up	down
Kaladp0262s0036	AT1G76240	Arabidopsis protein of unknown function (DUF241)	_	up	down
Kaladp0266s0001	AT5G54160	O-methyltransferase 1	_	up	down
Kaladp0424s0004	AT1G35720	annexin 1	_	up	down
Kaladp0427s0039	AT5G23960	terpene synthase 21	_	up	down
Kaladp0472s0007	AT1G72430	SAUR-like auxin-responsive protein family	_	up	down
Kaladp0472s0015	AT5G13930	Chalcone and stilbene synthase family protein	_	up	down
Kaladp0477s0002	AT1G20450	Dehydrin family protein	_	up	down
Kaladp0486s0002	AT5G10230	annexin 7	_	up	down
Kaladp0498s0003	AT5G66210	calcium-dependent protein kinase 28	_	up	down
Kaladp0515s0028	AT5G08640	flavonol synthase 1	_	up	down
Kaladp0515s0029	AT5G08640	flavonol synthase 1	_	up	down
Kaladp0515s0066	AT5G17650	glycine/proline-rich protein	_	up	down
Kaladp0515s0215	AT4G33090	aminopeptidase M1	_	up	down
Kaladp0538s0001	AT1G65060	4-coumarate:CoA ligase 3	_	up	down
Kaladp0574s0001	AT5G60920	COBRA-like extracellular glycosyl-phosphatidyl inositol-anchored protein family	_	up	down
Kaladp0606s0010	AT5G07990	Cytochrome P450 superfamily protein	_	up	down
Kaladp0607s0009	AT4G37840	hexokinase-like 3	_	up	down
Kaladp0630s0028	AT1G53300	tetratricopetide-repeat thioredoxin-like 1	_	up	down
Kaladp0666s0047	AT3G12320		_	up	down
Kaladp0674s0067	AT5G26660	myb domain protein 86	MYB	up	down
Kaladp0690s0001	AT5G10770	Eukaryotic aspartyl protease family protein	_	up	down
Kaladp0809s0008	AT4G27730	oligopeptide transporter 1	_	up	down
Kaladp0809s0061	AT2G23910	NAD(P)-binding Rossmann-fold superfamily protein	_	up	down
Kaladp0809s0072	AT4G30420	nodulin MtN21 /EamA-like transporter family protein	_	up	down
Kaladp0809s0090	AT4G30230		_	up	down
Kaladp0824s0010	AT5G41140	Myosin heavy chain-related protein	_	up	down
Kaladp0836s0002	AT3G56160	Sodium Bile acid symporter family	_	up	down
Kaladp0840s0035	AT5G62100	BCL-2-associated athanogene 2	_	up	down
Kaladp0863s0016	AT1G52190	Major facilitator superfamily protein	_	up	down
Kaladp0891s0016	AT4G36920	Integrase-type DNA-binding superfamily protein	AP2-EREBP	up	down
Kaladp0914s0002	AT5G35200	ENTH/ANTH/VHS superfamily protein	_	up	down
Kaladp0921s0005	AT1G80130	Tetratricopeptide repeat (TPR)-like superfamily protein	_	up	down
Kaladp0921s0007	AT3G47570	Leucine-rich repeat protein kinase family protein	_	up	down
Kaladp0926s0017	AT5G43860	chlorophyllase 2	_	up	down
Kaladp0955s0015	AT1G78960	lupeol synthase 2	_	up	down
Kaladp1246s0012	AT1G74790	catalytics	_	up	down
Kaladp1251s0004	AT5G20480	EF-TU receptor	_	up	down
Kaladp1277s0005	AT4G16730	terpene synthase 02	_	up	down
Kaladp1324s0035	AT5G17050	UDP-glucosyl transferase 78D2	_	up	down
Kaladp1324s0041	AT5G17050	UDP-glucosyl transferase 78D2	_	up	down

## Sheet: Leaf-Dusk
Gene_ID	At_Ortholog	Description	TFs Family	Cold	Heat
Kaladp0001s0133	AT3G61440	cysteine synthase C1	_	down	up
Kaladp0004s0038	AT5G42830	HXXXD-type acyl-transferase family protein	_	down	up
Kaladp0006s0028	AT3G48210		_	down	up
Kaladp0008s0026	AT2G13600	Pentatricopeptide repeat (PPR) superfamily protein	_	down	up
Kaladp0008s0279	AT4G05030	Copper transport protein family	_	down	up
Kaladp0008s0362	AT4G04960	Concanavalin A-like lectin protein kinase family protein	_	down	up
Kaladp0008s0419	AT1G72650	TRF-like 6	MYB-related	down	up
Kaladp0008s0498	AT5G11780		_	down	up
Kaladp0008s0515	AT5G07990	Cytochrome P450 superfamily protein	_	down	up
Kaladp0008s0651	AT3G14460	LRR and NB-ARC domains-containing disease resistance protein	_	down	up
Kaladp0008s0654	AT1G74630	Tetratricopeptide repeat (TPR)-like superfamily protein	_	down	up
Kaladp0008s0667	AT1G74630	Tetratricopeptide repeat (TPR)-like superfamily protein	_	down	up
Kaladp0008s0675	AT5G15300	Pentatricopeptide repeat (PPR) superfamily protein	_	down	up
Kaladp0008s0928	AT2G45290	Transketolase	_	down	up
Kaladp0009s0043	AT3G01170	Ribosomal protein L34e superfamily protein	_	down	up
Kaladp0010s0007	AT5G45630	Protein of unknown function, DUF584	_	down	up
Kaladp0011s0150	AT5G11090	serine-rich protein-related	_	down	up
Kaladp0011s0193			_	down	up
Kaladp0011s0337			_	down	up
Kaladp0011s0345	AT1G48900	Signal recognition particle, SRP54 subunit protein	_	down	up
Kaladp0011s0682	AT2G38900	Serine protease inhibitor, potato inhibitor I-type family protein	_	down	up
Kaladp0011s0683	AT2G38870	Serine protease inhibitor, potato inhibitor I-type family protein	_	down	up
Kaladp0011s0732	AT3G54010	FKBP-type peptidyl-prolyl cis-trans isomerase family protein	_	down	up
Kaladp0011s1034	AT3G48330	protein-l-isoaspartate methyltransferase 1	_	down	up
Kaladp0011s1159	AT4G31320	SAUR-like auxin-responsive protein family	_	down	up
Kaladp0011s1359	AT2G06010	OBP3-responsive gene 4	_	down	up
Kaladp0016s0005	AT5G15900	TRICHOME BIREFRINGENCE-LIKE 19	_	down	up
Kaladp0016s0012	AT1G67070	Mannose-6-phosphate isomerase, type I	_	down	up
Kaladp0016s0040	AT3G26782	Tetratricopeptide repeat (TPR)-like superfamily protein	_	down	up
Kaladp0017s0030			_	down	up
Kaladp0018s0008	AT5G04320	Shugoshin C terminus	_	down	up
Kaladp0018s0062			_	down	up
Kaladp0018s0118	AT3G19000	2-oxoglutarate (2OG) and Fe(II)-dependent oxygenase superfamily protein	_	down	up
Kaladp0018s0122	AT3G19000	2-oxoglutarate (2OG) and Fe(II)-dependent oxygenase superfamily protein	_	down	up
Kaladp0018s0160	AT1G11755	Undecaprenyl pyrophosphate synthetase family protein	_	down	up
Kaladp0018s0239	AT4G21065	Tetratricopeptide repeat (TPR)-like superfamily protein	_	down	up
Kaladp0018s0307	AT5G18650	CHY-type/CTCHY-type/RING-type Zinc finger protein	_	down	up
Kaladp0019s0088	AT3G14360	alpha/beta-Hydrolases superfamily protein	_	down	up
Kaladp0021s0090	AT1G29640	Protein of unknown function, DUF584	_	down	up
Kaladp0022s0081	AT2G15890	maternal effect embryo arrest 14	_	down	up
Kaladp0022s0200	AT3G63480	ATP binding microtubule motor family protein	_	down	up
Kaladp0023s0041	AT4G37540	LOB domain-containing protein 39	LOB	down	up
Kaladp0023s0049	AT5G67480	BTB and TAZ domain protein 4	TAZ	down	up
Kaladp0023s0102	AT5G64390	RNA-binding KH domain-containing protein	_	down	up
Kaladp0024s0187	AT1G25550	myb-like transcription factor family protein	G2-like	down	up
Kaladp0024s0386			_	down	up
Kaladp0024s0624	AT5G13170	senescence-associated gene 29	_	down	up
Kaladp0024s0675	AT5G14400	cytochrome P450, family 724, subfamily A, polypeptide 1	_	down	up
Kaladp0024s0746	AT5G62890	Xanthine/uracil permease family protein	_	down	up
Kaladp0024s0748			_	down	up
Kaladp0027s0064	AT1G72890	Disease resistance protein (TIR-NBS class)	_	down	up
Kaladp0028s0089	AT5G67220	FMN-linked oxidoreductases superfamily protein	_	down	up
Kaladp0030s0060	AT4G22120	ERD (early-responsive to dehydration stress) family protein	_	down	up
Kaladp0030s0159	AT2G30770	cytochrome P450, family 71, subfamily A, polypeptide 13	_	down	up
Kaladp0031s0148			_	down	up
Kaladp0032s0276	AT2G25110	stromal cell-derived factor 2-like protein precursor	_	down	up
Kaladp0033s0010	AT3G06670	binding	_	down	up
Kaladp0033s0109			_	down	up
Kaladp0033s0150	AT4G10265	Wound-responsive family protein	_	down	up
Kaladp0033s0335			_	down	up
Kaladp0033s0336			_	down	up
Kaladp0034s0024	AT1G23870	trehalose-phosphatase/synthase 9	_	down	up
Kaladp0035s0064	AT5G66460	Glycosyl hydrolase superfamily protein	_	down	up
Kaladp0036s0130	AT1G16060	ARIA-interacting double AP2 domain protein	AP2-EREBP	down	up
Kaladp0036s0170	AT5G37030	P-loop containing nucleoside triphosphate hydrolases superfamily protein	_	down	up
Kaladp0036s0203	AT5G37490	ARM repeat superfamily protein	_	down	up
Kaladp0036s0225	AT1G25210	UDP-3-O-acyl N-acetylglycosamine deacetylase family protein	_	down	up
Kaladp0036s0311	AT2G30360	SOS3-interacting protein 4	_	down	up
Kaladp0036s0312	AT2G30370	allergen-related	_	down	up
Kaladp0037s0154	AT2G40000	ortholog of sugar beet HS1 PRO-1 2	_	down	up
Kaladp0037s0428	AT3G49780	phytosulfokine 4 precursor	_	down	up
Kaladp0038s0031	AT4G37790	Homeobox-leucine zipper protein family	HB	down	up
Kaladp0038s0097	AT3G14690	cytochrome P450, family 72, subfamily A, polypeptide 15	_	down	up
Kaladp0039s0025	AT5G56610	Phosphotyrosine protein phosphatases superfamily protein	_	down	up
Kaladp0039s0028	AT4G10265	Wound-responsive family protein	_	down	up
Kaladp0039s0030	AT4G10265	Wound-responsive family protein	_	down	up
Kaladp0039s0032	AT4G10265	Wound-responsive family protein	_	down	up
Kaladp0039s0104	AT5G63090	Lateral organ boundaries (LOB) domain family protein	LOB	down	up
Kaladp0039s0111	AT4G12690	Plant protein of unknown function (DUF868)	_	down	up
Kaladp0039s0232	AT4G27450	Aluminium induced protein with YGL and LRDR motifs	_	down	up
Kaladp0039s0614	AT2G39620	Pentatricopeptide repeat (PPR) superfamily protein	_	down	up
Kaladp0040s0209	AT5G06710	homeobox from Arabidopsis thaliana	HB	down	up
Kaladp0040s0413			_	down	up
Kaladp0040s0442	AT4G12860	EF hand calcium-binding protein family	_	down	up
Kaladp0040s0508	AT2G17730	NEP-interacting protein 2	_	down	up
Kaladp0041s0036	AT1G53540	HSP20-like chaperones superfamily protein	_	down	up
Kaladp0042s0008	AT5G38710	Methylenetetrahydrofolate reductase family protein	_	down	up
Kaladp0042s0196	AT5G14420	RING domain ligase2	_	down	up
Kaladp0042s0275	AT4G04960	Concanavalin A-like lectin protein kinase family protein	_	down	up
Kaladp0042s0296	AT4G05200	cysteine-rich RLK (RECEPTOR-like protein kinase) 25	_	down	up
Kaladp0042s0345			_	down	up
Kaladp0043s0269	AT5G56550	oxidative stress 3	_	down	up
Kaladp0043s0300	AT1G15670	Galactose oxidase/kelch repeat superfamily protein	_	down	up
Kaladp0044s0032	AT4G14150	phragmoplast-associated kinesin-related protein 1	_	down	up
Kaladp0045s0125	AT4G24210	F-box family protein	_	down	up
Kaladp0045s0194	AT1G64310	Tetratricopeptide repeat (TPR)-like superfamily protein	_	down	up
Kaladp0045s0390	AT2G37320	Tetratricopeptide repeat (TPR)-like superfamily protein	_	down	up
Kaladp0045s0522	AT5G55530	Calcium-dependent lipid-binding (CaLB domain) family protein	_	down	up
Kaladp0046s0009	AT3G01680		_	down	up
Kaladp0046s0159	AT4G02900	ERD (early-responsive to dehydration stress) family protein	_	down	up
Kaladp0046s0308	AT4G22120	ERD (early-responsive to dehydration stress) family protein	_	down	up
Kaladp0046s0346	AT4G11670	Protein of unknown function (DUF810)	_	down	up
Kaladp0048s0213	AT3G25510	disease resistance protein (TIR-NBS-LRR class), putative	_	down	up
Kaladp0048s0218	AT3G14470	NB-ARC domain-containing disease resistance protein	_	down	up
Kaladp0048s0348	AT2G16250	Leucine-rich repeat protein kinase family protein	_	down	up
Kaladp0048s0374	AT4G26470	Calcium-binding EF-hand family protein	_	down	up
Kaladp0048s0425			_	down	up
Kaladp0048s0487	AT2G18700	trehalose phosphatase/synthase 11	_	down	up
Kaladp0048s0506	AT4G26100	casein kinase 1	_	down	up
Kaladp0048s0705	AT4G33170	Tetratricopeptide repeat (TPR)-like superfamily protein	_	down	up
Kaladp0048s0774	AT5G63940	Protein kinase protein with adenine nucleotide alpha hydrolases-like domain	_	down	up
Kaladp0048s0789	AT1G31130		_	down	up
Kaladp0050s0058	AT2G43970	RNA-binding protein	_	down	up
Kaladp0050s0189	AT1G63440	heavy metal atpase 5	_	down	up
Kaladp0050s0230	AT1G62750	Translation elongation factor EFG/EF2 protein	_	down	up
Kaladp0050s0316	AT3G11930	Adenine nucleotide alpha hydrolases-like superfamily protein	_	down	up
Kaladp0050s0350			_	down	up
Kaladp0053s0004	AT5G50790	Nodulin MtN3 family protein	_	down	up
Kaladp0053s0112	AT1G29050	TRICHOME BIREFRINGENCE-LIKE 38	_	down	up
Kaladp0053s0286			_	down	up
Kaladp0053s0650	AT1G74310	heat shock protein 101	_	down	up
Kaladp0053s0693	AT5G55970	RING/U-box superfamily protein	_	down	up
Kaladp0055s0193			_	down	up
Kaladp0055s0296	AT2G46680	homeobox 7	HB	down	up
Kaladp0055s0306	AT5G53550	YELLOW STRIPE like 3	_	down	up
Kaladp0055s0384	AT5G62360	Plant invertase/pectin methylesterase inhibitor superfamily protein	_	down	up
Kaladp0057s0068	AT5G26731		_	down	up
Kaladp0058s0098	AT1G10340	Ankyrin repeat family protein	_	down	up
Kaladp0058s0243	AT3G07060	NHL domain-containing protein	_	down	up
Kaladp0058s0271	AT3G07350	Protein of unknown function (DUF506)	_	down	up
Kaladp0058s0438	AT4G23710	vacuolar ATP synthase subunit G2	_	down	up
Kaladp0059s0040	AT2G40095	Alpha/beta hydrolase related protein	_	down	up
Kaladp0061s0062			_	down	up
Kaladp0063s0035	AT3G61220	NAD(P)-binding Rossmann-fold superfamily protein	_	down	up
Kaladp0063s0038	AT3G61440	cysteine synthase C1	_	down	up
Kaladp0064s0155	AT3G56200	Transmembrane amino acid transporter family protein	_	down	up
Kaladp0066s0007	AT3G62420	basic region/leucine zipper motif 53	bZIP	down	up
Kaladp0066s0020	AT5G49340	TRICHOME BIREFRINGENCE-LIKE 4	_	down	up
Kaladp0067s0256	AT4G02750	Tetratricopeptide repeat (TPR)-like superfamily protein	_	down	up
Kaladp0067s0266	AT2G32030	Acyl-CoA N-acyltransferases (NAT) superfamily protein	GNAT	down	up
Kaladp0068s0090	AT5G50990	Tetratricopeptide repeat (TPR)-like superfamily protein	_	down	up
Kaladp0068s0186			_	down	up
Kaladp0068s0189	AT4G12570	ubiquitin protein ligase 5	_	down	up
Kaladp0069s0007	AT3G17510	CBL-interacting protein kinase 1	_	down	up
Kaladp0069s0076	AT1G45063	copper ion binding;electron carriers	_	down	up
Kaladp0070s0109	AT3G46750		_	down	up
Kaladp0071s0157	AT1G70090	glucosyl transferase family 8	_	down	up
Kaladp0073s0003	AT5G19120	Eukaryotic aspartyl protease family protein	_	down	up
Kaladp0074s0060	AT3G13460	evolutionarily conserved C-terminal region 2	_	down	up
Kaladp0079s0037	AT2G44880	Pentatricopeptide repeat (PPR-like) superfamily protein	_	down	up
Kaladp0080s0094	AT5G47550	Cystatin/monellin superfamily protein	_	down	up
Kaladp0080s0115	AT1G09890	Rhamnogalacturonate lyase family protein	_	down	up
Kaladp0081s0020	AT1G01650	SIGNAL PEPTIDE PEPTIDASE-LIKE 4	_	down	up
Kaladp0081s0153	AT3G16180	Major facilitator superfamily protein	_	down	up
Kaladp0081s0180	AT2G27090	Protein of unknown function (DUF630 and DUF632)	_	down	up
Kaladp0082s0029	AT1G42540	glutamate receptor 3.3	_	down	up
Kaladp0082s0081	AT1G77120	alcohol dehydrogenase 1	_	down	up
Kaladp0084s0066	AT3G51470	Protein phosphatase 2C family protein	DBP	down	up
Kaladp0085s0011	AT3G62040	Haloacid dehalogenase-like hydrolase (HAD) superfamily protein	_	down	up
Kaladp0085s0038	AT1G63640	P-loop nucleoside triphosphate hydrolases superfamily protein with CH (Calponin Homology) domain	_	down	up
Kaladp0085s0112	AT1G01650	SIGNAL PEPTIDE PEPTIDASE-LIKE 4	_	down	up
Kaladp0086s0011	AT1G32740	SBP (S-ribonuclease binding protein) family protein	_	down	up
Kaladp0091s0025			_	down	up
Kaladp0091s0028	AT2G38910	calcium-dependent protein kinase 20	_	down	up
Kaladp0092s0022	AT4G38650	Glycosyl hydrolase family 10 protein	_	down	up
Kaladp0092s0054			_	down	up
Kaladp0092s0122	AT1G15670	Galactose oxidase/kelch repeat superfamily protein	_	down	up
Kaladp0093s0164	AT2G27050	ETHYLENE-INSENSITIVE3-like 1	EIL	down	up
Kaladp0095s0095	AT5G10180	slufate transporter 2;1	_	down	up
Kaladp0095s0197			_	down	up
Kaladp0095s0292	AT5G11090	serine-rich protein-related	_	down	up
Kaladp0095s0310	AT4G27450	Aluminium induced protein with YGL and LRDR motifs	_	down	up
Kaladp0095s0360	AT1G11330	S-locus lectin protein kinase family protein	_	down	up
Kaladp0095s0487	AT4G32650	potassium channel in Arabidopsis thaliana 3	_	down	up
Kaladp0095s0776			_	down	up
Kaladp0095s0801			_	down	up
Kaladp0098s0062	AT2G36460	Aldolase superfamily protein	_	down	up
Kaladp0099s0031	AT1G75180	Erythronate-4-phosphate dehydrogenase family protein	_	down	up
Kaladp0100s0007	AT4G35780	ACT-like protein tyrosine kinase family protein	_	down	up
Kaladp0101s0182	AT4G30710	Family of unknown function (DUF566)	_	down	up
Kaladp0150s0002	AT5G36930	Disease resistance protein (TIR-NBS-LRR class) family	_	down	up
Kaladp0326s0002	AT4G33170	Tetratricopeptide repeat (TPR)-like superfamily protein	_	down	up
Kaladp0478s0002	AT3G18570	Oleosin family protein	_	down	up
Kaladp0515s0060			_	down	up
Kaladp0550s0007	AT5G26667	P-loop containing nucleoside triphosphate hydrolases superfamily protein	_	down	up
Kaladp0550s0045	AT5G22920	CHY-type/CTCHY-type/RING-type Zinc finger protein	_	down	up
Kaladp0550s0049	AT3G45010	serine carboxypeptidase-like 48	_	down	up
Kaladp0607s0010	AT5G65740	zinc ion binding	_	down	up
Kaladp0674s0052	AT4G24710	P-loop containing nucleoside triphosphate hydrolases superfamily protein	_	down	up
Kaladp0809s0009	AT5G46170	F-box family protein	_	down	up
Kaladp0809s0079	AT5G57655	xylose isomerase family protein	_	down	up
Kaladp0872s0016	AT5G20250	Raffinose synthase family protein	_	down	up
Kaladp0872s0020	AT3G15880	WUS-interacting protein 2	_	down	up
Kaladp0911s0006	AT5G36940	cationic amino acid transporter 3	_	down	up
Kaladp0911s0014			_	down	up
Kaladp0911s0015	AT1G72890	Disease resistance protein (TIR-NBS class)	_	down	up
Kaladp0975s0001	AT5G67420	LOB domain-containing protein 37	LOB	down	up
Kaladp0977s0014	AT5G47300	F-box and associated interaction domains-containing protein	_	down	up
Kaladp1077s0003	AT3G56200	Transmembrane amino acid transporter family protein	_	down	up
Kaladp1304s0012	AT1G67920		_	down	up
Kaladp0001s0043	AT3G14820	GDSL-like Lipase/Acylhydrolase superfamily protein	_	up	down
Kaladp0001s0082	AT1G76490	hydroxy methylglutaryl CoA reductase 1	_	up	down
Kaladp0001s0113	AT2G46210	Fatty acid/sphingolipid desaturase	_	up	down
Kaladp0001s0146	AT3G47570	Leucine-rich repeat protein kinase family protein	_	up	down
Kaladp0001s0216	AT5G60450	auxin response factor 4	ARF	up	down
Kaladp0002s0093	AT3G53420	plasma membrane intrinsic protein 2A	_	up	down
Kaladp0002s0129	AT3G01530	myb domain protein 57	MYB	up	down
Kaladp0003s0134	AT2G47460	myb domain protein 12	MYB	up	down
Kaladp0007s0004	AT3G61880	cytochrome p450 78a9	_	up	down
Kaladp0007s0015	AT3G49190	O-acyltransferase (WSD1-like) family protein	_	up	down
Kaladp0008s0013	AT1G17050	solanesyl diphosphate synthase 2	_	up	down
Kaladp0008s0239	AT4G10955	alpha/beta-Hydrolases superfamily protein	_	up	down
Kaladp0008s0274	AT5G55960		_	up	down
Kaladp0008s0315	AT3G21240	4-coumarate:CoA ligase 2	_	up	down
Kaladp0008s0501	AT1G32450	nitrate transporter 1.5	_	up	down
Kaladp0008s0589	ATMG00160	cytochrome oxidase 2	_	up	down
Kaladp0008s0768	AT1G29670	GDSL-like Lipase/Acylhydrolase superfamily protein	_	up	down
Kaladp0008s0771	AT1G01610	glycerol-3-phosphate acyltransferase 4	_	up	down
Kaladp0009s0067	AT1G70170	matrix metalloproteinase	_	up	down
Kaladp0010s0038	AT4G18570	Tetratricopeptide repeat (TPR)-like superfamily protein	_	up	down
Kaladp0010s0123	AT1G11700	Protein of unknown function, DUF584	_	up	down
Kaladp0010s0157	AT3G47570	Leucine-rich repeat protein kinase family protein	_	up	down
Kaladp0011s0022	AT5G26667	P-loop containing nucleoside triphosphate hydrolases superfamily protein	_	up	down
Kaladp0011s0024	AT3G44220	Late embryogenesis abundant (LEA) hydroxyproline-rich glycoprotein family	_	up	down
Kaladp0011s0220	AT5G57510		_	up	down
Kaladp0011s0312	AT5G06530	ABC-2 type transporter family protein	_	up	down
Kaladp0011s0389	AT4G23890		_	up	down
Kaladp0011s0430	AT4G38620	myb domain protein 4	MYB	up	down
Kaladp0011s0478	AT3G16370	GDSL-like Lipase/Acylhydrolase superfamily protein	_	up	down
Kaladp0011s0551	AT1G24540	cytochrome P450, family 86, subfamily C, polypeptide 1	_	up	down
Kaladp0011s0629	AT3G53160	UDP-glucosyl transferase 73C7	_	up	down
Kaladp0011s0630	AT2G36750	UDP-glucosyl transferase 73C1	_	up	down
Kaladp0011s0633	AT2G36760	UDP-glucosyl transferase 73C2	_	up	down
Kaladp0011s0652			_	up	down
Kaladp0011s0653	AT5G11790	N-MYC downregulated-like 2	_	up	down
Kaladp0011s0801	AT3G21090	ABC-2 type transporter family protein	_	up	down
Kaladp0011s0897	AT4G03210	xyloglucan endotransglucosylase/hydrolase 9	_	up	down
Kaladp0011s0911	AT1G05170	Galactosyltransferase family protein	_	up	down
Kaladp0011s0949	AT4G12730	FASCICLIN-like arabinogalactan 2	_	up	down
Kaladp0011s0981	AT2G40390		_	up	down
Kaladp0011s0999	AT2G30490	cinnamate-4-hydroxylase	_	up	down
Kaladp0011s1053	AT5G50570	Squamosa promoter-binding protein-like (SBP domain) transcription factor family protein	SBP	up	down
Kaladp0011s1077	AT2G32530	cellulose synthase-like B3	_	up	down
Kaladp0011s1085	AT2G42990	GDSL-like Lipase/Acylhydrolase superfamily protein	_	up	down
Kaladp0011s1169	AT5G08640	flavonol synthase 1	_	up	down
Kaladp0011s1181	AT1G58440	FAD/NAD(P)-binding oxidoreductase family protein	_	up	down
Kaladp0011s1182	AT3G12210	DNA binding	_	up	down
Kaladp0011s1213	AT5G43060	Granulin repeat cysteine protease family protein	_	up	down
Kaladp0011s1229	AT3G19270	cytochrome P450, family 707, subfamily A, polypeptide 4	_	up	down
Kaladp0011s1271	AT2G24210	terpene synthase 10	_	up	down
Kaladp0011s1281	AT5G23960	terpene synthase 21	_	up	down
Kaladp0011s1343	AT1G53210	sodium/calcium exchanger family protein / calcium-binding EF hand family protein	_	up	down
Kaladp0012s0039	AT3G22640	cupin family protein	_	up	down
Kaladp0012s0054	AT3G22380	time for coffee	_	up	down
Kaladp0013s0015	AT5G27600	long-chain acyl-CoA synthetase 7	_	up	down
Kaladp0015s0109	AT1G03010	Phototropic-responsive NPH3 family protein	_	up	down
Kaladp0015s0118	AT3G07010	Pectin lyase-like superfamily protein	_	up	down
Kaladp0015s0127	AT5G59310	lipid transfer protein 4	_	up	down
Kaladp0015s0128	AT5G59320	lipid transfer protein 3	_	up	down
Kaladp0015s0220	AT3G49200	O-acyltransferase (WSD1-like) family protein	_	up	down
Kaladp0015s0221	AT3G49200	O-acyltransferase (WSD1-like) family protein	_	up	down
Kaladp0016s0001	AT1G66370	myb domain protein 113	MYB	up	down
Kaladp0016s0039	AT5G63400	adenylate kinase 1	_	up	down
Kaladp0016s0071	AT1G76490	hydroxy methylglutaryl CoA reductase 1	_	up	down
Kaladp0016s0076	AT1G66370	myb domain protein 113	MYB	up	down
Kaladp0016s0108	AT1G75900	GDSL-like Lipase/Acylhydrolase superfamily protein	_	up	down
Kaladp0016s0131			_	up	down
Kaladp0016s0249	AT4G38970	fructose-bisphosphate aldolase 2	_	up	down
Kaladp0016s0291	AT2G15760	Protein of unknown function (DUF1645)	_	up	down
Kaladp0016s0397	AT2G22590	UDP-Glycosyltransferase superfamily protein	_	up	down
Kaladp0016s0398	AT2G22590	UDP-Glycosyltransferase superfamily protein	_	up	down
Kaladp0018s0024	AT1G18650	plasmodesmata callose-binding protein 3	_	up	down
Kaladp0018s0098	AT1G19190	alpha/beta-Hydrolases superfamily protein	_	up	down
Kaladp0018s0177	AT5G17670	alpha/beta-Hydrolases superfamily protein	_	up	down
Kaladp0018s0187	AT4G35420	dihydroflavonol 4-reductase-like1	_	up	down
Kaladp0018s0218	AT2G21280	NAD(P)-binding Rossmann-fold superfamily protein	_	up	down
Kaladp0018s0242	AT2G21540	SEC14-like 3	_	up	down
Kaladp0018s0254			_	up	down
Kaladp0018s0277	AT4G27030	fatty acid desaturase A	_	up	down
Kaladp0018s0287	AT5G14740	carbonic anhydrase 2	_	up	down
Kaladp0018s0289	AT5G14740	carbonic anhydrase 2	_	up	down
Kaladp0019s0016	AT2G16890	UDP-Glycosyltransferase superfamily protein	_	up	down
Kaladp0019s0042	AT4G01200	Calcium-dependent lipid-binding (CaLB domain) family protein	_	up	down
Kaladp0020s0071	AT2G40070		_	up	down
Kaladp0020s0133	AT5G66600	Protein of unknown function, DUF547	_	up	down
Kaladp0020s0134	AT1G49430	long-chain acyl-CoA synthetase 2	_	up	down
Kaladp0020s0148	AT3G49200	O-acyltransferase (WSD1-like) family protein	_	up	down
Kaladp0020s0169	AT5G18460	Protein of Unknown Function (DUF239)	_	up	down
Kaladp0021s0023	AT4G15630	Uncharacterised protein family (UPF0497)	_	up	down
Kaladp0021s0063	AT1G78390	nine-cis-epoxycarotenoid dioxygenase 9	_	up	down
Kaladp0021s0106	AT4G18760	receptor like protein 51	_	up	down
Kaladp0022s0061			_	up	down
Kaladp0022s0088	AT3G19300	Protein kinase superfamily protein	_	up	down
Kaladp0022s0160	AT2G46370	Auxin-responsive GH3 family protein	_	up	down
Kaladp0023s0098	AT4G37980	elicitor-activated gene 3-1	_	up	down
Kaladp0024s0034	AT4G10490	2-oxoglutarate (2OG) and Fe(II)-dependent oxygenase superfamily protein	_	up	down
Kaladp0024s0061	AT5G50130	NAD(P)-binding Rossmann-fold superfamily protein	_	up	down
Kaladp0024s0085	AT1G73880	UDP-glucosyl transferase 89B1	_	up	down
Kaladp0024s0117	AT2G34930	disease resistance family protein / LRR family protein	_	up	down
Kaladp0024s0170	AT5G38790		_	up	down
Kaladp0024s0179	AT1G26150	proline-rich extensin-like receptor kinase 10	_	up	down
Kaladp0024s0251			_	up	down
Kaladp0024s0305	AT3G26040	HXXXD-type acyl-transferase family protein	_	up	down
Kaladp0024s0330	AT3G08040	MATE efflux family protein	_	up	down
Kaladp0024s0361	AT5G05830	RING/FYVE/PHD zinc finger superfamily protein	_	up	down
Kaladp0024s0387	AT5G19290	alpha/beta-Hydrolases superfamily protein	_	up	down
Kaladp0024s0426	AT3G51710	D-mannose binding lectin protein with Apple-like carbohydrate-binding domain	_	up	down
Kaladp0024s0432	AT4G18830	ovate family protein 5	OFP	up	down
Kaladp0024s0453			_	up	down
Kaladp0024s0651	AT4G10380	NOD26-like intrinsic protein 5;1	_	up	down
Kaladp0024s0767	AT2G33310	auxin-induced protein 13	AUX/IAA	up	down
Kaladp0024s0881	AT1G19300	Nucleotide-diphospho-sugar transferases superfamily protein	_	up	down
Kaladp0024s0999	AT2G21140	proline-rich protein 2	_	up	down
Kaladp0026s0031	AT3G18670	Ankyrin repeat family protein	_	up	down
Kaladp0026s0089	AT3G62650		_	up	down
Kaladp0027s0066	AT5G03230	Protein of unknown function, DUF584	_	up	down
Kaladp0028s0023	AT4G33280	AP2/B3-like transcriptional factor family protein	ABI3VP1	up	down
Kaladp0029s0090	AT2G36760	UDP-glucosyl transferase 73C2	_	up	down
Kaladp0029s0091	AT3G53160	UDP-glucosyl transferase 73C7	_	up	down
Kaladp0029s0093	AT2G36750	UDP-glucosyl transferase 73C1	_	up	down
Kaladp0031s0121	AT3G24420	alpha/beta-Hydrolases superfamily protein	_	up	down
Kaladp0031s0132	AT5G20140	SOUL heme-binding family protein	_	up	down
Kaladp0032s0024	AT4G35070	SBP (S-ribonuclease binding protein) family protein	_	up	down
Kaladp0032s0109	AT5G23960	terpene synthase 21	_	up	down
Kaladp0032s0110	AT5G23960	terpene synthase 21	_	up	down
Kaladp0032s0112	AT5G23960	terpene synthase 21	_	up	down
Kaladp0032s0173			_	up	down
Kaladp0032s0311	AT2G28550	related to AP2.7	AP2-EREBP	up	down
Kaladp0032s0362	AT4G34770	SAUR-like auxin-responsive protein family	_	up	down
Kaladp0032s0368	AT4G00165	Bifunctional inhibitor/lipid-transfer protein/seed storage 2S albumin superfamily protein	_	up	down
Kaladp0032s0416	AT4G34770	SAUR-like auxin-responsive protein family	_	up	down
Kaladp0032s0450			_	up	down
Kaladp0032s0452	AT2G16630	Pollen Ole e 1 allergen and extensin family protein	_	up	down
Kaladp0033s0080	AT1G15410	aspartate-glutamate racemase family	_	up	down
Kaladp0033s0092	AT2G26660	SPX domain gene 2	_	up	down
Kaladp0033s0093	AT1G15360	Integrase-type DNA-binding superfamily protein	AP2-EREBP	up	down
Kaladp0033s0100	AT5G20190	Tetratricopeptide repeat (TPR)-like superfamily protein	_	up	down
Kaladp0033s0137	AT3G60220	TOXICOS EN LEVADURA 4	_	up	down
Kaladp0033s0204	AT4G33360	NAD(P)-binding Rossmann-fold superfamily protein	_	up	down
Kaladp0034s0030	AT1G23965		_	up	down
Kaladp0034s0035	AT1G24020	MLP-like protein 423	_	up	down
Kaladp0034s0194	AT1G74150	Galactose oxidase/kelch repeat superfamily protein	_	up	down
Kaladp0035s0035	AT1G14720	xyloglucan endotransglucosylase/hydrolase 28	_	up	down
Kaladp0035s0075	AT1G17840	white-brown complex homolog protein 11	_	up	down
Kaladp0036s0210	AT2G46410	Homeodomain-like superfamily protein	MYB-related	up	down
Kaladp0036s0211	AT1G68040	S-adenosyl-L-methionine-dependent methyltransferases superfamily protein	_	up	down
Kaladp0037s0018	AT4G30960	SOS3-interacting protein 3	_	up	down
Kaladp0037s0118	AT3G52610		_	up	down
Kaladp0037s0120	AT3G52610		_	up	down
Kaladp0037s0152	AT4G00430	plasma membrane intrinsic protein 1;4	_	up	down
Kaladp0037s0246	AT5G17230	PHYTOENE SYNTHASE	_	up	down
Kaladp0037s0261			_	up	down
Kaladp0037s0270	AT4G36250	aldehyde dehydrogenase 3F1	_	up	down
Kaladp0037s0469	AT2G38740	Haloacid dehalogenase-like hydrolase (HAD) superfamily protein	_	up	down
Kaladp0038s0045	AT5G10480	Protein-tyrosine phosphatase-like, PTPLA	_	up	down
Kaladp0038s0056			_	up	down
Kaladp0038s0083	AT1G17200	Uncharacterised protein family (UPF0497)	_	up	down
Kaladp0038s0084	AT1G78600	light-regulated zinc finger protein 1	Orphans	up	down
Kaladp0038s0132	AT3G42170	BED zinc finger ;hAT family dimerisation domain	_	up	down
Kaladp0038s0133	AT1G07650	Leucine-rich repeat transmembrane protein kinase	_	up	down
Kaladp0039s0092	AT4G15530	pyruvate orthophosphate dikinase	_	up	down
Kaladp0039s0152	AT1G55550	P-loop containing nucleoside triphosphate hydrolases superfamily protein	_	up	down
Kaladp0039s0160	AT5G19770	tubulin alpha-3	_	up	down
Kaladp0039s0438	AT1G24735	S-adenosyl-L-methionine-dependent methyltransferases superfamily protein	_	up	down
Kaladp0039s0559	AT5G04660	cytochrome P450, family 77, subfamily A, polypeptide 4	_	up	down
Kaladp0039s0609	AT2G39430	Disease resistance-responsive (dirigent-like protein) family protein	_	up	down
Kaladp0039s0655	AT3G58060	Cation efflux family protein	_	up	down
Kaladp0039s0738	AT2G20740	Tetraspanin family protein	_	up	down
Kaladp0039s0739	AT5G25610	BURP domain-containing protein	_	up	down
Kaladp0039s0756	AT5G25610	BURP domain-containing protein	_	up	down
Kaladp0040s0032	AT1G03170	Protein of unknown function (DUF3049)	_	up	down
Kaladp0040s0112	AT5G42760	Leucine carboxyl methyltransferase	_	up	down
Kaladp0040s0120	AT1G01630	Sec14p-like phosphatidylinositol transfer family protein	_	up	down
Kaladp0040s0121	AT1G01630	Sec14p-like phosphatidylinositol transfer family protein	_	up	down
Kaladp0040s0122	AT1G01630	Sec14p-like phosphatidylinositol transfer family protein	_	up	down
Kaladp0040s0173	AT4G38060		_	up	down
Kaladp0040s0212			_	up	down
Kaladp0040s0281	AT1G50010	tubulin alpha-2 chain	_	up	down
Kaladp0040s0286	AT1G10020	Protein of unknown function (DUF1005)	_	up	down
Kaladp0040s0332	AT2G46100	Nuclear transport factor 2 (NTF2) family protein	_	up	down
Kaladp0040s0469	AT5G07990	Cytochrome P450 superfamily protein	_	up	down
Kaladp0040s0693	AT3G07250	nuclear transport factor 2 (NTF2) family protein / RNA recognition motif (RRM)-containing protein	_	up	down
Kaladp0040s0705			_	up	down
Kaladp0041s0035	AT2G39890	proline transporter 1	_	up	down
Kaladp0042s0022	AT1G75170	Sec14p-like phosphatidylinositol transfer family protein	_	up	down
Kaladp0042s0023	AT1G75170	Sec14p-like phosphatidylinositol transfer family protein	_	up	down
Kaladp0042s0025	AT4G36640	Sec14p-like phosphatidylinositol transfer family protein	_	up	down
Kaladp0042s0044	AT5G42630	Homeodomain-like superfamily protein	G2-like	up	down
Kaladp0042s0070	AT1G45207	Remorin family protein	_	up	down
Kaladp0042s0165	AT1G05577	Domain of unknown function (DUF966)	_	up	down
Kaladp0042s0251	AT5G47560	tonoplast dicarboxylate transporter	_	up	down
Kaladp0042s0253	AT3G02870	Inositol monophosphatase family protein	_	up	down
Kaladp0042s0287	AT3G04790	Ribose 5-phosphate isomerase, type A protein	_	up	down
Kaladp0042s0308	AT3G47570	Leucine-rich repeat protein kinase family protein	_	up	down
Kaladp0043s0090	AT1G24130	Transducin/WD40 repeat-like superfamily protein	_	up	down
Kaladp0043s0177	AT2G03505	Carbohydrate-binding X8 domain superfamily protein	_	up	down
Kaladp0043s0197	AT4G14540	nuclear factor Y, subunit B3	CCAAT	up	down
Kaladp0043s0206	AT2G21970	stress enhanced protein 2	_	up	down
Kaladp0043s0242	AT5G64620	cell wall / vacuolar inhibitor of fructosidase 2	_	up	down
Kaladp0043s0282	AT1G79840	HD-ZIP IV family of homeobox-leucine zipper protein with lipid-binding START domain	HB	up	down
Kaladp0043s0283	AT4G32760	ENTH/VHS/GAT family protein	_	up	down
Kaladp0043s0307	AT1G15520	pleiotropic drug resistance 12	_	up	down
Kaladp0044s0044	AT4G13930	serine hydroxymethyltransferase 4	_	up	down
Kaladp0044s0045	AT3G23810	S-adenosyl-l-homocysteine (SAH) hydrolase 2	_	up	down
Kaladp0045s0106	AT1G68470	Exostosin family protein	_	up	down
Kaladp0045s0271	AT3G24050	GATA transcription factor 1	C2C2-GATA	up	down
Kaladp0045s0314	AT2G47460	myb domain protein 12	MYB	up	down
Kaladp0045s0475	AT4G04890	protodermal factor 2	HB	up	down
Kaladp0045s0476	AT1G61800	glucose-6-phosphate/phosphate translocator 2	_	up	down
Kaladp0046s0054	AT4G24204	RING/U-box superfamily protein	_	up	down
Kaladp0046s0101	AT1G06040	B-box zinc finger family protein	Orphans	up	down
Kaladp0046s0164	AT2G48020	Major facilitator superfamily protein	_	up	down
Kaladp0046s0257	AT5G64440	fatty acid amide hydrolase	_	up	down
Kaladp0046s0298	AT5G08640	flavonol synthase 1	_	up	down
Kaladp0047s0123	AT5G64170	dentin sialophosphoprotein-related	_	up	down
Kaladp0047s0162	AT3G06470	GNS1/SUR4 membrane protein family	_	up	down
Kaladp0047s0204			_	up	down
Kaladp0048s0026	AT4G30080	auxin response factor 16	ARF	up	down
Kaladp0048s0057	AT4G00050	basic helix-loop-helix (bHLH) DNA-binding superfamily protein	bHLH	up	down
Kaladp0048s0235			_	up	down
Kaladp0048s0271	AT2G28780		_	up	down
Kaladp0048s0273	AT3G53620	pyrophosphorylase 4	_	up	down
Kaladp0048s0277	AT3G54050	high cyclic electron flow 1	_	up	down
Kaladp0048s0465			_	up	down
Kaladp0048s0481	AT5G57800	Fatty acid hydroxylase superfamily	_	up	down
Kaladp0048s0516	AT1G72510	Protein of unknown function (DUF1677)	_	up	down
Kaladp0048s0530	AT1G72430	SAUR-like auxin-responsive protein family	_	up	down
Kaladp0048s0537	AT3G54070	Ankyrin repeat family protein	_	up	down
Kaladp0048s0562	AT1G06690	NAD(P)-linked oxidoreductase superfamily protein	_	up	down
Kaladp0048s0618	AT1G78955	camelliol C synthase 1	_	up	down
Kaladp0048s0641	AT5G45380	solute:sodium symporters;urea transmembrane transporters	_	up	down
Kaladp0048s0719	AT5G16530	Auxin efflux carrier family protein	_	up	down
Kaladp0048s0885	AT1G62400	Protein kinase superfamily protein	_	up	down
Kaladp0048s0982	AT2G29290	NAD(P)-binding Rossmann-fold superfamily protein	_	up	down
Kaladp0049s0027	AT5G10170	myo-inositol-1-phosphate synthase 3	_	up	down
Kaladp0050s0108	AT1G70000	myb-like transcription factor family protein	_	up	down
Kaladp0050s0174	AT3G61460	brassinosteroid-responsive RING-H2	_	up	down
Kaladp0050s0200	AT1G12570	Glucose-methanol-choline (GMC) oxidoreductase family protein	_	up	down
Kaladp0052s0011	AT3G49220	Plant invertase/pectin methylesterase inhibitor superfamily	_	up	down
Kaladp0053s0023	AT5G41761		_	up	down
Kaladp0053s0205	AT5G14700	NAD(P)-binding Rossmann-fold superfamily protein	_	up	down
Kaladp0053s0269	AT2G29350	senescence-associated gene 13	_	up	down
Kaladp0053s0353	AT2G33310	auxin-induced protein 13	AUX/IAA	up	down
Kaladp0053s0498	AT4G15760	monooxygenase 1	_	up	down
Kaladp0053s0505	AT5G23530	carboxyesterase 18	_	up	down
Kaladp0053s0580	AT5G46880	homeobox-7	HB	up	down
Kaladp0053s0595	AT2G23910	NAD(P)-binding Rossmann-fold superfamily protein	_	up	down
Kaladp0053s0626	AT4G19390	Uncharacterised protein family (UPF0114)	_	up	down
Kaladp0053s0660	AT3G07390	auxin-responsive family protein	_	up	down
Kaladp0055s0028	AT1G17270	O-fucosyltransferase family protein	_	up	down
Kaladp0055s0146	AT4G35070	SBP (S-ribonuclease binding protein) family protein	_	up	down
Kaladp0055s0244	AT4G35030	Protein kinase superfamily protein	_	up	down
Kaladp0055s0247	AT4G35070	SBP (S-ribonuclease binding protein) family protein	_	up	down
Kaladp0055s0317	AT5G24300	Glycogen/starch synthases, ADP-glucose type	_	up	down
Kaladp0055s0329	AT5G53210	basic helix-loop-helix (bHLH) DNA-binding superfamily protein	bHLH	up	down
Kaladp0055s0333	AT2G46330	arabinogalactan protein 16	_	up	down
Kaladp0055s0459	AT5G16400	thioredoxin F2	_	up	down
Kaladp0056s0128	AT5G22380	NAC domain containing protein 90	NAC	up	down
Kaladp0057s0101	AT5G02270	non-intrinsic ABC protein 9	_	up	down
Kaladp0058s0067	AT5G11420	Protein of unknown function, DUF642	_	up	down
Kaladp0058s0101	AT5G11590	Integrase-type DNA-binding superfamily protein	AP2-EREBP	up	down
Kaladp0058s0163	AT2G44670	Protein of unknown function (DUF581)	_	up	down
Kaladp0058s0166	AT4G20190		_	up	down
Kaladp0058s0190	AT3G21530	DNAse I-like superfamily protein	_	up	down
Kaladp0058s0203	AT3G22142	Bifunctional inhibitor/lipid-transfer protein/seed storage 2S albumin superfamily protein	_	up	down
Kaladp0058s0212	AT1G03905	P-loop containing nucleoside triphosphate hydrolases superfamily protein	_	up	down
Kaladp0058s0250	AT3G25030	RING/U-box superfamily protein	_	up	down
Kaladp0058s0339	AT3G01550	phosphoenolpyruvate (pep)/phosphate translocator 2	_	up	down
Kaladp0058s0347	AT5G40330	myb domain protein 23	MYB	up	down
Kaladp0058s0574	AT1G69530	expansin A1	_	up	down
Kaladp0058s0601	AT1G24540	cytochrome P450, family 86, subfamily C, polypeptide 1	_	up	down
Kaladp0058s0612	AT2G37540	NAD(P)-binding Rossmann-fold superfamily protein	_	up	down
Kaladp0058s0625	AT2G37980	O-fucosyltransferase family protein	_	up	down
Kaladp0059s0048	AT4G00430	plasma membrane intrinsic protein 1;4	_	up	down
Kaladp0059s0064	AT5G05840	Protein of unknown function (DUF620)	_	up	down
Kaladp0059s0073			_	up	down
Kaladp0059s0170	AT2G27690	cytochrome P450, family 94, subfamily C, polypeptide 1	_	up	down
Kaladp0059s0243	AT1G21460	Nodulin MtN3 family protein	_	up	down
Kaladp0059s0285			_	up	down
Kaladp0059s0334	AT3G62270	HCO3- transporter family	_	up	down
Kaladp0060s0002	AT3G51290	Protein of unknown function (DUF630) ;Protein of unknown function (DUF632)	_	up	down
Kaladp0060s0058			_	up	down
Kaladp0060s0110	AT4G37370	cytochrome P450, family 81, subfamily D, polypeptide 8	_	up	down
Kaladp0060s0154	AT3G50560	NAD(P)-binding Rossmann-fold superfamily protein	_	up	down
Kaladp0060s0170	AT5G67070	ralf-like 34	_	up	down
Kaladp0060s0332	AT3G55090	ABC-2 type transporter family protein	_	up	down
Kaladp0060s0400	AT4G22190		_	up	down
Kaladp0061s0163	AT1G26610	C2H2-like zinc finger protein	C2H2	up	down
Kaladp0062s0033	AT1G68530	3-ketoacyl-CoA synthase 6	_	up	down
Kaladp0062s0073	AT3G23050	indole-3-acetic acid 7	AUX/IAA	up	down
Kaladp0062s0082			_	up	down
Kaladp0062s0211	AT5G45670	GDSL-like Lipase/Acylhydrolase superfamily protein	_	up	down
Kaladp0062s0213	AT5G45670	GDSL-like Lipase/Acylhydrolase superfamily protein	_	up	down
Kaladp0063s0056	AT3G51970	acyl-CoA sterol acyl transferase 1	_	up	down
Kaladp0064s0018	AT2G24270	aldehyde dehydrogenase 11A3	_	up	down
Kaladp0064s0138	AT5G49350	Glycine-rich protein family	_	up	down
Kaladp0066s0051	AT1G19640	jasmonic acid carboxyl methyltransferase	_	up	down
Kaladp0067s0053	AT5G54010	UDP-Glycosyltransferase superfamily protein	_	up	down
Kaladp0067s0067	AT1G22400	UDP-Glycosyltransferase superfamily protein	_	up	down
Kaladp0067s0074	AT5G54960	pyruvate decarboxylase-2	_	up	down
Kaladp0067s0166	AT4G35900	Basic-leucine zipper (bZIP) transcription factor family protein	_	up	down
Kaladp0067s0182	AT1G59960	NAD(P)-linked oxidoreductase superfamily protein	_	up	down
Kaladp0067s0211	AT1G32900	UDP-Glycosyltransferase superfamily protein	_	up	down
Kaladp0067s0226			_	up	down
Kaladp0067s0240	AT5G38970	brassinosteroid-6-oxidase 1	_	up	down
Kaladp0067s0257	AT1G10630	ADP-ribosylation factor A1F	_	up	down
Kaladp0067s0309	AT3G23920	beta-amylase 1	_	up	down
Kaladp0068s0100	AT5G50915	basic helix-loop-helix (bHLH) DNA-binding superfamily protein	bHLH	up	down
Kaladp0068s0175	AT4G12510	Bifunctional inhibitor/lipid-transfer protein/seed storage 2S albumin superfamily protein	_	up	down
Kaladp0068s0195	AT4G22360	SWIB complex BAF60b domain-containing protein	SWI/SNF-BAF60b	up	down
Kaladp0069s0001	AT5G45670	GDSL-like Lipase/Acylhydrolase superfamily protein	_	up	down
Kaladp0069s0033	AT5G49100		_	up	down
Kaladp0069s0050	AT3G16850	Pectin lyase-like superfamily protein	_	up	down
Kaladp0069s0070	AT5G20270	heptahelical transmembrane protein1	_	up	down
Kaladp0069s0113	AT2G48020	Major facilitator superfamily protein	_	up	down
Kaladp0070s0050	AT4G24140	alpha/beta-Hydrolases superfamily protein	_	up	down
Kaladp0070s0171	AT1G14630		_	up	down
Kaladp0070s0191	AT3G49200	O-acyltransferase (WSD1-like) family protein	_	up	down
Kaladp0071s0224	AT3G53402	conserved peptide upstream open reading frame 46	_	up	down
Kaladp0071s0225	AT3G53400		_	up	down
Kaladp0071s0255	AT2G28630	3-ketoacyl-CoA synthase 12	_	up	down
Kaladp0071s0342	AT2G46760	D-arabinono-1,4-lactone oxidase family protein	_	up	down
Kaladp0071s0373	AT4G19010	AMP-dependent synthetase and ligase family protein	_	up	down
Kaladp0071s0453	AT4G03510	RING membrane-anchor 1	_	up	down
Kaladp0072s0082	AT2G07689	NADH-Ubiquinone/plastoquinone (complex I) protein	_	up	down
Kaladp0072s0098	ATMG00160	cytochrome oxidase 2	_	up	down
Kaladp0073s0039			_	up	down
Kaladp0073s0061	AT5G18840	Major facilitator superfamily protein	_	up	down
Kaladp0074s0058	AT5G10400	Histone superfamily protein	_	up	down
Kaladp0074s0071			_	up	down
Kaladp0074s0078	AT2G40475		_	up	down
Kaladp0074s0080	AT5G05270	Chalcone-flavanone isomerase family protein	_	up	down
Kaladp0075s0039	AT3G46130	myb domain protein 48	MYB	up	down
Kaladp0076s0104	AT4G35070	SBP (S-ribonuclease binding protein) family protein	_	up	down
Kaladp0076s0353	AT1G55760	BTB/POZ domain-containing protein	TRAF	up	down
Kaladp0076s0386	AT3G07010	Pectin lyase-like superfamily protein	_	up	down
Kaladp0076s0395			_	up	down
Kaladp0076s0400	AT3G23510	Cyclopropane-fatty-acyl-phospholipid synthase	_	up	down
Kaladp0076s0402	AT2G33400		_	up	down
Kaladp0076s0408	AT4G13440	Calcium-binding EF-hand family protein	_	up	down
Kaladp0079s0100	AT1G63300	Myosin heavy chain-related protein	_	up	down
Kaladp0079s0142	AT1G22740	RAB GTPase homolog G3B	_	up	down
Kaladp0079s0147	AT2G21970	stress enhanced protein 2	_	up	down
Kaladp0079s0152	AT5G10170	myo-inositol-1-phosphate synthase 3	_	up	down
Kaladp0080s0039	AT5G13930	Chalcone and stilbene synthase family protein	_	up	down
Kaladp0080s0046	AT5G13900	Bifunctional inhibitor/lipid-transfer protein/seed storage 2S albumin superfamily protein	_	up	down
Kaladp0080s0104			_	up	down
Kaladp0080s0128	AT1G78950	Terpenoid cyclases family protein	_	up	down
Kaladp0081s0029	AT4G08910		_	up	down
Kaladp0081s0210	AT3G52500	Eukaryotic aspartyl protease family protein	_	up	down
Kaladp0081s0273	AT5G11930	Thioredoxin superfamily protein	_	up	down
Kaladp0081s0291	AT5G25610	BURP domain-containing protein	_	up	down
Kaladp0082s0082	AT1G21460	Nodulin MtN3 family protein	_	up	down
Kaladp0084s0017	AT1G67730	beta-ketoacyl reductase 1	_	up	down
Kaladp0085s0022	AT4G39250	RAD-like 1	MYB-related	up	down
Kaladp0085s0096	AT1G02500	S-adenosylmethionine synthetase 1	_	up	down
Kaladp0085s0107	AT2G47240	AMP-dependent synthetase and ligase family protein	_	up	down
Kaladp0087s0062	AT2G36380	pleiotropic drug resistance 6	_	up	down
Kaladp0087s0064	AT5G03670		_	up	down
Kaladp0090s0055	AT2G46760	D-arabinono-1,4-lactone oxidase family protein	_	up	down
Kaladp0090s0070	AT2G46760	D-arabinono-1,4-lactone oxidase family protein	_	up	down
Kaladp0091s0065	AT5G50360		_	up	down
Kaladp0091s0113	AT3G18490	Eukaryotic aspartyl protease family protein	_	up	down
Kaladp0092s0092	AT1G76490	hydroxy methylglutaryl CoA reductase 1	_	up	down
Kaladp0092s0115	AT1G15520	pleiotropic drug resistance 12	_	up	down
Kaladp0093s0030	AT4G00730	Homeobox-leucine zipper family protein / lipid-binding START domain-containing protein	HB	up	down
Kaladp0093s0044	AT5G51910	TCP family transcription factor	TCP	up	down
Kaladp0093s0160	AT3G43720	Bifunctional inhibitor/lipid-transfer protein/seed storage 2S albumin superfamily protein	_	up	down
Kaladp0094s0147	ATCG00150	ATPase, F0 complex, subunit A protein	_	up	down
Kaladp0095s0094	AT5G10170	myo-inositol-1-phosphate synthase 3	_	up	down
Kaladp0095s0116			_	up	down
Kaladp0095s0139	AT1G19640	jasmonic acid carboxyl methyltransferase	_	up	down
Kaladp0095s0226	AT1G74690	IQ-domain 31	_	up	down
Kaladp0095s0258	AT5G51560	Leucine-rich repeat protein kinase family protein	_	up	down
Kaladp0095s0268	AT5G52180		_	up	down
Kaladp0095s0272	AT4G23420	NAD(P)-binding Rossmann-fold superfamily protein	_	up	down
Kaladp0095s0288	AT3G53160	UDP-glucosyl transferase 73C7	_	up	down
Kaladp0095s0293	AT5G20270	heptahelical transmembrane protein1	_	up	down
Kaladp0095s0441	AT2G18890	Protein kinase superfamily protein	_	up	down
Kaladp0095s0515	AT2G46210	Fatty acid/sphingolipid desaturase	_	up	down
Kaladp0095s0521	AT1G55340	Protein of unknown function (DUF1639)	_	up	down
Kaladp0095s0535	AT3G13980		_	up	down
Kaladp0095s0656	AT3G26590	MATE efflux family protein	_	up	down
Kaladp0095s0673	AT1G27940	P-glycoprotein 13	_	up	down
Kaladp0095s0691	AT2G18420	Gibberellin-regulated family protein	_	up	down
Kaladp0095s0713	AT5G42760	Leucine carboxyl methyltransferase	_	up	down
Kaladp0095s0791	AT2G38320	TRICHOME BIREFRINGENCE-LIKE 34	_	up	down
Kaladp0096s0097	AT1G66370	myb domain protein 113	MYB	up	down
Kaladp0096s0156	AT5G17920	Cobalamin-independent synthase family protein	_	up	down
Kaladp0098s0042	AT3G59340	Eukaryotic protein of unknown function (DUF914)	_	up	down
Kaladp0098s0051	AT2G36630	Sulfite exporter TauE/SafE family protein	_	up	down
Kaladp0098s0181	AT5G19940	Plastid-lipid associated protein PAP / fibrillin family protein	_	up	down
Kaladp0098s0220	AT2G30490	cinnamate-4-hydroxylase	_	up	down
Kaladp0099s0049	AT5G42800	dihydroflavonol 4-reductase	_	up	down
Kaladp0099s0050	AT5G42800	dihydroflavonol 4-reductase	_	up	down
Kaladp0101s0003	AT4G10160	RING/U-box superfamily protein	_	up	down
Kaladp0101s0109	AT1G12330		_	up	down
Kaladp0101s0143	AT5G49665	Zinc finger (C3HC4-type RING finger) family protein	_	up	down
Kaladp0101s0201	AT1G53035		_	up	down
Kaladp0101s0260	AT2G02950	phytochrome kinase substrate 1	_	up	down
Kaladp0102s0146	AT4G33040	Thioredoxin superfamily protein	_	up	down
Kaladp0103s0018	AT1G02205	Fatty acid hydroxylase superfamily	_	up	down
Kaladp0108s0008	AT1G76240	Arabidopsis protein of unknown function (DUF241)	_	up	down
Kaladp0152s0019	AT1G47530	MATE efflux family protein	_	up	down
Kaladp0154s0002	AT2G23620	methyl esterase 1	_	up	down
Kaladp0168s0010	AT5G43150		_	up	down
Kaladp0172s0024	AT4G19390	Uncharacterised protein family (UPF0114)	_	up	down
Kaladp0172s0025	AT2G35612		_	up	down
Kaladp0177s0005	AT2G22590	UDP-Glycosyltransferase superfamily protein	_	up	down
Kaladp0188s0004			_	up	down
Kaladp0201s0001			_	up	down
Kaladp0227s0001	AT4G03620	myosin heavy chain-related	_	up	down
Kaladp0250s0009	AT2G43850	Integrin-linked protein kinase family	_	up	down
Kaladp0266s0032	AT3G15850	fatty acid desaturase 5	_	up	down
Kaladp0280s0002	AT2G38740	Haloacid dehalogenase-like hydrolase (HAD) superfamily protein	_	up	down
Kaladp0337s0014	AT4G22590	Haloacid dehalogenase-like hydrolase (HAD) superfamily protein	_	up	down
Kaladp0357s0001	AT2G36050	ovate family protein 15	OFP	up	down
Kaladp0395s0006	AT3G20390	endoribonuclease L-PSP family protein	_	up	down
Kaladp0403s0010	AT5G12860	dicarboxylate transporter 1	_	up	down
Kaladp0418s0034	AT5G07620	Protein kinase superfamily protein	_	up	down
Kaladp0427s0039	AT5G23960	terpene synthase 21	_	up	down
Kaladp0442s0020	AT2G01290	ribose-5-phosphate isomerase 2	_	up	down
Kaladp0472s0012	AT5G20790		_	up	down
Kaladp0474s0003	AT2G47270	sequence-specific DNA binding transcription factors;transcription regulators	_	up	down
Kaladp0481s0010	AT5G20630	germin 3	_	up	down
Kaladp0496s0014	AT5G20860	Plant invertase/pectin methylesterase inhibitor superfamily	_	up	down
Kaladp0515s0028	AT5G08640	flavonol synthase 1	_	up	down
Kaladp0515s0029	AT5G08640	flavonol synthase 1	_	up	down
Kaladp0515s0066	AT5G17650	glycine/proline-rich protein	_	up	down
Kaladp0515s0178	AT1G06920	ovate family protein 4	OFP	up	down
Kaladp0515s0194	AT2G26250	3-ketoacyl-CoA synthase 10	_	up	down
Kaladp0535s0003	AT5G23960	terpene synthase 21	_	up	down
Kaladp0535s0004	AT1G70080	Terpenoid cyclases/Protein prenyltransferases superfamily protein	_	up	down
Kaladp0536s0007	AT5G63400	adenylate kinase 1	_	up	down
Kaladp0538s0023	AT4G22260	Alternative oxidase family protein	_	up	down
Kaladp0538s0028	AT2G32300	uclacyanin 1	_	up	down
Kaladp0538s0034	AT1G70170	matrix metalloproteinase	_	up	down
Kaladp0545s0003	AT2G37620	actin 1	_	up	down
Kaladp0550s0001	AT3G23840	HXXXD-type acyl-transferase family protein	_	up	down
Kaladp0550s0010	AT2G27385	Pollen Ole e 1 allergen and extensin family protein	_	up	down
Kaladp0566s0001	AT3G49780	phytosulfokine 4 precursor	_	up	down
Kaladp0571s0002	AT3G59970	methylenetetrahydrofolate reductase 1	_	up	down
Kaladp0577s0028			_	up	down
Kaladp0607s0009	AT4G37840	hexokinase-like 3	_	up	down
Kaladp0610s0014	AT5G48300	ADP glucose pyrophosphorylase 1	_	up	down
Kaladp0623s0003	AT4G17550	Major facilitator superfamily protein	_	up	down
Kaladp0626s0002	AT1G75290	NAD(P)-binding Rossmann-fold superfamily protein	_	up	down
Kaladp0630s0013	AT5G54010	UDP-Glycosyltransferase superfamily protein	_	up	down
Kaladp0630s0017	AT5G54080	homogentisate 1,2-dioxygenase	_	up	down
Kaladp0666s0030	AT3G10820	Transcription elongation factor (TFIIS) family protein	_	up	down
Kaladp0667s0002	AT3G13540	myb domain protein 5	MYB	up	down
Kaladp0673s0004	AT2G42800	receptor like protein 29	_	up	down
Kaladp0674s0053	AT4G24700		_	up	down
Kaladp0674s0097	AT5G40240	nodulin MtN21 /EamA-like transporter family protein	_	up	down
Kaladp0674s0098	AT5G40240	nodulin MtN21 /EamA-like transporter family protein	_	up	down
Kaladp0674s0122	AT1G74790	catalytics	_	up	down
Kaladp0690s0001	AT5G10770	Eukaryotic aspartyl protease family protein	_	up	down
Kaladp0694s0001	AT3G49780	phytosulfokine 4 precursor	_	up	down
Kaladp0713s0001	AT4G22190		_	up	down
Kaladp0747s0013	AT1G22340	UDP-glucosyl transferase 85A7	_	up	down
Kaladp0772s0003	AT5G16530	Auxin efflux carrier family protein	_	up	down
Kaladp0779s0001			_	up	down
Kaladp0809s0090	AT4G30230		_	up	down
Kaladp0822s0005	AT4G33585		_	up	down
Kaladp0834s0004	AT3G49190	O-acyltransferase (WSD1-like) family protein	_	up	down
Kaladp0836s0002	AT3G56160	Sodium Bile acid symporter family	_	up	down
Kaladp0840s0009	AT1G30040	gibberellin 2-oxidase	_	up	down
Kaladp0863s0018	AT1G52190	Major facilitator superfamily protein	_	up	down
Kaladp0867s0003	AT1G09970	Leucine-rich receptor-like protein kinase family protein	_	up	down
Kaladp0867s0015			_	up	down
Kaladp0868s0034	AT5G18460	Protein of Unknown Function (DUF239)	_	up	down
Kaladp0868s0043	AT3G04370	plasmodesmata-located protein 4	_	up	down
Kaladp0878s0034	AT2G30310	GDSL-like Lipase/Acylhydrolase family protein	_	up	down
Kaladp0891s0011	AT1G15330	Cystathionine beta-synthase (CBS) protein	_	up	down
Kaladp0914s0003	AT5G20270	heptahelical transmembrane protein1	_	up	down
Kaladp0921s0005	AT1G80130	Tetratricopeptide repeat (TPR)-like superfamily protein	_	up	down
Kaladp0956s0001	AT3G52105		_	up	down
Kaladp0958s0001			_	up	down
Kaladp1002s0001	AT5G06530	ABC-2 type transporter family protein	_	up	down
Kaladp1002s0002			_	up	down
Kaladp1002s0003	AT5G06530	ABC-2 type transporter family protein	_	up	down
Kaladp1002s0004			_	up	down
Kaladp1077s0006	AT1G04640	lipoyltransferase 2	_	up	down
Kaladp1090s0001			_	up	down
Kaladp1182s0006	AT3G49220	Plant invertase/pectin methylesterase inhibitor superfamily	_	up	down
Kaladp1217s0001	AT5G06150	Cyclin family protein	_	up	down
Kaladp1222s0027	AT1G78950	Terpenoid cyclases family protein	_	up	down
Kaladp1222s0028	AT1G78950	Terpenoid cyclases family protein	_	up	down
Kaladp1231s0001	AT1G17840	white-brown complex homolog protein 11	_	up	down
Kaladp1233s0001	AT1G44000		_	up	down
Kaladp1246s0012	AT1G74790	catalytics	_	up	down
Kaladp1251s0001	AT3G47570	Leucine-rich repeat protein kinase family protein	_	up	down
Kaladp1277s0005	AT4G16730	terpene synthase 02	_	up	down
Kaladp1298s0006	AT4G06744	Leucine-rich repeat (LRR) family protein	_	up	down
Kaladp1306s0001	AT2G35760	Uncharacterised protein family (UPF0497)	_	up	down

## Sheet: Leaf-Shared
Gene_ID	At_Ortholog	Description	TFs Family	Dawn		Dusk
				Cold	Heat	Cold	Heat
Kaladp0003s0134	AT2G47460	myb domain protein 12	MYB	up	down	up	down
Kaladp0008s0315	AT3G21240	4-coumarate:CoA ligase 2	_	up	down	up	down
Kaladp0009s0067	AT1G70170	matrix metalloproteinase	_	up	down	up	down
Kaladp0011s0022	AT5G26667	P-loop containing nucleoside triphosphate hydrolases superfamily protein	_	up	down	up	down
Kaladp0011s0430	AT4G38620	myb domain protein 4	MYB	up	down	up	down
Kaladp0011s0949	AT4G12730	FASCICLIN-like arabinogalactan 2	_	up	down	up	down
Kaladp0011s1077	AT2G32530	cellulose synthase-like B3	_	up	down	up	down
Kaladp0011s1169	AT5G08640	flavonol synthase 1	_	up	down	up	down
Kaladp0011s1281	AT5G23960	terpene synthase 21	_	up	down	up	down
Kaladp0015s0118	AT3G07010	Pectin lyase-like superfamily protein	_	up	down	up	down
Kaladp0015s0221	AT3G49200	O-acyltransferase (WSD1-like) family protein	_	up	down	up	down
Kaladp0016s0076	AT1G66370	myb domain protein 113	MYB	up	down	up	down
Kaladp0016s0291	AT2G15760	Protein of unknown function (DUF1645)	_	up	down	up	down
Kaladp0016s0398	AT2G22590	UDP-Glycosyltransferase superfamily protein	_	up	down	up	down
Kaladp0018s0098	AT1G19190	alpha/beta-Hydrolases superfamily protein	_	up	down	up	down
Kaladp0018s0218	AT2G21280	NAD(P)-binding Rossmann-fold superfamily protein	_	up	down	up	down
Kaladp0020s0133	AT5G66600	Protein of unknown function, DUF547	_	up	down	up	down
Kaladp0020s0134	AT1G49430	long-chain acyl-CoA synthetase 2	_	up	down	up	down
Kaladp0020s0169	AT5G18460	Protein of Unknown Function (DUF239)	_	up	down	up	down
Kaladp0024s0999	AT2G21140	proline-rich protein 2	_	up	down	up	down
Kaladp0026s0031	AT3G18670	Ankyrin repeat family protein	_	up	down	up	down
Kaladp0032s0450			_	up	down	up	down
Kaladp0032s0452	AT2G16630	Pollen Ole e 1 allergen and extensin family protein	_	up	down	up	down
Kaladp0033s0080	AT1G15410	aspartate-glutamate racemase family	_	up	down	up	down
Kaladp0033s0204	AT4G33360	NAD(P)-binding Rossmann-fold superfamily protein	_	up	down	up	down
Kaladp0037s0120	AT3G52610		_	up	down	up	down
Kaladp0037s0469	AT2G38740	Haloacid dehalogenase-like hydrolase (HAD) superfamily protein	_	up	down	up	down
Kaladp0039s0152	AT1G55550	P-loop containing nucleoside triphosphate hydrolases superfamily protein	_	up	down	up	down
Kaladp0039s0438	AT1G24735	S-adenosyl-L-methionine-dependent methyltransferases superfamily protein	_	up	down	up	down
Kaladp0039s0559	AT5G04660	cytochrome P450, family 77, subfamily A, polypeptide 4	_	up	down	up	down
Kaladp0039s0655	AT3G58060	Cation efflux family protein	_	up	down	up	down
Kaladp0039s0738	AT2G20740	Tetraspanin family protein	_	up	down	up	down
Kaladp0039s0756	AT5G25610	BURP domain-containing protein	_	up	down	up	down
Kaladp0040s0281	AT1G50010	tubulin alpha-2 chain	_	up	down	up	down
Kaladp0040s0286	AT1G10020	Protein of unknown function (DUF1005)	_	up	down	up	down
Kaladp0042s0022	AT1G75170	Sec14p-like phosphatidylinositol transfer family protein	_	up	down	up	down
Kaladp0042s0023	AT1G75170	Sec14p-like phosphatidylinositol transfer family protein	_	up	down	up	down
Kaladp0042s0165	AT1G05577	Domain of unknown function (DUF966)	_	up	down	up	down
Kaladp0042s0253	AT3G02870	Inositol monophosphatase family protein	_	up	down	up	down
Kaladp0042s0287	AT3G04790	Ribose 5-phosphate isomerase, type A protein	_	up	down	up	down
Kaladp0043s0206	AT2G21970	stress enhanced protein 2	_	up	down	up	down
Kaladp0043s0242	AT5G64620	cell wall / vacuolar inhibitor of fructosidase 2	_	up	down	up	down
Kaladp0043s0282	AT1G79840	HD-ZIP IV family of homeobox-leucine zipper protein with lipid-binding START domain	HB	up	down	up	down
Kaladp0044s0044	AT4G13930	serine hydroxymethyltransferase 4	_	up	down	up	down
Kaladp0045s0314	AT2G47460	myb domain protein 12	MYB	up	down	up	down
Kaladp0046s0298	AT5G08640	flavonol synthase 1	_	up	down	up	down
Kaladp0047s0162	AT3G06470	GNS1/SUR4 membrane protein family	_	up	down	up	down
Kaladp0048s0530	AT1G72430	SAUR-like auxin-responsive protein family	_	up	down	up	down
Kaladp0048s0562	AT1G06690	NAD(P)-linked oxidoreductase superfamily protein	_	up	down	up	down
Kaladp0048s0641	AT5G45380	solute:sodium symporters;urea transmembrane transporters	_	up	down	up	down
Kaladp0048s0982	AT2G29290	NAD(P)-binding Rossmann-fold superfamily protein	_	up	down	up	down
Kaladp0053s0498	AT4G15760	monooxygenase 1	_	up	down	up	down
Kaladp0053s0580	AT5G46880	homeobox-7	HB	up	down	up	down
Kaladp0053s0595	AT2G23910	NAD(P)-binding Rossmann-fold superfamily protein	_	up	down	up	down
Kaladp0055s0146	AT4G35070	SBP (S-ribonuclease binding protein) family protein	_	up	down	up	down
Kaladp0055s0329	AT5G53210	basic helix-loop-helix (bHLH) DNA-binding superfamily protein	bHLH	up	down	up	down
Kaladp0057s0101	AT5G02270	non-intrinsic ABC protein 9	_	up	down	up	down
Kaladp0058s0190	AT3G21530	DNAse I-like superfamily protein	_	up	down	up	down
Kaladp0058s0250	AT3G25030	RING/U-box superfamily protein	_	up	down	up	down
Kaladp0058s0339	AT3G01550	phosphoenolpyruvate (pep)/phosphate translocator 2	_	up	down	up	down
Kaladp0058s0574	AT1G69530	expansin A1	_	up	down	up	down
Kaladp0059s0170	AT2G27690	cytochrome P450, family 94, subfamily C, polypeptide 1	_	up	down	up	down
Kaladp0060s0332	AT3G55090	ABC-2 type transporter family protein	_	up	down	up	down
Kaladp0062s0211	AT5G45670	GDSL-like Lipase/Acylhydrolase superfamily protein	_	up	down	up	down
Kaladp0062s0213	AT5G45670	GDSL-like Lipase/Acylhydrolase superfamily protein	_	up	down	up	down
Kaladp0064s0018	AT2G24270	aldehyde dehydrogenase 11A3	_	up	down	up	down
Kaladp0064s0138	AT5G49350	Glycine-rich protein family	_	up	down	up	down
Kaladp0067s0067	AT1G22400	UDP-Glycosyltransferase superfamily protein	_	up	down	up	down
Kaladp0067s0182	AT1G59960	NAD(P)-linked oxidoreductase superfamily protein	_	up	down	up	down
Kaladp0069s0001	AT5G45670	GDSL-like Lipase/Acylhydrolase superfamily protein	_	up	down	up	down
Kaladp0070s0171	AT1G14630		_	up	down	up	down
Kaladp0071s0255	AT2G28630	3-ketoacyl-CoA synthase 12	_	up	down	up	down
Kaladp0071s0373	AT4G19010	AMP-dependent synthetase and ligase family protein	_	up	down	up	down
Kaladp0074s0071			_	up	down	up	down
Kaladp0075s0039	AT3G46130	myb domain protein 48	MYB	up	down	up	down
Kaladp0076s0386	AT3G07010	Pectin lyase-like superfamily protein	_	up	down	up	down
Kaladp0081s0210	AT3G52500	Eukaryotic aspartyl protease family protein	_	up	down	up	down
Kaladp0085s0096	AT1G02500	S-adenosylmethionine synthetase 1	_	up	down	up	down
Kaladp0087s0062	AT2G36380	pleiotropic drug resistance 6	_	up	down	up	down
Kaladp0095s0226	AT1G74690	IQ-domain 31	_	up	down	up	down
Kaladp0095s0272	AT4G23420	NAD(P)-binding Rossmann-fold superfamily protein	_	up	down	up	down
Kaladp0095s0673	AT1G27940	P-glycoprotein 13	_	up	down	up	down
Kaladp0099s0049	AT5G42800	dihydroflavonol 4-reductase	_	up	down	up	down
Kaladp0099s0050	AT5G42800	dihydroflavonol 4-reductase	_	up	down	up	down
Kaladp0152s0019	AT1G47530	MATE efflux family protein	_	up	down	up	down
Kaladp0427s0039	AT5G23960	terpene synthase 21	_	up	down	up	down
Kaladp0515s0028	AT5G08640	flavonol synthase 1	_	up	down	up	down
Kaladp0515s0029	AT5G08640	flavonol synthase 1	_	up	down	up	down
Kaladp0515s0066	AT5G17650	glycine/proline-rich protein	_	up	down	up	down
Kaladp0607s0009	AT4G37840	hexokinase-like 3	_	up	down	up	down
Kaladp0690s0001	AT5G10770	Eukaryotic aspartyl protease family protein	_	up	down	up	down
Kaladp0809s0090	AT4G30230		_	up	down	up	down
Kaladp0836s0002	AT3G56160	Sodium Bile acid symporter family	_	up	down	up	down
Kaladp0921s0005	AT1G80130	Tetratricopeptide repeat (TPR)-like superfamily protein	_	up	down	up	down
Kaladp1246s0012	AT1G74790	catalytics	_	up	down	up	down
Kaladp1277s0005	AT4G16730	terpene synthase 02	_	up	down	up	down
Kaladp0008s0515	AT5G07990	Cytochrome P450 superfamily protein	_	down	up	down	up
Kaladp0001s0133	AT3G61440	cysteine synthase C1	_	down	up	down	up
Kaladp0011s0337			_	down	up	down	up
Kaladp0011s0682	AT2G38900	Serine protease inhibitor, potato inhibitor I-type family protein	_	down	up	down	up
Kaladp0011s1034	AT3G48330	protein-l-isoaspartate methyltransferase 1	_	down	up	down	up
Kaladp0011s1359	AT2G06010	OBP3-responsive gene 4	_	down	up	down	up
Kaladp0018s0008	AT5G04320	Shugoshin C terminus	_	down	up	down	up
Kaladp0018s0122	AT3G19000	2-oxoglutarate (2OG) and Fe(II)-dependent oxygenase superfamily protein	_	down	up	down	up
Kaladp0018s0160	AT1G11755	Undecaprenyl pyrophosphate synthetase family protein	_	down	up	down	up
Kaladp0018s0307	AT5G18650	CHY-type/CTCHY-type/RING-type Zinc finger protein	_	down	up	down	up
Kaladp0022s0081	AT2G15890	maternal effect embryo arrest 14	_	down	up	down	up
Kaladp0024s0746	AT5G62890	Xanthine/uracil permease family protein	_	down	up	down	up
Kaladp0028s0089	AT5G67220	FMN-linked oxidoreductases superfamily protein	_	down	up	down	up
Kaladp0030s0060	AT4G22120	ERD (early-responsive to dehydration stress) family protein	_	down	up	down	up
Kaladp0030s0159	AT2G30770	cytochrome P450, family 71, subfamily A, polypeptide 13	_	down	up	down	up
Kaladp0033s0109			_	down	up	down	up
Kaladp0033s0150	AT4G10265	Wound-responsive family protein	_	down	up	down	up
Kaladp0034s0024	AT1G23870	trehalose-phosphatase/synthase 9	_	down	up	down	up
Kaladp0036s0311	AT2G30360	SOS3-interacting protein 4	_	down	up	down	up
Kaladp0037s0154	AT2G40000	ortholog of sugar beet HS1 PRO-1 2	_	down	up	down	up
Kaladp0039s0028	AT4G10265	Wound-responsive family protein	_	down	up	down	up
Kaladp0039s0032	AT4G10265	Wound-responsive family protein	_	down	up	down	up
Kaladp0039s0232	AT4G27450	Aluminium induced protein with YGL and LRDR motifs	_	down	up	down	up
Kaladp0041s0036	AT1G53540	HSP20-like chaperones superfamily protein	_	down	up	down	up
Kaladp0042s0345			_	down	up	down	up
Kaladp0043s0300	AT1G15670	Galactose oxidase/kelch repeat superfamily protein	_	down	up	down	up
Kaladp0046s0159	AT4G02900	ERD (early-responsive to dehydration stress) family protein	_	down	up	down	up
Kaladp0046s0308	AT4G22120	ERD (early-responsive to dehydration stress) family protein	_	down	up	down	up
Kaladp0048s0425			_	down	up	down	up
Kaladp0050s0058	AT2G43970	RNA-binding protein	_	down	up	down	up
Kaladp0050s0230	AT1G62750	Translation elongation factor EFG/EF2 protein	_	down	up	down	up
Kaladp0050s0316	AT3G11930	Adenine nucleotide alpha hydrolases-like superfamily protein	_	down	up	down	up
Kaladp0050s0350			_	down	up	down	up
Kaladp0053s0112	AT1G29050	TRICHOME BIREFRINGENCE-LIKE 38	_	down	up	down	up
Kaladp0053s0693	AT5G55970	RING/U-box superfamily protein	_	down	up	down	up
Kaladp0057s0068	AT5G26731		_	down	up	down	up
Kaladp0061s0062			_	down	up	down	up
Kaladp0064s0155	AT3G56200	Transmembrane amino acid transporter family protein	_	down	up	down	up
Kaladp0066s0007	AT3G62420	basic region/leucine zipper motif 53	bZIP	down	up	down	up
Kaladp0068s0189	AT4G12570	ubiquitin protein ligase 5	_	down	up	down	up
Kaladp0069s0007	AT3G17510	CBL-interacting protein kinase 1	_	down	up	down	up
Kaladp0074s0060	AT3G13460	evolutionarily conserved C-terminal region 2	_	down	up	down	up
Kaladp0080s0094	AT5G47550	Cystatin/monellin superfamily protein	_	down	up	down	up
Kaladp0085s0011	AT3G62040	Haloacid dehalogenase-like hydrolase (HAD) superfamily protein	_	down	up	down	up
Kaladp0091s0025			_	down	up	down	up
Kaladp0092s0122	AT1G15670	Galactose oxidase/kelch repeat superfamily protein	_	down	up	down	up
Kaladp0095s0197			_	down	up	down	up
Kaladp0095s0360	AT1G11330	S-locus lectin protein kinase family protein	_	down	up	down	up
Kaladp0095s0776			_	down	up	down	up
Kaladp0098s0062	AT2G36460	Aldolase superfamily protein	_	down	up	down	up
Kaladp0478s0002	AT3G18570	Oleosin family protein	_	down	up	down	up
Kaladp0515s0060			_	down	up	down	up
Kaladp0550s0045	AT5G22920	CHY-type/CTCHY-type/RING-type Zinc finger protein	_	down	up	down	up
Kaladp0674s0052	AT4G24710	P-loop containing nucleoside triphosphate hydrolases superfamily protein	_	down	up	down	up
Kaladp0809s0009	AT5G46170	F-box family protein	_	down	up	down	up
Kaladp0809s0079	AT5G57655	xylose isomerase family protein	_	down	up	down	up
Kaladp0872s0016	AT5G20250	Raffinose synthase family protein	_	down	up	down	up
Kaladp0911s0006	AT5G36940	cationic amino acid transporter 3	_	down	up	down	up
Kaladp0911s0014			_	down	up	down	up
Kaladp0975s0001	AT5G67420	LOB domain-containing protein 37	LOB	down	up	down	up
Kaladp1077s0003	AT3G56200	Transmembrane amino acid transporter family protein	_	down	up	down	up
