# Supplementary material for: Transcriptomic Analysis of the CAM Species Kalanchoë fedtschenkoi Under Low- and High-Temperature Regimes
Source: Plants (Basel). 2024 Dec 8;13(23):3444. doi: 10.3390/plants13233444 (PMC11644069; doi:10.3390/plants13233444)
Supplement: Supplementary file 1 [file plants-13-03444-s001.zip › Supplementary Table S7.xlsx]

## Sheet: Root-Dawn
Gene_ID	At_Ortholog	Description	TFs Family	Cold	Heat
Kaladp0001s0078	AT1G54840	HSP20-like chaperones superfamily protein	_	up	down
Kaladp0001s0116	AT4G01270	RING/U-box superfamily protein	_	up	down
Kaladp0003s0023	AT4G10850	Nodulin MtN3 family protein	_	up	down
Kaladp0003s0062	AT1G75620	glyoxal oxidase-related protein	_	up	down
Kaladp0004s0007	AT1G04260	CAMV movement protein interacting protein 7	_	up	down
Kaladp0004s0033	AT2G04220	Plant protein of unknown function (DUF868)	_	up	down
Kaladp0007s0013	AT3G30340	nodulin MtN21 /EamA-like transporter family protein	_	up	down
Kaladp0008s0019	AT1G78580	trehalose-6-phosphate synthase	_	up	down
Kaladp0008s0054	AT2G45180	Bifunctional inhibitor/lipid-transfer protein/seed storage 2S albumin superfamily protein	_	up	down
Kaladp0008s0209	AT2G30310	GDSL-like Lipase/Acylhydrolase family protein	_	up	down
Kaladp0008s0415			_	up	down
Kaladp0008s0417	AT2G37040	PHE ammonia lyase 1	_	up	down
Kaladp0008s0500	AT2G47460	myb domain protein 12	MYB	up	down
Kaladp0008s0526	AT5G02890	HXXXD-type acyl-transferase family protein	_	up	down
Kaladp0008s0622	AT4G14090	UDP-Glycosyltransferase superfamily protein	_	up	down
Kaladp0008s0765	AT1G29680	Protein of unknown function (DUF1264)	_	up	down
Kaladp0008s0789	AT5G46240	potassium channel in Arabidopsis thaliana 1	_	up	down
Kaladp0010s0019	AT5G45700	Haloacid dehalogenase-like hydrolase (HAD) superfamily protein	_	up	down
Kaladp0010s0167	AT5G05510	Mad3/BUB1 homology region 1	_	up	down
Kaladp0011s0038	AT2G26850	F-box family protein	_	up	down
Kaladp0011s0082	AT1G09812		_	up	down
Kaladp0011s0167			_	up	down
Kaladp0011s0276	AT3G52990	Pyruvate kinase family protein	_	up	down
Kaladp0011s0381	AT3G59030	MATE efflux family protein	_	up	down
Kaladp0011s0384	AT3G59030	MATE efflux family protein	_	up	down
Kaladp0011s0430	AT4G38620	myb domain protein 4	MYB	up	down
Kaladp0011s0435	AT1G72670	IQ-domain 8	_	up	down
Kaladp0011s0772	AT1G49760	poly(A) binding protein 8	_	up	down
Kaladp0011s0850	AT2G13820	Bifunctional inhibitor/lipid-transfer protein/seed storage 2S albumin superfamily protein	_	up	down
Kaladp0011s0928	AT2G32940	Argonaute family protein	_	up	down
Kaladp0011s1078			_	up	down
Kaladp0011s1295	AT5G22460	alpha/beta-Hydrolases superfamily protein	_	up	down
Kaladp0013s0019			_	up	down
Kaladp0014s0041	AT5G03530	RAB GTPase homolog C2A	_	up	down
Kaladp0016s0105	AT1G20060	ATP binding microtubule motor family protein	_	up	down
Kaladp0016s0252	AT2G21340	MATE efflux family protein	_	up	down
Kaladp0016s0306	AT4G15480	UDP-Glycosyltransferase superfamily protein	_	up	down
Kaladp0016s0398	AT2G22590	UDP-Glycosyltransferase superfamily protein	_	up	down
Kaladp0018s0026	AT3G02890	RING/FYVE/PHD zinc finger superfamily protein	_	up	down
Kaladp0018s0098	AT1G19190	alpha/beta-Hydrolases superfamily protein	_	up	down
Kaladp0018s0126	AT4G37110	Zinc-finger domain of monoamine-oxidase A repressor R1	_	up	down
Kaladp0018s0218	AT2G21280	NAD(P)-binding Rossmann-fold superfamily protein	_	up	down
Kaladp0019s0016	AT2G16890	UDP-Glycosyltransferase superfamily protein	_	up	down
Kaladp0020s0004	AT3G54140	peptide transporter 1	_	up	down
Kaladp0020s0071	AT2G40070		_	up	down
Kaladp0021s0001	AT4G34770	SAUR-like auxin-responsive protein family	_	up	down
Kaladp0021s0066	AT1G30040	gibberellin 2-oxidase	_	up	down
Kaladp0022s0174	AT4G28950	RHO-related protein from plants 9	_	up	down
Kaladp0022s0222	AT4G02370	Protein of unknown function, DUF538	_	up	down
Kaladp0022s0253	AT3G59030	MATE efflux family protein	_	up	down
Kaladp0023s0083	AT5G67020		_	up	down
Kaladp0024s0072	AT5G27330	Prefoldin chaperone subunit family protein	_	up	down
Kaladp0024s0085	AT1G73880	UDP-glucosyl transferase 89B1	_	up	down
Kaladp0024s0203	AT1G68570	Major facilitator superfamily protein	_	up	down
Kaladp0024s0261	AT3G54260	TRICHOME BIREFRINGENCE-LIKE 36	_	up	down
Kaladp0024s0327	AT4G28950	RHO-related protein from plants 9	_	up	down
Kaladp0024s0433	AT2G38500	2-oxoglutarate (2OG) and Fe(II)-dependent oxygenase superfamily protein	_	up	down
Kaladp0024s0543	AT1G09430	ATP-citrate lyase A-3	_	up	down
Kaladp0024s0600	AT5G46280	Minichromosome maintenance (MCM2/3/5) family protein	_	up	down
Kaladp0024s0768	AT1G04090	Plant protein of unknown function (DUF946)	_	up	down
Kaladp0024s0789	AT2G26650	K+ transporter 1	_	up	down
Kaladp0024s0848	AT5G36110	cytochrome P450, family 716, subfamily A, polypeptide 1	_	up	down
Kaladp0024s0944	AT4G36530	alpha/beta-Hydrolases superfamily protein	_	up	down
Kaladp0025s0037	AT1G09200	Histone superfamily protein	_	up	down
Kaladp0026s0066	AT5G15780	Pollen Ole e 1 allergen and extensin family protein	_	up	down
Kaladp0026s0131	AT3G03190	glutathione S-transferase F11	_	up	down
Kaladp0026s0151	AT1G43770	RING/FYVE/PHD zinc finger superfamily protein	PHD	up	down
Kaladp0028s0098	AT5G67270	end binding protein 1C	_	up	down
Kaladp0029s0001	AT1G67630	DNA polymerase alpha 2	_	up	down
Kaladp0029s0084	AT5G11510	myb domain protein 3r-4	MYB	up	down
Kaladp0030s0064	AT5G51810	gibberellin 20 oxidase 2	_	up	down
Kaladp0030s0099	AT5G42650	allene oxide synthase	_	up	down
Kaladp0031s0124	AT4G13370	Plant protein of unknown function (DUF936)	_	up	down
Kaladp0031s0146	AT2G07690	Minichromosome maintenance (MCM2/3/5) family protein	_	up	down
Kaladp0032s0101	AT5G17540	HXXXD-type acyl-transferase family protein	_	up	down
Kaladp0032s0233			_	up	down
Kaladp0033s0152	AT1G18590	sulfotransferase 17	_	up	down
Kaladp0034s0047	AT1G23790	Plant protein of unknown function (DUF936)	_	up	down
Kaladp0034s0230	AT5G67270	end binding protein 1C	_	up	down
Kaladp0035s0057	AT5G03050		_	up	down
Kaladp0036s0061	AT1G48405	Kinase interacting (KIP1-like) family protein	_	up	down
Kaladp0036s0071	AT3G06350	dehydroquinate dehydratase, putative / shikimate dehydrogenase, putative	_	up	down
Kaladp0036s0072	AT3G06350	dehydroquinate dehydratase, putative / shikimate dehydrogenase, putative	_	up	down
Kaladp0036s0082	AT1G47980		_	up	down
Kaladp0036s0107	AT5G27930	Protein phosphatase 2C family protein	_	up	down
Kaladp0036s0210	AT2G46410	Homeodomain-like superfamily protein	MYB-related	up	down
Kaladp0036s0211	AT1G68040	S-adenosyl-L-methionine-dependent methyltransferases superfamily protein	_	up	down
Kaladp0037s0010	AT2G36880	methionine adenosyltransferase 3	_	up	down
Kaladp0037s0060	AT5G57390	AINTEGUMENTA-like 5	AP2-EREBP	up	down
Kaladp0037s0061	AT5G57390	AINTEGUMENTA-like 5	AP2-EREBP	up	down
Kaladp0037s0065	AT1G18590	sulfotransferase 17	_	up	down
Kaladp0037s0175	AT3G11050	ferritin 2	_	up	down
Kaladp0037s0312	AT5G06150	Cyclin family protein	_	up	down
Kaladp0037s0395	AT4G24380		_	up	down
Kaladp0037s0435			_	up	down
Kaladp0037s0460	AT1G02180	ferredoxin-related	_	up	down
Kaladp0037s0469	AT2G38740	Haloacid dehalogenase-like hydrolase (HAD) superfamily protein	_	up	down
Kaladp0037s0496	AT5G54970		_	up	down
Kaladp0038s0134	AT5G58960	Plant protein of unknown function (DUF641)	_	up	down
Kaladp0039s0206	AT2G33810	squamosa promoter binding protein-like 3	SBP	up	down
Kaladp0039s0214	AT2G34700	Pollen Ole e 1 allergen and extensin family protein	_	up	down
Kaladp0039s0339	AT2G33420	Protein of unknown function (DUF810)	_	up	down
Kaladp0039s0375			_	up	down
Kaladp0039s0384	AT1G77860	Rhomboid-related intramembrane serine protease family protein	_	up	down
Kaladp0039s0659	AT2G44300	Bifunctional inhibitor/lipid-transfer protein/seed storage 2S albumin superfamily protein	_	up	down
Kaladp0040s0055	AT3G54560	histone H2A 11	_	up	down
Kaladp0040s0073	AT5G08640	flavonol synthase 1	_	up	down
Kaladp0040s0125	AT4G28950	RHO-related protein from plants 9	_	up	down
Kaladp0040s0182	AT1G09880	Rhamnogalacturonate lyase family protein	_	up	down
Kaladp0040s0364	AT4G04900	ROP-interactive CRIB motif-containing protein 10	_	up	down
Kaladp0040s0541	AT1G75220	Major facilitator superfamily protein	_	up	down
Kaladp0040s0595	AT5G42330		_	up	down
Kaladp0041s0027	AT2G40010	Ribosomal protein L10 family protein	_	up	down
Kaladp0042s0034	AT1G47530	MATE efflux family protein	_	up	down
Kaladp0042s0066	AT4G33400	Vacuolar import/degradation, Vid27-related protein	_	up	down
Kaladp0042s0220	AT5G40740		_	up	down
Kaladp0042s0293	AT1G06550	ATP-dependent caseinolytic (Clp) protease/crotonase family protein	_	up	down
Kaladp0042s0392	AT1G02920	glutathione S-transferase 7	_	up	down
Kaladp0043s0111	AT1G10370	Glutathione S-transferase family protein	_	up	down
Kaladp0043s0175	AT1G26480	general regulatory factor 12	_	up	down
Kaladp0043s0216	AT4G09810	Nucleotide-sugar transporter family protein	_	up	down
Kaladp0043s0236	AT5G05260	cytochrome p450 79a2	_	up	down
Kaladp0044s0032	AT4G14150	phragmoplast-associated kinesin-related protein 1	_	up	down
Kaladp0044s0064	AT2G47590	photolyase/blue-light receptor 2	_	up	down
Kaladp0045s0021	AT1G22410	Class-II DAHP synthetase family protein	_	up	down
Kaladp0045s0110	AT3G23740		_	up	down
Kaladp0045s0145	AT3G22890	ATP sulfurylase 1	_	up	down
Kaladp0045s0306	AT1G02730	cellulose synthase-like D5	_	up	down
Kaladp0046s0054	AT4G24204	RING/U-box superfamily protein	_	up	down
Kaladp0046s0164	AT2G48020	Major facilitator superfamily protein	_	up	down
Kaladp0046s0222	AT3G18730	tetratricopeptide repeat (TPR)-containing protein	_	up	down
Kaladp0046s0225	AT5G09760	Plant invertase/pectin methylesterase inhibitor superfamily	_	up	down
Kaladp0046s0323			_	up	down
Kaladp0047s0033	AT1G33540	serine carboxypeptidase-like 18	_	up	down
Kaladp0047s0072	AT1G33540	serine carboxypeptidase-like 18	_	up	down
Kaladp0047s0269	AT4G39720	VQ motif-containing protein	_	up	down
Kaladp0048s0119	AT5G63980	Inositol monophosphatase family protein	_	up	down
Kaladp0048s0162	AT1G67630	DNA polymerase alpha 2	_	up	down
Kaladp0048s0184	AT2G21940	shikimate kinase 1	_	up	down
Kaladp0048s0354	AT3G46940	DUTP-PYROPHOSPHATASE-LIKE 1	_	up	down
Kaladp0048s0505	AT1G72670	IQ-domain 8	_	up	down
Kaladp0048s0892	AT2G26730	Leucine-rich repeat protein kinase family protein	_	up	down
Kaladp0048s0967	AT1G09870	histidine acid phosphatase family protein	_	up	down
Kaladp0050s0014	AT1G08650	phosphoenolpyruvate carboxylase kinase 1	_	up	down
Kaladp0050s0017	AT1G54560	Myosin family protein with Dil domain	_	up	down
Kaladp0050s0282	AT1G75290	NAD(P)-binding Rossmann-fold superfamily protein	_	up	down
Kaladp0050s0322	AT1G68390	Core-2/I-branching beta-1,6-N-acetylglucosaminyltransferase family protein	_	up	down
Kaladp0051s0109	AT2G22620	Rhamnogalacturonate lyase family protein	_	up	down
Kaladp0053s0119	AT1G53210	sodium/calcium exchanger family protein / calcium-binding EF hand family protein	_	up	down
Kaladp0053s0281	AT4G28310		_	up	down
Kaladp0053s0436	AT2G29680	cell division control 6	_	up	down
Kaladp0055s0110	AT1G76310	CYCLIN B2;4	_	up	down
Kaladp0055s0156	AT5G05320	FAD/NAD(P)-binding oxidoreductase family protein	_	up	down
Kaladp0055s0337	AT5G52950		_	up	down
Kaladp0055s0531	AT1G09540	myb domain protein 61	MYB	up	down
Kaladp0056s0061	AT5G06820	STRUBBELIG-receptor family 2	_	up	down
Kaladp0056s0109	AT1G08250	arogenate dehydratase 6	_	up	down
Kaladp0056s0116	AT4G33790	Jojoba acyl CoA reductase-related male sterility protein	_	up	down
Kaladp0057s0017	AT2G43990		_	up	down
Kaladp0058s0205	AT5G23860	tubulin beta 8	_	up	down
Kaladp0058s0219	AT4G28550	Ypt/Rab-GAP domain of gyp1p superfamily protein	_	up	down
Kaladp0058s0262			_	up	down
Kaladp0058s0339	AT3G01550	phosphoenolpyruvate (pep)/phosphate translocator 2	_	up	down
Kaladp0058s0350	AT3G27950	GDSL-like Lipase/Acylhydrolase superfamily protein	_	up	down
Kaladp0058s0363	AT5G16690	origin recognition complex subunit 3	_	up	down
Kaladp0058s0365	AT4G17900	PLATZ transcription factor family protein	PLATZ	up	down
Kaladp0058s0423	AT1G65060	4-coumarate:CoA ligase 3	_	up	down
Kaladp0058s0454	AT1G04820	tubulin alpha-4 chain	_	up	down
Kaladp0058s0457	AT1G33540	serine carboxypeptidase-like 18	_	up	down
Kaladp0058s0624	AT5G23860	tubulin beta 8	_	up	down
Kaladp0059s0020	AT1G06550	ATP-dependent caseinolytic (Clp) protease/crotonase family protein	_	up	down
Kaladp0059s0062	AT2G37980	O-fucosyltransferase family protein	_	up	down
Kaladp0059s0106	AT2G36530	Enolase	_	up	down
Kaladp0059s0219			_	up	down
Kaladp0059s0336	AT1G48100	Pectin lyase-like superfamily protein	_	up	down
Kaladp0060s0110	AT4G37370	cytochrome P450, family 81, subfamily D, polypeptide 8	_	up	down
Kaladp0060s0195			_	up	down
Kaladp0060s0236	AT2G38720	microtubule-associated protein 65-5	_	up	down
Kaladp0060s0328	AT3G55120	Chalcone-flavanone isomerase family protein	_	up	down
Kaladp0060s0355	AT1G61720	NAD(P)-binding Rossmann-fold superfamily protein	_	up	down
Kaladp0061s0167	AT1G26480	general regulatory factor 12	_	up	down
Kaladp0062s0056	AT3G25620	ABC-2 type transporter family protein	_	up	down
Kaladp0064s0076	AT2G32560	F-box family protein	_	up	down
Kaladp0064s0089	AT3G56640	exocyst complex component sec15A	_	up	down
Kaladp0065s0045	AT1G09000	NPK1-related protein kinase 1	_	up	down
Kaladp0066s0012	AT3G17030	Nucleic acid-binding proteins superfamily	_	up	down
Kaladp0066s0048	AT1G70850	MLP-like protein 34	_	up	down
Kaladp0066s0109	AT3G13540	myb domain protein 5	MYB	up	down
Kaladp0067s0075	AT4G18570	Tetratricopeptide repeat (TPR)-like superfamily protein	_	up	down
Kaladp0067s0076	AT4G18570	Tetratricopeptide repeat (TPR)-like superfamily protein	_	up	down
Kaladp0067s0135	AT3G51240	flavanone 3-hydroxylase	_	up	down
Kaladp0067s0181	AT5G23910	ATP binding microtubule motor family protein	_	up	down
Kaladp0067s0283	AT4G02520	glutathione S-transferase PHI 2	_	up	down
Kaladp0068s0128	AT1G44900	minichromosome maintenance (MCM2/3/5) family protein	_	up	down
Kaladp0068s0195	AT4G22360	SWIB complex BAF60b domain-containing protein	SWI/SNF-BAF60b	up	down
Kaladp0068s0211	AT3G20290	EPS15 homology domain 1	_	up	down
Kaladp0069s0030	AT4G15890	binding	_	up	down
Kaladp0069s0034	AT5G49110		_	up	down
Kaladp0069s0113	AT2G48020	Major facilitator superfamily protein	_	up	down
Kaladp0071s0087	AT2G38620	cyclin-dependent kinase B1;2	_	up	down
Kaladp0071s0282	AT3G53750	actin 3	_	up	down
Kaladp0071s0337	AT3G01750	Ankyrin repeat family protein	_	up	down
Kaladp0071s0338	AT3G01750	Ankyrin repeat family protein	_	up	down
Kaladp0072s0098	ATMG00160	cytochrome oxidase 2	_	up	down
Kaladp0073s0050	AT1G13590	phytosulfokine 1 precursor	_	up	down
Kaladp0073s0068			_	up	down
Kaladp0074s0022	AT5G06470	Glutaredoxin family protein	_	up	down
Kaladp0074s0047	AT1G58170	Disease resistance-responsive (dirigent-like protein) family protein	_	up	down
Kaladp0074s0071			_	up	down
Kaladp0074s0080	AT5G05270	Chalcone-flavanone isomerase family protein	_	up	down
Kaladp0075s0017	AT1G20930	cyclin-dependent kinase B2;2	_	up	down
Kaladp0076s0182	AT1G75020	lysophosphatidyl acyltransferase 4	_	up	down
Kaladp0076s0195	AT5G41880	DNA primases;DNA primases	_	up	down
Kaladp0076s0244	AT5G27240	DNAJ heat shock N-terminal domain-containing protein	_	up	down
Kaladp0076s0250	AT5G18700	Protein kinase family protein with ARM repeat domain	_	up	down
Kaladp0076s0353	AT1G55760	BTB/POZ domain-containing protein	TRAF	up	down
Kaladp0079s0075	AT1G63220	Calcium-dependent lipid-binding (CaLB domain) family protein	_	up	down
Kaladp0079s0091	AT4G22880	leucoanthocyanidin dioxygenase	_	up	down
Kaladp0080s0008	AT3G27120	P-loop containing nucleoside triphosphate hydrolases superfamily protein	_	up	down
Kaladp0080s0039	AT5G13930	Chalcone and stilbene synthase family protein	_	up	down
Kaladp0080s0082	AT4G17240		_	up	down
Kaladp0081s0022	AT3G59360	UDP-galactose transporter 6	_	up	down
Kaladp0081s0038	AT3G23670	phragmoplast-associated kinesin-related protein, putative	_	up	down
Kaladp0081s0072	AT1G04760	vesicle-associated membrane protein 726	_	up	down
Kaladp0081s0076	AT5G13930	Chalcone and stilbene synthase family protein	_	up	down
Kaladp0081s0078	AT5G13930	Chalcone and stilbene synthase family protein	_	up	down
Kaladp0081s0079	AT5G13930	Chalcone and stilbene synthase family protein	_	up	down
Kaladp0081s0088	AT1G04650		_	up	down
Kaladp0081s0218	AT3G56160	Sodium Bile acid symporter family	_	up	down
Kaladp0081s0336	AT2G24490	replicon protein A2	_	up	down
Kaladp0081s0375	AT5G50930	Histone superfamily protein	_	up	down
Kaladp0082s0035	AT1G20930	cyclin-dependent kinase B2;2	_	up	down
Kaladp0082s0072	AT5G44635	minichromosome maintenance (MCM2/3/5) family protein	_	up	down
Kaladp0082s0164	AT4G14550	indole-3-acetic acid inducible 14	AUX/IAA	up	down
Kaladp0082s0168	AT2G25737	Sulfite exporter TauE/SafE family protein	_	up	down
Kaladp0082s0202	AT4G14310	Transducin/WD40 repeat-like superfamily protein	_	up	down
Kaladp0087s0074	AT2G36200	P-loop containing nucleoside triphosphate hydrolases superfamily protein	_	up	down
Kaladp0087s0103	AT5G06560	Protein of unknown function, DUF593	_	up	down
Kaladp0088s0021	AT1G58250	Golgi-body localisation protein domain ;RNA pol II promoter Fmp27 protein domain	_	up	down
Kaladp0089s0018	AT4G34110	poly(A) binding protein 2	_	up	down
Kaladp0089s0027	AT2G32720		_	up	down
Kaladp0090s0029	AT3G01750	Ankyrin repeat family protein	_	up	down
Kaladp0091s0052	AT5G50260	Cysteine proteinases superfamily protein	_	up	down
Kaladp0091s0091	AT3G15460	Ribosomal RNA processing Brix domain protein	_	up	down
Kaladp0092s0041	AT4G35160	O-methyltransferase family protein	_	up	down
Kaladp0092s0061	AT3G55780	Glycosyl hydrolase superfamily protein	_	up	down
Kaladp0092s0217	AT3G16360	HPT phosphotransmitter 4	_	up	down
Kaladp0095s0094	AT5G10170	myo-inositol-1-phosphate synthase 3	_	up	down
Kaladp0095s0173	AT4G18590	Nucleic acid-binding, OB-fold-like protein	_	up	down
Kaladp0095s0272	AT4G23420	NAD(P)-binding Rossmann-fold superfamily protein	_	up	down
Kaladp0095s0381	AT1G07890	ascorbate peroxidase 1	_	up	down
Kaladp0095s0397	AT1G09750	Eukaryotic aspartyl protease family protein	_	up	down
Kaladp0095s0403	AT5G60930	P-loop containing nucleoside triphosphate hydrolases superfamily protein	_	up	down
Kaladp0095s0640	AT4G14960	Tubulin/FtsZ family protein	_	up	down
Kaladp0095s0649	AT5G56540	arabinogalactan protein 14	_	up	down
Kaladp0095s0828	AT1G02920	glutathione S-transferase 7	_	up	down
Kaladp0096s0005	AT2G38740	Haloacid dehalogenase-like hydrolase (HAD) superfamily protein	_	up	down
Kaladp0096s0115	AT1G12910	Transducin/WD40 repeat-like superfamily protein	_	up	down
Kaladp0098s0042	AT3G59340	Eukaryotic protein of unknown function (DUF914)	_	up	down
Kaladp0098s0141	AT3G05330	cyclin family	_	up	down
Kaladp0098s0220	AT2G30490	cinnamate-4-hydroxylase	_	up	down
Kaladp0099s0025	AT3G46940	DUTP-PYROPHOSPHATASE-LIKE 1	_	up	down
Kaladp0099s0049	AT5G42800	dihydroflavonol 4-reductase	_	up	down
Kaladp0099s0050	AT5G42800	dihydroflavonol 4-reductase	_	up	down
Kaladp0099s0134	AT1G07060		_	up	down
Kaladp0101s0036	AT4G30230		_	up	down
Kaladp0101s0243	AT1G26761	Arabinanase/levansucrase/invertase	_	up	down
Kaladp0102s0140	AT4G26150	cytokinin-responsive gata factor 1	C2C2-GATA	up	down
Kaladp0102s0146	AT4G33040	Thioredoxin superfamily protein	_	up	down
Kaladp0152s0019	AT1G47530	MATE efflux family protein	_	up	down
Kaladp0210s0003			_	up	down
Kaladp0266s0001	AT5G54160	O-methyltransferase 1	_	up	down
Kaladp0278s0019	AT2G25100	Polynucleotidyl transferase, ribonuclease H-like superfamily protein	_	up	down
Kaladp0376s0003			_	up	down
Kaladp0381s0002	AT4G09460	myb domain protein 6	MYB	up	down
Kaladp0472s0015	AT5G13930	Chalcone and stilbene synthase family protein	_	up	down
Kaladp0476s0010			_	up	down
Kaladp0515s0041	AT5G48310		_	up	down
Kaladp0515s0125	AT3G53260	phenylalanine ammonia-lyase 2	_	up	down
Kaladp0515s0196	AT3G43860	glycosyl hydrolase 9A4	_	up	down
Kaladp0538s0001	AT1G65060	4-coumarate:CoA ligase 3	_	up	down
Kaladp0577s0017			_	up	down
Kaladp0606s0010	AT5G07990	Cytochrome P450 superfamily protein	_	up	down
Kaladp0610s0004	AT3G09660	minichromosome maintenance 8	_	up	down
Kaladp0628s0001			_	up	down
Kaladp0746s0002	AT2G33810	squamosa promoter binding protein-like 3	SBP	up	down
Kaladp0778s0006	AT1G02920	glutathione S-transferase 7	_	up	down
Kaladp0779s0001			_	up	down
Kaladp0808s0057	AT4G16970	Protein kinase superfamily protein	_	up	down
Kaladp0809s0033	AT2G32720		_	up	down
Kaladp0809s0052	AT1G08560	syntaxin of plants 111	_	up	down
Kaladp0809s0061	AT2G23910	NAD(P)-binding Rossmann-fold superfamily protein	_	up	down
Kaladp0809s0077	AT5G57620	myb domain protein 36	MYB	up	down
Kaladp0809s0132	AT4G02060	Minichromosome maintenance (MCM2/3/5) family protein	_	up	down
Kaladp0833s0002	AT3G30340	nodulin MtN21 /EamA-like transporter family protein	_	up	down
Kaladp0996s0004			_	up	down
Kaladp1036s0004	AT5G13930	Chalcone and stilbene synthase family protein	_	up	down
Kaladp1050s0002	AT4G24204	RING/U-box superfamily protein	_	up	down
Kaladp1129s0037	AT4G17550	Major facilitator superfamily protein	_	up	down
Kaladp1153s0003	AT3G23670	phragmoplast-associated kinesin-related protein, putative	_	up	down
Kaladp1201s0014	AT1G60690	NAD(P)-linked oxidoreductase superfamily protein	_	up	down
Kaladp1241s0005	AT2G44300	Bifunctional inhibitor/lipid-transfer protein/seed storage 2S albumin superfamily protein	_	up	down
Kaladp1246s0015	AT5G62620	Galactosyltransferase family protein	_	up	down
Kaladp1298s0003	AT4G34160	CYCLIN D3;1	_	up	down
Kaladp1322s0005	AT5G43250	nuclear factor Y, subunit C13	CCAAT	up	down
Kaladp1322s0006	AT5G43250	nuclear factor Y, subunit C13	CCAAT	up	down
Kaladp0001s0052	AT4G36040	Chaperone DnaJ-domain superfamily protein	_	down	up
Kaladp0001s0086	AT1G26270	Phosphatidylinositol 3- and 4-kinase family protein	_	down	up
Kaladp0001s0239	AT4G33920	Protein phosphatase 2C family protein	_	down	up
Kaladp0003s0073	AT4G35750	SEC14 cytosolic factor family protein / phosphoglyceride transfer family protein	_	down	up
Kaladp0003s0131	AT1G02610	RING/FYVE/PHD zinc finger superfamily protein	_	down	up
Kaladp0003s0163	AT1G02820	Late embryogenesis abundant 3 (LEA3) family protein	_	down	up
Kaladp0006s0058			_	down	up
Kaladp0007s0101	AT1G06770	DREB2A-interacting protein 1	_	down	up
Kaladp0008s0226	AT2G33550	Homeodomain-like superfamily protein	Trihelix	down	up
Kaladp0008s0242			_	down	up
Kaladp0008s0512	AT4G18010	myo-inositol polyphosphate 5-phosphatase 2	_	down	up
Kaladp0008s0553	AT4G25450	non-intrinsic ABC protein 8	_	down	up
Kaladp0008s0624	AT4G25130	peptide met sulfoxide reductase 4	_	down	up
Kaladp0010s0058	AT5G44210	erf domain protein 9	AP2-EREBP	down	up
Kaladp0010s0098			_	down	up
Kaladp0010s0137	AT1G11925	Stigma-specific Stig1 family protein	_	down	up
Kaladp0011s0126	AT5G61680	Pectin lyase-like superfamily protein	_	down	up
Kaladp0011s0223	AT5G57550	xyloglucan endotransglucosylase/hydrolase 25	_	down	up
Kaladp0011s0272	AT5G03720	heat shock transcription factor A3	HSF	down	up
Kaladp0011s0676	AT5G02160		_	down	up
Kaladp0011s0779			_	down	up
Kaladp0011s0830	AT5G12110	Glutathione S-transferase, C-terminal-like;Translation elongation factor EF1B/ribosomal protein S6	_	down	up
Kaladp0011s1034	AT3G48330	protein-l-isoaspartate methyltransferase 1	_	down	up
Kaladp0011s1124	AT3G23730	xyloglucan endotransglucosylase/hydrolase 16	_	down	up
Kaladp0011s1200	AT1G27730	salt tolerance zinc finger	C2H2	down	up
Kaladp0016s0098	AT2G17880	Chaperone DnaJ-domain superfamily protein	_	down	up
Kaladp0016s0103	AT5G57560	Xyloglucan endotransglucosylase/hydrolase family protein	_	down	up
Kaladp0018s0308	AT4G15610	Uncharacterised protein family (UPF0497)	_	down	up
Kaladp0018s0318	AT5G18860	inosine-uridine preferring nucleoside hydrolase family protein	_	down	up
Kaladp0022s0068	AT1G19400	Erythronate-4-phosphate dehydrogenase family protein	_	down	up
Kaladp0023s0041	AT4G37540	LOB domain-containing protein 39	LOB	down	up
Kaladp0023s0073	AT1G58440	FAD/NAD(P)-binding oxidoreductase family protein	_	down	up
Kaladp0024s0124	AT1G23550	similar to RCD one 2	_	down	up
Kaladp0024s0187	AT1G25550	myb-like transcription factor family protein	G2-like	down	up
Kaladp0024s0366	AT3G11410	protein phosphatase 2CA	_	down	up
Kaladp0024s0417	AT2G38470	WRKY DNA-binding protein 33	WRKY	down	up
Kaladp0024s0466	AT4G39780	Integrase-type DNA-binding superfamily protein	AP2-EREBP	down	up
Kaladp0024s0659	AT1G32928		_	down	up
Kaladp0024s0739	AT5G14920	Gibberellin-regulated family protein	_	down	up
Kaladp0024s0782	AT1G15400		_	down	up
Kaladp0024s0799	AT4G13395	ROTUNDIFOLIA like 12	_	down	up
Kaladp0026s0014			_	down	up
Kaladp0026s0023	AT1G54540	Late embryogenesis abundant (LEA) hydroxyproline-rich glycoprotein family	_	down	up
Kaladp0026s0026	AT4G03510	RING membrane-anchor 1	_	down	up
Kaladp0028s0076	AT4G36950	mitogen-activated protein kinase kinase kinase 21	_	down	up
Kaladp0029s0114	AT5G35090		_	down	up
Kaladp0029s0149	AT1G53280	Class I glutamine amidotransferase-like superfamily protein	_	down	up
Kaladp0030s0080	AT1G02820	Late embryogenesis abundant 3 (LEA3) family protein	_	down	up
Kaladp0031s0011			_	down	up
Kaladp0031s0068	AT5G54490	pinoid-binding protein 1	_	down	up
Kaladp0031s0106	AT4G13260	Flavin-binding monooxygenase family protein	_	down	up
Kaladp0032s0040	AT1G19530		_	down	up
Kaladp0032s0244	AT4G32590	2Fe-2S ferredoxin-like superfamily protein	_	down	up
Kaladp0033s0109			_	down	up
Kaladp0033s0213	AT4G34530	cryptochrome-interacting basic-helix-loop-helix 1	bHLH	down	up
Kaladp0034s0044	AT1G21760	F-box protein 7	_	down	up
Kaladp0034s0096	AT1G24530	Transducin/WD40 repeat-like superfamily protein	_	down	up
Kaladp0034s0125	AT2G46330	arabinogalactan protein 16	_	down	up
Kaladp0034s0126	AT3G24500	multiprotein bridging factor 1C	MBF1	down	up
Kaladp0034s0240	AT4G36010	Pathogenesis-related thaumatin superfamily protein	_	down	up
Kaladp0037s0181	AT2G40340	Integrase-type DNA-binding superfamily protein	AP2-EREBP	down	up
Kaladp0037s0427	AT1G10150	Carbohydrate-binding protein	_	down	up
Kaladp0039s0020	AT2G46600	Calcium-binding EF-hand family protein	_	down	up
Kaladp0039s0029			_	down	up
Kaladp0039s0030	AT4G10265	Wound-responsive family protein	_	down	up
Kaladp0039s0183			_	down	up
Kaladp0039s0215	AT4G32480	Protein of unknown function (DUF506)	_	down	up
Kaladp0039s0232	AT4G27450	Aluminium induced protein with YGL and LRDR motifs	_	down	up
Kaladp0040s0012	AT4G02330	Plant invertase/pectin methylesterase inhibitor superfamily	_	down	up
Kaladp0040s0205			_	down	up
Kaladp0040s0265	AT1G27730	salt tolerance zinc finger	C2H2	down	up
Kaladp0040s0289	AT2G14520	CBS domain-containing protein with a domain of unknown function (DUF21)	_	down	up
Kaladp0040s0594	AT1G75130	cytochrome P450, family 721, subfamily A, polypeptide 1	_	down	up
Kaladp0041s0036	AT1G53540	HSP20-like chaperones superfamily protein	_	down	up
Kaladp0042s0075	AT1G45688		_	down	up
Kaladp0042s0107	AT4G24230	acyl-CoA-binding domain 3	_	down	up
Kaladp0042s0296	AT4G05200	cysteine-rich RLK (RECEPTOR-like protein kinase) 25	_	down	up
Kaladp0043s0269	AT5G56550	oxidative stress 3	_	down	up
Kaladp0045s0076	AT5G49470	PAS domain-containing protein tyrosine kinase family protein	_	down	up
Kaladp0045s0083			_	down	up
Kaladp0045s0142			_	down	up
Kaladp0045s0212	AT5G20480	EF-TU receptor	_	down	up
Kaladp0046s0106	AT2G43410	RNA binding	_	down	up
Kaladp0046s0159	AT4G02900	ERD (early-responsive to dehydration stress) family protein	_	down	up
Kaladp0046s0315	AT1G21910	Integrase-type DNA-binding superfamily protein	AP2-EREBP	down	up
Kaladp0047s0062	AT1G27730	salt tolerance zinc finger	C2H2	down	up
Kaladp0047s0081	AT4G33700	CBS domain-containing protein with a domain of unknown function (DUF21)	_	down	up
Kaladp0047s0232	AT1G17720	Protein phosphatase 2A, regulatory subunit PR55	_	down	up
Kaladp0048s0030	AT5G60700	glycosyltransferase family protein 2	_	down	up
Kaladp0048s0075	AT5G61280	Remorin family protein	_	down	up
Kaladp0048s0348	AT2G16250	Leucine-rich repeat protein kinase family protein	_	down	up
Kaladp0048s0351	AT1G75180	Erythronate-4-phosphate dehydrogenase family protein	_	down	up
Kaladp0048s0631	AT4G19230	cytochrome P450, family 707, subfamily A, polypeptide 1	_	down	up
Kaladp0048s0636			_	down	up
Kaladp0050s0009	AT3G24620	RHO guanyl-nucleotide exchange factor 8	_	down	up
Kaladp0050s0021	AT5G28770	bZIP transcription factor family protein	bZIP	down	up
Kaladp0050s0083	AT5G53590	SAUR-like auxin-responsive protein family	_	down	up
Kaladp0050s0307	AT1G68500		_	down	up
Kaladp0050s0350			_	down	up
Kaladp0051s0047	AT3G20330	PYRIMIDINE B	_	down	up
Kaladp0051s0049	AT1G50640	ethylene responsive element binding factor 3	AP2-EREBP	down	up
Kaladp0053s0078	AT1G17020	senescence-related gene 1	_	down	up
Kaladp0053s0087	AT5G45690	Protein of unknown function (DUF1264)	_	down	up
Kaladp0053s0135	AT1G53540	HSP20-like chaperones superfamily protein	_	down	up
Kaladp0053s0256			_	down	up
Kaladp0053s0321			_	down	up
Kaladp0053s0326	AT1G14780	MAC/Perforin domain-containing protein	_	down	up
Kaladp0053s0348	AT1G24530	Transducin/WD40 repeat-like superfamily protein	_	down	up
Kaladp0053s0430	AT5G17910		_	down	up
Kaladp0053s0524			_	down	up
Kaladp0053s0570	AT4G18010	myo-inositol polyphosphate 5-phosphatase 2	_	down	up
Kaladp0055s0013	AT4G00960	Protein kinase superfamily protein	_	down	up
Kaladp0055s0015	AT4G05200	cysteine-rich RLK (RECEPTOR-like protein kinase) 25	_	down	up
Kaladp0055s0035	AT5G47060	Protein of unknown function (DUF581)	_	down	up
Kaladp0056s0042	AT3G13980		_	down	up
Kaladp0057s0027			_	down	up
Kaladp0057s0072	AT1G09570	phytochrome A	_	down	up
Kaladp0057s0126	AT3G05760	C2H2 and C2HC zinc fingers superfamily protein	_	down	up
Kaladp0058s0036	AT5G35090		_	down	up
Kaladp0058s0201	AT3G06070		_	down	up
Kaladp0059s0040	AT2G40095	Alpha/beta hydrolase related protein	_	down	up
Kaladp0059s0048	AT4G00430	plasma membrane intrinsic protein 1;4	_	down	up
Kaladp0059s0059	AT3G55770	GATA type zinc finger transcription factor family protein	LIM	down	up
Kaladp0059s0187	AT5G03795	Exostosin family protein	_	down	up
Kaladp0060s0135	AT5G66980	AP2/B3-like transcriptional factor family protein	ABI3VP1	down	up
Kaladp0061s0058	AT1G56220	Dormancy/auxin associated family protein	_	down	up
Kaladp0061s0103	AT1G06800	alpha/beta-Hydrolases superfamily protein	_	down	up
Kaladp0061s0140	AT3G30530	basic leucine-zipper 42	bZIP	down	up
Kaladp0062s0028	AT1G68500		_	down	up
Kaladp0064s0155	AT3G56200	Transmembrane amino acid transporter family protein	_	down	up
Kaladp0065s0033	AT1G56220	Dormancy/auxin associated family protein	_	down	up
Kaladp0066s0007	AT3G62420	basic region/leucine zipper motif 53	bZIP	down	up
Kaladp0067s0079	AT2G40200	basic helix-loop-helix (bHLH) DNA-binding superfamily protein	bHLH	down	up
Kaladp0067s0086	AT5G66470	RNA binding;GTP binding	_	down	up
Kaladp0067s0097	AT1G64940	cytochrome P450, family 87, subfamily A, polypeptide 6	_	down	up
Kaladp0067s0266	AT2G32030	Acyl-CoA N-acyltransferases (NAT) superfamily protein	GNAT	down	up
Kaladp0068s0186			_	down	up
Kaladp0068s0228	AT3G55770	GATA type zinc finger transcription factor family protein	_	down	up
Kaladp0069s0040	AT3G16720	TOXICOS EN LEVADURA 2	_	down	up
Kaladp0070s0044	AT1G32920		_	down	up
Kaladp0070s0175	AT1G25240	ENTH/VHS/GAT family protein	_	down	up
Kaladp0071s0014	AT1G11530	C-terminal cysteine residue is changed to a serine 1	_	down	up
Kaladp0071s0033	AT4G28240	Wound-responsive family protein	_	down	up
Kaladp0071s0049	AT1G13700	6-phosphogluconolactonase 1	_	down	up
Kaladp0071s0214	AT1G78080	related to AP2 4	AP2-EREBP	down	up
Kaladp0071s0311	AT4G08950	Phosphate-responsive 1 family protein	_	down	up
Kaladp0071s0459			_	down	up
Kaladp0072s0078	AT3G49940	LOB domain-containing protein 38	LOB	down	up
Kaladp0073s0026	AT1G25550	myb-like transcription factor family protein	G2-like	down	up
Kaladp0073s0096	AT3G09950		_	down	up
Kaladp0076s0051			_	down	up
Kaladp0076s0057	AT1G78070	Transducin/WD40 repeat-like superfamily protein	_	down	up
Kaladp0081s0329	AT5G10695		_	down	up
Kaladp0084s0013			_	down	up
Kaladp0085s0082	AT3G62040	Haloacid dehalogenase-like hydrolase (HAD) superfamily protein	_	down	up
Kaladp0087s0056	AT1G18210	Calcium-binding EF-hand family protein	_	down	up
Kaladp0088s0036	AT3G62950	Thioredoxin superfamily protein	_	down	up
Kaladp0088s0122			_	down	up
Kaladp0089s0008	AT1G18210	Calcium-binding EF-hand family protein	_	down	up
Kaladp0091s0186	AT2G30580	DREB2A-interacting protein 2	_	down	up
Kaladp0093s0087	AT1G02070		_	down	up
Kaladp0093s0097	AT5G48150	GRAS family transcription factor	GRAS	down	up
Kaladp0093s0098	AT5G48150	GRAS family transcription factor	GRAS	down	up
Kaladp0095s0117	AT1G49230	RING/U-box superfamily protein	_	down	up
Kaladp0095s0380	AT2G28570		_	down	up
Kaladp0095s0412	AT3G24060	Plant self-incompatibility protein S1 family	_	down	up
Kaladp0095s0688			_	down	up
Kaladp0096s0016	AT5G02890	HXXXD-type acyl-transferase family protein	_	down	up
Kaladp0096s0162	AT1G58030	cationic amino acid transporter 2	_	down	up
Kaladp0098s0014	AT4G10265	Wound-responsive family protein	_	down	up
Kaladp0098s0054	AT3G10040	sequence-specific DNA binding transcription factors	_	down	up
Kaladp0099s0032			_	down	up
Kaladp0100s0064	AT5G02500	heat shock cognate protein 70-1	_	down	up
Kaladp0100s0107	AT3G52450	plant U-box 22	_	down	up
Kaladp0101s0158			_	down	up
Kaladp0101s0176			_	down	up
Kaladp0131s0018	AT3G27150	Galactose oxidase/kelch repeat superfamily protein	_	down	up
Kaladp0131s0021	AT5G42380	calmodulin like 37	_	down	up
Kaladp0168s0003	AT3G06070		_	down	up
Kaladp0192s0008	AT3G50930	cytochrome BC1 synthesis	_	down	up
Kaladp0383s0001	AT4G08950	Phosphate-responsive 1 family protein	_	down	up
Kaladp0424s0012			_	down	up
Kaladp0427s0002	AT1G03220	Eukaryotic aspartyl protease family protein	_	down	up
Kaladp0427s0012	AT3G06070		_	down	up
Kaladp0515s0039	AT5G56260	Ribonuclease E inhibitor RraA/Dimethylmenaquinone methyltransferase	_	down	up
Kaladp0517s0007	AT2G46490		_	down	up
Kaladp0550s0045	AT5G22920	CHY-type/CTCHY-type/RING-type Zinc finger protein	_	down	up
Kaladp0651s0005	AT4G18010	myo-inositol polyphosphate 5-phosphatase 2	_	down	up
Kaladp0664s0001	AT1G33760	Integrase-type DNA-binding superfamily protein	AP2-EREBP	down	up
Kaladp0666s0032	AT3G10760	Homeodomain-like superfamily protein	G2-like	down	up
Kaladp0667s0001	AT5G02890	HXXXD-type acyl-transferase family protein	_	down	up
Kaladp0671s0015	AT3G06480	DEAD box RNA helicase family protein	_	down	up
Kaladp0740s0007	AT4G34160	CYCLIN D3;1	_	down	up
Kaladp0748s0032	AT3G26580	Tetratricopeptide repeat (TPR)-like superfamily protein	_	down	up
Kaladp0748s0049	AT3G26580	Tetratricopeptide repeat (TPR)-like superfamily protein	_	down	up
Kaladp0779s0013	AT3G03280		_	down	up
Kaladp0808s0002			_	down	up
Kaladp0809s0018	AT1G61330	FBD, F-box and Leucine Rich Repeat domains containing protein	_	down	up
Kaladp0809s0050	AT5G63140	purple acid phosphatase 29	_	down	up
Kaladp0809s0107	AT4G31550	WRKY DNA-binding protein 11	WRKY	down	up
Kaladp0822s0014	AT1G14860	nudix hydrolase homolog 18	_	down	up
Kaladp0863s0023	AT3G24620	RHO guanyl-nucleotide exchange factor 8	_	down	up
Kaladp0867s0036	AT4G27670	heat shock protein 21	_	down	up
Kaladp0868s0009	AT1G65230	Uncharacterized conserved protein (DUF2358)	_	down	up
Kaladp0902s0016	AT5G41810		_	down	up
Kaladp0912s0018	AT5G06560	Protein of unknown function, DUF593	_	down	up
Kaladp0955s0013	AT5G66880	sucrose nonfermenting 1(SNF1)-related protein kinase 2.3	_	down	up
Kaladp0967s0027	AT3G26310	cytochrome P450, family 71, subfamily B, polypeptide 35	_	down	up
Kaladp0975s0001	AT5G67420	LOB domain-containing protein 37	LOB	down	up
Kaladp1013s0003	AT2G16600	rotamase CYP 3	_	down	up
Kaladp1047s0008	AT5G38450	cytochrome P450, family 735, subfamily A, polypeptide 1	_	down	up
Kaladp1112s0001	AT3G46730	NB-ARC domain-containing disease resistance protein	_	down	up
Kaladp1192s0012	AT4G39970	Haloacid dehalogenase-like hydrolase (HAD) superfamily protein	_	down	up
Kaladp1201s0015	AT5G28770	bZIP transcription factor family protein	bZIP	down	up
Kaladp1260s0003	AT1G58340	MATE efflux family protein	_	down	up

## Sheet: Root-Dusk
GeneID	At_Ortholog	Description	TFs Family	Cold	Heat
Kaladp0001s0009	AT1G09070	soybean gene regulated by cold-2	_	down	up
Kaladp0003s0073	AT4G35750	SEC14 cytosolic factor family protein / phosphoglyceride transfer family protein	_	down	up
Kaladp0005s0003	AT1G80520	Sterile alpha motif (SAM) domain-containing protein	_	down	up
Kaladp0007s0101	AT1G06770	DREB2A-interacting protein 1	_	down	up
Kaladp0008s0284	AT1G55740	seed imbibition 1	_	down	up
Kaladp0008s0552	AT4G25470	C-repeat/DRE binding factor 2	AP2-EREBP	down	up
Kaladp0008s0624	AT4G25130	peptide met sulfoxide reductase 4	_	down	up
Kaladp0008s0708	AT5G54530	Protein of unknown function, DUF538	_	down	up
Kaladp0008s0735	AT2G20560	DNAJ heat shock family protein	_	down	up
Kaladp0010s0015	AT4G16730	terpene synthase 02	_	down	up
Kaladp0010s0098			_	down	up
Kaladp0011s0101	AT4G35790	phospholipase D delta	_	down	up
Kaladp0011s0223	AT5G57550	xyloglucan endotransglucosylase/hydrolase 25	_	down	up
Kaladp0011s0247	AT1G16030	heat shock protein 70B	_	down	up
Kaladp0011s0272	AT5G03720	heat shock transcription factor A3	HSF	down	up
Kaladp0011s0732	AT3G54010	FKBP-type peptidyl-prolyl cis-trans isomerase family protein	_	down	up
Kaladp0011s0830	AT5G12110	Glutathione S-transferase, C-terminal-like;Translation elongation factor EF1B/ribosomal protein S6	_	down	up
Kaladp0011s1034	AT3G48330	protein-l-isoaspartate methyltransferase 1	_	down	up
Kaladp0011s1204	AT5G59845	Gibberellin-regulated family protein	_	down	up
Kaladp0015s0179	AT2G21520	Sec14p-like phosphatidylinositol transfer family protein	_	down	up
Kaladp0015s0201	AT2G15760	Protein of unknown function (DUF1645)	_	down	up
Kaladp0016s0188	AT3G09270	glutathione S-transferase TAU 8	_	down	up
Kaladp0016s0345	AT5G64260	EXORDIUM like 2	_	down	up
Kaladp0018s0044	AT5G08100	N-terminal nucleophile aminohydrolases (Ntn hydrolases) superfamily protein	_	down	up
Kaladp0022s0225	AT3G01600	NAC domain containing protein 44	NAC	down	up
Kaladp0023s0041	AT4G37540	LOB domain-containing protein 39	LOB	down	up
Kaladp0024s0078	AT3G06760	Drought-responsive family protein	_	down	up
Kaladp0024s0108	AT3G26610	Pectin lyase-like superfamily protein	_	down	up
Kaladp0024s0360			_	down	up
Kaladp0024s0385	AT2G39000	Acyl-CoA N-acyltransferases (NAT) superfamily protein	GNAT	down	up
Kaladp0024s0782	AT1G15400		_	down	up
Kaladp0024s0799	AT4G13395	ROTUNDIFOLIA like 12	_	down	up
Kaladp0026s0023	AT1G54540	Late embryogenesis abundant (LEA) hydroxyproline-rich glycoprotein family	_	down	up
Kaladp0027s0054	AT1G68570	Major facilitator superfamily protein	_	down	up
Kaladp0028s0076	AT4G36950	mitogen-activated protein kinase kinase kinase 21	_	down	up
Kaladp0031s0011			_	down	up
Kaladp0031s0140	AT4G10310	high-affinity K+ transporter 1	_	down	up
Kaladp0033s0109			_	down	up
Kaladp0033s0250	AT3G19030		_	down	up
Kaladp0034s0044	AT1G21760	F-box protein 7	_	down	up
Kaladp0034s0126	AT3G24500	multiprotein bridging factor 1C	MBF1	down	up
Kaladp0037s0181	AT2G40340	Integrase-type DNA-binding superfamily protein	AP2-EREBP	down	up
Kaladp0037s0427	AT1G10150	Carbohydrate-binding protein	_	down	up
Kaladp0039s0145			_	down	up
Kaladp0039s0620	AT5G02500	heat shock cognate protein 70-1	_	down	up
Kaladp0040s0205			_	down	up
Kaladp0040s0413			_	down	up
Kaladp0040s0524	AT5G01880	RING/U-box superfamily protein	_	down	up
Kaladp0041s0036	AT1G53540	HSP20-like chaperones superfamily protein	_	down	up
Kaladp0042s0012	AT1G19310	RING/U-box superfamily protein	_	down	up
Kaladp0042s0107	AT4G24230	acyl-CoA-binding domain 3	_	down	up
Kaladp0043s0269	AT5G56550	oxidative stress 3	_	down	up
Kaladp0045s0469	AT4G10250	HSP20-like chaperones superfamily protein	_	down	up
Kaladp0047s0035	AT4G34131	UDP-glucosyl transferase 73B3	_	down	up
Kaladp0047s0232	AT1G17720	Protein phosphatase 2A, regulatory subunit PR55	_	down	up
Kaladp0048s0351	AT1G75180	Erythronate-4-phosphate dehydrogenase family protein	_	down	up
Kaladp0048s0389	AT5G56030	heat shock protein 81-2	_	down	up
Kaladp0048s0429	AT4G21990	APS reductase 3	_	down	up
Kaladp0048s0636			_	down	up
Kaladp0050s0009	AT3G24620	RHO guanyl-nucleotide exchange factor 8	_	down	up
Kaladp0050s0083	AT5G53590	SAUR-like auxin-responsive protein family	_	down	up
Kaladp0050s0350			_	down	up
Kaladp0051s0010	AT5G55300	DNA topoisomerase I alpha	_	down	up
Kaladp0051s0040	AT5G55310	DNA topoisomerase 1 beta	_	down	up
Kaladp0051s0047	AT3G20330	PYRIMIDINE B	_	down	up
Kaladp0051s0049	AT1G50640	ethylene responsive element binding factor 3	AP2-EREBP	down	up
Kaladp0051s0089	AT5G56000	HEAT SHOCK PROTEIN 81.4	_	down	up
Kaladp0053s0078	AT1G17020	senescence-related gene 1	_	down	up
Kaladp0053s0135	AT1G53540	HSP20-like chaperones superfamily protein	_	down	up
Kaladp0053s0148	AT1G53540	HSP20-like chaperones superfamily protein	_	down	up
Kaladp0053s0256			_	down	up
Kaladp0053s0326	AT1G14780	MAC/Perforin domain-containing protein	_	down	up
Kaladp0053s0381	AT2G28790	Pathogenesis-related thaumatin superfamily protein	_	down	up
Kaladp0053s0430	AT5G17910		_	down	up
Kaladp0053s0575	AT4G10250	HSP20-like chaperones superfamily protein	_	down	up
Kaladp0055s0375	AT2G28100	alpha-L-fucosidase 1	_	down	up
Kaladp0056s0042	AT3G13980		_	down	up
Kaladp0057s0077	AT3G56550	Pentatricopeptide repeat (PPR) superfamily protein	_	down	up
Kaladp0058s0036	AT5G35090		_	down	up
Kaladp0058s0249	AT3G24100	Uncharacterised protein family SERF	_	down	up
Kaladp0058s0259	AT3G25150	Nuclear transport factor 2 (NTF2) family protein with RNA binding (RRM-RBD-RNP motifs) domain	_	down	up
Kaladp0059s0059	AT3G55770	GATA type zinc finger transcription factor family protein	LIM	down	up
Kaladp0059s0202	AT2G02130	low-molecular-weight cysteine-rich 68	_	down	up
Kaladp0059s0343			_	down	up
Kaladp0060s0135	AT5G66980	AP2/B3-like transcriptional factor family protein	ABI3VP1	down	up
Kaladp0060s0296	AT5G02500	heat shock cognate protein 70-1	_	down	up
Kaladp0062s0194	AT1G22150	sulfate transporter 1;3	_	down	up
Kaladp0064s0085	AT1G50460	hexokinase-like 1	_	down	up
Kaladp0066s0020	AT5G49340	TRICHOME BIREFRINGENCE-LIKE 4	_	down	up
Kaladp0067s0265	AT2G36690	2-oxoglutarate (2OG) and Fe(II)-dependent oxygenase superfamily protein	_	down	up
Kaladp0067s0266	AT2G32030	Acyl-CoA N-acyltransferases (NAT) superfamily protein	GNAT	down	up
Kaladp0068s0180			_	down	up
Kaladp0068s0186			_	down	up
Kaladp0068s0228	AT3G55770	GATA type zinc finger transcription factor family protein	_	down	up
Kaladp0070s0048			_	down	up
Kaladp0071s0214	AT1G78080	related to AP2 4	AP2-EREBP	down	up
Kaladp0073s0096	AT3G09950		_	down	up
Kaladp0074s0060	AT3G13460	evolutionarily conserved C-terminal region 2	_	down	up
Kaladp0076s0014	AT4G24380		_	down	up
Kaladp0076s0425	AT1G17020	senescence-related gene 1	_	down	up
Kaladp0079s0173			_	down	up
Kaladp0085s0082	AT3G62040	Haloacid dehalogenase-like hydrolase (HAD) superfamily protein	_	down	up
Kaladp0088s0010			_	down	up
Kaladp0088s0036	AT3G62950	Thioredoxin superfamily protein	_	down	up
Kaladp0089s0008	AT1G18210	Calcium-binding EF-hand family protein	_	down	up
Kaladp0091s0186	AT2G30580	DREB2A-interacting protein 2	_	down	up
Kaladp0092s0025	AT4G38620	myb domain protein 4	MYB	down	up
Kaladp0093s0087	AT1G02070		_	down	up
Kaladp0095s0380	AT2G28570		_	down	up
Kaladp0095s0675	AT1G53540	HSP20-like chaperones superfamily protein	_	down	up
Kaladp0095s0676	AT1G53540	HSP20-like chaperones superfamily protein	_	down	up
Kaladp0095s0688			_	down	up
Kaladp0095s0731			_	down	up
Kaladp0096s0016	AT5G02890	HXXXD-type acyl-transferase family protein	_	down	up
Kaladp0096s0162	AT1G58030	cationic amino acid transporter 2	_	down	up
Kaladp0098s0247	AT1G59860	HSP20-like chaperones superfamily protein	_	down	up
Kaladp0099s0032			_	down	up
Kaladp0100s0064	AT5G02500	heat shock cognate protein 70-1	_	down	up
Kaladp0101s0004	AT5G03760	Nucleotide-diphospho-sugar transferases superfamily protein	_	down	up
Kaladp0101s0088	AT5G62020	heat shock transcription factor B2A	HSF	down	up
Kaladp0101s0158			_	down	up
Kaladp0101s0179	AT1G16030	heat shock protein 70B	_	down	up
Kaladp0131s0018	AT3G27150	Galactose oxidase/kelch repeat superfamily protein	_	down	up
Kaladp0424s0006	AT5G54160	O-methyltransferase 1	_	down	up
Kaladp0424s0012			_	down	up
Kaladp0427s0003			_	down	up
Kaladp0442s0048	AT1G68490		_	down	up
Kaladp0515s0060			_	down	up
Kaladp0515s0210	AT5G12020	17.6 kDa class II heat shock protein	_	down	up
Kaladp0543s0005	AT5G52640	heat shock protein 90.1	_	down	up
Kaladp0667s0001	AT5G02890	HXXXD-type acyl-transferase family protein	_	down	up
Kaladp0674s0150	AT1G16820	vacuolar ATP synthase catalytic subunit-related / V-ATPase-related / vacuolar proton pump-related	_	down	up
Kaladp0779s0013	AT3G03280		_	down	up
Kaladp0808s0002			_	down	up
Kaladp0863s0023	AT3G24620	RHO guanyl-nucleotide exchange factor 8	_	down	up
Kaladp0867s0036	AT4G27670	heat shock protein 21	_	down	up
Kaladp0926s0008	AT5G47550	Cystatin/monellin superfamily protein	_	down	up
Kaladp0975s0001	AT5G67420	LOB domain-containing protein 37	LOB	down	up
Kaladp1047s0008	AT5G38450	cytochrome P450, family 735, subfamily A, polypeptide 1	_	down	up
Kaladp1192s0012	AT4G39970	Haloacid dehalogenase-like hydrolase (HAD) superfamily protein	_	down	up
Kaladp1277s0003	AT4G21280	photosystem II subunit QA	_	down	up
Kaladp0001s0078	AT1G54840	HSP20-like chaperones superfamily protein	_	up	down
Kaladp0003s0004	AT4G23700	cation/H+ exchanger 17	_	up	down
Kaladp0003s0134	AT2G47460	myb domain protein 12	MYB	up	down
Kaladp0004s0033	AT2G04220	Plant protein of unknown function (DUF868)	_	up	down
Kaladp0005s0018	AT1G75280	NmrA-like negative transcriptional regulator family protein	_	up	down
Kaladp0006s0040	AT4G24780	Pectin lyase-like superfamily protein	_	up	down
Kaladp0007s0013	AT3G30340	nodulin MtN21 /EamA-like transporter family protein	_	up	down
Kaladp0007s0076	AT1G75280	NmrA-like negative transcriptional regulator family protein	_	up	down
Kaladp0008s0019	AT1G78580	trehalose-6-phosphate synthase	_	up	down
Kaladp0008s0054	AT2G45180	Bifunctional inhibitor/lipid-transfer protein/seed storage 2S albumin superfamily protein	_	up	down
Kaladp0008s0209	AT2G30310	GDSL-like Lipase/Acylhydrolase family protein	_	up	down
Kaladp0008s0300	AT2G04480		_	up	down
Kaladp0008s0391	AT2G16720	myb domain protein 7	MYB	up	down
Kaladp0008s0415			_	up	down
Kaladp0008s0417	AT2G37040	PHE ammonia lyase 1	_	up	down
Kaladp0008s0500	AT2G47460	myb domain protein 12	MYB	up	down
Kaladp0008s0622	AT4G14090	UDP-Glycosyltransferase superfamily protein	_	up	down
Kaladp0008s0914	AT5G03530	RAB GTPase homolog C2A	_	up	down
Kaladp0009s0042	AT5G39660	cycling DOF factor 2	C2C2-Dof	up	down
Kaladp0010s0129	AT1G11790	arogenate dehydratase 1	_	up	down
Kaladp0011s0276	AT3G52990	Pyruvate kinase family protein	_	up	down
Kaladp0011s0381	AT3G59030	MATE efflux family protein	_	up	down
Kaladp0011s0384	AT3G59030	MATE efflux family protein	_	up	down
Kaladp0011s0430	AT4G38620	myb domain protein 4	MYB	up	down
Kaladp0011s0922	AT2G32990	glycosyl hydrolase 9B8	_	up	down
Kaladp0011s0933	AT2G04570	GDSL-like Lipase/Acylhydrolase superfamily protein	_	up	down
Kaladp0011s0999	AT2G30490	cinnamate-4-hydroxylase	_	up	down
Kaladp0011s1018	AT5G50300	Xanthine/uracil permease family protein	_	up	down
Kaladp0011s1308	AT5G54190	protochlorophyllide oxidoreductase A	_	up	down
Kaladp0014s0041	AT5G03530	RAB GTPase homolog C2A	_	up	down
Kaladp0016s0056	AT5G14040	phosphate transporter 3;1	_	up	down
Kaladp0016s0252	AT2G21340	MATE efflux family protein	_	up	down
Kaladp0016s0268	AT1G75250	RAD-like 6	MYB-related	up	down
Kaladp0016s0306	AT4G15480	UDP-Glycosyltransferase superfamily protein	_	up	down
Kaladp0018s0026	AT3G02890	RING/FYVE/PHD zinc finger superfamily protein	_	up	down
Kaladp0018s0098	AT1G19190	alpha/beta-Hydrolases superfamily protein	_	up	down
Kaladp0018s0218	AT2G21280	NAD(P)-binding Rossmann-fold superfamily protein	_	up	down
Kaladp0020s0071	AT2G40070		_	up	down
Kaladp0020s0203	AT2G48140	Bifunctional inhibitor/lipid-transfer protein/seed storage 2S albumin superfamily protein	_	up	down
Kaladp0021s0001	AT4G34770	SAUR-like auxin-responsive protein family	_	up	down
Kaladp0021s0051	AT1G30380	photosystem I subunit K	_	up	down
Kaladp0021s0063	AT1G78390	nine-cis-epoxycarotenoid dioxygenase 9	_	up	down
Kaladp0021s0066	AT1G30040	gibberellin 2-oxidase	_	up	down
Kaladp0022s0222	AT4G02370	Protein of unknown function, DUF538	_	up	down
Kaladp0022s0253	AT3G59030	MATE efflux family protein	_	up	down
Kaladp0023s0019	AT5G18020	SAUR-like auxin-responsive protein family	_	up	down
Kaladp0023s0090	AT5G65640	beta HLH protein 93	bHLH	up	down
Kaladp0023s0097	AT4G37980	elicitor-activated gene 3-1	_	up	down
Kaladp0023s0098	AT4G37980	elicitor-activated gene 3-1	_	up	down
Kaladp0024s0327	AT4G28950	RHO-related protein from plants 9	_	up	down
Kaladp0024s0433	AT2G38500	2-oxoglutarate (2OG) and Fe(II)-dependent oxygenase superfamily protein	_	up	down
Kaladp0024s0543	AT1G09430	ATP-citrate lyase A-3	_	up	down
Kaladp0024s0830	AT5G36100		_	up	down
Kaladp0024s0848	AT5G36110	cytochrome P450, family 716, subfamily A, polypeptide 1	_	up	down
Kaladp0026s0151	AT1G43770	RING/FYVE/PHD zinc finger superfamily protein	PHD	up	down
Kaladp0028s0067	AT4G36990	heat shock factor 4	HSF	up	down
Kaladp0029s0073	AT1G18950	DDT domain superfamily	_	up	down
Kaladp0030s0099	AT5G42650	allene oxide synthase	_	up	down
Kaladp0031s0029	AT2G36540	Haloacid dehalogenase-like hydrolase (HAD) superfamily protein	_	up	down
Kaladp0033s0106	AT1G64390	glycosyl hydrolase 9C2	_	up	down
Kaladp0033s0227	AT3G18830	polyol/monosaccharide transporter 5	_	up	down
Kaladp0036s0071	AT3G06350	dehydroquinate dehydratase, putative / shikimate dehydrogenase, putative	_	up	down
Kaladp0036s0082	AT1G47980		_	up	down
Kaladp0036s0210	AT2G46410	Homeodomain-like superfamily protein	MYB-related	up	down
Kaladp0036s0211	AT1G68040	S-adenosyl-L-methionine-dependent methyltransferases superfamily protein	_	up	down
Kaladp0037s0010	AT2G36880	methionine adenosyltransferase 3	_	up	down
Kaladp0037s0061	AT5G57390	AINTEGUMENTA-like 5	AP2-EREBP	up	down
Kaladp0037s0065	AT1G18590	sulfotransferase 17	_	up	down
Kaladp0037s0067	AT1G74100	sulfotransferase 16	_	up	down
Kaladp0037s0324	AT2G35150	EXORDIUM like 1	_	up	down
Kaladp0037s0395	AT4G24380		_	up	down
Kaladp0037s0435			_	up	down
Kaladp0037s0469	AT2G38740	Haloacid dehalogenase-like hydrolase (HAD) superfamily protein	_	up	down
Kaladp0037s0489	AT4G15248	B-box type zinc finger family protein	Orphans	up	down
Kaladp0038s0025	AT3G21250	multidrug resistance-associated protein 6	_	up	down
Kaladp0039s0214	AT2G34700	Pollen Ole e 1 allergen and extensin family protein	_	up	down
Kaladp0039s0339	AT2G33420	Protein of unknown function (DUF810)	_	up	down
Kaladp0039s0375			_	up	down
Kaladp0039s0659	AT2G44300	Bifunctional inhibitor/lipid-transfer protein/seed storage 2S albumin superfamily protein	_	up	down
Kaladp0039s0748	AT5G25610	BURP domain-containing protein	_	up	down
Kaladp0040s0073	AT5G08640	flavonol synthase 1	_	up	down
Kaladp0042s0220	AT5G40740		_	up	down
Kaladp0042s0392	AT1G02920	glutathione S-transferase 7	_	up	down
Kaladp0043s0111	AT1G10370	Glutathione S-transferase family protein	_	up	down
Kaladp0043s0236	AT5G05260	cytochrome p450 79a2	_	up	down
Kaladp0043s0257	AT2G28410		_	up	down
Kaladp0044s0064	AT2G47590	photolyase/blue-light receptor 2	_	up	down
Kaladp0045s0021	AT1G22410	Class-II DAHP synthetase family protein	_	up	down
Kaladp0046s0257	AT5G64440	fatty acid amide hydrolase	_	up	down
Kaladp0046s0323			_	up	down
Kaladp0047s0033	AT1G33540	serine carboxypeptidase-like 18	_	up	down
Kaladp0047s0072	AT1G33540	serine carboxypeptidase-like 18	_	up	down
Kaladp0047s0269	AT4G39720	VQ motif-containing protein	_	up	down
Kaladp0048s0130	AT1G77380	amino acid permease 3	_	up	down
Kaladp0048s0337	AT5G66440		_	up	down
Kaladp0048s0537	AT3G54070	Ankyrin repeat family protein	_	up	down
Kaladp0048s0556	AT2G29730	UDP-glucosyl transferase 71D1	_	up	down
Kaladp0048s0892	AT2G26730	Leucine-rich repeat protein kinase family protein	_	up	down
Kaladp0048s0967	AT1G09870	histidine acid phosphatase family protein	_	up	down
Kaladp0050s0008	AT2G46225	ABI-1-like 1	_	up	down
Kaladp0050s0282	AT1G75290	NAD(P)-binding Rossmann-fold superfamily protein	_	up	down
Kaladp0050s0294	AT1G25510	Eukaryotic aspartyl protease family protein	_	up	down
Kaladp0051s0109	AT2G22620	Rhamnogalacturonate lyase family protein	_	up	down
Kaladp0053s0119	AT1G53210	sodium/calcium exchanger family protein / calcium-binding EF hand family protein	_	up	down
Kaladp0053s0479	AT5G24760	GroES-like zinc-binding dehydrogenase family protein	_	up	down
Kaladp0053s0498	AT4G15760	monooxygenase 1	_	up	down
Kaladp0053s0612			_	up	down
Kaladp0054s0043			_	up	down
Kaladp0055s0531	AT1G09540	myb domain protein 61	MYB	up	down
Kaladp0056s0061	AT5G06820	STRUBBELIG-receptor family 2	_	up	down
Kaladp0056s0109	AT1G08250	arogenate dehydratase 6	_	up	down
Kaladp0056s0116	AT4G33790	Jojoba acyl CoA reductase-related male sterility protein	_	up	down
Kaladp0058s0219	AT4G28550	Ypt/Rab-GAP domain of gyp1p superfamily protein	_	up	down
Kaladp0058s0339	AT3G01550	phosphoenolpyruvate (pep)/phosphate translocator 2	_	up	down
Kaladp0058s0423	AT1G65060	4-coumarate:CoA ligase 3	_	up	down
Kaladp0058s0457	AT1G33540	serine carboxypeptidase-like 18	_	up	down
Kaladp0058s0470	AT5G52290	shortage in chiasmata 1	_	up	down
Kaladp0058s0570	AT1G29200	O-fucosyltransferase family protein	_	up	down
Kaladp0059s0189	AT2G44480	beta glucosidase 17	_	up	down
Kaladp0059s0334	AT3G62270	HCO3- transporter family	_	up	down
Kaladp0059s0336	AT1G48100	Pectin lyase-like superfamily protein	_	up	down
Kaladp0060s0243	AT3G12320		_	up	down
Kaladp0060s0328	AT3G55120	Chalcone-flavanone isomerase family protein	_	up	down
Kaladp0060s0355	AT1G61720	NAD(P)-binding Rossmann-fold superfamily protein	_	up	down
Kaladp0061s0167	AT1G26480	general regulatory factor 12	_	up	down
Kaladp0062s0084	AT5G43630	zinc knuckle (CCHC-type) family protein	_	up	down
Kaladp0064s0076	AT2G32560	F-box family protein	_	up	down
Kaladp0064s0089	AT3G56640	exocyst complex component sec15A	_	up	down
Kaladp0065s0057	AT1G54820	Protein kinase superfamily protein	_	up	down
Kaladp0066s0012	AT3G17030	Nucleic acid-binding proteins superfamily	_	up	down
Kaladp0066s0048	AT1G70850	MLP-like protein 34	_	up	down
Kaladp0066s0109	AT3G13540	myb domain protein 5	MYB	up	down
Kaladp0067s0091	AT3G61040	cytochrome P450, family 76, subfamily C, polypeptide 7	_	up	down
Kaladp0067s0120	AT4G38960	B-box type zinc finger family protein	Orphans	up	down
Kaladp0067s0135	AT3G51240	flavanone 3-hydroxylase	_	up	down
Kaladp0067s0211	AT1G32900	UDP-Glycosyltransferase superfamily protein	_	up	down
Kaladp0067s0283	AT4G02520	glutathione S-transferase PHI 2	_	up	down
Kaladp0068s0089	AT5G51030	NAD(P)-binding Rossmann-fold superfamily protein	_	up	down
Kaladp0068s0195	AT4G22360	SWIB complex BAF60b domain-containing protein	SWI/SNF-BAF60b	up	down
Kaladp0069s0030	AT4G15890	binding	_	up	down
Kaladp0069s0079	AT4G39230	NmrA-like negative transcriptional regulator family protein	_	up	down
Kaladp0069s0087	AT1G75280	NmrA-like negative transcriptional regulator family protein	_	up	down
Kaladp0071s0337	AT3G01750	Ankyrin repeat family protein	_	up	down
Kaladp0071s0338	AT3G01750	Ankyrin repeat family protein	_	up	down
Kaladp0072s0098	ATMG00160	cytochrome oxidase 2	_	up	down
Kaladp0073s0068			_	up	down
Kaladp0073s0108	AT5G54800	glucose 6-phosphate/phosphate translocator 1	_	up	down
Kaladp0074s0022	AT5G06470	Glutaredoxin family protein	_	up	down
Kaladp0074s0071			_	up	down
Kaladp0074s0080	AT5G05270	Chalcone-flavanone isomerase family protein	_	up	down
Kaladp0076s0182	AT1G75020	lysophosphatidyl acyltransferase 4	_	up	down
Kaladp0076s0195	AT5G41880	DNA primases;DNA primases	_	up	down
Kaladp0076s0386	AT3G07010	Pectin lyase-like superfamily protein	_	up	down
Kaladp0079s0075	AT1G63220	Calcium-dependent lipid-binding (CaLB domain) family protein	_	up	down
Kaladp0079s0091	AT4G22880	leucoanthocyanidin dioxygenase	_	up	down
Kaladp0080s0008	AT3G27120	P-loop containing nucleoside triphosphate hydrolases superfamily protein	_	up	down
Kaladp0080s0039	AT5G13930	Chalcone and stilbene synthase family protein	_	up	down
Kaladp0081s0076	AT5G13930	Chalcone and stilbene synthase family protein	_	up	down
Kaladp0081s0078	AT5G13930	Chalcone and stilbene synthase family protein	_	up	down
Kaladp0081s0079	AT5G13930	Chalcone and stilbene synthase family protein	_	up	down
Kaladp0081s0218	AT3G56160	Sodium Bile acid symporter family	_	up	down
Kaladp0081s0375	AT5G50930	Histone superfamily protein	_	up	down
Kaladp0082s0168	AT2G25737	Sulfite exporter TauE/SafE family protein	_	up	down
Kaladp0085s0022	AT4G39250	RAD-like 1	MYB-related	up	down
Kaladp0089s0027	AT2G32720		_	up	down
Kaladp0089s0062	AT5G65380	MATE efflux family protein	_	up	down
Kaladp0090s0029	AT3G01750	Ankyrin repeat family protein	_	up	down
Kaladp0092s0217	AT3G16360	HPT phosphotransmitter 4	_	up	down
Kaladp0093s0141	AT3G11600		_	up	down
Kaladp0095s0094	AT5G10170	myo-inositol-1-phosphate synthase 3	_	up	down
Kaladp0095s0167	AT2G27550	centroradialis	_	up	down
Kaladp0095s0211	AT5G39660	cycling DOF factor 2	C2C2-Dof	up	down
Kaladp0095s0381	AT1G07890	ascorbate peroxidase 1	_	up	down
Kaladp0095s0488	AT2G25680	molybdate transporter 1	_	up	down
Kaladp0095s0514	AT5G11910	alpha/beta-Hydrolases superfamily protein	_	up	down
Kaladp0095s0538	AT3G13540	myb domain protein 5	MYB	up	down
Kaladp0095s0649	AT5G56540	arabinogalactan protein 14	_	up	down
Kaladp0095s0765	AT4G31820	Phototropic-responsive NPH3 family protein	_	up	down
Kaladp0095s0828	AT1G02920	glutathione S-transferase 7	_	up	down
Kaladp0096s0072	AT1G18835	mini zinc finger	zf-HD	up	down
Kaladp0096s0115	AT1G12910	Transducin/WD40 repeat-like superfamily protein	_	up	down
Kaladp0098s0022	AT1G22340	UDP-glucosyl transferase 85A7	_	up	down
Kaladp0098s0042	AT3G59340	Eukaryotic protein of unknown function (DUF914)	_	up	down
Kaladp0098s0181	AT5G19940	Plastid-lipid associated protein PAP / fibrillin family protein	_	up	down
Kaladp0098s0220	AT2G30490	cinnamate-4-hydroxylase	_	up	down
Kaladp0099s0049	AT5G42800	dihydroflavonol 4-reductase	_	up	down
Kaladp0099s0050	AT5G42800	dihydroflavonol 4-reductase	_	up	down
Kaladp0100s0087	AT3G55580	Regulator of chromosome condensation (RCC1) family protein	_	up	down
Kaladp0101s0170	AT3G54700	phosphate transporter 1;7	_	up	down
Kaladp0101s0243	AT1G26761	Arabinanase/levansucrase/invertase	_	up	down
Kaladp0102s0098	AT3G63520	carotenoid cleavage dioxygenase 1	_	up	down
Kaladp0102s0140	AT4G26150	cytokinin-responsive gata factor 1	C2C2-GATA	up	down
Kaladp0102s0146	AT4G33040	Thioredoxin superfamily protein	_	up	down
Kaladp0152s0019	AT1G47530	MATE efflux family protein	_	up	down
Kaladp0154s0002	AT2G23620	methyl esterase 1	_	up	down
Kaladp0210s0003			_	up	down
Kaladp0266s0001	AT5G54160	O-methyltransferase 1	_	up	down
Kaladp0292s0003	AT4G22730	Leucine-rich repeat protein kinase family protein	_	up	down
Kaladp0376s0003			_	up	down
Kaladp0403s0009	AT3G08500	myb domain protein 83	MYB	up	down
Kaladp0427s0035	AT3G51895	sulfate transporter 3;1	_	up	down
Kaladp0472s0015	AT5G13930	Chalcone and stilbene synthase family protein	_	up	down
Kaladp0476s0010			_	up	down
Kaladp0515s0220	AT5G01130	Protein of unknown function (DUF674)	_	up	down
Kaladp0538s0001	AT1G65060	4-coumarate:CoA ligase 3	_	up	down
Kaladp0538s0016	AT3G20580	COBRA-like protein 10 precursor	_	up	down
Kaladp0577s0017			_	up	down
Kaladp0606s0010	AT5G07990	Cytochrome P450 superfamily protein	_	up	down
Kaladp0610s0004	AT3G09660	minichromosome maintenance 8	_	up	down
Kaladp0628s0001			_	up	down
Kaladp0666s0047	AT3G12320		_	up	down
Kaladp0746s0002	AT2G33810	squamosa promoter binding protein-like 3	SBP	up	down
Kaladp0747s0013	AT1G22340	UDP-glucosyl transferase 85A7	_	up	down
Kaladp0778s0006	AT1G02920	glutathione S-transferase 7	_	up	down
Kaladp0779s0001			_	up	down
Kaladp0808s0062	AT4G17030	expansin-like B1	_	up	down
Kaladp0809s0061	AT2G23910	NAD(P)-binding Rossmann-fold superfamily protein	_	up	down
Kaladp0824s0034	AT4G11650	osmotin 34	_	up	down
Kaladp0833s0002	AT3G30340	nodulin MtN21 /EamA-like transporter family protein	_	up	down
Kaladp0844s0026	AT5G47470	Nodulin MtN21 /EamA-like transporter family protein	_	up	down
Kaladp1036s0004	AT5G13930	Chalcone and stilbene synthase family protein	_	up	down
Kaladp1129s0037	AT4G17550	Major facilitator superfamily protein	_	up	down
Kaladp1154s0002	AT3G47500	cycling DOF factor 3	C2C2-Dof	up	down
Kaladp1201s0014	AT1G60690	NAD(P)-linked oxidoreductase superfamily protein	_	up	down
Kaladp1241s0005	AT2G44300	Bifunctional inhibitor/lipid-transfer protein/seed storage 2S albumin superfamily protein	_	up	down
Kaladp1246s0015	AT5G62620	Galactosyltransferase family protein	_	up	down
Kaladp1324s0013	AT3G03620	MATE efflux family protein	_	up	down

## Sheet: Root-Shared
GeneID	At_Ortholog	Description	TFs Family	Dawn		Dusk
				Cold	Heat	Cold	Heat
Kaladp0003s0073	AT4G35750	SEC14 cytosolic factor family protein / phosphoglyceride transfer family protein	_	down	up	down	up
Kaladp0007s0101	AT1G06770	DREB2A-interacting protein 1	_	down	up	down	up
Kaladp0008s0624	AT4G25130	peptide met sulfoxide reductase 4	_	down	up	down	up
Kaladp0010s0098			_	down	up	down	up
Kaladp0011s0223	AT5G57550	xyloglucan endotransglucosylase/hydrolase 25	_	down	up	down	up
Kaladp0011s0272	AT5G03720	heat shock transcription factor A3	HSF	down	up	down	up
Kaladp0011s0830	AT5G12110	Glutathione S-transferase, C-terminal-like;Translation elongation factor EF1B/ribosomal protein S6	_	down	up	down	up
Kaladp0011s1034	AT3G48330	protein-l-isoaspartate methyltransferase 1	_	down	up	down	up
Kaladp0023s0041	AT4G37540	LOB domain-containing protein 39	LOB	down	up	down	up
Kaladp0024s0782	AT1G15400		_	down	up	down	up
Kaladp0024s0799	AT4G13395	ROTUNDIFOLIA like 12	_	down	up	down	up
Kaladp0026s0023	AT1G54540	Late embryogenesis abundant (LEA) hydroxyproline-rich glycoprotein family	_	down	up	down	up
Kaladp0028s0076	AT4G36950	mitogen-activated protein kinase kinase kinase 21	_	down	up	down	up
Kaladp0031s0011			_	down	up	down	up
Kaladp0033s0109			_	down	up	down	up
Kaladp0034s0044	AT1G21760	F-box protein 7	_	down	up	down	up
Kaladp0034s0126	AT3G24500	multiprotein bridging factor 1C	MBF1	down	up	down	up
Kaladp0037s0181	AT2G40340	Integrase-type DNA-binding superfamily protein	AP2-EREBP	down	up	down	up
Kaladp0037s0427	AT1G10150	Carbohydrate-binding protein	_	down	up	down	up
Kaladp0040s0205			_	down	up	down	up
Kaladp0041s0036	AT1G53540	HSP20-like chaperones superfamily protein	_	down	up	down	up
Kaladp0042s0107	AT4G24230	acyl-CoA-binding domain 3	_	down	up	down	up
Kaladp0043s0269	AT5G56550	oxidative stress 3	_	down	up	down	up
Kaladp0047s0232	AT1G17720	Protein phosphatase 2A, regulatory subunit PR55	_	down	up	down	up
Kaladp0048s0351	AT1G75180	Erythronate-4-phosphate dehydrogenase family protein	_	down	up	down	up
Kaladp0048s0636			_	down	up	down	up
Kaladp0050s0009	AT3G24620	RHO guanyl-nucleotide exchange factor 8	_	down	up	down	up
Kaladp0050s0083	AT5G53590	SAUR-like auxin-responsive protein family	_	down	up	down	up
Kaladp0050s0350			_	down	up	down	up
Kaladp0051s0047	AT3G20330	PYRIMIDINE B	_	down	up	down	up
Kaladp0051s0049	AT1G50640	ethylene responsive element binding factor 3	AP2-EREBP	down	up	down	up
Kaladp0053s0078	AT1G17020	senescence-related gene 1	_	down	up	down	up
Kaladp0053s0135	AT1G53540	HSP20-like chaperones superfamily protein	_	down	up	down	up
Kaladp0053s0256			_	down	up	down	up
Kaladp0053s0326	AT1G14780	MAC/Perforin domain-containing protein	_	down	up	down	up
Kaladp0053s0430	AT5G17910		_	down	up	down	up
Kaladp0056s0042	AT3G13980		_	down	up	down	up
Kaladp0058s0036	AT5G35090		_	down	up	down	up
Kaladp0059s0059	AT3G55770	GATA type zinc finger transcription factor family protein	LIM	down	up	down	up
Kaladp0060s0135	AT5G66980	AP2/B3-like transcriptional factor family protein	ABI3VP1	down	up	down	up
Kaladp0067s0266	AT2G32030	Acyl-CoA N-acyltransferases (NAT) superfamily protein	GNAT	down	up	down	up
Kaladp0068s0186			_	down	up	down	up
Kaladp0068s0228	AT3G55770	GATA type zinc finger transcription factor family protein	_	down	up	down	up
Kaladp0071s0214	AT1G78080	related to AP2 4	AP2-EREBP	down	up	down	up
Kaladp0073s0096	AT3G09950		_	down	up	down	up
Kaladp0085s0082	AT3G62040	Haloacid dehalogenase-like hydrolase (HAD) superfamily protein	_	down	up	down	up
Kaladp0088s0036	AT3G62950	Thioredoxin superfamily protein	_	down	up	down	up
Kaladp0089s0008	AT1G18210	Calcium-binding EF-hand family protein	_	down	up	down	up
Kaladp0091s0186	AT2G30580	DREB2A-interacting protein 2	_	down	up	down	up
Kaladp0093s0087	AT1G02070		_	down	up	down	up
Kaladp0095s0380	AT2G28570		_	down	up	down	up
Kaladp0095s0688			_	down	up	down	up
Kaladp0096s0016	AT5G02890	HXXXD-type acyl-transferase family protein	_	down	up	down	up
Kaladp0096s0162	AT1G58030	cationic amino acid transporter 2	_	down	up	down	up
Kaladp0099s0032			_	down	up	down	up
Kaladp0100s0064	AT5G02500	heat shock cognate protein 70-1	_	down	up	down	up
Kaladp0101s0158			_	down	up	down	up
Kaladp0131s0018	AT3G27150	Galactose oxidase/kelch repeat superfamily protein	_	down	up	down	up
Kaladp0424s0012			_	down	up	down	up
Kaladp0667s0001	AT5G02890	HXXXD-type acyl-transferase family protein	_	down	up	down	up
Kaladp0779s0013	AT3G03280		_	down	up	down	up
Kaladp0808s0002			_	down	up	down	up
Kaladp0863s0023	AT3G24620	RHO guanyl-nucleotide exchange factor 8	_	down	up	down	up
Kaladp0867s0036	AT4G27670	heat shock protein 21	_	down	up	down	up
Kaladp0975s0001	AT5G67420	LOB domain-containing protein 37	LOB	down	up	down	up
Kaladp1047s0008	AT5G38450	cytochrome P450, family 735, subfamily A, polypeptide 1	_	down	up	down	up
Kaladp1192s0012	AT4G39970	Haloacid dehalogenase-like hydrolase (HAD) superfamily protein	_	down	up	down	up
Kaladp0001s0078	AT1G54840	HSP20-like chaperones superfamily protein	_	up	down	up	down
Kaladp0004s0033	AT2G04220	Plant protein of unknown function (DUF868)	_	up	down	up	down
Kaladp0007s0013	AT3G30340	nodulin MtN21 /EamA-like transporter family protein	_	up	down	up	down
Kaladp0008s0019	AT1G78580	trehalose-6-phosphate synthase	_	up	down	up	down
Kaladp0008s0054	AT2G45180	Bifunctional inhibitor/lipid-transfer protein/seed storage 2S albumin superfamily protein	_	up	down	up	down
Kaladp0008s0209	AT2G30310	GDSL-like Lipase/Acylhydrolase family protein	_	up	down	up	down
Kaladp0008s0415			_	up	down	up	down
Kaladp0008s0417	AT2G37040	PHE ammonia lyase 1	_	up	down	up	down
Kaladp0008s0500	AT2G47460	myb domain protein 12	MYB	up	down	up	down
Kaladp0008s0622	AT4G14090	UDP-Glycosyltransferase superfamily protein	_	up	down	up	down
Kaladp0011s0276	AT3G52990	Pyruvate kinase family protein	_	up	down	up	down
Kaladp0011s0381	AT3G59030	MATE efflux family protein	_	up	down	up	down
Kaladp0011s0384	AT3G59030	MATE efflux family protein	_	up	down	up	down
Kaladp0011s0430	AT4G38620	myb domain protein 4	MYB	up	down	up	down
Kaladp0014s0041	AT5G03530	RAB GTPase homolog C2A	_	up	down	up	down
Kaladp0016s0252	AT2G21340	MATE efflux family protein	_	up	down	up	down
Kaladp0016s0306	AT4G15480	UDP-Glycosyltransferase superfamily protein	_	up	down	up	down
Kaladp0018s0026	AT3G02890	RING/FYVE/PHD zinc finger superfamily protein	_	up	down	up	down
Kaladp0018s0098	AT1G19190	alpha/beta-Hydrolases superfamily protein	_	up	down	up	down
Kaladp0018s0218	AT2G21280	NAD(P)-binding Rossmann-fold superfamily protein	_	up	down	up	down
Kaladp0020s0071	AT2G40070		_	up	down	up	down
Kaladp0021s0001	AT4G34770	SAUR-like auxin-responsive protein family	_	up	down	up	down
Kaladp0021s0066	AT1G30040	gibberellin 2-oxidase	_	up	down	up	down
Kaladp0022s0222	AT4G02370	Protein of unknown function, DUF538	_	up	down	up	down
Kaladp0022s0253	AT3G59030	MATE efflux family protein	_	up	down	up	down
Kaladp0024s0327	AT4G28950	RHO-related protein from plants 9	_	up	down	up	down
Kaladp0024s0433	AT2G38500	2-oxoglutarate (2OG) and Fe(II)-dependent oxygenase superfamily protein	_	up	down	up	down
Kaladp0024s0543	AT1G09430	ATP-citrate lyase A-3	_	up	down	up	down
Kaladp0024s0848	AT5G36110	cytochrome P450, family 716, subfamily A, polypeptide 1	_	up	down	up	down
Kaladp0026s0151	AT1G43770	RING/FYVE/PHD zinc finger superfamily protein	PHD	up	down	up	down
Kaladp0030s0099	AT5G42650	allene oxide synthase	_	up	down	up	down
Kaladp0036s0071	AT3G06350	dehydroquinate dehydratase, putative / shikimate dehydrogenase, putative	_	up	down	up	down
Kaladp0036s0082	AT1G47980		_	up	down	up	down
Kaladp0036s0210	AT2G46410	Homeodomain-like superfamily protein	MYB-related	up	down	up	down
Kaladp0036s0211	AT1G68040	S-adenosyl-L-methionine-dependent methyltransferases superfamily protein	_	up	down	up	down
Kaladp0037s0010	AT2G36880	methionine adenosyltransferase 3	_	up	down	up	down
Kaladp0037s0061	AT5G57390	AINTEGUMENTA-like 5	AP2-EREBP	up	down	up	down
Kaladp0037s0065	AT1G18590	sulfotransferase 17	_	up	down	up	down
Kaladp0037s0395	AT4G24380		_	up	down	up	down
Kaladp0037s0435			_	up	down	up	down
Kaladp0037s0469	AT2G38740	Haloacid dehalogenase-like hydrolase (HAD) superfamily protein	_	up	down	up	down
Kaladp0039s0214	AT2G34700	Pollen Ole e 1 allergen and extensin family protein	_	up	down	up	down
Kaladp0039s0339	AT2G33420	Protein of unknown function (DUF810)	_	up	down	up	down
Kaladp0039s0375			_	up	down	up	down
Kaladp0039s0659	AT2G44300	Bifunctional inhibitor/lipid-transfer protein/seed storage 2S albumin superfamily protein	_	up	down	up	down
Kaladp0040s0073	AT5G08640	flavonol synthase 1	_	up	down	up	down
Kaladp0042s0220	AT5G40740		_	up	down	up	down
Kaladp0042s0392	AT1G02920	glutathione S-transferase 7	_	up	down	up	down
Kaladp0043s0111	AT1G10370	Glutathione S-transferase family protein	_	up	down	up	down
Kaladp0043s0236	AT5G05260	cytochrome p450 79a2	_	up	down	up	down
Kaladp0044s0064	AT2G47590	photolyase/blue-light receptor 2	_	up	down	up	down
Kaladp0045s0021	AT1G22410	Class-II DAHP synthetase family protein	_	up	down	up	down
Kaladp0046s0323			_	up	down	up	down
Kaladp0047s0033	AT1G33540	serine carboxypeptidase-like 18	_	up	down	up	down
Kaladp0047s0072	AT1G33540	serine carboxypeptidase-like 18	_	up	down	up	down
Kaladp0047s0269	AT4G39720	VQ motif-containing protein	_	up	down	up	down
Kaladp0048s0892	AT2G26730	Leucine-rich repeat protein kinase family protein	_	up	down	up	down
Kaladp0048s0967	AT1G09870	histidine acid phosphatase family protein	_	up	down	up	down
Kaladp0050s0282	AT1G75290	NAD(P)-binding Rossmann-fold superfamily protein	_	up	down	up	down
Kaladp0051s0109	AT2G22620	Rhamnogalacturonate lyase family protein	_	up	down	up	down
Kaladp0053s0119	AT1G53210	sodium/calcium exchanger family protein / calcium-binding EF hand family protein	_	up	down	up	down
Kaladp0055s0531	AT1G09540	myb domain protein 61	MYB	up	down	up	down
Kaladp0056s0061	AT5G06820	STRUBBELIG-receptor family 2	_	up	down	up	down
Kaladp0056s0109	AT1G08250	arogenate dehydratase 6	_	up	down	up	down
Kaladp0056s0116	AT4G33790	Jojoba acyl CoA reductase-related male sterility protein	_	up	down	up	down
Kaladp0058s0219	AT4G28550	Ypt/Rab-GAP domain of gyp1p superfamily protein	_	up	down	up	down
Kaladp0058s0339	AT3G01550	phosphoenolpyruvate (pep)/phosphate translocator 2	_	up	down	up	down
Kaladp0058s0423	AT1G65060	4-coumarate:CoA ligase 3	_	up	down	up	down
Kaladp0058s0457	AT1G33540	serine carboxypeptidase-like 18	_	up	down	up	down
Kaladp0059s0336	AT1G48100	Pectin lyase-like superfamily protein	_	up	down	up	down
Kaladp0060s0328	AT3G55120	Chalcone-flavanone isomerase family protein	_	up	down	up	down
Kaladp0060s0355	AT1G61720	NAD(P)-binding Rossmann-fold superfamily protein	_	up	down	up	down
Kaladp0061s0167	AT1G26480	general regulatory factor 12	_	up	down	up	down
Kaladp0064s0076	AT2G32560	F-box family protein	_	up	down	up	down
Kaladp0064s0089	AT3G56640	exocyst complex component sec15A	_	up	down	up	down
Kaladp0066s0012	AT3G17030	Nucleic acid-binding proteins superfamily	_	up	down	up	down
Kaladp0066s0048	AT1G70850	MLP-like protein 34	_	up	down	up	down
Kaladp0066s0109	AT3G13540	myb domain protein 5	MYB	up	down	up	down
Kaladp0067s0135	AT3G51240	flavanone 3-hydroxylase	_	up	down	up	down
Kaladp0067s0283	AT4G02520	glutathione S-transferase PHI 2	_	up	down	up	down
Kaladp0068s0195	AT4G22360	SWIB complex BAF60b domain-containing protein	SWI/SNF-BAF60b	up	down	up	down
Kaladp0069s0030	AT4G15890	binding	_	up	down	up	down
Kaladp0071s0337	AT3G01750	Ankyrin repeat family protein	_	up	down	up	down
Kaladp0071s0338	AT3G01750	Ankyrin repeat family protein	_	up	down	up	down
Kaladp0072s0098	ATMG00160	cytochrome oxidase 2	_	up	down	up	down
Kaladp0073s0068			_	up	down	up	down
Kaladp0074s0022	AT5G06470	Glutaredoxin family protein	_	up	down	up	down
Kaladp0074s0071			_	up	down	up	down
Kaladp0074s0080	AT5G05270	Chalcone-flavanone isomerase family protein	_	up	down	up	down
Kaladp0076s0182	AT1G75020	lysophosphatidyl acyltransferase 4	_	up	down	up	down
Kaladp0076s0195	AT5G41880	DNA primases;DNA primases	_	up	down	up	down
Kaladp0079s0075	AT1G63220	Calcium-dependent lipid-binding (CaLB domain) family protein	_	up	down	up	down
Kaladp0079s0091	AT4G22880	leucoanthocyanidin dioxygenase	_	up	down	up	down
Kaladp0080s0008	AT3G27120	P-loop containing nucleoside triphosphate hydrolases superfamily protein	_	up	down	up	down
Kaladp0080s0039	AT5G13930	Chalcone and stilbene synthase family protein	_	up	down	up	down
Kaladp0081s0076	AT5G13930	Chalcone and stilbene synthase family protein	_	up	down	up	down
Kaladp0081s0078	AT5G13930	Chalcone and stilbene synthase family protein	_	up	down	up	down
Kaladp0081s0079	AT5G13930	Chalcone and stilbene synthase family protein	_	up	down	up	down
Kaladp0081s0218	AT3G56160	Sodium Bile acid symporter family	_	up	down	up	down
Kaladp0081s0375	AT5G50930	Histone superfamily protein	_	up	down	up	down
Kaladp0082s0168	AT2G25737	Sulfite exporter TauE/SafE family protein	_	up	down	up	down
Kaladp0089s0027	AT2G32720		_	up	down	up	down
Kaladp0090s0029	AT3G01750	Ankyrin repeat family protein	_	up	down	up	down
Kaladp0092s0217	AT3G16360	HPT phosphotransmitter 4	_	up	down	up	down
Kaladp0095s0094	AT5G10170	myo-inositol-1-phosphate synthase 3	_	up	down	up	down
Kaladp0095s0381	AT1G07890	ascorbate peroxidase 1	_	up	down	up	down
Kaladp0095s0649	AT5G56540	arabinogalactan protein 14	_	up	down	up	down
Kaladp0095s0828	AT1G02920	glutathione S-transferase 7	_	up	down	up	down
Kaladp0096s0115	AT1G12910	Transducin/WD40 repeat-like superfamily protein	_	up	down	up	down
Kaladp0098s0042	AT3G59340	Eukaryotic protein of unknown function (DUF914)	_	up	down	up	down
Kaladp0098s0220	AT2G30490	cinnamate-4-hydroxylase	_	up	down	up	down
Kaladp0099s0049	AT5G42800	dihydroflavonol 4-reductase	_	up	down	up	down
Kaladp0099s0050	AT5G42800	dihydroflavonol 4-reductase	_	up	down	up	down
Kaladp0101s0243	AT1G26761	Arabinanase/levansucrase/invertase	_	up	down	up	down
Kaladp0102s0140	AT4G26150	cytokinin-responsive gata factor 1	C2C2-GATA	up	down	up	down
Kaladp0102s0146	AT4G33040	Thioredoxin superfamily protein	_	up	down	up	down
Kaladp0152s0019	AT1G47530	MATE efflux family protein	_	up	down	up	down
Kaladp0210s0003			_	up	down	up	down
Kaladp0266s0001	AT5G54160	O-methyltransferase 1	_	up	down	up	down
Kaladp0376s0003			_	up	down	up	down
Kaladp0472s0015	AT5G13930	Chalcone and stilbene synthase family protein	_	up	down	up	down
Kaladp0476s0010			_	up	down	up	down
Kaladp0538s0001	AT1G65060	4-coumarate:CoA ligase 3	_	up	down	up	down
Kaladp0577s0017			_	up	down	up	down
Kaladp0606s0010	AT5G07990	Cytochrome P450 superfamily protein	_	up	down	up	down
Kaladp0610s0004	AT3G09660	minichromosome maintenance 8	_	up	down	up	down
Kaladp0628s0001			_	up	down	up	down
Kaladp0746s0002	AT2G33810	squamosa promoter binding protein-like 3	SBP	up	down	up	down
Kaladp0778s0006	AT1G02920	glutathione S-transferase 7	_	up	down	up	down
Kaladp0779s0001			_	up	down	up	down
Kaladp0809s0061	AT2G23910	NAD(P)-binding Rossmann-fold superfamily protein	_	up	down	up	down
Kaladp0833s0002	AT3G30340	nodulin MtN21 /EamA-like transporter family protein	_	up	down	up	down
Kaladp1036s0004	AT5G13930	Chalcone and stilbene synthase family protein	_	up	down	up	down
Kaladp1129s0037	AT4G17550	Major facilitator superfamily protein	_	up	down	up	down
Kaladp1201s0014	AT1G60690	NAD(P)-linked oxidoreductase superfamily protein	_	up	down	up	down
Kaladp1241s0005	AT2G44300	Bifunctional inhibitor/lipid-transfer protein/seed storage 2S albumin superfamily protein	_	up	down	up	down
Kaladp1246s0015	AT5G62620	Galactosyltransferase family protein	_	up	down	up	down
