# Supplementary material for: Transcriptomic Analysis of the CAM Species Kalanchoë fedtschenkoi Under Low- and High-Temperature Regimes
Source: Plants (Basel). 2024 Dec 8;13(23):3444. doi: 10.3390/plants13233444 (PMC11644069; doi:10.3390/plants13233444)
Supplement: Supplementary file 1 [file plants-13-03444-s001.zip › Supplementary Table S8.xlsx]

## Sheet: ME_TFnumber
	Module
TF domain	black	blue	brown	green	greenyellow	magenta	pink	purple	red	tan	turquoise	yellow
ABI3VP1	1	2	2	0	2	1	3	1	1	1	27	3
Alfin-like	0	2	2	0	0	0	0	0	0	0	1	0
AP2-EREBP	3	13	16	6	2	4	0	2	5	1	81	8
ARF	2	2	0	0	0	3	0	0	0	1	15	0
ARID	0	1	1	0	0	0	0	0	0	1	3	0
ARR-B	0	2	1	0	0	0	1	1	0	0	2	2
AUX/IAA	1	3	0	0	0	3	0	0	0	0	13	0
BBR/BPC	0	0	1	0	0	0	0	0	0	0	2	0
BES1	0	0	1	0	0	0	0	1	1	0	6	2
bHLH	3	27	4	1	2	7	4	5	10	2	63	1
BSD	1	1	2	0	0	0	0	0	0	0	0	0
bZIP	2	14	9	5	3	1	2	0	2	0	21	3
C2C2-CO-like	0	5	0	1	0	0	5	1	0	1	1	0
C2C2-Dof	1	4	1	0	0	1	0	1	0	2	26	0
C2C2-GATA	3	5	1	0	0	1	2	1	0	1	16	1
C2C2-YABBY	0	7	0	0	0	0	0	0	0	0	0	1
C2H2	3	18	4	3	2	3	0	1	4	0	49	8
C3H	3	1	9	2	0	1	0	1	2	1	16	1
CAMTA	0	0	0	2	0	0	0	0	0	1	0	1
CCAAT	0	10	2	1	0	0	2	0	0	0	19	1
Coactivator p15	0	0	1	0	0	1	0	0	0	0	0	0
CPP	0	0	0	2	0	0	1	0	0	0	4	0
CSD	0	0	0	0	0	1	0	0	0	0	4	0
DBP	0	0	0	0	0	0	1	0	1	0	4	0
DDT	0	0	0	0	0	0	0	0	0	0	2	0
E2F-DP	1	0	0	3	0	0	0	0	0	0	2	0
EIL	0	0	1	0	1	0	0	0	1	0	2	3
FAR1	0	1	4	0	1	0	3	0	5	0	4	0
FHA	0	2	1	1	0	0	0	0	0	0	5	2
G2-like	0	6	5	1	3	2	4	0	0	1	21	1
GeBP	0	1	1	1	0	0	0	0	0	0	8	0
GNAT	0	7	3	0	0	0	3	2	1	0	5	3
GRAS	0	4	3	0	1	4	0	0	3	0	24	4
GRF	1	1	0	1	0	2	0	0	0	0	4	0
HB	7	25	4	2	2	3	2	1	3	3	46	0
HMG	0	0	0	0	0	1	0	0	0	0	7	1
HRT	0	0	0	0	0	0	0	0	0	0	1	0
HSF	0	1	7	2	0	0	1	2	1	0	10	3
Jumonji	0	0	1	1	0	0	0	0	0	0	4	4
LIM	1	1	0	0	0	0	1	0	0	0	5	0
LOB	1	1	4	0	0	0	0	0	0	0	29	1
LUG	0	0	0	1	0	0	1	0	1	0	1	0
MADS	1	10	3	1	0	1	0	0	1	1	27	2
MBF1	0	0	3	0	0	0	0	0	0	0	0	0
MED6	0	0	0	0	0	0	0	0	0	0	0	1
mTERF	1	8	0	2	3	0	0	0	0	0	3	8
MYB	9	18	9	3	1	8	1	0	7	3	82	7
MYB-related	0	18	2	0	0	2	0	0	5	1	13	5
NAC	0	6	12	5	1	2	3	0	6	0	44	3
OFP	0	4	0	0	0	2	1	1	1	2	11	0
Orphans	1	8	2	0	1	2	2	5	2	2	24	1
PBF-2-like	0	2	0	0	0	0	0	0	0	0	0	0
PHD	3	3	1	2	1	0	2	0	2	0	10	1
PLATZ	0	1	2	0	0	0	0	0	2	0	8	0
Pseudo ARR-B	0	2	0	2	2	0	2	1	0	0	1	1
Rcd1-like	0	0	1	0	0	0	0	0	0	0	1	0
RWP-RK	0	0	0	0	0	0	0	1	1	0	10	0
S1Fa-like	0	0	0	0	0	0	0	0	0	0	1	0
SAP	0	0	0	0	0	0	0	0	0	0	1	0
SBP	0	5	0	0	2	1	1	0	0	2	3	0
SET	0	5	1	1	0	0	3	0	2	0	13	2
Sigma70-like	0	6	0	0	0	0	1	0	0	0	0	0
SNF2	0	0	2	6	0	1	0	3	1	0	7	7
SRS	0	0	0	0	0	0	0	0	0	0	5	0
SWI/SNF-BAF60b	1	2	1	2	0	0	1	0	1	0	2	1
SWI/SNF-SWI3	0	0	0	0	0	0	1	0	1	0	1	1
TAZ	0	0	0	0	0	0	0	0	1	0	0	0
TCP	3	4	0	0	0	0	0	1	0	0	7	0
Tify	1	2	0	0	1	0	0	0	0	1	5	1
TRAF	1	3	0	0	1	0	0	0	1	0	7	0
Trihelix	0	4	7	0	0	0	1	0	0	1	11	3
TUB	1	2	1	0	1	0	0	0	0	0	6	0
ULT	0	0	0	0	0	0	0	0	0	0	2	0
VOZ	0	0	0	0	0	0	0	0	0	0	1	0
WRKY	2	4	8	3	0	0	3	0	5	1	34	4
zf-HD	0	10	0	0	0	0	0	0	0	0	2	0
	58	294	146	63	33	58	58	32	80	30	895	102	Total
