# Supplementary material for: Transcriptomic Analysis of the CAM Species Kalanchoë fedtschenkoi Under Low- and High-Temperature Regimes
Source: Plants (Basel). 2024 Dec 8;13(23):3444. doi: 10.3390/plants13233444 (PMC11644069; doi:10.3390/plants13233444)
Supplement: Supplementary file 1 [file plants-13-03444-s001.zip › Supplementary Table S9.xlsx]

## Sheet: Leaf-HSF
GeneID	At_Ortholog	At_Name	At_Anno	Treatment	Time	Regulation	Tissue
Kaladp0015s0018	AT4G11660	AT-HSFB2B,HSFB2B	winged-helix DNA-binding transcription factor family protein	Cold	Dawn	Down	Leaf
Kaladp0031s0107	AT3G24520	AT-HSFC1,HSFC1	heat shock transcription factor C1	Cold	Dawn	Down	Leaf
Kaladp0032s0071	AT5G16820	ATHSF3,ATHSFA1B,HSF3,HSFA1B	heat shock factor 3	Cold	Dawn	Down	Leaf
Kaladp0011s0272	AT5G03720	AT-HSFA3,HSFA3	heat shock transcription factor A3	Cold	Dawn	Down	Leaf
Kaladp0028s0067	AT4G36990	AT-HSFB1,ATHSF4,HSF4,HSFB1	heat shock factor 4	Cold	Dawn	Up	Leaf
Kaladp0060s0167	AT4G36990	AT-HSFB1,ATHSF4,HSF4,HSFB1	heat shock factor 4	Cold	Dawn	Up	Leaf
Kaladp0081s0271	AT2G26150	ATHSFA2,HSFA2	heat shock transcription factor A2	Cold	Dawn	Up	Leaf
Kaladp0081s0629	AT2G26150	ATHSFA2,HSFA2	heat shock transcription factor A2	Cold	Dawn	Up	Leaf
Kaladp0081s0766	AT2G26150	ATHSFA2,HSFA2	heat shock transcription factor A2	Cold	Dawn	Up	Leaf
Kaladp0008s0889	AT2G26150	ATHSFA2,HSFA2	heat shock transcription factor A2	Cold	Dusk	Down	Leaf
Kaladp0031s0107	AT3G24520	AT-HSFC1,HSFC1	heat shock transcription factor C1	Cold	Dusk	Down	Leaf
Kaladp0034s0229	AT3G22830	AT-HSFA6B,HSFA6B	heat shock transcription factor A6B	Cold	Dusk	Down	Leaf
Kaladp0010s0067	AT1G32330	ATHSFA1D,HSFA1D	heat shock transcription factor A1D	Cold	Dusk	Up	Leaf
Kaladp0010s1475	AT2G26150	ATHSFA2,HSFA2	heat shock transcription factor A2	Cold	Dusk	Up	Leaf
Kaladp0010s1739	AT2G26150	ATHSFA2,HSFA2	heat shock transcription factor A2	Cold	Dusk	Up	Leaf
Kaladp0010s1861	AT2G26150	ATHSFA2,HSFA2	heat shock transcription factor A2	Cold	Dusk	Up	Leaf
Kaladp0008s0762	AT4G18880	AT-HSFA4A,HSF A4A	heat shock transcription factor A4A	Heat	Dawn	Up	Leaf
Kaladp0010s0067	AT1G32330	ATHSFA1D,HSFA1D	heat shock transcription factor A1D	Heat	Dawn	Up	Leaf
Kaladp0012s0036	AT3G22830	AT-HSFA6B,HSFA6B	heat shock transcription factor A6B	Heat	Dawn	Up	Leaf
Kaladp0031s0107	AT3G24520	AT-HSFC1,HSFC1	heat shock transcription factor C1	Heat	Dawn	Up	Leaf
Kaladp0034s0229	AT3G22830	AT-HSFA6B,HSFA6B	heat shock transcription factor A6B	Heat	Dawn	Up	Leaf
Kaladp0053s0587	AT1G32330	ATHSFA1D,HSFA1D	heat shock transcription factor A1D	Heat	Dawn	Up	Leaf
Kaladp0060s0167	AT4G36990	AT-HSFB1,ATHSF4,HSF4,HSFB1	heat shock factor 4	Heat	Dawn	Up	Leaf
Kaladp0081s0271	AT2G26150	ATHSFA2,HSFA2	heat shock transcription factor A2	Heat	Dawn	Up	Leaf
Kaladp0101s0088	AT5G62020	AT-HSFB2A,HSFB2A	heat shock transcription factor B2A	Heat	Dawn	Up	Leaf
Kaladp0102s0147	AT2G26150	ATHSFA2,HSFA2	heat shock transcription factor A2	Heat	Dawn	Up	Leaf
Kaladp0515s0230	AT2G26150	ATHSFA2,HSFA2	heat shock transcription factor A2	Heat	Dawn	Up	Leaf
Kaladp0011s1224	AT1G46264	AT-HSFB4,HSFB4,SCZ	heat shock transcription factor B4	Heat	Dusk	Down	Leaf
Kaladp0028s0067	AT4G36990	AT-HSFB1,ATHSF4,HSF4,HSFB1	heat shock factor 4	Heat	Dusk	Down	Leaf
Kaladp0042s0072	AT1G46264	AT-HSFB4,HSFB4,SCZ	heat shock transcription factor B4	Heat	Dusk	Down	Leaf
Kaladp0008s0762	AT4G18880	AT-HSFA4A,HSF A4A	heat shock transcription factor A4A	Heat	Dusk	Up	Leaf
Kaladp0010s0067	AT1G32330	ATHSFA1D,HSFA1D	heat shock transcription factor A1D	Heat	Dusk	Up	Leaf
Kaladp0011s0272	AT5G03720	AT-HSFA3,HSFA3	heat shock transcription factor A3	Heat	Dusk	Up	Leaf
Kaladp0012s0036	AT3G22830	AT-HSFA6B,HSFA6B	heat shock transcription factor A6B	Heat	Dusk	Up	Leaf
Kaladp0060s0167	AT4G36990	AT-HSFB1,ATHSF4,HSF4,HSFB1	heat shock factor 4	Heat	Dusk	Up	Leaf
Kaladp0081s0271	AT2G26150	ATHSFA2,HSFA2	heat shock transcription factor A2	Heat	Dusk	Up	Leaf
Kaladp0101s0088	AT5G62020	AT-HSFB2A,HSFB2A	heat shock transcription factor B2A	Heat	Dusk	Up	Leaf
Kaladp0102s0147	AT2G26150	ATHSFA2,HSFA2	heat shock transcription factor A2	Heat	Dusk	Up	Leaf
Kaladp0515s0230	AT2G26150	ATHSFA2,HSFA2	heat shock transcription factor A2	Heat	Dusk	Up	Leaf

## Sheet: Root-HSF
GeneID	At_Ortholog	At_Name	At_Anno	Treatment	Time	Regulation	Tissue
Kaladp0011s0272	AT5G03720	AT-HSFA3,HSFA3	heat shock transcription factor A3	Cold	Dawn	Down	Root
Kaladp0015s0018	AT4G11660	AT-HSFB2B,HSFB2B	winged-helix DNA-binding transcription factor family protein	Cold	Dawn	Down	Root
Kaladp0010s0067	AT1G32330	ATHSFA1D,HSFA1D	heat shock transcription factor A1D	Cold	Dawn	Up	Root
Kaladp0012s0036	AT3G22830	AT-HSFA6B,HSFA6B	heat shock transcription factor A6B	Cold	Dawn	Up	Root
Kaladp0102s0147	AT2G26150	ATHSFA2,HSFA2	heat shock transcription factor A2	Cold	Dawn	Up	Root
Kaladp0011s0272	AT5G03720	AT-HSFA3,HSFA3	heat shock transcription factor A3	Cold	Dusk	Down	Root
Kaladp0101s0088	AT5G62020	AT-HSFB2A,HSFB2A	heat shock transcription factor B2A	Cold	Dusk	Down	Root
Kaladp0028s0067	AT4G36990	AT-HSFB1,ATHSF4,HSF4,HSFB1	heat shock factor 4	Cold	Dusk	Up	Root
Kaladp0011s1224	AT1G46264	AT-HSFB4,HSFB4,SCZ	heat shock transcription factor B4	Heat	Dawn	Down	Root
Kaladp0028s0067	AT4G36990	AT-HSFB1,ATHSF4,HSF4,HSFB1	heat shock factor 4	Heat	Dawn	Down	Root
Kaladp0011s0272	AT5G03720	AT-HSFA3,HSFA3	heat shock transcription factor A3	Heat	Dawn	Up	Root
Kaladp0012s0036	AT3G22830	AT-HSFA6B,HSFA6B	heat shock transcription factor A6B	Heat	Dawn	Up	Root
Kaladp0031s0107	AT3G24520	AT-HSFC1,HSFC1	heat shock transcription factor C1	Heat	Dawn	Up	Root
Kaladp0034s0229	AT3G22830	AT-HSFA6B,HSFA6B	heat shock transcription factor A6B	Heat	Dawn	Up	Root
Kaladp0055s0364	AT5G62020	AT-HSFB2A,HSFB2A	heat shock transcription factor B2A	Heat	Dawn	Up	Root
Kaladp0081s0271	AT2G26150	ATHSFA2,HSFA2	heat shock transcription factor A2	Heat	Dawn	Up	Root
Kaladp0101s0088	AT5G62020	AT-HSFB2A,HSFB2A	heat shock transcription factor B2A	Heat	Dawn	Up	Root
Kaladp0102s0147	AT2G26150	ATHSFA2,HSFA2	heat shock transcription factor A2	Heat	Dawn	Up	Root
Kaladp0515s0230	AT2G26150	ATHSFA2,HSFA2	heat shock transcription factor A2	Heat	Dawn	Up	Root
Kaladp0028s0067	AT4G36990	AT-HSFB1,ATHSF4,HSF4,HSFB1	heat shock factor 4	Heat	Dusk	Down	Root
Kaladp0011s0272	AT5G03720	AT-HSFA3,HSFA3	heat shock transcription factor A3	Heat	Dusk	Up	Root
Kaladp0031s0107	AT3G24520	AT-HSFC1,HSFC1	heat shock transcription factor C1	Heat	Dusk	Up	Root
Kaladp0034s0229	AT3G22830	AT-HSFA6B,HSFA6B	heat shock transcription factor A6B	Heat	Dusk	Up	Root
Kaladp0055s0364	AT5G62020	AT-HSFB2A,HSFB2A	heat shock transcription factor B2A	Heat	Dusk	Up	Root
Kaladp0081s0271	AT2G26150	ATHSFA2,HSFA2	heat shock transcription factor A2	Heat	Dusk	Up	Root
Kaladp0101s0088	AT5G62020	AT-HSFB2A,HSFB2A	heat shock transcription factor B2A	Heat	Dusk	Up	Root
Kaladp0102s0147	AT2G26150	ATHSFA2,HSFA2	heat shock transcription factor A2	Heat	Dusk	Up	Root
Kaladp0515s0230	AT2G26150	ATHSFA2,HSFA2	heat shock transcription factor A2	Heat	Dusk	Up	Root

## Sheet: Leaf-HSP
GeneID	At_Ortholog	At_Name	At_Anno	Treatment	Time	Regulation	Tissue
Kaladp0033s0103	AT5G52640	ATHS83,AtHsp90-1,ATHSP90.1,HSP81-1,HSP81.1,HSP83,HSP90.1	heat shock protein 90.1	Cold	Dawn	Down	Leaf
Kaladp0039s0717	AT5G12020	HSP17.6II	17.6 kDa class II heat shock protein	Cold	Dawn	Down	Leaf
Kaladp0048s0389	AT5G56030	AtHsp90.2,ERD8,HSP81-2,HSP90.2	heat shock protein 81-2	Cold	Dawn	Down	Leaf
Kaladp0048s0512	AT5G56000	AtHsp90.4,Hsp81.4	HEAT SHOCK PROTEIN 81.4	Cold	Dawn	Down	Leaf
Kaladp0048s0592	AT1G74310	ATHSP101,HOT1,HSP101	heat shock protein 101	Cold	Dawn	Down	Leaf
Kaladp0048s1757	AT1G16030	Hsp70b	heat shock protein 70B	Cold	Dawn	Down	Leaf
Kaladp0048s1822	AT1G74310	ATHSP101,HOT1,HSP101	heat shock protein 101	Cold	Dawn	Down	Leaf
Kaladp0008s0092	AT5G42020	BIP,BIP2	Heat shock protein 70 (Hsp 70) family protein	Cold	Dawn	Up	Leaf
Kaladp0011s0447	AT3G13860	HSP60-3A	heat shock protein 60-3A	Cold	Dawn	Up	Leaf
Kaladp0042s0362	AT5G42020	BIP,BIP2	Heat shock protein 70 (Hsp 70) family protein	Cold	Dawn	Up	Leaf
Kaladp0044s0076	AT4G02100		Heat shock protein DnaJ with tetratricopeptide repeat	Cold	Dawn	Up	Leaf
Kaladp0053s0697	AT5G56000	AtHsp90.4,Hsp81.4	HEAT SHOCK PROTEIN 81.4	Cold	Dawn	Up	Leaf
Kaladp0082s0204	AT3G23990	HSP60,HSP60-3B	heat shock protein 60	Cold	Dawn	Up	Leaf
Kaladp0195s0001	AT3G23990	HSP60,HSP60-3B	heat shock protein 60	Cold	Dawn	Up	Leaf
Kaladp0480s0002	AT5G49910	cpHsc70-2,CPHSC70-2EAT SHOCK PROTEIN 70-2,HSC70-7	chloroplast heat shock protein 70-2	Cold	Dawn	Up	Leaf
Kaladp0011s1276	AT4G27670	HSP21	heat shock protein 21	Cold	Dusk	Down	Leaf
Kaladp0044s0076	AT4G02100		Heat shock protein DnaJ with tetratricopeptide repeat	Cold	Dusk	Down	Leaf
Kaladp0053s0650	AT1G74310	ATHSP101,HOT1,HSP101	heat shock protein 101	Cold	Dusk	Down	Leaf
Kaladp0008s0276	AT5G56000	AtHsp90.4,Hsp81.4	HEAT SHOCK PROTEIN 81.4	Cold	Dusk	Up	Leaf
Kaladp0048s0828	AT4G25200	ATHSP23.6-MITO,HSP23.6-MITO	mitochondrion-localized small heat shock protein 23.6	Cold	Dusk	Up	Leaf
Kaladp0051s0089	AT5G56000	AtHsp90.4,Hsp81.4	HEAT SHOCK PROTEIN 81.4	Cold	Dusk	Up	Leaf
Kaladp0053s0628	AT1G74310	ATHSP101,HOT1,HSP101	heat shock protein 101	Cold	Dusk	Up	Leaf
Kaladp0053s0634	AT5G56000	AtHsp90.4,Hsp81.4	HEAT SHOCK PROTEIN 81.4	Cold	Dusk	Up	Leaf
Kaladp0053s1112	AT3G23990	HSP60,HSP60-3B	heat shock protein 60	Cold	Dusk	Up	Leaf
Kaladp0053s1132	AT3G12580	ATHSP70,HSP70	heat shock protein 70	Cold	Dusk	Up	Leaf
Kaladp0053s1306	AT5G02490		Heat shock protein 70 (Hsp 70) family protein	Cold	Dusk	Up	Leaf
Kaladp0053s1474	AT5G02490		Heat shock protein 70 (Hsp 70) family protein	Cold	Dusk	Up	Leaf
Kaladp0011s1276	AT4G27670	HSP21	heat shock protein 21	Heat	Dawn	Down	Leaf
Kaladp0040s0023	AT4G02100		Heat shock protein DnaJ with tetratricopeptide repeat	Heat	Dawn	Down	Leaf
Kaladp0809s0139	AT4G02100		Heat shock protein DnaJ with tetratricopeptide repeat	Heat	Dawn	Down	Leaf
Kaladp0011s0247	AT1G16030	Hsp70b	heat shock protein 70B	Heat	Dawn	Up	Leaf
Kaladp0011s0447	AT3G13860	HSP60-3A	heat shock protein 60-3A	Heat	Dawn	Up	Leaf
Kaladp0011s1277	AT4G27670	HSP21	heat shock protein 21	Heat	Dawn	Up	Leaf
Kaladp0020s0184	AT5G52640	ATHS83,AtHsp90-1,ATHSP90.1,HSP81-1,HSP81.1,HSP83,HSP90.1	heat shock protein 90.1	Heat	Dawn	Up	Leaf
Kaladp0022s0018	AT5G42020	BIP,BIP2	Heat shock protein 70 (Hsp 70) family protein	Heat	Dawn	Up	Leaf
Kaladp0033s0317	AT3G07770	AtHsp90-6,AtHsp90.6,Hsp89.1	HEAT SHOCK PROTEIN 89.1	Heat	Dawn	Up	Leaf
Kaladp0036s0053	AT5G49910	cpHsc70-2,CPHSC70-2EAT SHOCK PROTEIN 70-2,HSC70-7	chloroplast heat shock protein 70-2	Heat	Dawn	Up	Leaf
Kaladp0039s0717	AT5G12020	HSP17.6II	17.6 kDa class II heat shock protein	Heat	Dawn	Up	Leaf
Kaladp0042s0362	AT5G42020	BIP,BIP2	Heat shock protein 70 (Hsp 70) family protein	Heat	Dawn	Up	Leaf
Kaladp0043s0292	AT1G79920		Heat shock protein 70 (Hsp 70) family protein	Heat	Dawn	Up	Leaf
Kaladp0048s0389	AT5G56030	AtHsp90.2,ERD8,HSP81-2,HSP90.2	heat shock protein 81-2	Heat	Dawn	Up	Leaf
Kaladp0048s0828	AT4G25200	ATHSP23.6-MITO,HSP23.6-MITO	mitochondrion-localized small heat shock protein 23.6	Heat	Dawn	Up	Leaf
Kaladp0053s0628	AT1G74310	ATHSP101,HOT1,HSP101	heat shock protein 101	Heat	Dawn	Up	Leaf
Kaladp0065s0002	AT5G49910	cpHsc70-2,CPHSC70-2EAT SHOCK PROTEIN 70-2,HSC70-7	chloroplast heat shock protein 70-2	Heat	Dawn	Up	Leaf
Kaladp0065s0015	AT4G24280	cpHsc70-1	chloroplast heat shock protein 70-1	Heat	Dawn	Up	Leaf
Kaladp0067s0259	AT4G16660		heat shock protein 70 (Hsp 70) family protein	Heat	Dawn	Up	Leaf
Kaladp0082s0204	AT3G23990	HSP60,HSP60-3B	heat shock protein 60	Heat	Dawn	Up	Leaf
Kaladp0088s0090	AT4G27670	HSP21	heat shock protein 21	Heat	Dawn	Up	Leaf
Kaladp0094s0037	AT3G07770	AtHsp90-6,AtHsp90.6,Hsp89.1	HEAT SHOCK PROTEIN 89.1	Heat	Dawn	Up	Leaf
Kaladp0095s0533	AT5G12030	AT-HSP17.6A,HSP17.6,HSP17.6A	heat shock protein 17.6A	Heat	Dawn	Up	Leaf
Kaladp0098s0013	AT5G28540	BIP1	heat shock protein 70 (Hsp 70) family protein	Heat	Dawn	Up	Leaf
Kaladp0101s0179	AT1G16030	Hsp70b	heat shock protein 70B	Heat	Dawn	Up	Leaf
Kaladp0172s0030	AT1G74310	ATHSP101,HOT1,HSP101	heat shock protein 101	Heat	Dawn	Up	Leaf
Kaladp0195s0001	AT3G23990	HSP60,HSP60-3B	heat shock protein 60	Heat	Dawn	Up	Leaf
Kaladp0334s0003	AT2G33210	HSP60-2	heat shock protein 60-2	Heat	Dawn	Up	Leaf
Kaladp0515s0210	AT5G12020	HSP17.6II	17.6 kDa class II heat shock protein	Heat	Dawn	Up	Leaf
Kaladp0543s0005	AT5G52640	ATHS83,AtHsp90-1,ATHSP90.1,HSP81-1,HSP81.1,HSP83,HSP90.1	heat shock protein 90.1	Heat	Dawn	Up	Leaf
Kaladp0867s0036	AT4G27670	HSP21	heat shock protein 21	Heat	Dawn	Up	Leaf
Kaladp0011s1276	AT4G27670	HSP21	heat shock protein 21	Heat	Dusk	Down	Leaf
Kaladp0040s0023	AT4G02100		Heat shock protein DnaJ with tetratricopeptide repeat	Heat	Dusk	Down	Leaf
Kaladp0044s0076	AT4G02100		Heat shock protein DnaJ with tetratricopeptide repeat	Heat	Dusk	Down	Leaf
Kaladp0809s0139	AT4G02100		Heat shock protein DnaJ with tetratricopeptide repeat	Heat	Dusk	Down	Leaf
Kaladp0011s0247	AT1G16030	Hsp70b	heat shock protein 70B	Heat	Dusk	Up	Leaf
Kaladp0011s0447	AT3G13860	HSP60-3A	heat shock protein 60-3A	Heat	Dusk	Up	Leaf
Kaladp0011s1277	AT4G27670	HSP21	heat shock protein 21	Heat	Dusk	Up	Leaf
Kaladp0020s0184	AT5G52640	ATHS83,AtHsp90-1,ATHSP90.1,HSP81-1,HSP81.1,HSP83,HSP90.1	heat shock protein 90.1	Heat	Dusk	Up	Leaf
Kaladp0022s0018	AT5G42020	BIP,BIP2	Heat shock protein 70 (Hsp 70) family protein	Heat	Dusk	Up	Leaf
Kaladp0033s0317	AT3G07770	AtHsp90-6,AtHsp90.6,Hsp89.1	HEAT SHOCK PROTEIN 89.1	Heat	Dusk	Up	Leaf
Kaladp0036s0053	AT5G49910	cpHsc70-2,CPHSC70-2EAT SHOCK PROTEIN 70-2,HSC70-7	chloroplast heat shock protein 70-2	Heat	Dusk	Up	Leaf
Kaladp0039s0367	AT1G79920		Heat shock protein 70 (Hsp 70) family protein	Heat	Dusk	Up	Leaf
Kaladp0039s0717	AT5G12020	HSP17.6II	17.6 kDa class II heat shock protein	Heat	Dusk	Up	Leaf
Kaladp0042s0362	AT5G42020	BIP,BIP2	Heat shock protein 70 (Hsp 70) family protein	Heat	Dusk	Up	Leaf
Kaladp0043s0292	AT1G79920		Heat shock protein 70 (Hsp 70) family protein	Heat	Dusk	Up	Leaf
Kaladp0048s0389	AT5G56030	AtHsp90.2,ERD8,HSP81-2,HSP90.2	heat shock protein 81-2	Heat	Dusk	Up	Leaf
Kaladp0048s0828	AT4G25200	ATHSP23.6-MITO,HSP23.6-MITO	mitochondrion-localized small heat shock protein 23.6	Heat	Dusk	Up	Leaf
Kaladp0051s0089	AT5G56000	AtHsp90.4,Hsp81.4	HEAT SHOCK PROTEIN 81.4	Heat	Dusk	Up	Leaf
Kaladp0053s0628	AT1G74310	ATHSP101,HOT1,HSP101	heat shock protein 101	Heat	Dusk	Up	Leaf
Kaladp0053s0650	AT1G74310	ATHSP101,HOT1,HSP101	heat shock protein 101	Heat	Dusk	Up	Leaf
Kaladp0058s0564	AT5G42020	BIP,BIP2	Heat shock protein 70 (Hsp 70) family protein	Heat	Dusk	Up	Leaf
Kaladp0065s0002	AT5G49910	cpHsc70-2,CPHSC70-2EAT SHOCK PROTEIN 70-2,HSC70-7	chloroplast heat shock protein 70-2	Heat	Dusk	Up	Leaf
Kaladp0065s0015	AT4G24280	cpHsc70-1	chloroplast heat shock protein 70-1	Heat	Dusk	Up	Leaf
Kaladp0067s0259	AT4G16660		heat shock protein 70 (Hsp 70) family protein	Heat	Dusk	Up	Leaf
Kaladp0082s0204	AT3G23990	HSP60,HSP60-3B	heat shock protein 60	Heat	Dusk	Up	Leaf
Kaladp0088s0090	AT4G27670	HSP21	heat shock protein 21	Heat	Dusk	Up	Leaf
Kaladp0092s0137	AT1G79920		Heat shock protein 70 (Hsp 70) family protein	Heat	Dusk	Up	Leaf
Kaladp0094s0037	AT3G07770	AtHsp90-6,AtHsp90.6,Hsp89.1	HEAT SHOCK PROTEIN 89.1	Heat	Dusk	Up	Leaf
Kaladp0095s0533	AT5G12030	AT-HSP17.6A,HSP17.6,HSP17.6A	heat shock protein 17.6A	Heat	Dusk	Up	Leaf
Kaladp0095s0751	AT5G28540	BIP1	heat shock protein 70 (Hsp 70) family protein	Heat	Dusk	Up	Leaf
Kaladp0098s0013	AT5G28540	BIP1	heat shock protein 70 (Hsp 70) family protein	Heat	Dusk	Up	Leaf
Kaladp0101s0179	AT1G16030	Hsp70b	heat shock protein 70B	Heat	Dusk	Up	Leaf
Kaladp0172s0030	AT1G74310	ATHSP101,HOT1,HSP101	heat shock protein 101	Heat	Dusk	Up	Leaf
Kaladp0195s0001	AT3G23990	HSP60,HSP60-3B	heat shock protein 60	Heat	Dusk	Up	Leaf
Kaladp0334s0003	AT2G33210	HSP60-2	heat shock protein 60-2	Heat	Dusk	Up	Leaf
Kaladp0515s0210	AT5G12020	HSP17.6II	17.6 kDa class II heat shock protein	Heat	Dusk	Up	Leaf
Kaladp0543s0005	AT5G52640	ATHS83,AtHsp90-1,ATHSP90.1,HSP81-1,HSP81.1,HSP83,HSP90.1	heat shock protein 90.1	Heat	Dusk	Up	Leaf
Kaladp0867s0036	AT4G27670	HSP21	heat shock protein 21	Heat	Dusk	Up	Leaf

## Sheet: Root-HSP
GeneID	At_Ortholog	At_Name	At_Anno	Treatment	Time	Regulation	Tissue
Kaladp0053s0650	AT1G74310	ATHSP101,HOT1,HSP101	heat shock protein 101	Cold	Dawn	Down	Root
Kaladp0100s0064	AT5G02500	AT-HSC70-1,HSC70,HSC70-1,HSP70-1	heat shock cognate protein 70-1	Cold	Dawn	Down	Root
Kaladp0543s0005	AT5G52640	ATHS83,AtHsp90-1,ATHSP90.1,HSP81-1,HSP81.1,HSP83,HSP90.1	heat shock protein 90.1	Cold	Dawn	Down	Root
Kaladp0550s0073	AT3G08910		DNAJ heat shock family protein	Cold	Dawn	Down	Root
Kaladp0867s0036	AT4G27670	HSP21	heat shock protein 21	Cold	Dawn	Down	Root
Kaladp0076s0244	AT5G27240		DNAJ heat shock N-terminal domain-containing protein	Cold	Dawn	Up	Root
Kaladp0095s0751	AT5G28540	BIP1	heat shock protein 70 (Hsp 70) family protein	Cold	Dawn	Up	Root
Kaladp0836s0008	AT5G23240		DNAJ heat shock N-terminal domain-containing protein	Cold	Dawn	Up	Root
Kaladp0008s0735	AT2G20560		DNAJ heat shock family protein	Cold	Dusk	Down	Root
Kaladp0011s0247	AT1G16030	Hsp70b	heat shock protein 70B	Cold	Dusk	Down	Root
Kaladp0011s1276	AT4G27670	HSP21	heat shock protein 21	Cold	Dusk	Down	Root
Kaladp0028s0100	AT5G56030	AtHsp90.2,ERD8,HSP81-2,HSP90.2	heat shock protein 81-2	Cold	Dusk	Down	Root
Kaladp0039s0620	AT5G02500	AT-HSC70-1,HSC70,HSC70-1,HSP70-1	heat shock cognate protein 70-1	Cold	Dusk	Down	Root
Kaladp0048s0389	AT5G56030	AtHsp90.2,ERD8,HSP81-2,HSP90.2	heat shock protein 81-2	Cold	Dusk	Down	Root
Kaladp0051s0089	AT5G56000	AtHsp90.4,Hsp81.4	HEAT SHOCK PROTEIN 81.4	Cold	Dusk	Down	Root
Kaladp0060s0296	AT5G02500	AT-HSC70-1,HSC70,HSC70-1,HSP70-1	heat shock cognate protein 70-1	Cold	Dusk	Down	Root
Kaladp0062s0144	AT1G77020		DNAJ heat shock N-terminal domain-containing protein	Cold	Dusk	Down	Root
Kaladp0100s0064	AT5G02500	AT-HSC70-1,HSC70,HSC70-1,HSP70-1	heat shock cognate protein 70-1	Cold	Dusk	Down	Root
Kaladp0101s0179	AT1G16030	Hsp70b	heat shock protein 70B	Cold	Dusk	Down	Root
Kaladp0515s0210	AT5G12020	HSP17.6II	17.6 kDa class II heat shock protein	Cold	Dusk	Down	Root
Kaladp0543s0005	AT5G52640	ATHS83,AtHsp90-1,ATHSP90.1,HSP81-1,HSP81.1,HSP83,HSP90.1	heat shock protein 90.1	Cold	Dusk	Down	Root
Kaladp0550s0073	AT3G08910		DNAJ heat shock family protein	Cold	Dusk	Down	Root
Kaladp0809s0139	AT4G02100		Heat shock protein DnaJ with tetratricopeptide repeat	Cold	Dusk	Down	Root
Kaladp0867s0036	AT4G27670	HSP21	heat shock protein 21	Cold	Dusk	Down	Root
Kaladp0095s0751	AT5G28540	BIP1	heat shock protein 70 (Hsp 70) family protein	Cold	Dusk	Up	Root
Kaladp0836s0008	AT5G23240		DNAJ heat shock N-terminal domain-containing protein	Cold	Dusk	Up	Root
Kaladp0024s0627	AT4G15802	AtHSBP,HSBP	heat shock factor binding protein	Heat	Dawn	Down	Root
Kaladp0029s0070	AT5G25530		DNAJ heat shock family protein	Heat	Dawn	Down	Root
Kaladp0039s0366	AT1G79930	HSP91	heat shock protein 91	Heat	Dawn	Down	Root
Kaladp0040s0023	AT4G02100		Heat shock protein DnaJ with tetratricopeptide repeat	Heat	Dawn	Down	Root
Kaladp0067s0274	AT4G15802	AtHSBP,HSBP	heat shock factor binding protein	Heat	Dawn	Down	Root
Kaladp0076s0244	AT5G27240		DNAJ heat shock N-terminal domain-containing protein	Heat	Dawn	Down	Root
Kaladp0809s0139	AT4G02100		Heat shock protein DnaJ with tetratricopeptide repeat	Heat	Dawn	Down	Root
Kaladp0008s0735	AT2G20560		DNAJ heat shock family protein	Heat	Dawn	Up	Root
Kaladp0010s0053	AT2G20560		DNAJ heat shock family protein	Heat	Dawn	Up	Root
Kaladp0011s0247	AT1G16030	Hsp70b	heat shock protein 70B	Heat	Dawn	Up	Root
Kaladp0011s0665	AT5G02500	AT-HSC70-1,HSC70,HSC70-1,HSP70-1	heat shock cognate protein 70-1	Heat	Dawn	Up	Root
Kaladp0011s1277	AT4G27670	HSP21	heat shock protein 21	Heat	Dawn	Up	Root
Kaladp0018s0314	AT3G06340		DNAJ heat shock N-terminal domain-containing protein	Heat	Dawn	Up	Root
Kaladp0022s0018	AT5G42020	BIP,BIP2	Heat shock protein 70 (Hsp 70) family protein	Heat	Dawn	Up	Root
Kaladp0033s0317	AT3G07770	AtHsp90-6,AtHsp90.6,Hsp89.1	HEAT SHOCK PROTEIN 89.1	Heat	Dawn	Up	Root
Kaladp0036s0053	AT5G49910	cpHsc70-2,CPHSC70-2EAT SHOCK PROTEIN 70-2,HSC70-7	chloroplast heat shock protein 70-2	Heat	Dawn	Up	Root
Kaladp0039s0620	AT5G02500	AT-HSC70-1,HSC70,HSC70-1,HSP70-1	heat shock cognate protein 70-1	Heat	Dawn	Up	Root
Kaladp0043s0292	AT1G79920		Heat shock protein 70 (Hsp 70) family protein	Heat	Dawn	Up	Root
Kaladp0047s0115	AT2G22360		DNAJ heat shock family protein	Heat	Dawn	Up	Root
Kaladp0048s0170	AT5G27240		DNAJ heat shock N-terminal domain-containing protein	Heat	Dawn	Up	Root
Kaladp0048s0389	AT5G56030	AtHsp90.2,ERD8,HSP81-2,HSP90.2	heat shock protein 81-2	Heat	Dawn	Up	Root
Kaladp0048s0828	AT4G25200	ATHSP23.6-MITO,HSP23.6-MITO	mitochondrion-localized small heat shock protein 23.6	Heat	Dawn	Up	Root
Kaladp0051s0089	AT5G56000	AtHsp90.4,Hsp81.4	HEAT SHOCK PROTEIN 81.4	Heat	Dawn	Up	Root
Kaladp0053s0628	AT1G74310	ATHSP101,HOT1,HSP101	heat shock protein 101	Heat	Dawn	Up	Root
Kaladp0060s0296	AT5G02500	AT-HSC70-1,HSC70,HSC70-1,HSP70-1	heat shock cognate protein 70-1	Heat	Dawn	Up	Root
Kaladp0065s0002	AT5G49910	cpHsc70-2,CPHSC70-2EAT SHOCK PROTEIN 70-2,HSC70-7	chloroplast heat shock protein 70-2	Heat	Dawn	Up	Root
Kaladp0065s0015	AT4G24280	cpHsc70-1	chloroplast heat shock protein 70-1	Heat	Dawn	Up	Root
Kaladp0088s0090	AT4G27670	HSP21	heat shock protein 21	Heat	Dawn	Up	Root
Kaladp0094s0037	AT3G07770	AtHsp90-6,AtHsp90.6,Hsp89.1	HEAT SHOCK PROTEIN 89.1	Heat	Dawn	Up	Root
Kaladp0095s0533	AT5G12030	AT-HSP17.6A,HSP17.6,HSP17.6A	heat shock protein 17.6A	Heat	Dawn	Up	Root
Kaladp0095s0751	AT5G28540	BIP1	heat shock protein 70 (Hsp 70) family protein	Heat	Dawn	Up	Root
Kaladp0100s0064	AT5G02500	AT-HSC70-1,HSC70,HSC70-1,HSP70-1	heat shock cognate protein 70-1	Heat	Dawn	Up	Root
Kaladp0101s0179	AT1G16030	Hsp70b	heat shock protein 70B	Heat	Dawn	Up	Root
Kaladp0172s0030	AT1G74310	ATHSP101,HOT1,HSP101	heat shock protein 101	Heat	Dawn	Up	Root
Kaladp0515s0210	AT5G12020	HSP17.6II	17.6 kDa class II heat shock protein	Heat	Dawn	Up	Root
Kaladp0550s0068	AT3G08970	ATERDJ3A,TMS1	DNAJ heat shock N-terminal domain-containing protein	Heat	Dawn	Up	Root
Kaladp0867s0036	AT4G27670	HSP21	heat shock protein 21	Heat	Dawn	Up	Root
Kaladp0028s0100	AT5G56030	AtHsp90.2,ERD8,HSP81-2,HSP90.2	heat shock protein 81-2	Heat	Dusk	Down	Root
Kaladp0029s0070	AT5G25530		DNAJ heat shock family protein	Heat	Dusk	Down	Root
Kaladp0039s0366	AT1G79930	HSP91	heat shock protein 91	Heat	Dusk	Down	Root
Kaladp0040s0023	AT4G02100		Heat shock protein DnaJ with tetratricopeptide repeat	Heat	Dusk	Down	Root
Kaladp0044s0076	AT4G02100		Heat shock protein DnaJ with tetratricopeptide repeat	Heat	Dusk	Down	Root
Kaladp0809s0139	AT4G02100		Heat shock protein DnaJ with tetratricopeptide repeat	Heat	Dusk	Down	Root
Kaladp0003s0133	AT3G62600	ATERDJ3B,ERDJ3B	DNAJ heat shock family protein	Heat	Dusk	Up	Root
Kaladp0008s0735	AT2G20560		DNAJ heat shock family protein	Heat	Dusk	Up	Root
Kaladp0010s0053	AT2G20560		DNAJ heat shock family protein	Heat	Dusk	Up	Root
Kaladp0011s0247	AT1G16030	Hsp70b	heat shock protein 70B	Heat	Dusk	Up	Root
Kaladp0011s0447	AT3G13860	HSP60-3A	heat shock protein 60-3A	Heat	Dusk	Up	Root
Kaladp0011s1277	AT4G27670	HSP21	heat shock protein 21	Heat	Dusk	Up	Root
Kaladp0018s0314	AT3G06340		DNAJ heat shock N-terminal domain-containing protein	Heat	Dusk	Up	Root
Kaladp0020s0184	AT5G52640	ATHS83,AtHsp90-1,ATHSP90.1,HSP81-1,HSP81.1,HSP83,HSP90.1	heat shock protein 90.1	Heat	Dusk	Up	Root
Kaladp0022s0018	AT5G42020	BIP,BIP2	Heat shock protein 70 (Hsp 70) family protein	Heat	Dusk	Up	Root
Kaladp0033s0317	AT3G07770	AtHsp90-6,AtHsp90.6,Hsp89.1	HEAT SHOCK PROTEIN 89.1	Heat	Dusk	Up	Root
Kaladp0036s0053	AT5G49910	cpHsc70-2,CPHSC70-2EAT SHOCK PROTEIN 70-2,HSC70-7	chloroplast heat shock protein 70-2	Heat	Dusk	Up	Root
Kaladp0039s0620	AT5G02500	AT-HSC70-1,HSC70,HSC70-1,HSP70-1	heat shock cognate protein 70-1	Heat	Dusk	Up	Root
Kaladp0039s0717	AT5G12020	HSP17.6II	17.6 kDa class II heat shock protein	Heat	Dusk	Up	Root
Kaladp0043s0292	AT1G79920		Heat shock protein 70 (Hsp 70) family protein	Heat	Dusk	Up	Root
Kaladp0047s0115	AT2G22360		DNAJ heat shock family protein	Heat	Dusk	Up	Root
Kaladp0048s0169	AT5G27240		DNAJ heat shock N-terminal domain-containing protein	Heat	Dusk	Up	Root
Kaladp0048s0170	AT5G27240		DNAJ heat shock N-terminal domain-containing protein	Heat	Dusk	Up	Root
Kaladp0048s0389	AT5G56030	AtHsp90.2,ERD8,HSP81-2,HSP90.2	heat shock protein 81-2	Heat	Dusk	Up	Root
Kaladp0048s0828	AT4G25200	ATHSP23.6-MITO,HSP23.6-MITO	mitochondrion-localized small heat shock protein 23.6	Heat	Dusk	Up	Root
Kaladp0051s0089	AT5G56000	AtHsp90.4,Hsp81.4	HEAT SHOCK PROTEIN 81.4	Heat	Dusk	Up	Root
Kaladp0053s0628	AT1G74310	ATHSP101,HOT1,HSP101	heat shock protein 101	Heat	Dusk	Up	Root
Kaladp0053s0650	AT1G74310	ATHSP101,HOT1,HSP101	heat shock protein 101	Heat	Dusk	Up	Root
Kaladp0058s0564	AT5G42020	BIP,BIP2	Heat shock protein 70 (Hsp 70) family protein	Heat	Dusk	Up	Root
Kaladp0060s0296	AT5G02500	AT-HSC70-1,HSC70,HSC70-1,HSP70-1	heat shock cognate protein 70-1	Heat	Dusk	Up	Root
Kaladp0065s0002	AT5G49910	cpHsc70-2,CPHSC70-2EAT SHOCK PROTEIN 70-2,HSC70-7	chloroplast heat shock protein 70-2	Heat	Dusk	Up	Root
Kaladp0065s0015	AT4G24280	cpHsc70-1	chloroplast heat shock protein 70-1	Heat	Dusk	Up	Root
Kaladp0082s0204	AT3G23990	HSP60,HSP60-3B	heat shock protein 60	Heat	Dusk	Up	Root
Kaladp0088s0090	AT4G27670	HSP21	heat shock protein 21	Heat	Dusk	Up	Root
Kaladp0092s0137	AT1G79920		Heat shock protein 70 (Hsp 70) family protein	Heat	Dusk	Up	Root
Kaladp0094s0037	AT3G07770	AtHsp90-6,AtHsp90.6,Hsp89.1	HEAT SHOCK PROTEIN 89.1	Heat	Dusk	Up	Root
Kaladp0095s0533	AT5G12030	AT-HSP17.6A,HSP17.6,HSP17.6A	heat shock protein 17.6A	Heat	Dusk	Up	Root
Kaladp0095s0751	AT5G28540	BIP1	heat shock protein 70 (Hsp 70) family protein	Heat	Dusk	Up	Root
Kaladp0098s0013	AT5G28540	BIP1	heat shock protein 70 (Hsp 70) family protein	Heat	Dusk	Up	Root
Kaladp0100s0064	AT5G02500	AT-HSC70-1,HSC70,HSC70-1,HSP70-1	heat shock cognate protein 70-1	Heat	Dusk	Up	Root
Kaladp0101s0179	AT1G16030	Hsp70b	heat shock protein 70B	Heat	Dusk	Up	Root
Kaladp0172s0030	AT1G74310	ATHSP101,HOT1,HSP101	heat shock protein 101	Heat	Dusk	Up	Root
Kaladp0474s0001	AT3G62600	ATERDJ3B,ERDJ3B	DNAJ heat shock family protein	Heat	Dusk	Up	Root
Kaladp0515s0210	AT5G12020	HSP17.6II	17.6 kDa class II heat shock protein	Heat	Dusk	Up	Root
Kaladp0543s0005	AT5G52640	ATHS83,AtHsp90-1,ATHSP90.1,HSP81-1,HSP81.1,HSP83,HSP90.1	heat shock protein 90.1	Heat	Dusk	Up	Root
Kaladp0550s0068	AT3G08970	ATERDJ3A,TMS1	DNAJ heat shock N-terminal domain-containing protein	Heat	Dusk	Up	Root
Kaladp0867s0036	AT4G27670	HSP21	heat shock protein 21	Heat	Dusk	Up	Root
